# Supplementary material for: Updated and standardized genome-scale reconstruction of Mycobacterium tuberculosis H37Rv, iEK1011, simulates flux states indicative of physiological conditions
Source: BMC Syst Biol. 2018 Mar 2;12:25. doi: 10.1186/s12918-018-0557-y (PMC5834885; doi:10.1186/s12918-018-0557-y)
Supplement: Supplementary file 1 — Sheet 1: Reactions in iEK1011 and details of reactions. Sheet 2: Metabolites in iEK1011 and details of metabolites. Sheet 3: Genes present in previous models but not accounted for in iEK1011. Sheet 4: Gene Essentiality Predictions with the Griffin et al. dataset. Sheet 5: Gene Essentiality Predictions with the deJesus dataset. Sheet 6: Description of media conditions used in study. Sheet 7: Maximum FVA values for AMR genes across different objectives on in vivo media. Sheet 8: Maximum FVA values for AMR genes across different objectives on in vitro media. Sheet 9: “Shared” Essentiality Predictions with the Griffin et al. dataset. Sheet 10: “Shared” Essentiality Predictions with the deJesus et al. dataset. Sheet 11: List of blocked reactions in iEK1011. Sheet 12: “All models incorrect” - List of genes that were incorrectly predicted across all models and their corresponding iEK1011 subsystems. Sheet 13: “iEK Wrong and sMtb Correct” - List of incorrect iEK1011 predictions that were correctly predicted by sMtb. Sheet 13: “iEK Correct and sMtb Wrong” - List of correct iEK1011 predictions that were incorrectly predicted by sMtb. (XLSX 258 kb) [file 12918_2018_557_MOESM1_ESM.xlsx]

## Sheet: Reactions
Reaction ID	Reaction Name	Subsystem	Reaction Formula	Lower Bound	Upper Bound	Gene Reaction Rule	Reaction Reference
2AGPEAT160	2-acyl-glycerophospho-ethanolamine acyltransferase (n-C16:0)	Fatty Acid Metabolism	2agpe160_c + atp_c + hdca_c --> amp_c + pe160_c + ppi_c	0.0	1000.0		iOSDD: Vashisht et al. 2014
2AGPEAT180	2-acyl-glycerophospho-ethanolamine acyltransferase (n-C18:0)	Fatty Acid Metabolism	2agpe180_c + atp_c + ocdca_c --> amp_c + pe180_c + ppi_c	0.0	1000.0		iOSDD: Vashisht et al. 2014
5DGLCNR	5-dehydro-D-gluconate reductase	Pantothenate and CoA Metabolism	5dglcn_c + h_c + nadph_c <=> glcn_c + nadp_c	-1000.0	1000.0	Rv2573	iOSDD: Vashisht et al. 2014
AACPS10	AACPS10	Fatty Acid Metabolism	ACP_c + atp_c + mocdca_c --> amp_c + mstrACP_c + ppi_c	0.0	1000.0		iOSDD: Vashisht et al. 2014
AACPS11	AACPS11	Membrane Metabolism	4hbz_c + ACP_c + atp_c --> 4hbzACP_c + amp_c + ppi_c	0.0	1000.0		iOSDD: Vashisht et al. 2014
AACPS3	Acyl-[acyl-carrier-protein] synthetase (n-C16:0)	Fatty Acid Metabolism	ACP_c + atp_c + hdca_c --> amp_c + palmACP_c + ppi_c	0.0	1000.0		iOSDD: Vashisht et al. 2014
ABTA	4-aminobutyrate transaminase	Alanine, Aspartate, and Glutamate Metabolism	4abut_c + akg_c --> glu__L_c + sucsal_c	0.0	1000.0	Rv2589	sMtb: Rienksma et al. 2014, BioCyc DB 20.0: Caspi et al. 2016
ACACT1r	Acetyl-CoA C-acetyltransferase	Pyruvate Metabolism	2.0 accoa_c <=> aacoa_c + coa_c	-1000.0	1000.0	Rv1323 or Rv3556 or Rv1135A	sMtb: Rienksma et al. 2014, BioCyc DB 20.0: Caspi et al. 2016
ACALDi	ACALDi	Pyruvate Metabolism	acald_c + coa_c + nad_c --> accoa_c + h_c + nadh_c	0.0	1000.0	Rv3535c	iOSDD: Vashisht et al. 2014
ACBIPGT	Adenosyl cobinamide phosphate guanyltransferase	Cofactor and Prosthetic Group Biosynthesis	adocbip_c + gtp_c + h_c --> agdpcbi_c + ppi_c	0.0	1000.0	Rv0254c	BioCyc DB 20.0: Caspi et al. 2016, iOSDD: Vashisht et al. 2014
ACCC	Acyl-CoA Carboxylase	Fatty Acid Metabolism	co2_c + hexccoa_c --> chexccoa_c + h2o_c	0.0	1000.0	Rv3799c and Rv3280 and Rv3285	sMtb: Rienksma et al. 2014, BioCyc DB 20.0: Caspi et al. 2016
ACChex	ACChex	Fatty Acid Metabolism	coa_c + 2.0 h_c + hexc_c --> h2o_c + hexccoa_c	0	1000	Rv3280	iOSDD: Vashisht et al. 2014
ACGAMPM	Phosphoacetylglucosamine mutase	Arabinogalactan biosynthesis	acgam6p_c <=> acgam1p_c	-1000.0	1000.0	Rv3441c	iOSDD: Vashisht et al. 2014
ACGAMT	UDP-N-acetylglucosamine:undecaprenylphosphate N-acetylglucosamine -1-phosphate transferase	Arabinogalactan biosynthesis	uacgam_c + udcpp_c --> ump_c + unaga_c	0.0	1000.0	Rv1302	BioCyc DB 20.0: Caspi et al. 2016, iOSDD: Vashisht et al. 2014
ACGK	acetylglutamate kinase	Arginine and Proline Metabolism	acglu_c + atp_c --> acg5p_c + adp_c	0.0	1000.0	Rv1654	sMtb: Rienksma et al. 2014, BioCyc DB 20.0: Caspi et al. 2016, iOSDD: Vashisht et al. 2014
ACGS	N-acetylglutamate synthase	Urea Cycle	accoa_c + glu__L_c --> acglu_c + coa_c + h_c	0.0	1000.0	Rv2747	sMtb: Rienksma et al. 2014, BioCyc DB 20.0: Caspi et al. 2016
ACHBS	2-aceto-2-hydroxybutanoate synthase	Valine, Leucine, and Isoleucine Metabolism	2obut_c + h_c + pyr_c --> 2ahbut_c + co2_c	0.0	1000.0	Rv3003c or (Rv3470c and Rv3002c)	sMtb: Rienksma et al. 2014, BioCyc DB 20.0: Caspi et al. 2016
ACKr	acetate kinase	Pyruvate Metabolism	ac_c + atp_c <=> actp_c + adp_c	-1000	1000.0	Rv0409	sMtb: Rienksma et al. 2014, BioCyc DB 20.0: Caspi et al. 2016, iOSDD: Vashisht et al. 2014
ACLS	acetolactate synthase	Valine, Leucine, and Isoleucine Metabolism	h_c + 2.0 pyr_c --> alac__S_c + co2_c	0.0	1000.0	(Rv3002c and Rv3003c) or Rv1820 or Rv3509c	sMtb: Rienksma et al. 2014, BioCyc DB 20.0: Caspi et al. 2016
ACODA	Acetylornithine deacetylase	Other Amino Acid Metabolism	acorn_c + h2o_c --> ac_c + orn_c	0.0	0		iOSDD: Vashisht et al. 2014
ACONT	Aconitase	Citric Acid Cycle	cit_c <=> icit_c	-1000.0	1000.0	Rv1475c	iOSDD: Vashisht et al. 2014
ACOTA	acetylornithine transaminase	Arginine and Proline Metabolism	acorn_c + akg_c <=> acg5sa_c + glu__L_c	-1000.0	1000.0	Rv1655	sMtb: Rienksma et al. 2014, BioCyc DB 20.0: Caspi et al. 2016, iOSDD: Vashisht et al. 2014
ACP1_FMN	ACP1 FMN	Riboflavin Metabolism	fmn_c + h2o_c --> pi_c + ribflv_c	0.0	1000.0	Rv3310	iOSDD: Vashisht et al. 2014
ACPS1	Acyl-carrier protein synthase	Pantothenate and CoA Metabolism	apoACP_c + coa_c --> ACP_c + h_c + pap_c	0.0	1000.0	Rv2523c	iOSDD: Vashisht et al. 2014
ACS	acetyl-CoA synthetase	Glycolysis/Gluconeogenesis	ac_c + atp_c + coa_c --> accoa_c + amp_c + ppi_c	0.0	1000.0	Rv3667	sMtb: Rienksma et al. 2014, BioCyc DB 20.0: Caspi et al. 2016, iOSDD: Vashisht et al. 2014
ACS2	acetyl-CoA synthase (propionate)	Alternate Carbon Metabolism	atp_c + coa_c + ppa_c --> amp_c + ppcoa_c + ppi_c	0.0	1000.0	Rv3667	sMtb: Rienksma et al. 2014, BioCyc DB 20.0: Caspi et al. 2016, iOSDD: Vashisht et al. 2014
ACYSBMNt	ACYSBMNt	Transport	acysbmn_c <=> acysbmn_e	-1000.0	1000.0		iOSDD: Vashisht et al. 2014
ADA	Adenosine deaminase	Purine and Pyrimidine Biosynthesis	adn_c + h2o_c + h_c --> ins_c + nh4_c	0.0	1000.0	Rv3313c	sMtb: Rienksma et al. 2014, BioCyc DB 20.0: Caspi et al. 2016, iOSDD: Vashisht et al. 2014
ADCL	4-aminobenzoate synthase	Folate Metabolism	4adcho_c --> 4abz_c + h_c + pyr_c	0.0	1000.0	Rv0812	sMtb: Rienksma et al. 2014, BioCyc DB 20.0: Caspi et al. 2016, iOSDD: Vashisht et al. 2014
ADCPS1	ADCPS1	Cofactor and Prosthetic Group Biosynthesis	adcobhex_c + appl_c + atp_c --> adocbi_c + adp_c + h_c + pi_c	0.0	1000.0	Rv2236c	iOSDD: Vashisht et al. 2014
ADCPS2	ADCPS2	Cofactor and Prosthetic Group Biosynthesis	adcobhex_c + applp_c + atp_c --> adocbip_c + adp_c + h_c + pi_c	0.0	1000.0	Rv0254c or Rv2236c	iOSDD: Vashisht et al. 2014
ADCS	4-amino-4-deoxychorismate synthase	Folate Metabolism	chor_c + gln__L_c --> 4adcho_c + glu__L_c	0.0	1000.0	Rv0013 and Rv1005c	iOSDD: Vashisht et al. 2014
ADCYRS	adenosylcobyric acid synthase (glutamine-hydrolysing)	Cofactor and Prosthetic Group Biosynthesis	adcobdam_c + 4.0 atp_c + 4.0 gln__L_c + 4.0 h2o_c --> adcobhex_c + 4.0 adp_c + 4.0 glu__L_c + 4.0 h_c + 4.0 pi_c	0.0	1000.0	Rv0255c	sMtb: Rienksma et al. 2014
ADK1	adenylate kinase	Purine and Pyrimidine Biosynthesis	amp_c + atp_c <=> 2.0 adp_c	-1000.0	1000.0	Rv0733	sMtb: Rienksma et al. 2014, BioCyc DB 20.0: Caspi et al. 2016, iOSDD: Vashisht et al. 2014
ADK2	ADK2	Purine and Pyrimidine Biosynthesis	amp_c + pppi_c <=> adp_c + ppi_c	-1000.0	1000.0	Rv0733	iOSDD: Vashisht et al. 2014
ADMDCr	ADMDCr	Cysteine and methionine metabolism	amet_c + h_c <=> ametam_c + co2_c	-1000.0	1000.0		iOSDD: Vashisht et al. 2014
ADNCYC	adenylate cyclase	Purine and Pyrimidine Biosynthesis	atp_c --> camp_c + ppi_c	0.0	1000.0	((Rv1318c and Rv1319c and Rv1320c) or Rv1625c or Rv1647 or Rv1264) or Rv2212 or Rv2435c or Rv1120c or Rv1900c or Rv3645 or Rv0386	iOSDD: Vashisht et al. 2014
ADNK1	adenosine kinase	Nucleotide Salvage Pathway	adn_c + atp_c --> adp_c + amp_c + h_c	0.0	1000.0	Rv2202c	sMtb: Rienksma et al. 2014, BioCyc DB 20.0: Caspi et al. 2016, iOSDD: Vashisht et al. 2014
ADNK3	ADNK3	Nucleotide Salvage Pathway	adn_c + gtp_c --> amp_c + gdp_c + h_c	0.0	1000.0	Rv2202c	iOSDD: Vashisht et al. 2014
ADNK4	ADNK4	Nucleotide Salvage Pathway	adn_c + dgtp_c --> amp_c + dgdp_c + h_c	0.0	1000.0	Rv2202c	iOSDD: Vashisht et al. 2014
ADOCBIK	Adenosyl cobinamide kinase	Cofactor and Prosthetic Group Biosynthesis	adocbi_c + atp_c --> adocbip_c + adp_c + h_c	0.0	1000.0	Rv0254c	sMtb: Rienksma et al. 2014, BioCyc DB 20.0: Caspi et al. 2016, iOSDD: Vashisht et al. 2014
ADOCBLS	Adenosylcobalamin 5'-phosphate synthase	Cofactor and Prosthetic Group Biosynthesis	agdpcbi_c + rdmbzi_c --> adocbl_c + gmp_c + h_c	0.0	1000.0	Rv2208	sMtb: Rienksma et al. 2014, BioCyc DB 20.0: Caspi et al. 2016, iOSDD: Vashisht et al. 2014
ADPT	adenine phosphoribosyltransferase	Purine and Pyrimidine Biosynthesis	ade_c + prpp_c --> amp_c + ppi_c	0.0	1000.0	Rv2584c	sMtb: Rienksma et al. 2014, BioCyc DB 20.0: Caspi et al. 2016, iOSDD: Vashisht et al. 2014
ADSK	adenylyl-sulfate kinase	Sulfur metabolism	aps_c + atp_c --> adp_c + h_c + paps_c	0.0	1000.0	Rv1286	sMtb: Rienksma et al. 2014, BioCyc DB 20.0: Caspi et al. 2016
ADSL1r	adenylsuccinate lyase	Purine and Pyrimidine Biosynthesis	dcamp_c <=> amp_c + fum_c	-1000.0	1000.0	Rv0777	sMtb: Rienksma et al. 2014, BioCyc DB 20.0: Caspi et al. 2016
ADSL2r	adenylosuccinate lyase	Purine and Pyrimidine Biosynthesis	25aics_c <=> aicar_c + fum_c	-1000.0	1000.0	Rv0777	sMtb: Rienksma et al. 2014, BioCyc DB 20.0: Caspi et al. 2016
ADSS	adenylosuccinate synthase	Purine and Pyrimidine Biosynthesis	asp__L_c + gtp_c + imp_c --> dcamp_c + gdp_c + 2.0 h_c + pi_c	0.0	1000.0	Rv0357c	sMtb: Rienksma et al. 2014, BioCyc DB 20.0: Caspi et al. 2016, iOSDD: Vashisht et al. 2014
AFTA	arabinofuranosyl transferase (M tb)	Arabinogalactan biosynthesis	decda__tb_c + galfragund_c --> agalfragund_c + decd__tb_c	0.0	1000.0	Rv3792	sMtb: Rienksma et al. 2014, BioCyc DB 20.0: Caspi et al. 2016, iOSDD: Vashisht et al. 2014
AGDC	N-acetylglucosamine-6-phosphate deacetylase	Alternate Carbon Metabolism	acgam6p_c + h2o_c --> ac_c + gam6p_c	0.0	1000.0	Rv3332	sMtb: Rienksma et al. 2014, BioCyc DB 20.0: Caspi et al. 2016, iOSDD: Vashisht et al. 2014
AGMT	Agmatinase	Alanine, Aspartate, and Glutamate Metabolism	agm_c + h2o_c --> ptrc_c + urea_c	0.0	1000.0		iOSDD: Vashisht et al. 2014
AGPAT160	1-hexadecanoyl-sn-glycerol 3-phosphate O-acyltransferase (n-C16:0)	Glycerophospholipid metabolism	1hdecg3p_c + palmACP_c --> ACP_c + pa160_c	0.0	1000.0	Rv2182c or Rv2483c	iOSDD: Vashisht et al. 2014
AGPAT160190	AGPAT160190	Glycerophospholipid metabolism	1hdecg3p_c + mstrACP_c --> ACP_c + pa160190_c	0.0	1000.0	Rv2182c or Rv2483c	iOSDD: Vashisht et al. 2014
AGPAT190	AGPAT190	Glycerophospholipid metabolism	1msg3p_c + mstrACP_c --> ACP_c + pa190190_c	0.0	1000.0	Rv2483c or Rv2182c	iOSDD: Vashisht et al. 2014
AGPR	N-acetyl-g-glutamyl-phosphate reductase	Arginine and Proline Metabolism	acg5sa_c + nadp_c + pi_c <=> acg5p_c + h_c + nadph_c	-1000.0	1000.0	Rv1652	sMtb: Rienksma et al. 2014, BioCyc DB 20.0: Caspi et al. 2016, iOSDD: Vashisht et al. 2014
AHC	AHC	Cysteine and methionine metabolism	ahcys_c + h2o_c <=> adn_c + hcys__L_c	-1000.0	1000.0	Rv3248c	iOSDD: Vashisht et al. 2014
AHCYSNS	S-adenosylhomocysteine nucleosidase	Cysteine and methionine metabolism	ahcys_c + h2o_c --> ade_c + rhcys_c	0.0	1000.0	Rv0091	sMtb: Rienksma et al. 2014, BioCyc DB 20.0: Caspi et al. 2016, iOSDD: Vashisht et al. 2014
AHMMPS	4 amino 5 hydroxymethyl 2 methylpyrimidine synthetase	Cofactor and Prosthetic Group Biosynthesis	air_c + 2.0 h_c --> 4ahmmp_c + gcald_c + pi_c	0.0	1000.0	Rv0423c	iOSDD: Vashisht et al. 2014
AICART	phosphoribosylaminoimidazolecarboxamide formyltransferase	Purine and Pyrimidine Biosynthesis	10fthf_c + aicar_c <=> fprica_c + thf_c	-1000.0	1000.0	Rv0957	sMtb: Rienksma et al. 2014, BioCyc DB 20.0: Caspi et al. 2016, iOSDD: Vashisht et al. 2014
AIRCr	phosphoribosylaminoimidazole carboxylase	Purine and Pyrimidine Biosynthesis	air_c + co2_c --> 5aizc_c + h_c	0	1000.0	Rv3275c and Rv3276c	sMtb: Rienksma et al. 2014, BioCyc DB 20.0: Caspi et al. 2016
AKGDb	Oxoglutarate dehydrogenase (dihydrolipoamide S-succinyltransferase)	Citric Acid Cycle	coa_c + sdhlam_c --> dhlam_c + succoa_c	0.0	1000.0	Rv2215	iOSDD: Vashisht et al. 2014
ALAALAD	D-alanine-D-alanine dipeptidase	Membrane Metabolism	alaala_c + h2o_c --> 2.0 ala__D_c	0.0	1000.0	Rv3330 or Rv2911	iOSDD: Vashisht et al. 2014
ALAALAr	D-alanine-D-alanine ligase (reversible)	Arabinogalactan biosynthesis	2.0 ala__D_c + atp_c <=> adp_c + alaala_c + h_c + pi_c	-1000.0	1000.0	Rv2981c	sMtb: Rienksma et al. 2014, BioCyc DB 20.0: Caspi et al. 2016, iOSDD: Vashisht et al. 2014
ALAD_L	L-alanine dehydrogenase	Alanine, Aspartate, and Glutamate Metabolism	ala__L_c + h2o_c + nad_c --> h_c + nadh_c + nh4_c + pyr_c	0	1000.0	Rv2780	sMtb: Rienksma et al. 2014, BioCyc DB 20.0: Caspi et al. 2016, iOSDD: Vashisht et al. 2014
ALAR	alanine racemase	Arabinogalactan biosynthesis	ala__L_c <=> ala__D_c	-1000.0	1000.0	Rv3423c	sMtb: Rienksma et al. 2014, BioCyc DB 20.0: Caspi et al. 2016
ALAt2r	L alanine reversible transport via proton symport	Transport	ala__L_e + h_e <=> ala__L_c + h_c	-1000.0	1000.0		iOSDD: Vashisht et al. 2014
ALDD1	ALDD1	Redox Metabolism	fald_c + h2o_c + nad_c --> for_c + 2.0 h_c + nadh_c	0.0	1000.0	Rv2259 or Rv1895 or Rv3045	iOSDD: Vashisht et al. 2014
ALDD19x	ALDD19x	Tyrosine, Tryptophan, and Phenylalanine Metabolism	h2o_c + nad_c + pacald_c --> 2.0 h_c + nadh_c + pac_c	0.0	1000.0	Rv2858c	iOSDD: Vashisht et al. 2014
ALDD2x	aldehyde dehydrogenase (acetaldehyde, NAD)	Glycolysis/Gluconeogenesis	acald_c + h2o_c + nad_c --> ac_c + 2.0 h_c + nadh_c	0.0	1000.0	(Rv0768 and Rv3293) or Rv0147 or Rv0458	iOSDD: Vashisht et al. 2014
AMAOTr	adenosylmethionine-8-amino-7-oxononanoate transaminase	Cofactor and Prosthetic Group Biosynthesis	8aonn_c + amet_c <=> amob_c + dann_c	-1000.0	1000.0	Rv1568	sMtb: Rienksma et al. 2014, BioCyc DB 20.0: Caspi et al. 2016, iOSDD: Vashisht et al. 2014
AMID4	AMID4	Other Amino Acid Metabolism	ad_c + h2o_c --> ac_c + nh4_c	0.0	1000.0	Rv2888c or Rv1263 or Rv3375 or Rv2363 or Rv3175	sMtb: Rienksma et al. 2014, BioCyc DB 20.0: Caspi et al. 2016, iOSDD: Vashisht et al. 2014
AMMQT8	S-adenosylmethione:2-demthylmenaquinone methyltransferase (menaquinone 8)	Cofactor and Prosthetic Group Biosynthesis	2dmmq8_c + amet_c + h_c --> ahcys_c + mql8_c	0.0	1000.0		sMtb: Rienksma et al. 2014, BioCyc DB 20.0: Caspi et al. 2016
AMMQT8_2	S-adenosylmethione:2-demethylmenaquinone methyltransferase	Oxidative Phosphorylation	2dmmq8_c + amet_c --> ahcys_c + h_c + mqn8_c	0.0	1000.0		iOSDD: Vashisht et al. 2014
AMPTASECG	alanyl aminopeptidase (cys-gly)	Other Amino Acid Metabolism	cgly_c + h2o_c --> cys__L_c + gly_c	0.0	1000.0	Rv2467	iOSDD: Vashisht et al. 2014
ANPRT	anthranilate phosphoribosyltransferase	Tyrosine, Tryptophan, and Phenylalanine Metabolism	anth_c + prpp_c --> ppi_c + pran_c	0.0	1000.0	Rv2192c	sMtb: Rienksma et al. 2014, BioCyc DB 20.0: Caspi et al. 2016, iOSDD: Vashisht et al. 2014
ANS	anthranilate synthase	Tyrosine, Tryptophan, and Phenylalanine Metabolism	chor_c + gln__L_c --> anth_c + glu__L_c + h_c + pyr_c	0.0	1000.0	Rv1609	sMtb: Rienksma et al. 2014
AOXSr	8-amino-7-oxononanoate synthase	Cofactor and Prosthetic Group Biosynthesis	ala__L_c + h_c + pmcoa_c <=> 8aonn_c + co2_c + coa_c	-1000.0	1000.0	Rv1569 and Rv0032	sMtb: Rienksma et al. 2014, BioCyc DB 20.0: Caspi et al. 2016
APRAUR	5-amino-6-(5-phosphoribosylamino)uracil reductase	Riboflavin Metabolism	5apru_c + h_c + nadph_c --> 5aprbu_c + nadp_c	0.0	1000.0	Rv2671 or Rv1409	sMtb: Rienksma et al. 2014, BioCyc DB 20.0: Caspi et al. 2016
ARACHTA	ARACHTA	Membrane Metabolism	ACP_c + arachcoa_c <=> arachACP_c + coa_c	-1000.0	1000.0		iOSDD: Vashisht et al. 2014
ARB_Dabc	ARB Dabc	Transport	arab__D_e + atp_c + h2o_c --> adp_c + arab__D_c + h_c + pi_c	0.0	1000.0		iOSDD: Vashisht et al. 2014
ARBabc	ARBabc	Transport	arab__L_e + atp_c + h2o_c --> adp_c + arab__L_c + h_c + pi_c	0.0	1000.0		iOSDD: Vashisht et al. 2014
ARBt2r	ARBt2r	Transport	arab__L_e + h_e <=> arab__L_c + h_c	-1000.0	1000.0		iOSDD: Vashisht et al. 2014
ARGDC	Arginine decarboxylase	Alanine, Aspartate, and Glutamate Metabolism	arg__L_c + h_c --> agm_c + co2_c	0.0	1000.0	Rv2531c	iOSDD: Vashisht et al. 2014
ARGDr	arginine deiminase	Arginine and Proline Metabolism	arg__L_c + h2o_c --> citr__L_c + nh4_c	0	1000.0	Rv1001	sMtb: Rienksma et al. 2014, BioCyc DB 20.0: Caspi et al. 2016, iOSDD: Vashisht et al. 2014
ARGSL	argininosuccinate lyase	Alanine, Aspartate, and Glutamate Metabolism	argsuc_c --> arg__L_c + fum_c	0	1000.0	Rv1659	sMtb: Rienksma et al. 2014, BioCyc DB 20.0: Caspi et al. 2016, iOSDD: Vashisht et al. 2014
ARGSS	argininosuccinate synthase	Alanine, Aspartate, and Glutamate Metabolism	asp__L_c + atp_c + citr__L_c --> amp_c + argsuc_c + h_c + ppi_c	0.0	1000.0	Rv1658	sMtb: Rienksma et al. 2014, BioCyc DB 20.0: Caspi et al. 2016, iOSDD: Vashisht et al. 2014
ARGt5r	ARGt5r	Transport	arg__L_e <=> arg__L_c	-1000.0	1000.0	Rv2320c	iOSDD: Vashisht et al. 2014
ASAD	aspartate-semialdehyde dehydrogenase	Glycolysis/Gluconeogenesis	aspsa_c + nadp_c + pi_c <=> 4pasp_c + h_c + nadph_c	-1000.0	1000.0	Rv3708c	sMtb: Rienksma et al. 2014, BioCyc DB 20.0: Caspi et al. 2016, iOSDD: Vashisht et al. 2014
ASNN	L-asparaginase	Alanine, Aspartate, and Glutamate Metabolism	asn__L_c + h2o_c --> asp__L_c + nh4_c	0.0	1000.0	Rv1538c	sMtb: Rienksma et al. 2014, BioCyc DB 20.0: Caspi et al. 2016, iOSDD: Vashisht et al. 2014
ASNS1	asparagine synthase (glutamine-hydrolysing)	Alanine, Aspartate, and Glutamate Metabolism	asp__L_c + atp_c + gln__L_c + h2o_c --> amp_c + asn__L_c + glu__L_c + h_c + ppi_c	0.0	1000.0	Rv2201	sMtb: Rienksma et al. 2014, BioCyc DB 20.0: Caspi et al. 2016, iOSDD: Vashisht et al. 2014
ASNt2r	L asparagine reversible transport via proton symport	Transport	asn__L_e + h_e <=> asn__L_c + h_c	-1000.0	1000.0	Rv2127 or Rv0346c	sMtb: Rienksma et al. 2014, BioCyc DB 20.0: Caspi et al. 2016, iOSDD: Vashisht et al. 2014
ASP1DC	aspartate 1-decarboxylase	Alanine, Aspartate, and Glutamate Metabolism	asp__L_c + h_c --> ala__B_c + co2_c	0.0	1000.0	Rv3601c	sMtb: Rienksma et al. 2014, BioCyc DB 20.0: Caspi et al. 2016, iOSDD: Vashisht et al. 2014
ASPCT	aspartate carbamoyltransferase	Purine and Pyrimidine Biosynthesis	asp__L_c + cbp_c --> cbasp_c + h_c + pi_c	0.0	1000.0	Rv1380	sMtb: Rienksma et al. 2014, BioCyc DB 20.0: Caspi et al. 2016, iOSDD: Vashisht et al. 2014
ASPK	aspartate kinase	Glycolysis/Gluconeogenesis	asp__L_c + atp_c <=> 4pasp_c + adp_c	-1000.0	1000.0	Rv3709c	sMtb: Rienksma et al. 2014, BioCyc DB 20.0: Caspi et al. 2016, iOSDD: Vashisht et al. 2014
ASPO5	L-aspartate oxidase	Alanine, Aspartate, and Glutamate Metabolism	asp__L_c + fum_c --> h_c + iasp_c + succ_c	0.0	1000.0	Rv1595	sMtb: Rienksma et al. 2014, BioCyc DB 20.0: Caspi et al. 2016, iOSDD: Vashisht et al. 2014
ASPTA	aspartate transaminase	Alanine, Aspartate, and Glutamate Metabolism	akg_c + asp__L_c <=> glu__L_c + oaa_c	-1000.0	1000.0	Rv0337c	sMtb: Rienksma et al. 2014, BioCyc DB 20.0: Caspi et al. 2016
ASPt2r	L-aspartate reversible transport via proton symport	Transport	asp__L_e + h_e <=> asp__L_c + h_c	-1000.0	1000.0	Rv0346c or Rv2127	sMtb: Rienksma et al. 2014, BioCyc DB 20.0: Caspi et al. 2016
AST	Arginine succinyltransferase	Arginine and Proline Metabolism	arg__L_c + succoa_c --> coa_c + h_c + sucarg_c	0.0	1000.0		iOSDD: Vashisht et al. 2014
ATPPRT	ATP phosphoribosyltransferase	Histidine Metabolism	atp_c + prpp_c --> ppi_c + prbatp_c	0.0	1000.0	Rv2121c	sMtb: Rienksma et al. 2014, BioCyc DB 20.0: Caspi et al. 2016, iOSDD: Vashisht et al. 2014
ATPS4r	ATP synthase (four protons for one ATP)	Oxidative Phosphorylation	adp_c + 4.0 h_e + pi_c <=> atp_c + h2o_c + 3.0 h_c	-1000.0	1000.0	Rv1308 and Rv1304 and Rv1311 and Rv1310 and Rv1305 and Rv1306 and Rv1309 and Rv1307	sMtb: Rienksma et al. 2014, BioCyc DB 20.0: Caspi et al. 2016
BACCL	Biotin acetyl CoA carboxylase ligase	Cofactor and Prosthetic Group Biosynthesis	atp_c + btn_c + h_c --> btamp_c + ppi_c	0.0	1000.0	Rv3279c	iOSDD: Vashisht et al. 2014
BALAt2r	BALAt2r	Transport	ala__B_e + h_e <=> ala__B_c + h_c	-1000.0	1000.0	Rv0522	iOSDD: Vashisht et al. 2014
BDH	BDH	Pyruvate Metabolism	bhb_c + nad_c <=> acac_c + h_c + nadh_c	-1000.0	1000.0		iOSDD: Vashisht et al. 2014
BETALDHx	Betaine-aldehyde dehydrogenase	Other Amino Acid Metabolism	betald_c + h2o_c + nad_c --> glyb_c + 2.0 h_c + nadh_c	0.0	1000.0	Rv0223c	iOSDD: Vashisht et al. 2014
BMNMSHS	BMNMSHS	Redox Metabolism	bmn_c + msh_c --> bmnmsh_c + 2.0 h_c	0.0	1000.0	none	iOSDD: Vashisht et al. 2014
BMNt	BMNt	Transport	bmn_c <=> bmn_e	-1000.0	1000.0	none	iOSDD: Vashisht et al. 2014
BPNT	3',5'-bisphosphate nucleotidase	Other Amino Acid Metabolism	h2o_c + pap_c --> amp_c + pi_c	0.0	1000.0	Rv2131c	sMtb: Rienksma et al. 2014, BioCyc DB 20.0: Caspi et al. 2016
BTS2	BTS2	Cofactor and Prosthetic Group Biosynthesis	cys__L_c + dtbt_c <=> ala__L_c + btn_c + 2.0 h_c	-1000.0	1000.0	Rv1589	iOSDD: Vashisht et al. 2014
BTS3r	Biotin synthase	Cofactor and Prosthetic Group Biosynthesis	dtbt_c + 2.0 s_c <=> btn_c + h2s_c	-1000.0	1000.0	Rv1589	iOSDD: Vashisht et al. 2014
CAATPS	CAATPS	Transport	atp_c + 2.0 ca2_c + h2o_c --> adp_c + 2.0 ca2_e + h_e + pi_c	0.0	1000.0	Rv0107c	iOSDD: Vashisht et al. 2014
CAT	catalase	Redox Metabolism	2.0 h2o2_c --> 2.0 h2o_c + o2_c	0.0	1000.0	Rv1908c	sMtb: Rienksma et al. 2014, BioCyc DB 20.0: Caspi et al. 2016, iOSDD: Vashisht et al. 2014
CAt4	calcium transport in/out via proton antiporter	Transport	ca2_c + h_e <=> ca2_e + h_c	-1000.0	1000.0	Rv1607	sMtb: Rienksma et al. 2014, BioCyc DB 20.0: Caspi et al. 2016, iOSDD: Vashisht et al. 2014
CBIAT	Cobinamide adenyltransferase	Cofactor and Prosthetic Group Biosynthesis	atp_c + cbi_c + h_c <=> adocbi_c + pppi_c	-1000.0	1000.0	Rv2849c	iOSDD: Vashisht et al. 2014
CBLAT	cob(I)alamin adenosyltransferase	Cofactor and Prosthetic Group Biosynthesis	atp_c + cbl1_c + h_c <=> adocbl_c + pppi_c	-1000.0	1000.0		sMtb: Rienksma et al. 2014, BioCyc DB 20.0: Caspi et al. 2016
CBPS	carbamoyl-phosphate synthase (glutamine-hydrolysing)	Purine and Pyrimidine Biosynthesis	2.0 atp_c + gln__L_c + h2o_c + hco3_c --> 2.0 adp_c + cbp_c + glu__L_c + 2.0 h_c + pi_c	0.0	1000.0	Rv1383 and Rv1384	sMtb: Rienksma et al. 2014, BioCyc DB 20.0: Caspi et al. 2016
CDAPPA160	CDP-Diacylglycerol pyrophostatase (n-C16:0)	Glycerophospholipid metabolism	cdpdhdecg_c + h2o_c --> cmp_c + 2.0 h_c + pa160_c	0.0	1000.0	Rv2289	iOSDD: Vashisht et al. 2014
CDAPPA160190	CDP-Diacylglycerol pyrophostatase (C16:0, C19:0)	Glycerophospholipid metabolism	cdpc16c19g_c + h2o_c --> cmp_c + 2.0 h_c + pa160190_c	0.0	1000.0	Rv2289	sMtb: Rienksma et al. 2014, BioCyc DB 20.0: Caspi et al. 2016, iOSDD: Vashisht et al. 2014
CDAPPA190	CDAPPA190	Glycerophospholipid metabolism	cdpc19c19g_c + h2o_c --> cmp_c + 2.0 h_c + pa190190_c	0.0	1000.0	Rv2289	iOSDD: Vashisht et al. 2014
CDPMEK	4-(cytidine 5'-diphospho)-2-C-methyl-D-erythritol kinase	Polyprenyl Metabolism	4c2me_c + atp_c --> 2p4c2me_c + adp_c + h_c	0.0	1000.0	Rv1011	sMtb: Rienksma et al. 2014, BioCyc DB 20.0: Caspi et al. 2016, iOSDD: Vashisht et al. 2014
CDPPT160	CDPPT160	Glycerophospholipid metabolism	cdpdhdecg_c + inost_c --> cmp_c + h_c + ptd1ino160_c	0.0	1000.0	Rv2612c	iOSDD: Vashisht et al. 2014
CDPPT160190	CDP diacylglycerol inositon 3-phosphatidyltransferase	Glycerophospholipid metabolism	cdpc16c19g_c + inost_c --> cmp_c + h_c + ptd1ino160190_c	0.0	1000.0	Rv2612c	sMtb: Rienksma et al. 2014, BioCyc DB 20.0: Caspi et al. 2016, iOSDD: Vashisht et al. 2014
CHLabc	choline transport via ABC system	Transport	atp_c + chol_e + h2o_c --> adp_c + chol_c + h_c + pi_c	0.0	1000.0	Rv3756c and Rv3757c and Rv3758c and Rv3759c	sMtb: Rienksma et al. 2014, BioCyc DB 20.0: Caspi et al. 2016
CHOLD	Choline dehydrogenase	Other Amino Acid Metabolism	chol_c + nad_c --> betald_c + h_c + nadh_c	0.0	1000.0	none	sMtb: Rienksma et al. 2014, BioCyc DB 20.0: Caspi et al. 2016
CHORM	chorismate mutase	Tyrosine, Tryptophan, and Phenylalanine Metabolism	chor_c --> pphn_c	0.0	1000.0	Rv1885c or Rv0948c	sMtb: Rienksma et al. 2014, BioCyc DB 20.0: Caspi et al. 2016
CHORS	chorismate synthase	Tyrosine, Tryptophan, and Phenylalanine Metabolism	3psme_c --> chor_c + pi_c	0.0	1000.0	Rv2540c	sMtb: Rienksma et al. 2014, BioCyc DB 20.0: Caspi et al. 2016, iOSDD: Vashisht et al. 2014
CHRPL	Chorismate pyruvate lyase	Membrane Metabolism	chor_c --> 4hbz_c + pyr_c	0.0	1000.0	Rv2949c	sMtb: Rienksma et al. 2014, BioCyc DB 20.0: Caspi et al. 2016, iOSDD: Vashisht et al. 2014
CIGAMS	cys-1D-myo-inositol 2-deoxy-D-glucopyranoside synthase	Redox Metabolism	atp_c + cys__L_c + igam_c --> amp_c + cigam_c + 2.0 h_c + ppi_c	0.0	1000.0	Rv2130c	sMtb: Rienksma et al. 2014, BioCyc DB 20.0: Caspi et al. 2016, iOSDD: Vashisht et al. 2014
CITLr	CITLr	Citric Acid Cycle	cit_c --> ac_c + oaa_c	0	1000.0	Rv2498c or Rv3075c	sMtb: Rienksma et al. 2014, BioCyc DB 20.0: Caspi et al. 2016, iOSDD: Vashisht et al. 2014
CITabc	citrate transport via ABC system	Transport	atp_c + cit_e + h2o_c --> adp_c + cit_c + h_c + pi_c	0.0	1000.0		sMtb: Rienksma et al. 2014, BioCyc DB 20.0: Caspi et al. 2016, iOSDD: Vashisht et al. 2014
CLPNS160190	CLPNS160190	Glycerophospholipid metabolism	2.0 pg160190_c <=> clpn160190_c + glyc_c	-1000.0	1000.0	Rv1822	sMtb: Rienksma et al. 2014, BioCyc DB 20.0: Caspi et al. 2016, iOSDD: Vashisht et al. 2014
CMCBTFL	CMCBTFL	Redox Metabolism	cmcbtt_c + fe3_e --> fcmcbtt_c	0.0	1000.0	Rv2895c and Rv1348 and Rv1349	sMtb: Rienksma et al. 2014, BioCyc DB 20.0: Caspi et al. 2016, iOSDD: Vashisht et al. 2014
CMCBTFU	CMCBTFU	Redox Metabolism	fcmcbtt_c --> cmcbtt_c + fe3_c	0.0	1000.0	Rv2895c and Rv1348 and Rv1349	sMtb: Rienksma et al. 2014, BioCyc DB 20.0: Caspi et al. 2016, iOSDD: Vashisht et al. 2014
CMLDC	CMLDC	Miscellaneous	2c25dho_c --> 5odhf2a_c + co2_c + h_c	0.0	1000.0	Rv0771 or Rv0464c	sMtb: Rienksma et al. 2014, BioCyc DB 20.0: Caspi et al. 2016, iOSDD: Vashisht et al. 2014
CO2t	CO2 transporter via diffusion	Transport	co2_e <=> co2_c	-1000.0	1000.0		sMtb: Rienksma et al. 2014, BioCyc DB 20.0: Caspi et al. 2016, iOSDD: Vashisht et al. 2014
COAt	COAt	Transport	coa_e <=> coa_c	-1000.0	1000.0		iOSDD: Vashisht et al. 2014
COBALTt5	COBALTt5	Transport	cobalt2_c <=> cobalt2_e	-1000.0	1000.0	Rv1239c	iOSDD: Vashisht et al. 2014
COCHL	cobaltochelatase	Cofactor and Prosthetic Group Biosynthesis	atp_c + cobalt2_c + h2o_c + hgbam_c --> adp_c + co2dam_c + 2.0 h_c + pi_c	0.0	1000.0	Rv2062c	sMtb: Rienksma et al. 2014, BioCyc DB 20.0: Caspi et al. 2016, iOSDD: Vashisht et al. 2014
COt	CO transporter via diffusion	Transport	co_c <=> co_e	-1000.0	1000.0		sMtb: Rienksma et al. 2014, BioCyc DB 20.0: Caspi et al. 2016, iOSDD: Vashisht et al. 2014
CPC6R	CPC6R	Cofactor and Prosthetic Group Biosynthesis	copre6_c + h_c + nadph_c --> codhpre6_c + nadp_c	0.0	1000.0	Rv2070c	iOSDD: Vashisht et al. 2014
CPPPGO	coproporphyrinogen oxidase (O2 required)	Cofactor and Prosthetic Group Biosynthesis	cpppg3_c + 2.0 h_c + o2_c --> 2.0 co2_c + 2.0 h2o_c + pppg9_c	0.0	1000.0	Rv2388c	sMtb: Rienksma et al. 2014, BioCyc DB 20.0: Caspi et al. 2016, iOSDD: Vashisht et al. 2014
CRNabc	L-carnitine transport via ABC system	Transport	atp_c + crn_e + h2o_c --> adp_c + crn_c + h_c + pi_c	0.0	1000.0	Rv3756c and Rv3757c and Rv3758c and Rv3759c	sMtb: Rienksma et al. 2014, BioCyc DB 20.0: Caspi et al. 2016, iOSDD: Vashisht et al. 2014
CS	citrate synthase	Citric Acid Cycle	accoa_c + h2o_c + oaa_c --> cit_c + coa_c + h_c	0.0	1000.0	Rv0896 or Rv0889c	sMtb: Rienksma et al. 2014, BioCyc DB 20.0: Caspi et al. 2016
CTPS1	CTP synthase (NH3)	Purine and Pyrimidine Biosynthesis	atp_c + nh4_c + utp_c --> adp_c + ctp_c + 2.0 h_c + pi_c	0.0	1000.0	Rv1699	sMtb: Rienksma et al. 2014, BioCyc DB 20.0: Caspi et al. 2016, iOSDD: Vashisht et al. 2014
CTPS2	CTP synthase (glutamine)	Purine and Pyrimidine Biosynthesis	atp_c + gln__L_c + h2o_c + utp_c --> adp_c + ctp_c + glu__L_c + 2.0 h_c + pi_c	0.0	1000.0	Rv1699	sMtb: Rienksma et al. 2014, BioCyc DB 20.0: Caspi et al. 2016, iOSDD: Vashisht et al. 2014
CYANST	Cyanide sulfurtransferase	Cysteine and methionine metabolism	cyan_c + tsul_c --> h_c + so3_c + tcynt_c	0.0	1000.0	Rv0815c or Rv2291 or Rv3117 or Rv3283 or Rv0390	sMtb: Rienksma et al. 2014, BioCyc DB 20.0: Caspi et al. 2016, iOSDD: Vashisht et al. 2014
CYO1a	CYO1a	Oxidative Phosphorylation	2.0 ficytc_c + 2.0 h_c + qh2_c --> 2.0 focytc_c + 2.0 h_e + q_c	0.0	1000.0	Rv2195 and Rv2196 and Rv2194	sMtb: Rienksma et al. 2014, BioCyc DB 20.0: Caspi et al. 2016, iOSDD: Vashisht et al. 2014
CYO1b	CYO1b	Oxidative Phosphorylation	2.0 focytc_c + 0.5 o2_c --> 2.0 ficytc_c + h2o_c	0.0	1000.0	Rv2193 and Rv1451 and Rv3043c and Rv2200c	sMtb: Rienksma et al. 2014, BioCyc DB 20.0: Caspi et al. 2016, iOSDD: Vashisht et al. 2014
CYRDAAT	cob(I)yrinic acid a,c-diamide adenosyltransferase	Cofactor and Prosthetic Group Biosynthesis	atp_c + co1dam_c + h_c --> adcobdam_c + pppi_c	0.0	1000.0	Rv2849c	sMtb: Rienksma et al. 2014, BioCyc DB 20.0: Caspi et al. 2016, iOSDD: Vashisht et al. 2014
CYRDAR	cob(II)yrinic acid a,c-diamide reductase	Cofactor and Prosthetic Group Biosynthesis	2.0 co2dam_c + fmnh2_c --> 2.0 co1dam_c + fmn_c + 2.0 h_c	0.0	1000.0		sMtb: Rienksma et al. 2014, BioCyc DB 20.0: Caspi et al. 2016, iOSDD: Vashisht et al. 2014
CYSS	cysteine synthase	Cysteine and methionine metabolism	acser_c + h2s_c --> ac_c + cys__L_c + h_c	0.0	1000.0	Rv2334 or Rv1336	sMtb: Rienksma et al. 2014, BioCyc DB 20.0: Caspi et al. 2016, iOSDD: Vashisht et al. 2014
CYSTL	Cystathionine beta-lyase	Cysteine and methionine metabolism	cyst__L_c + h2o_c --> hcys__L_c + nh4_c + pyr_c	0.0	1000.0	Rv0075 or Rv2294	sMtb: Rienksma et al. 2014, BioCyc DB 20.0: Caspi et al. 2016, iOSDD: Vashisht et al. 2014
CYSTS	cystathionine beta-synthase	Cysteine and methionine metabolism	hcys__L_c + ser__L_c --> cyst__L_c + h2o_c	0.0	1000.0	Rv1077	sMtb: Rienksma et al. 2014, BioCyc DB 20.0: Caspi et al. 2016, iOSDD: Vashisht et al. 2014
CYTBD	cytochrome oxidase bd (ubiquinol-8: 2 protons)	Redox Metabolism	2.0 h_c + 0.5 o2_c + q8h2_c --> h2o_c + 2.0 h_e + q8_c	0.0	1000.0	(Rv1622c and Rv1620c) or (Rv1622c and Rv1621c)	sMtb: Rienksma et al. 2014, BioCyc DB 20.0: Caspi et al. 2016
CYTBD2	CYTBD2	Redox Metabolism	2.0 h_c + mql8_c + 0.5 o2_c --> h2o_c + 2.0 h_e + mqn8_c	0.0	1000.0	Rv1620c and Rv1621c and Rv1622c and Rv1623c	sMtb: Rienksma et al. 2014, BioCyc DB 20.0: Caspi et al. 2016
CYTD	cytidine deaminase	Purine and Pyrimidine Biosynthesis	cytd_c + h2o_c + h_c --> nh4_c + uri_c	0.0	1000.0	Rv3315c	sMtb: Rienksma et al. 2014, BioCyc DB 20.0: Caspi et al. 2016, iOSDD: Vashisht et al. 2014
CYTDK2	Cytidine kinase (GTP)	Nucleotide Salvage Pathway	cytd_c + gtp_c --> cmp_c + gdp_c + h_c	0.0	1000.0		iOSDD: Vashisht et al. 2014
CYTDt2r	CYTDt2r	Transport	cytd_e + h_e <=> cytd_c + h_c	-1000.0	1000.0		iOSDD: Vashisht et al. 2014
CYTK1	cytidylate kinase (CMP)	Purine and Pyrimidine Biosynthesis	atp_c + cmp_c <=> adp_c + cdp_c	-1000.0	1000.0	Rv1712	sMtb: Rienksma et al. 2014, BioCyc DB 20.0: Caspi et al. 2016, iOSDD: Vashisht et al. 2014
CYTK2	cytidylate kinase (dCMP)	Purine and Pyrimidine Biosynthesis	atp_c + dcmp_c <=> adp_c + dcdp_c	-1000.0	1000.0	Rv1712	sMtb: Rienksma et al. 2014, BioCyc DB 20.0: Caspi et al. 2016, iOSDD: Vashisht et al. 2014
Clt	Clt	Transport	cl_e <=> cl_c	-1000.0	1000.0	Rv0143c	iOSDD: Vashisht et al. 2014
Cuabc	Copper transport via ABC system	Transport	atp_c + cu2_e + h2o_c --> adp_c + cu2_c + h_c + pi_c	0.0	1000.0	Rv0092 or Rv0103c	sMtb: Rienksma et al. 2014, BioCyc DB 20.0: Caspi et al. 2016
Cut1	Copper export via ATPase	Transport	atp_c + cu2_c + h2o_c --> adp_c + cu2_e + h_c + pi_c	0.0	1000.0	Rv0092 or Rv0103c	sMtb: Rienksma et al. 2014, BioCyc DB 20.0: Caspi et al. 2016
DADA	Deoxyadenosine deaminase	Nucleotide Salvage Pathway	dad__2_c + h2o_c + h_c --> din_c + nh4_c	0.0	1000.0		iOSDD: Vashisht et al. 2014
DADK	Deoxyadenylate kinase	Nucleotide Salvage Pathway	atp_c + damp_c <=> adp_c + dadp_c	-1000.0	1000.0		iOSDD: Vashisht et al. 2014
DAGK160	Diacylglycerol kinase (n-C16:0)	Glycerophospholipid metabolism	12dgr160_c + atp_c --> adp_c + h_c + pa160_c	0.0	1000.0	Rv0499 or Rv2252	iOSDD: Vashisht et al. 2014
DALAOX	DALAOX	Other Amino Acid Metabolism	ala__D_c + h2o_c + o2_c --> h2o2_c + nh4_c + pyr_c	0.0	1000.0	Rv1905c	iOSDD: Vashisht et al. 2014
DALAt2r	D-alanine transport via proton symport	Transport	ala__D_e + h_e <=> ala__D_c + h_c	-1000.0	1000.0	Rv1704c	sMtb: Rienksma et al. 2014, BioCyc DB 20.0: Caspi et al. 2016, iOSDD: Vashisht et al. 2014
DAPDC	diaminopimelate decarboxylase	Threonine and Lysine Metabolism	26dap__M_c + h_c --> co2_c + lys__L_c	0.0	1000.0	Rv1293	sMtb: Rienksma et al. 2014, BioCyc DB 20.0: Caspi et al. 2016, iOSDD: Vashisht et al. 2014
DAPE	diaminopimelate epimerase	Threonine and Lysine Metabolism	26dap__LL_c <=> 26dap__M_c	-1000.0	1000.0	Rv2726c	sMtb: Rienksma et al. 2014, BioCyc DB 20.0: Caspi et al. 2016, iOSDD: Vashisht et al. 2014
DASYN160	CDP-diacylglycerol synthetase (n-C16:0)	Glycerophospholipid metabolism	ctp_c + h_c + pa160_c --> cdpdhdecg_c + ppi_c	0.0	1000.0	Rv2881c	iOSDD: Vashisht et al. 2014
DASYN160190	CDP-diacylglycerol synthetase (C16:0, C19:0)	Glycerophospholipid metabolism	ctp_c + h_c + pa160190_c --> cdpc16c19g_c + ppi_c	0.0	1000.0	Rv2881c	sMtb: Rienksma et al. 2014, BioCyc DB 20.0: Caspi et al. 2016
DASYN190190	DASYN190190	Glycerophospholipid metabolism	ctp_c + h_c + pa190190_c --> cdpc19c19g_c + ppi_c	0.0	1000.0	Rv2881c	iOSDD: Vashisht et al. 2014
DB4PS	3,4-Dihydroxy-2-butanone-4-phosphate synthase	Cofactor and Prosthetic Group Biosynthesis	ru5p__D_c --> db4p_c + for_c + h_c	0.0	1000.0	Rv1940	sMtb: Rienksma et al. 2014, BioCyc DB 20.0: Caspi et al. 2016
DBTSr	DBTSr	Cofactor and Prosthetic Group Biosynthesis	atp_c + co2_c + dann_c <=> adp_c + dtbt_c + 3.0 h_c + pi_c	-1000.0	1000.0	Rv1570	iOSDD: Vashisht et al. 2014
DCPDP	decaprenyl-diphosphatase	Polyprenyl Metabolism	decdp__tb_c + h2o_c --> decd__tb_c + h_c + pi_c	0.0	1000.0	Rv2136c	sMtb: Rienksma et al. 2014, BioCyc DB 20.0: Caspi et al. 2016, iOSDD: Vashisht et al. 2014
DCPDPP	DCPDPP	Arabinogalactan biosynthesis	decdpr__tb_c + h2o_c --> decdr__tb_c + pi_c	0.0	1000.0	Rv3807c	iOSDD: Vashisht et al. 2014
DCPDPS	DCPDPS	Polyprenyl Metabolism	frdp_c + 7.0 ipdp_c --> decdp__tb_c + 7.0 ppi_c	0.0	1000.0		iOSDD: Vashisht et al. 2014
DCPE	decaprenylphosphoryl ribose, arabinofuranose isomerization	Arabinogalactan biosynthesis	decdr__tb_c <=> decda__tb_c	-1000.0	1000.0	Rv3790 and Rv3791	sMtb: Rienksma et al. 2014, BioCyc DB 20.0: Caspi et al. 2016
DCPT	phosphoribose transferase (undecaprenyl phosphate)	Arabinogalactan biosynthesis	decd__tb_c + prpp_c --> decdpr__tb_c + ppi_c	0.0	1000.0	Rv3806c	sMtb: Rienksma et al. 2014, BioCyc DB 20.0: Caspi et al. 2016, iOSDD: Vashisht et al. 2014
DCTPD	dCTP deaminase	Purine and Pyrimidine Biosynthesis	dctp_c + h2o_c + h_c --> dutp_c + nh4_c	0.0	1000.0	Rv0321	sMtb: Rienksma et al. 2014, BioCyc DB 20.0: Caspi et al. 2016, iOSDD: Vashisht et al. 2014
DCTPD2	DCTPD2	Purine and Pyrimidine Biosynthesis	ctp_c + h2o_c + h_c --> nh4_c + utp_c	0.0	1000.0	Rv0321	iOSDD: Vashisht et al. 2014
DCYTD	Deoxycytidine deaminase	Purine and Pyrimidine Biosynthesis	dcyt_c + h2o_c + h_c --> duri_c + nh4_c	0.0	1000.0		iOSDD: Vashisht et al. 2014
DDPA	3-deoxy-D-arabino-heptulosonate 7-phosphate synthetase	Tyrosine, Tryptophan, and Phenylalanine Metabolism	e4p_c + h2o_c + pep_c --> 2dda7p_c + pi_c	0.0	1000.0	Rv2178c	sMtb: Rienksma et al. 2014, BioCyc DB 20.0: Caspi et al. 2016, iOSDD: Vashisht et al. 2014
DESAT16	Palmitoyl CoA desaturase n C160CoA n C161CoA	Fatty Acid Metabolism	h_c + nadph_c + o2_c + pmtcoa_c --> 2.0 h2o_c + hdcoa_c + nadp_c	0.0	1000.0	Rv3229c	iOSDD: Vashisht et al. 2014
DESAT18	Stearoyl CoA desaturase n C180CoA n C181CoA	Fatty Acid Metabolism	h2o_c + nadph_c + stcoa_c --> 4.0 h_c + nadp_c + odecoa_c	0	1000	Rv0824c and Rv1094 and Rv3229c	iOSDD: Vashisht et al. 2014
DGC3D	DGC3D	Alternate Carbon Metabolism	2dglcn_c + nad_c --> 3ddgc_c + h_c + nadh_c	0.0	1000.0	Rv1928c or Rv1714	iOSDD: Vashisht et al. 2014
DGK1	deoxyguanylate kinase (dGMP:ATP)	Purine and Pyrimidine Biosynthesis	atp_c + dgmp_c <=> adp_c + dgdp_c	-1000.0	1000.0	Rv1389	sMtb: Rienksma et al. 2014, BioCyc DB 20.0: Caspi et al. 2016, iOSDD: Vashisht et al. 2014
DHAD1	dihydroxy-acid dehydratase (2,3-dihydroxy-3-methylbutanoate)	Valine, Leucine, and Isoleucine Metabolism	23dhmb_c --> 3mob_c + h2o_c	0.0	1000.0	Rv0189c	sMtb: Rienksma et al. 2014, BioCyc DB 20.0: Caspi et al. 2016, iOSDD: Vashisht et al. 2014
DHAD2	Dihydroxy-acid dehydratase (2,3-dihydroxy-3-methylpentanoate)	Valine, Leucine, and Isoleucine Metabolism	23dhmp_c --> 3mop_c + h2o_c	0.0	1000.0	Rv0189c	sMtb: Rienksma et al. 2014, BioCyc DB 20.0: Caspi et al. 2016
DHDPRy	dihydrodipicolinate reductase (NADPH)	Threonine and Lysine Metabolism	23dhdp_c + h_c + nadph_c --> nadp_c + thdp_c	0.0	1000.0	Rv2773c	sMtb: Rienksma et al. 2014, BioCyc DB 20.0: Caspi et al. 2016, iOSDD: Vashisht et al. 2014
DHDPS	dihydrodipicolinate synthase	Threonine and Lysine Metabolism	aspsa_c + pyr_c --> 23dhdp_c + 2.0 h2o_c + h_c	0.0	1000.0	Rv2753c	sMtb: Rienksma et al. 2014, BioCyc DB 20.0: Caspi et al. 2016, iOSDD: Vashisht et al. 2014
DHFR	dihydrofolate reductase	Folate Metabolism	dhf_c + h_c + nadph_c <=> nadp_c + thf_c	-1000.0	1000.0	Rv2763c	sMtb: Rienksma et al. 2014, BioCyc DB 20.0: Caspi et al. 2016, iOSDD: Vashisht et al. 2014
DHFS	dihydrofolate synthase	Folate Metabolism	atp_c + dhpt_c + glu__L_c --> adp_c + dhf_c + h_c + pi_c	0.0	1000.0	Rv2447c	sMtb: Rienksma et al. 2014, BioCyc DB 20.0: Caspi et al. 2016, iOSDD: Vashisht et al. 2014
DHNAOT	1,4-dihydroxy-2-naphthoate octaprenyltransferase	Cofactor and Prosthetic Group Biosynthesis	dhna_c + octdp_c --> 2dmmq8_c + co2_c + h_c + ppi_c	0.0	1000.0	Rv0534c	sMtb: Rienksma et al. 2014, BioCyc DB 20.0: Caspi et al. 2016, iOSDD: Vashisht et al. 2014
DHNPA	DHNPA	Folate Metabolism	dhnpt_c --> 2ahhmp_c + gcald_c	0	1000	Rv3607c	iOSDD: Vashisht et al. 2014
DHNPA2	DHNPA2	Folate Metabolism	dhnpt_c --> 6hmhpt_c + gcald_c	0.0	1000.0	Rv3607c	iOSDD: Vashisht et al. 2014
DHORTS	dihydroorotase	Purine and Pyrimidine Biosynthesis	dhor__S_c + h2o_c <=> cbasp_c + h_c	-1000.0	1000.0	Rv1381	sMtb: Rienksma et al. 2014, BioCyc DB 20.0: Caspi et al. 2016, iOSDD: Vashisht et al. 2014
DHPPDA	Diaminohydroxyphosphoribosylaminopyrimidine deaminase	Riboflavin Metabolism	25dhpp_c + h2o_c + h_c --> 5apru_c + nh4_c	0.0	1000.0	Rv1409	iOSDD: Vashisht et al. 2014
DHPPDA2	diaminohydroxyphosphoribosylaminopryrimidine deaminase (25drapp)	Riboflavin Metabolism	25drapp_c + h2o_c + h_c --> 5apru_c + nh4_c	0.0	1000.0	Rv2671 or Rv1409	sMtb: Rienksma et al. 2014, BioCyc DB 20.0: Caspi et al. 2016
DHPS2	dihydropteroate synthase	Folate Metabolism	4abz_c + 6hmhptpp_c --> dhpt_c + ppi_c	0.0	1000.0	Rv3608c or Rv1207	sMtb: Rienksma et al. 2014, BioCyc DB 20.0: Caspi et al. 2016
DHQD	DHQD	Tyrosine, Tryptophan, and Phenylalanine Metabolism	3dhq_c <=> 3dhsk_c + h2o_c	-1000.0	1000.0	Rv2537c	iOSDD: Vashisht et al. 2014
DHQS	3-dehydroquinate synthase	Tyrosine, Tryptophan, and Phenylalanine Metabolism	2dda7p_c --> 3dhq_c + pi_c	0.0	1000.0	Rv2538c	sMtb: Rienksma et al. 2014, BioCyc DB 20.0: Caspi et al. 2016, iOSDD: Vashisht et al. 2014
DMATT	dimethylallyltranstransferase	Cofactor and Prosthetic Group Biosynthesis	dmpp_c + ipdp_c --> grdp_c + ppi_c	0.0	1000.0	Rv3398c or Rv3383c or Rv2173	sMtb: Rienksma et al. 2014, BioCyc DB 20.0: Caspi et al. 2016
DMPPS	1-hydroxy-2-methyl-2-(E)-butenyl 4-diphosphate reductase (dmpp)	Cofactor and Prosthetic Group Biosynthesis	h2mb4p_c + h_c + nadh_c --> dmpp_c + h2o_c + nad_c	0.0	1000.0	Rv1110	sMtb: Rienksma et al. 2014, BioCyc DB 20.0: Caspi et al. 2016
DNMPPA	Dihydroneopterin monophosphate dephosphorylase	Folate Metabolism	dhpmp_c + h2o_c --> dhnpt_c + pi_c	0.0	1000.0		iOSDD: Vashisht et al. 2014
DNTPPA	Dihydroneopterin triphosphate pyrophosphatase	Folate Metabolism	ahdt_c + h2o_c --> dhpmp_c + h_c + ppi_c	0.0	1000.0		iOSDD: Vashisht et al. 2014
DPCOAK	dephospho-CoA kinase	Pantothenate and CoA Metabolism	atp_c + dpcoa_c --> adp_c + coa_c + h_c	0.0	1000.0	Rv1631	sMtb: Rienksma et al. 2014, BioCyc DB 20.0: Caspi et al. 2016, iOSDD: Vashisht et al. 2014
DPPS	DPPS	Polyprenyl Metabolism	frdp_c + 7.0 ipdp_c --> decdp_c + 7.0 ppi_c	0.0	1000.0		iOSDD: Vashisht et al. 2014
DPR	2-dehydropantoate 2-reductase	Pantothenate and CoA Metabolism	2dhp_c + h_c + nadph_c --> nadp_c + pant__R_c	0.0	1000.0	Rv2573	sMtb: Rienksma et al. 2014, BioCyc DB 20.0: Caspi et al. 2016, iOSDD: Vashisht et al. 2014
DRPA	deoxyribose-phosphate aldolase	Pentose Phosphate Pathway	2dr5p_c --> acald_c + g3p_c	0.0	1000.0	Rv0478	sMtb: Rienksma et al. 2014, BioCyc DB 20.0: Caspi et al. 2016, iOSDD: Vashisht et al. 2014
DSERt2r	DSERt2r	Transport	h_e + ser__D_e <=> h_c + ser__D_c	-1000.0	1000.0	Rv1704c	iOSDD: Vashisht et al. 2014
DTMPK	dTMP kinase	Purine and Pyrimidine Biosynthesis	atp_c + dtmp_c <=> adp_c + dtdp_c	-1000.0	1000.0	Rv3247c	sMtb: Rienksma et al. 2014, BioCyc DB 20.0: Caspi et al. 2016, iOSDD: Vashisht et al. 2014
DURIK1	Deoxyuridine kinase (ATP:Deoxyuridine)	Purine and Pyrimidine Biosynthesis	atp_c + duri_c --> adp_c + dump_c + h_c	0.0	0		iOSDD: Vashisht et al. 2014
DURIPP	Deoxyuridine phosphorylase	Purine and Pyrimidine Biosynthesis	duri_c + pi_c <=> 2dr1p_c + ura_c	-1000.0	1000.0		iOSDD: Vashisht et al. 2014
DUTPDP	dUTP diphosphatase	Purine and Pyrimidine Biosynthesis	dutp_c + h2o_c --> dump_c + h_c + ppi_c	0.0	1000.0	Rv2697c	sMtb: Rienksma et al. 2014, BioCyc DB 20.0: Caspi et al. 2016, iOSDD: Vashisht et al. 2014
DXPRIi	1-deoxy-D-xylulose reductoisomerase	Polyprenyl Metabolism	dxyl5p_c + h_c + nadph_c --> 2me4p_c + nadp_c	0.0	1000.0	Rv2870c	sMtb: Rienksma et al. 2014, BioCyc DB 20.0: Caspi et al. 2016, iOSDD: Vashisht et al. 2014
DXPS	1-deoxy-D-xylulose 5-phosphate synthase	Polyprenyl Metabolism	g3p_c + h_c + pyr_c --> co2_c + dxyl5p_c	0.0	1000.0	Rv3379c or Rv2682c	sMtb: Rienksma et al. 2014, BioCyc DB 20.0: Caspi et al. 2016
ENO	enolase	Glycolysis/Gluconeogenesis	2pg_c <=> h2o_c + pep_c	-1000.0	1000.0	Rv1023	sMtb: Rienksma et al. 2014, BioCyc DB 20.0: Caspi et al. 2016, iOSDD: Vashisht et al. 2014
ETHAt	Ethanolamine transport via diffusion extracellular	Transport	etha_e <=> etha_c	-1000.0	1000.0		iOSDD: Vashisht et al. 2014
EX_acysbmn	EX_acysbmn	Exchange	acysbmn_e -->	0	1000.0		No reference: Exchange reaction
EX_ala_B	EX_ala_B	Exchange	ala__B_e -->	0	1000.0		No reference: Exchange reaction
EX_ala_D	EX_ala_D	Exchange	ala__D_e -->	0	1000.0		No reference: Exchange reaction
EX_ala_L	EX_ala_L	Exchange	ala__L_e -->	0	1000.0		No reference: Exchange reaction
EX_arab_D	EX_arab_D	Exchange	arab__D_e -->	0	1000.0		No reference: Exchange reaction
EX_arab_L	EX_arab_L	Exchange	arab__L_e -->	0	1000.0		No reference: Exchange reaction
EX_arg_L	EX_arg_L	Exchange	arg__L_e -->	0	1000.0		No reference: Exchange reaction
EX_asn_L	EX_asn_L	Exchange	asn__L_e -->	0	1000.0		No reference: Exchange reaction
EX_asp_L	EX_asp_L	Exchange	asp__L_e -->	0	1000.0		No reference: Exchange reaction
EX_atp	EX_atp	Exchange	atp_e -->	0	1000.0		No reference: Exchange reaction
EX_bmn	EX_bmn	Exchange	bmn_e -->	0	1000.0		No reference: Exchange reaction
EX_ca2	EX_ca2	Exchange	ca2_e <=>	-1000.0	1000.0		sMtb: Rienksma et al. 2014, BioCyc DB 20.0: Caspi et al. 2016
EX_chol	EX_chol	Exchange	chol_e -->	0	1000.0		sMtb: Rienksma et al. 2014, BioCyc DB 20.0: Caspi et al. 2016
EX_cit	EX_cit	Exchange	cit_e <=>	-1.0	1000.0		sMtb: Rienksma et al. 2014, BioCyc DB 20.0: Caspi et al. 2016
EX_cl	EX_cl	Exchange	cl_e <=>	-1000.0	1000.0		sMtb: Rienksma et al. 2014, BioCyc DB 20.0: Caspi et al. 2016
EX_co2	EX_co2	Exchange	co2_e <=>	-1000	1000.0		sMtb: Rienksma et al. 2014, BioCyc DB 20.0: Caspi et al. 2016
EX_coa	EX_coa	Exchange	coa_e -->	0	1000.0		No reference: Exchange reaction
EX_cobalt2	EX_cobalt2	Exchange	cobalt2_e -->	0	1000.0		sMtb: Rienksma et al. 2014, BioCyc DB 20.0: Caspi et al. 2016
EX_crn	EX_crn	Exchange	crn_e -->	0	1000.0		No reference: Exchange reaction
EX_cu2	EX_cu2	Exchange	cu2_e <=>	-1000.0	1000.0		sMtb: Rienksma et al. 2014, BioCyc DB 20.0: Caspi et al. 2016
EX_cytd	EX_cytd	Exchange	cytd_e -->	0	1000.0		No reference: Exchange reaction
EX_etha	EX_etha	Exchange	etha_e -->	0	1000.0		No reference: Exchange reaction
EX_fe2	EX_fe2	Exchange	fe2_e <=>	-1000.0	1000.0		sMtb: Rienksma et al. 2014, BioCyc DB 20.0: Caspi et al. 2016
EX_fe3	EX_fe3	Exchange	fe3_e <=>	-1000.0	1000.0		sMtb: Rienksma et al. 2014, BioCyc DB 20.0: Caspi et al. 2016
EX_fum	EX_fum	Exchange	fum_e -->	0	1000.0		sMtb: Rienksma et al. 2014, BioCyc DB 20.0: Caspi et al. 2016
EX_gal	EX_gal	Exchange	gal_e -->	0	1000.0		sMtb: Rienksma et al. 2014, BioCyc DB 20.0: Caspi et al. 2016
EX_glc	EX_glc	Exchange	glc__D_e -->	0	1000.0		No reference: Exchange reaction
EX_glu_L	EX_glu_L	Exchange	glu__L_e <=>	-1.0	1000.0		No reference: Exchange reaction
EX_gly	EX_gly	Exchange	gly_e -->	0	1000.0		sMtb: Rienksma et al. 2014, BioCyc DB 20.0: Caspi et al. 2016
EX_glyb	EX_glyb	Exchange	glyb_e -->	0	1000.0		No reference: Exchange reaction
EX_glyc3p	EX_glyc3p	Exchange	glyc3p_e -->	0	1000.0		sMtb: Rienksma et al. 2014, BioCyc DB 20.0: Caspi et al. 2016
EX_glyc	EX_glyc	Exchange	glyc_e -->	0	1000.0		sMtb: Rienksma et al. 2014, BioCyc DB 20.0: Caspi et al. 2016
EX_gthrd	EX_gthrd	Exchange	gthrd_e -->	0	1000.0		No reference: Exchange reaction
EX_h2	EX_h2	Exchange	h2_e -->	0	1000.0		No reference: Exchange reaction
EX_h2co3	EX_h2co3	Exchange	h2co3_e <=>	-1000	1000.0		No reference: Exchange reaction
EX_h2o	EX_h2o	Exchange	h2o_e -->	0	1000.0		sMtb: Rienksma et al. 2014, BioCyc DB 20.0: Caspi et al. 2016
EX_h2s	EX_h2s	Exchange	h2s_e -->	0	1000.0		No reference: Exchange reaction
EX_h	EX_h	Exchange	h_e <=>	-1000	1000.0		sMtb: Rienksma et al. 2014, BioCyc DB 20.0: Caspi et al. 2016
EX_hdca	EX_hdca	Exchange	hdca_e -->	0	1000.0		sMtb: Rienksma et al. 2014, BioCyc DB 20.0: Caspi et al. 2016
EX_his_L	EX_his_L	Exchange	his__L_e -->	0	1000.0		No reference: Exchange reaction
EX_id3acald	EX_id3acald	Exchange	id3acald_e -->	0	1000.0		No reference: Exchange reaction
EX_ile_L	EX_ile_L	Exchange	ile__L_e -->	0	1000.0		No reference: Exchange reaction
EX_k	EX_k	Exchange	k_e <=>	-1000	1000.0		sMtb: Rienksma et al. 2014, BioCyc DB 20.0: Caspi et al. 2016
EX_lac_L	EX_lac_L	Exchange	lac__L_e -->	0	1000.0		No reference: Exchange reaction
EX_lcts	EX_lcts	Exchange	lcts_e -->	0	1000.0		No reference: Exchange reaction
EX_leu_L	EX_leu_L	Exchange	leu__L_e -->	0	1000.0		No reference: Exchange reaction
EX_lys_L	EX_lys_L	Exchange	lys__L_e -->	0	1000.0		No reference: Exchange reaction
EX_mal_L	EX_mal_L	Exchange	mal__L_e -->	0	1000.0		No reference: Exchange reaction
EX_malt	EX_malt	Exchange	malt_e -->	0	1000.0		sMtb: Rienksma et al. 2014, BioCyc DB 20.0: Caspi et al. 2016
EX_malthp	EX_malthp	Exchange	malthp_e -->	0	1000.0		No reference: Exchange reaction
EX_meoh	EX_meoh	Exchange	meoh_e -->	0	1000.0		No reference: Exchange reaction
EX_met_L	EX_met_L	Exchange	met__L_e -->	0	1000.0		No reference: Exchange reaction
EX_mg2	EX_mg2	Exchange	mg2_e <=>	-1000.0	1000.0		sMtb: Rienksma et al. 2014, BioCyc DB 20.0: Caspi et al. 2016
EX_na1	EX_na1	Exchange	na1_e <=>	-1000	1000.0		sMtb: Rienksma et al. 2014, BioCyc DB 20.0: Caspi et al. 2016
EX_nh4	EX_nh4	Exchange	nh4_e <=>	-20	1000.0		No reference: Exchange reaction
EX_no2	EX_no2	Exchange	no2_e -->	0	1000.0		sMtb: Rienksma et al. 2014, BioCyc DB 20.0: Caspi et al. 2016
EX_no3	EX_no3	Exchange	no3_e -->	0	1000.0		sMtb: Rienksma et al. 2014, BioCyc DB 20.0: Caspi et al. 2016
EX_no	EX_no	Exchange	no_e -->	0	1000.0		sMtb: Rienksma et al. 2014, BioCyc DB 20.0: Caspi et al. 2016
EX_o2	EX_o2	Exchange	o2_e <=>	-20	1000.0		sMtb: Rienksma et al. 2014, BioCyc DB 20.0: Caspi et al. 2016
EX_ocdca	EX_ocdca	Exchange	ocdca_e -->	0	1000.0		No reference: Exchange reaction
EX_orn	EX_orn	Exchange	orn_e -->	0	1000.0		sMtb: Rienksma et al. 2014, BioCyc DB 20.0: Caspi et al. 2016
EX_pac	EX_pac	Exchange	pac_e -->	0	1000.0		No reference: Exchange reaction
EX_pdima	EX_pdima	Exchange	pdima_e -->	0	1000.0		No reference: Exchange reaction
EX_phdca	EX_phdca	Exchange	phdca_e -->	0	1000.0		No reference: Exchange reaction
EX_phe_L	EX_phe_L	Exchange	phe__L_e -->	0	1000.0		No reference: Exchange reaction
EX_pi	EX_pi	Exchange	pi_e <=>	-1000	1000.0		sMtb: Rienksma et al. 2014, BioCyc DB 20.0: Caspi et al. 2016
EX_ppa	EX_ppa	Exchange	ppa_e -->	0	1000.0		sMtb: Rienksma et al. 2014, BioCyc DB 20.0: Caspi et al. 2016
EX_ppdima	EX_ppdima	Exchange	ppdima_e -->	0	1000.0		No reference: Exchange reaction
EX_pro_L	EX_pro_L	Exchange	pro__L_e -->	0	1000.0		No reference: Exchange reaction
EX_pyr	EX_pyr	Exchange	pyr_e -->	0	1000.0		sMtb: Rienksma et al. 2014, BioCyc DB 20.0: Caspi et al. 2016
EX_rib_D	EX_rib_D	Exchange	rib__D_e -->	0	1000.0		No reference: Exchange reaction
EX_ser_D	EX_ser_D	Exchange	ser__D_e -->	0	1000.0		No reference: Exchange reaction
EX_ser_L	EX_ser_L	Exchange	ser__L_e -->	0	1000.0		No reference: Exchange reaction
EX_skm	EX_skm	Exchange	skm_e -->	0	1000.0		No reference: Exchange reaction
EX_so4	EX_so4	Exchange	so4_e <=>	-1000	1000.0		sMtb: Rienksma et al. 2014, BioCyc DB 20.0: Caspi et al. 2016
EX_succ	EX_succ	Exchange	succ_e -->	0	1000.0		sMtb: Rienksma et al. 2014, BioCyc DB 20.0: Caspi et al. 2016
EX_tartr_L	EX_tartr_L	Exchange	tartr__L_e -->	0	1000.0		No reference: Exchange reaction
EX_thr_L	EX_thr_L	Exchange	thr__L_e -->	0	1000.0		No reference: Exchange reaction
EX_tre	EX_tre	Exchange	tre_e -->	0	1000.0		sMtb: Rienksma et al. 2014, BioCyc DB 20.0: Caspi et al. 2016
EX_trp_L	EX_trp_L	Exchange	trp__L_e -->	0	1000.0		No reference: Exchange reaction
EX_tsul	EX_tsul	Exchange	tsul_e -->	0	1000.0		No reference: Exchange reaction
EX_ttdca	EX_ttdca	Exchange	ttdca_e -->	0	1000.0		sMtb: Rienksma et al. 2014, BioCyc DB 20.0: Caspi et al. 2016
EX_tyr_L	EX_tyr_L	Exchange	tyr__L_e -->	0	1000.0		No reference: Exchange reaction
EX_val_L	EX_val_L	Exchange	val__L_e -->	0	1000.0		No reference: Exchange reaction
EX_ac	EX_ac	Exchange	ac_e <=>	-10	1000.0		sMtb: Rienksma et al. 2014, BioCyc DB 20.0: Caspi et al. 2016
EX_4abz	EX_4abz	Exchange	4abz_e -->	0	1000.0		sMtb: Rienksma et al. 2014, BioCyc DB 20.0: Caspi et al. 2016
EX_for	EX_for	Exchange	for_e -->	0	1000.0		sMtb: Rienksma et al. 2014, BioCyc DB 20.0: Caspi et al. 2016
EX_akg	EX_akg	Exchange	akg_e -->	0	1000.0		sMtb: Rienksma et al. 2014, BioCyc DB 20.0: Caspi et al. 2016
EX_gua	EX_gua	Exchange	gua_e -->	0	1000.0		sMtb: Rienksma et al. 2014, BioCyc DB 20.0: Caspi et al. 2016
EX_ad	EX_ad	Exchange	ad_e -->	0	1000.0		No reference: Exchange reaction
Adt	Adt	Transport	ad_e <=> ad_c	-1000.0	1000.0		iOSDD: Vashisht et al. 2014
EX_urea	EX_urea	Exchange	urea_e -->	0	1000.0		sMtb: Rienksma et al. 2014, BioCyc DB 20.0: Caspi et al. 2016
FACOAE140	Fatty-acid-CoA thioesterase (tetradecanoate)	Fatty Acid Metabolism	2.0 h_c + tdcoa_c --> coa_c + 2.0 h2o_c + ttdca_c	0	1000	Rv0098 or Rv2605c or Rv1618	sMtb: Rienksma et al. 2014, BioCyc DB 20.0: Caspi et al. 2016
FACOAE160	Fatty-acid-CoA thioesterase (hexadecanoate)	Fatty Acid Metabolism	h2o_c + pmtcoa_c --> coa_c + h_c + hdca_c	0.0	1000.0	Rv0098 or Rv2605c or Rv1618	sMtb: Rienksma et al. 2014, BioCyc DB 20.0: Caspi et al. 2016
FACOAE180	Fatty-acid-CoA thioesterase (octadecanoate)	Fatty Acid Metabolism	h2o_c + stcoa_c --> coa_c + h_c + ocdca_c	0.0	1000.0	Rv0098 or Rv2605c or Rv1618	sMtb: Rienksma et al. 2014, BioCyc DB 20.0: Caspi et al. 2016
FACOAL140	fatty-acid--CoA ligase (tetradecanoate)	Fatty Acid Metabolism	atp_c + coa_c + 3.0 h2o_c + ttdca_c <=> amp_c + 3.0 h_c + ppi_c + tdcoa_c	-1000	1000	Rv0035 or Rv0099 or Rv0119 or Rv0166 or Rv0214 or Rv0270 or Rv0404 or Rv0551c or Rv0852 or Rv1058 or Rv1185c or Rv1193 or Rv1206 or Rv1427c or Rv1521 or Rv1529 or Rv1549 or Rv1550 or Rv1750c or Rv1925 or Rv2187 or Rv2505c or Rv2590 or Rv2930 or Rv2941 or Rv2948c or Rv2950c or Rv3089 or Rv3506 or Rv3513c or Rv3515c or Rv3561 or Rv3801c or Rv3826	sMtb: Rienksma et al. 2014, BioCyc DB 20.0: Caspi et al. 2016
FACOAL160	Fatty acid CoA ligase hexadecanoate	Fatty Acid Metabolism	atp_c + coa_c + hdca_c <=> amp_c + pmtcoa_c + ppi_c	-1000.0	1000.0	Rv3826 or Rv1529 or Rv1185c or Rv2590	sMtb: Rienksma et al. 2014, BioCyc DB 20.0: Caspi et al. 2016
FACOAL161	fatty-acid--CoA ligase (hexadecenoate)	Fatty Acid Metabolism	atp_c + coa_c + hdcea_c <=> amp_c + hdcoa_c + ppi_c	-1000.0	1000.0	Rv0035 or Rv0099 or Rv0119 or Rv0166 or Rv0214 or Rv0270 or Rv0404 or Rv0551c or Rv0852 or Rv1058 or Rv1185c or Rv1193 or Rv1206 or Rv1427c or Rv1521 or Rv1529 or Rv1549 or Rv1550 or Rv1750c or Rv1925 or Rv2187 or Rv2505c or Rv2590 or Rv2930 or Rv2941 or Rv2948c or Rv2950c or Rv3089 or Rv3506 or Rv3513c or Rv3515c or Rv3561 or Rv3801c or Rv3826	sMtb: Rienksma et al. 2014, BioCyc DB 20.0: Caspi et al. 2016
FACOAL180	fatty-acid--CoA ligase (octadecanoate)	Fatty Acid Metabolism	atp_c + coa_c + ocdca_c <=> amp_c + ppi_c + stcoa_c	-1000.0	1000.0	Rv0035 or Rv0099 or Rv0119 or Rv0166 or Rv0214 or Rv0270 or Rv0404 or Rv0551c or Rv0852 or Rv1058 or Rv1185c or Rv1193 or Rv1206 or Rv1427c or Rv1521 or Rv1529 or Rv1549 or Rv1550 or Rv1750c or Rv1925 or Rv2187 or Rv2505c or Rv2590 or Rv2930 or Rv2941 or Rv2948c or Rv2950c or Rv3089 or Rv3506 or Rv3513c or Rv3515c or Rv3561 or Rv3801c or Rv3826	sMtb: Rienksma et al. 2014, BioCyc DB 20.0: Caspi et al. 2016
FACOAL181	Fatty acid CoA ligase octadecenoate	Fatty Acid Metabolism	atp_c + coa_c + h2o_c + ocdcea_c <=> amp_c + h_c + odecoa_c + ppi_c	-1000	1000	Rv1618 or Rv3826 or Rv1529	sMtb: Rienksma et al. 2014, BioCyc DB 20.0: Caspi et al. 2016
FACOAL200	fatty-acid--CoA ligase	Membrane Metabolism	arach_c + atp_c + coa_c <=> amp_c + arachcoa_c + ppi_c	-1000.0	1000.0	Rv0035 or Rv0099 or Rv0119 or Rv0166 or Rv0214 or Rv0270 or Rv0404 or Rv0551c or Rv0852 or Rv1058 or Rv1185c or Rv1193 or Rv1206 or Rv1427c or Rv1521 or Rv1529 or Rv1549 or Rv1550 or Rv1750c or Rv1925 or Rv2187 or Rv2505c or Rv2590 or Rv2930 or Rv2941 or Rv2948c or Rv2950c or Rv3089 or Rv3506 or Rv3513c or Rv3515c or Rv3561 or Rv3801c or Rv3826	sMtb: Rienksma et al. 2014, BioCyc DB 20.0: Caspi et al. 2016
FACOAL80	FACOAL80	Fatty Acid Metabolism	atp_c + coa_c + octa_c <=> amp_c + occoa_c + ppi_c	-1000.0	1000.0	Rv3826 or Rv1529 or Rv1185c or Rv2590 or Rv0099	sMtb: Rienksma et al. 2014, BioCyc DB 20.0: Caspi et al. 2016
FACOALPHDCA	FACOALPHDCA	Membrane Metabolism	atp_c + coa_c + phdca_c <=> amp_c + phdcacoa_c + ppi_c	-1000.0	1000.0		iOSDD: Vashisht et al. 2014
FACOALPREPH	FACOALPREPH	Membrane Metabolism	atp_c + coa_c + prephth_c <=> amp_c + ppi_c + prephthcoa_c	-1000.0	1000.0	Rv2930	iOSDD: Vashisht et al. 2014
FAH4	FAH4	Membrane Metabolism	h_c + nadph_c + o2_c + omtta_c --> h2o_c + homtta_c + nadp_c	0.0	1000.0		iOSDD: Vashisht et al. 2014
FAMPL1	Fatty Acid Ligase AMP (mycolic acid)	Mycolic Acid Biosynthesis	amp_c + h_c + meroacidcyc2ACP_c --> ACP_c + meroacidcyc2AMP_c	0.0	1000.0	Rv3801c	sMtb: Rienksma et al. 2014, BioCyc DB 20.0: Caspi et al. 2016, iOSDD: Vashisht et al. 2014
FAMPL2	FAMPL2	Mycolic Acid Biosynthesis	amp_c + h_c + mmeroacidcyc2ACP_c --> ACP_c + mmeroacidcyc2AMP_c	0.0	1000.0	Rv3801c	iOSDD: Vashisht et al. 2014
FAMPL3	FAMPL3	Mycolic Acid Biosynthesis	amp_c + h_c + kmeroacidcyc2ACP_c --> ACP_c + kmeroacidcyc2AMP_c	0.0	1000.0	Rv3801c	iOSDD: Vashisht et al. 2014
FAMPL4	FAMPL4	Mycolic Acid Biosynthesis	amp_c + h_c + mmmeroacidcyc1ACP_c --> ACP_c + mmmeroacidcyc1AMP_c	0.0	1000.0	Rv3801c	iOSDD: Vashisht et al. 2014
FAMPL5	Fatty Acid Ligase AMP (mycolic acid)	Mycolic Acid Biosynthesis	amp_c + h_c + mkmeroacidcyc1ACP_c --> ACP_c + mkmeroacidcyc1AMP_c	0.0	1000.0	Rv3801c	sMtb: Rienksma et al. 2014, BioCyc DB 20.0: Caspi et al. 2016, iOSDD: Vashisht et al. 2014
FAO1	FAO1	Fatty Acid Metabolism	atp_c + 7.0 coa_c + 6.0 fad_c + 6.0 h2o_c + 6.0 nad_c + ttdca_c --> 7.0 accoa_c + amp_c + 6.0 fadh2_c + 6.0 h_c + 6.0 nadh_c + ppi_c	0.0	1000.0	Rv0468 and Rv0859 and Rv0860 and Rv1144 and Rv1323	sMtb: Rienksma et al. 2014, BioCyc DB 20.0: Caspi et al. 2016, iOSDD: Vashisht et al. 2014
FAO10	FAO10	Fatty Acid Metabolism	atp_c + 9.0 coa_c + 7.0 fad_c + 8.0 h2o_c + 8.0 nad_c + ocdcea_c --> 9.0 accoa_c + amp_c + 7.0 fadh2_c + 8.0 h_c + 8.0 nadh_c + ppi_c	0.0	1000.0	Rv0468 and Rv0859 and Rv0860 and Rv1144 and Rv1323	sMtb: Rienksma et al. 2014, BioCyc DB 20.0: Caspi et al. 2016, iOSDD: Vashisht et al. 2014
FAO11	FAO11	Fatty Acid Metabolism	atp_c + 8.0 coa_c + 6.0 fad_c + 7.0 h2o_c + hdcea_c + 7.0 nad_c --> 8.0 accoa_c + amp_c + 6.0 fadh2_c + 7.0 h_c + 7.0 nadh_c + ppi_c	0.0	1000.0	Rv0468 and Rv0859 and Rv0860 and Rv1144 and Rv1323	sMtb: Rienksma et al. 2014, BioCyc DB 20.0: Caspi et al. 2016, iOSDD: Vashisht et al. 2014
FAO2	FAO2	Fatty Acid Metabolism	atp_c + 8.0 coa_c + 7.0 fad_c + 7.0 h2o_c + hdca_c + 7.0 nad_c --> 8.0 accoa_c + amp_c + 7.0 fadh2_c + 7.0 h_c + 7.0 nadh_c + ppi_c	0.0	1000.0	Rv0468 and Rv0859 and Rv0860 and Rv1144 and Rv1323	sMtb: Rienksma et al. 2014, BioCyc DB 20.0: Caspi et al. 2016, iOSDD: Vashisht et al. 2014
FAO3	FAO3	Fatty Acid Metabolism	atp_c + 9.0 coa_c + 8.0 fad_c + 8.0 h2o_c + 8.0 nad_c + ocdca_c --> 9.0 accoa_c + amp_c + 8.0 fadh2_c + 8.0 h_c + 8.0 nadh_c + ppi_c	0.0	1000.0	Rv0468 and Rv0859 and Rv0860 and Rv1144 and Rv1323	sMtb: Rienksma et al. 2014, BioCyc DB 20.0: Caspi et al. 2016, iOSDD: Vashisht et al. 2014
FAS100	Fatty acid synthase n C100	Fatty Acid Metabolism	3.0 h_c + malcoa_c + 2.0 nadph_c + octa_c --> co2_c + coa_c + dca_c + h2o_c + 2.0 nadp_c	0.0	1000.0	Rv1350 and Rv2524c and Rv1484 and Rv2947c	sMtb: Rienksma et al. 2014, BioCyc DB 20.0: Caspi et al. 2016, iOSDD: Vashisht et al. 2014
FAS120	Fatty acid synthase n C120	Fatty Acid Metabolism	dca_c + 3.0 h_c + malcoa_c + 2.0 nadph_c --> co2_c + coa_c + ddca_c + h2o_c + 2.0 nadp_c	0.0	1000.0	Rv1350 and Rv2524c and Rv1484 and Rv2947c	sMtb: Rienksma et al. 2014, BioCyc DB 20.0: Caspi et al. 2016, iOSDD: Vashisht et al. 2014
FAS140	Fatty acid synthase n C140	Fatty Acid Metabolism	ddca_c + 3.0 h_c + malcoa_c + 2.0 nadph_c --> co2_c + coa_c + h2o_c + 2.0 nadp_c + ttdca_c	0.0	1000.0	Rv0533c or (Rv1350 and Rv2524c and Rv1484 and Rv2947c)	sMtb: Rienksma et al. 2014, BioCyc DB 20.0: Caspi et al. 2016, iOSDD: Vashisht et al. 2014
FAS160	Fatty acid synthase n C160	Fatty Acid Metabolism	3.0 h_c + malcoa_c + 2.0 nadph_c + ttdca_c --> co2_c + coa_c + h2o_c + hdca_c + 2.0 nadp_c	0.0	1000.0	Rv1350 and Rv2524c and Rv1484 and Rv2947c	sMtb: Rienksma et al. 2014, BioCyc DB 20.0: Caspi et al. 2016, iOSDD: Vashisht et al. 2014
FAS161	Fatty acid synthase n C161	Fatty Acid Metabolism	4.0 h_c + malcoa_c + 3.0 nadph_c + o2_c + ttdca_c --> co2_c + coa_c + 3.0 h2o_c + hdcea_c + 3.0 nadp_c	0.0	1000.0	Rv1350 and Rv2524c and Rv1484 and Rv2947c	sMtb: Rienksma et al. 2014, BioCyc DB 20.0: Caspi et al. 2016, iOSDD: Vashisht et al. 2014
FAS180	Fatty acid synthase n C180	Fatty Acid Metabolism	3.0 h_c + hdca_c + malcoa_c + 2.0 nadph_c --> co2_c + coa_c + h2o_c + 2.0 nadp_c + ocdca_c	0.0	1000.0	Rv1350 and Rv2524c and Rv1484 and Rv2947c	sMtb: Rienksma et al. 2014, BioCyc DB 20.0: Caspi et al. 2016, iOSDD: Vashisht et al. 2014
FAS181	Fatty acid synthase n C181	Fatty Acid Metabolism	4.0 h_c + hdca_c + malcoa_c + 3.0 nadph_c + o2_c --> co2_c + coa_c + 3.0 h2o_c + 3.0 nadp_c + ocdcea_c	0.0	1000.0	Rv1350 and Rv2524c and Rv1484 and Rv2947c	sMtb: Rienksma et al. 2014, BioCyc DB 20.0: Caspi et al. 2016, iOSDD: Vashisht et al. 2014
FAS200	FAS200	Fatty Acid Metabolism	3.0 h_c + malcoa_c + 2.0 nadph_c + ocdca_c --> arach_c + co2_c + coa_c + h2o_c + 2.0 nadp_c	0.0	1000.0	Rv1350 and Rv2524c and Rv1484 and Rv2947c	sMtb: Rienksma et al. 2014, BioCyc DB 20.0: Caspi et al. 2016, iOSDD: Vashisht et al. 2014
FAS240_L	Fatty acid synthase n C240 lumped reaction	Fatty Acid Metabolism	9.0 h_c + 3.0 malcoa_c + 6.0 nadph_c + ocdca_c --> 3.0 co2_c + 3.0 coa_c + 3.0 h2o_c + 6.0 nadp_c + ttc_c	0.0	1000.0	Rv1350 and Rv2524c and Rv1484 and Rv2947c	sMtb: Rienksma et al. 2014, BioCyc DB 20.0: Caspi et al. 2016, iOSDD: Vashisht et al. 2014
FAS260	Fatty acid synthase n C260	Fatty Acid Metabolism	3.0 h_c + malcoa_c + 2.0 nadph_c + ttc_c --> co2_c + coa_c + h2o_c + hexc_c + 2.0 nadp_c	0.0	1000.0	Rv1350 and Rv2524c and Rv1484 and Rv2947c	sMtb: Rienksma et al. 2014, BioCyc DB 20.0: Caspi et al. 2016, iOSDD: Vashisht et al. 2014
FAS80_L	Fatty acid synthase n C80 lumped reaction	Fatty Acid Metabolism	accoa_c + 8.0 h_c + 3.0 malcoa_c + 6.0 nadph_c --> 3.0 co2_c + 4.0 coa_c + 2.0 h2o_c + 6.0 nadp_c + octa_c	0.0	1000.0	Rv1350 and Rv2524c and Rv1484 and Rv2947c	sMtb: Rienksma et al. 2014, BioCyc DB 20.0: Caspi et al. 2016, iOSDD: Vashisht et al. 2014
FASPHDCA	FASPHDCA	Membrane Metabolism	4hbzACP_c + 24.0 h_c + 8.0 malACP_c + 16.0 nadph_c --> 8.0 ACP_c + 8.0 co2_c + 8.0 h2o_c + 16.0 nadp_c + phdcaACP_c	0.0	1000.0		iOSDD: Vashisht et al. 2014
FASm1601	FASm1601	Membrane Metabolism	3.0 h_c + hdca_c + mmcoa__S_c + 2.0 nadph_c --> co2_c + coa_c + h2o_c + m1ocdca_c + 2.0 nadp_c	0.0	1000.0	Rv1663 or Rv1662	iOSDD: Vashisht et al. 2014
FASm180	FASm180	Fatty Acid Metabolism	15.0 h_c + 4.0 malcoa_c + mmcoa__S_c + 10.0 nadph_c + octa_c --> 5.0 co2_c + 5.0 coa_c + 5.0 h2o_c + mocdca_c + 10.0 nadp_c	0.0	1000.0	Rv1663 or Rv1662	iOSDD: Vashisht et al. 2014
FASm1801	FASm1801	Membrane Metabolism	3.0 h_c + m1ocdca_c + mmcoa__S_c + 2.0 nadph_c --> co2_c + coa_c + dmarach_c + h2o_c + 2.0 nadp_c	0.0	1000.0	Rv1663 or Rv1662	iOSDD: Vashisht et al. 2014
FASm2001	FASm2001	Membrane Metabolism	dmarach_c + 3.0 h_c + mmcoa__S_c + 2.0 nadph_c --> co2_c + coa_c + h2o_c + 2.0 nadp_c + tmbhn_c	0.0	1000.0	Rv1663 or Rv1662	iOSDD: Vashisht et al. 2014
FASm2002	FASm2002	Fatty Acid Metabolism	3.0 h_c + mmcoa__S_c + 2.0 nadph_c + ocdca_c --> co2_c + coa_c + h2o_c + marach_c + 2.0 nadp_c	0.0	1000.0	Rv1663 or Rv1662	iOSDD: Vashisht et al. 2014
FASm220	FASm220	Membrane Metabolism	arach_c + 3.0 h_c + mmcoa__S_c + 2.0 nadph_c --> co2_c + coa_c + h2o_c + mbhn_c + 2.0 nadp_c	0.0	1000.0	Rv2940c	iOSDD: Vashisht et al. 2014
FASm2201	FASm2201	Membrane Metabolism	3.0 h_c + mmcoa__S_c + 2.0 nadph_c + tmbhn_c --> co2_c + coa_c + h2o_c + 2.0 nadp_c + tamlgnc_c	0.0	1000.0	Rv2940c	iOSDD: Vashisht et al. 2014
FASm2202	FASm2202	Fatty Acid Metabolism	3.0 h_c + marach_c + mmcoa__S_c + 2.0 nadph_c --> co2_c + coa_c + dmbhn_c + h2o_c + 2.0 nadp_c	0.0	1000.0	Rv2940c	iOSDD: Vashisht et al. 2014
FASm240	FASm240	Membrane Metabolism	3.0 h_c + mbhn_c + mmcoa__S_c + 2.0 nadph_c --> co2_c + coa_c + dmlgnc_c + h2o_c + 2.0 nadp_c	0.0	1000.0	Rv2940c	iOSDD: Vashisht et al. 2014
FASm2401	FASm2401	Membrane Metabolism	3.0 h_c + mmcoa__S_c + 2.0 nadph_c + tamlgnc_c --> co2_c + coa_c + h2o_c + 2.0 nadp_c + pmhexc_c	0.0	1000.0	Rv2940c	iOSDD: Vashisht et al. 2014
FASm2402	FASm2402	Fatty Acid Metabolism	dmbhn_c + 3.0 h_c + mmcoa__S_c + 2.0 nadph_c --> co2_c + coa_c + h2o_c + 2.0 nadp_c + tmlgnc_c	0.0	1000.0	Rv2940c	iOSDD: Vashisht et al. 2014
FASm260	FASm260	Membrane Metabolism	dmlgnc_c + 3.0 h_c + mmcoa__S_c + 2.0 nadph_c --> co2_c + coa_c + h2o_c + 2.0 nadp_c + tmhexc_c	0.0	1000.0	Rv2940c	iOSDD: Vashisht et al. 2014
FASm2601	FASm2601	Membrane Metabolism	3.0 h_c + mmcoa__S_c + 2.0 nadph_c + pmhexc_c --> co2_c + coa_c + h2o_c + hmocta_c + 2.0 nadp_c	0.0	1000.0	Rv2940c	iOSDD: Vashisht et al. 2014
FASm2602	FASm2602	Membrane Metabolism	3.0 h_c + mmcoa__S_c + 2.0 nadph_c + tmlgnc_c --> co2_c + coa_c + h2o_c + 2.0 nadp_c + tamhexc_c	0.0	1000.0	Rv2940c	iOSDD: Vashisht et al. 2014
FASm280	FASm280	Membrane Metabolism	3.0 h_c + mmcoa__S_c + 2.0 nadph_c + tmhexc_c --> co2_c + coa_c + h2o_c + 2.0 nadp_c + tamocta_c	0.0	1000.0	Rv2940c	iOSDD: Vashisht et al. 2014
FASm2801	FASm2801	Membrane Metabolism	3.0 h_c + hmocta_c + mmcoa__S_c + 2.0 nadph_c --> co2_c + coa_c + h2o_c + hpmtria_c + 2.0 nadp_c	0.0	1000.0	Rv2940c	iOSDD: Vashisht et al. 2014
FASm2802	FASm2802	Membrane Metabolism	3.0 h_c + mmcoa__S_c + 2.0 nadph_c + tamhexc_c --> co2_c + coa_c + h2o_c + 2.0 nadp_c + pmocta_c	0.0	1000.0	Rv2940c	iOSDD: Vashisht et al. 2014
FASm300	FASm300	Membrane Metabolism	3.0 h_c + mmcoa__S_c + 2.0 nadph_c + pmocta_c --> co2_c + coa_c + h2o_c + hmtria_c + 2.0 nadp_c	0.0	1000.0	Rv2940c	iOSDD: Vashisht et al. 2014
FASm3001	FASm3001	Membrane Metabolism	3.0 h_c + hpmtria_c + mmcoa__S_c + 2.0 nadph_c --> co2_c + coa_c + h2o_c + 2.0 nadp_c + omdtria_c	0.0	1000.0	Rv2940c	iOSDD: Vashisht et al. 2014
FASm320	FASm320	Membrane Metabolism	3.0 h_c + hmtria_c + mmcoa__S_c + 2.0 nadph_c --> co2_c + coa_c + h2o_c + hpmdtria_c + 2.0 nadp_c	0.0	1000.0	Rv2940c	iOSDD: Vashisht et al. 2014
FASm340	FASm340	Membrane Metabolism	3.0 h_c + hpmdtria_c + mmcoa__S_c + 2.0 nadph_c --> co2_c + coa_c + h2o_c + 2.0 nadp_c + omtta_c	0.0	1000.0	Rv2940c	iOSDD: Vashisht et al. 2014
FBA	fructose-bisphosphate aldolase	Glycolysis/Gluconeogenesis	fdp_c <=> dhap_c + g3p_c	-1000.0	1000.0	Rv0363c	sMtb: Rienksma et al. 2014, BioCyc DB 20.0: Caspi et al. 2016, iOSDD: Vashisht et al. 2014
FBP	Fructose-bisphosphatase	Glycolysis/Gluconeogenesis	fdp_c + h2o_c --> f6p_c + pi_c	0.0	1000.0	Rv1099c or Rv2131c	sMtb: Rienksma et al. 2014, BioCyc DB 20.0: Caspi et al. 2016, iOSDD: Vashisht et al. 2014
FCLPA	L-fuculose 1-phosphate aldolase	Fructose and mannose metabolism	fc1p_c <=> dhap_c + lald__L_c	-1000	1000	Rv0727c	sMtb: Rienksma et al. 2014, BioCyc DB 20.0: Caspi et al. 2016, iOSDD: Vashisht et al. 2014
FCLT	Ferrochelatase	Cofactor and Prosthetic Group Biosynthesis	fe2_c + ppp9_c --> 2.0 h_c + pheme_c	0.0	1000.0	Rv1485	sMtb: Rienksma et al. 2014, BioCyc DB 20.0: Caspi et al. 2016, iOSDD: Vashisht et al. 2014
FCLT2	FCLT2	Cofactor and Prosthetic Group Biosynthesis	fmcbtt_c + ppp9_c --> 2.0 h_c + mcbtt_c + pheme_c	0.0	1000.0	Rv1485	sMtb: Rienksma et al. 2014, BioCyc DB 20.0: Caspi et al. 2016, iOSDD: Vashisht et al. 2014
FCOAH2	formyl coa hydrolase	Redox Metabolism	forcoa_c + h2o_c --> coa_c + for_c + h_c	0.0	1000.0	Rv0098 or Rv2605c or Rv1618	sMtb: Rienksma et al. 2014, BioCyc DB 20.0: Caspi et al. 2016, iOSDD: Vashisht et al. 2014
FDH	formate dehydrogenase	Other Amino Acid Metabolism	for_c + nad_c --> co2_c + nadh_c	0.0	1000.0	(Rv2899c and Rv2900c) or Rv0087	sMtb: Rienksma et al. 2014, BioCyc DB 20.0: Caspi et al. 2016, iOSDD: Vashisht et al. 2014
FE3Ri	Fe(III) reduction	Redox Metabolism	fadh2_c + 2.0 fe3_c --> fad_c + 2.0 fe2_c + 2.0 h_c	0.0	1000.0		iOSDD: Vashisht et al. 2014
FETRANS	FETRANS	Redox Metabolism	fmcbtt_c <=> fe2_c + mcbtt_c	-1000.0	1000.0		iOSDD: Vashisht et al. 2014
FHL	Formate-hydrogen lyase	Redox Metabolism	for_c + h_c --> co2_c + h2_c	0.0	1000.0	Rv0084	iOSDD: Vashisht et al. 2014
FMNAT	FMN adenylyltransferase	Riboflavin Metabolism	atp_c + fmn_c + h_c --> fad_c + ppi_c	0.0	1000.0	Rv2786c	sMtb: Rienksma et al. 2014, BioCyc DB 20.0: Caspi et al. 2016, iOSDD: Vashisht et al. 2014
FOLD3	dihydropteroate synthase	Folate Metabolism	2ahhmd_c + 4abz_c --> dhpt_c + ppi_c	0.0	1000.0	Rv3608c or Rv1207	sMtb: Rienksma et al. 2014, BioCyc DB 20.0: Caspi et al. 2016
FOLR2	folate reductase	Folate Metabolism	dhf_c + h_c + nadph_c --> nadp_c + thf_c	0	1000	Rv2671	sMtb: Rienksma et al. 2014, BioCyc DB 20.0: Caspi et al. 2016
FOMETR	FOMETR	Cofactor and Prosthetic Group Biosynthesis	5fthf_c + h_c <=> h2o_c + methf_c	-1000.0	1000.0	Rv2211c	iOSDD: Vashisht et al. 2014
FORMCOAL	FORMCOAL	Redox Metabolism	atp_c + coa_c + for_c <=> amp_c + forcoa_c + ppi_c	-1000.0	1000.0		iOSDD: Vashisht et al. 2014
FRD	FRD	Citric Acid Cycle	fadh2_c + fum_c --> fad_c + succ_c	0.0	1000.0	(Rv3318 and Rv3319 and Rv3316 and Rv3317) or (Rv1552 and Rv1553 and Rv1554 and Rv1555)	iOSDD: Vashisht et al. 2014
FRD2	Fumarate reductase	Citric Acid Cycle	fum_c + mql8_c --> mqn8_c + succ_c	0.0	1000.0	(Rv3316 and Rv3317 and Rv3318 and Rv3319) or (Rv0247c and Rv3316 and Rv3317 and Rv3318) or (Rv0248c and Rv3316 and Rv3317 and Rv3318)	iOSDD: Vashisht et al. 2014
FRD3	Fumarate reductase	Citric Acid Cycle	2dmmql8_c + fum_c --> 2dmmq8_c + succ_c	0.0	1000.0	(Rv3316 and Rv3317 and Rv3318 and Rv3319) or (Rv0247c and Rv3316 and Rv3317 and Rv3318) or (Rv0248c and Rv3316 and Rv3317 and Rv3318)	iOSDD: Vashisht et al. 2014
FRRPPDIMAS	FRRPPDIMAS	Phenolic glycolipid biosynthesis	gdpfuc_c + rrppdima_c --> frrppdima_c + gdp_c + h_c	0.0	1000.0	Rv2957	iOSDD: Vashisht et al. 2014
FTHFCL	5 formethyltetrahydrofolate cyclo ligase	Cofactor and Prosthetic Group Biosynthesis	5fthf_c + atp_c --> adp_c + methf_c + pi_c	0.0	1000.0	Rv0992c	iOSDD: Vashisht et al. 2014
FTHFD	formyltetrahydrofolate deformylase	Folate Metabolism	10fthf_c + h2o_c --> for_c + h_c + thf_c	0	1000.0	Rv2964	sMtb: Rienksma et al. 2014, BioCyc DB 20.0: Caspi et al. 2016, iOSDD: Vashisht et al. 2014
FUM	fumarase	Citric Acid Cycle	fum_c + h2o_c <=> mal__L_c	-1000.0	1000.0	Rv1098c	sMtb: Rienksma et al. 2014, BioCyc DB 20.0: Caspi et al. 2016, iOSDD: Vashisht et al. 2014
FUMt2r	Fumarate reversible transport via symport	Transport	fum_e + h_e <=> fum_c + h_c	-1000.0	1000.0	Rv2443	iOSDD: Vashisht et al. 2014
G16MTM1	Glycolipid 1,6-alpha-D-mannosyltransferase	Fatty Acid Metabolism	gdpmann_c + ptd1ino160190_c --> PIM1_c + gdp_c + h_c	0.0	1000.0	Rv2610c	sMtb: Rienksma et al. 2014, BioCyc DB 20.0: Caspi et al. 2016, iOSDD: Vashisht et al. 2014
G16MTM10	G16MTM10	Fatty Acid Metabolism	PIM5_c + gdpmann_c --> PIM6_c + gdp_c + h_c	0.0	1000.0	Rv1500	iOSDD: Vashisht et al. 2014
G16MTM2	Glycolipid 16-alpha-D-mannosyltransferase	Glycerophospholipid metabolism	Ac1PIM1_c + gdpmann_c --> Ac1PIM2_c + gdp_c + h_c	0.0	1000.0	Rv2188c	sMtb: Rienksma et al. 2014, BioCyc DB 20.0: Caspi et al. 2016
G16MTM4	G16MTM4	Fatty Acid Metabolism	Ac1PIM2_c + decdman1p__tb_c --> Ac1PIM3_c + decd__tb_c + h_c	0.0	1000.0		iOSDD: Vashisht et al. 2014
G16MTM5	G16MTM5	Fatty Acid Metabolism	Ac1PIM3_c + decdman1p__tb_c --> Ac1PIM4_c + decd__tb_c + h_c	0.0	1000.0		iOSDD: Vashisht et al. 2014
G16MTM6	G16MTM6	Fatty Acid Metabolism	PIM1_c + gdpmann_c --> PIM2_c + gdp_c + h_c	0.0	1000.0	Rv2188c	iOSDD: Vashisht et al. 2014
G16MTM7	G16MTM7	Fatty Acid Metabolism	PIM2_c + gdpmann_c --> PIM3_c + gdp_c + h_c	0.0	1000.0		iOSDD: Vashisht et al. 2014
G16MTM8	G16MTM8	Fatty Acid Metabolism	PIM3_c + gdpmann_c --> PIM4_c + gdp_c + h_c	0.0	1000.0		iOSDD: Vashisht et al. 2014
G16MTM9	G16MTM9	Fatty Acid Metabolism	PIM4_c + gdpmann_c --> PIM5_c + gdp_c + h_c	0.0	1000.0	Rv1159	iOSDD: Vashisht et al. 2014
G1PACT	glucosamine-1-phosphate N-acetyltransferase	Alternate Carbon Metabolism	accoa_c + gam1p_c --> acgam1p_c + coa_c + h_c	0.0	1000.0		sMtb: Rienksma et al. 2014, BioCyc DB 20.0: Caspi et al. 2016
G1PTT	glucose-1-phosphate thymidylyltransferase	Arabinogalactan biosynthesis	dttp_c + g1p_c + h_c --> dtdpglu_c + ppi_c	0.0	1000.0	Rv0334	sMtb: Rienksma et al. 2014, BioCyc DB 20.0: Caspi et al. 2016, iOSDD: Vashisht et al. 2014
G1SATi	G1SATi	Cofactor and Prosthetic Group Biosynthesis	glu1sa_c --> 5aop_c	0.0	1000.0	Rv0524	iOSDD: Vashisht et al. 2014
G3PAT160	Glycerol-3-phosphate acyltransferase (C16:0)	Glycerophospholipid metabolism	glyc3p_c + palmACP_c --> 1hdecg3p_c + ACP_c	0.0	1000.0	Rv2482c or Rv1551	iOSDD: Vashisht et al. 2014
G3PAT190	G3PAT190	Glycerophospholipid metabolism	glyc3p_c + mstrACP_c --> 1msg3p_c + ACP_c	0.0	1000.0	Rv2482c or Rv1551	iOSDD: Vashisht et al. 2014
G5SADs	L-glutamate 5-semialdehyde dehydratase (spontaneous)	Arginine and Proline Metabolism	glu5sa_c --> 1pyr5c_c + h2o_c + h_c	0.0	1000.0		sMtb: Rienksma et al. 2014, BioCyc DB 20.0: Caspi et al. 2016, iOSDD: Vashisht et al. 2014
G5SD	glutamate-5-semialdehyde dehydrogenase	Urea Cycle	glu5p_c + h_c + nadph_c --> glu5sa_c + nadp_c + pi_c	0.0	1000.0	Rv2427c	sMtb: Rienksma et al. 2014, BioCyc DB 20.0: Caspi et al. 2016, iOSDD: Vashisht et al. 2014
G5SD2	Glutamate 5 semialdehyde dehydrogenase	Urea Cycle	glu5p_c + h_c + nadh_c --> glu5sa_c + nad_c + pi_c	0.0	1000.0	Rv2427c	iOSDD: Vashisht et al. 2014
G6PDH2	G6PDH2	Pentose Phosphate Pathway	g6p_c + nadp_c --> 6pgl_c + h_c + nadph_c	0	1000	Rv1447c or Rv1121	iOSDD: Vashisht et al. 2014
GALFT	galactofuranose transferse (M tb)	Arabinogalactan biosynthesis	h2o_c + ragund_c + 30.0 udpgalfur_c --> galfragund_c + 30.0 h_c + 30.0 udp_c	0.0	1000.0	Rv3808c and Rv3782	iOSDD: Vashisht et al. 2014
GALKr	galactokinase	Alternate Carbon Metabolism	atp_c + gal_c <=> adp_c + gal1p_c + h_c	-1000.0	1000.0	Rv0620	sMtb: Rienksma et al. 2014, BioCyc DB 20.0: Caspi et al. 2016, iOSDD: Vashisht et al. 2014
GALT	galactose-1-phosphate uridylyltransferase	Nucleotide Salvage Pathway	gal1p_c + h_c + utp_c <=> ppi_c + udpgal_c	-1000.0	1000.0	Rv0619 or Rv0618	sMtb: Rienksma et al. 2014, BioCyc DB 20.0: Caspi et al. 2016
GALUi	UTP-glucose-1-phosphate uridylyltransferase (irreversible)	Alternate Carbon Metabolism	g1p_c + h_c + utp_c --> ppi_c + udpg_c	0.0	1000.0	Rv0993	sMtb: Rienksma et al. 2014, BioCyc DB 20.0: Caspi et al. 2016, iOSDD: Vashisht et al. 2014
GALt2	D-galactose transport in via proton symport	Transport	gal_e + h_e --> gal_c + h_c	0.0	1000.0	Rv3331	sMtb: Rienksma et al. 2014, BioCyc DB 20.0: Caspi et al. 2016, iOSDD: Vashisht et al. 2014
GAPD	glyceraldehyde-3-phosphate dehydrogenase	Glycolysis/Gluconeogenesis	g3p_c + nad_c + pi_c <=> 13dpg_c + h_c + nadh_c	-1000.0	1000.0	Rv1436	sMtb: Rienksma et al. 2014, BioCyc DB 20.0: Caspi et al. 2016, iOSDD: Vashisht et al. 2014
GARFT	phosphoribosylglycinamide formyltransferase	Purine and Pyrimidine Biosynthesis	10fthf_c + gar_c --> fgam_c + h_c + thf_c	0	1000.0	Rv0956	sMtb: Rienksma et al. 2014, BioCyc DB 20.0: Caspi et al. 2016
GCCa	Glycine-cleavage complex	Glycolysis/Gluconeogenesis	gly_c + h_c + lpro_c --> alpro_c + co2_c	0.0	1000.0	Rv1832	iOSDD: Vashisht et al. 2014
GCCb	glycine cleavage complex	Glycolysis/Gluconeogenesis	alpro_c + thf_c --> dhlpro_c + mlthf_c + nh4_c	0.0	1000.0	Rv2211c and Rv1826	sMtb: Rienksma et al. 2014, BioCyc DB 20.0: Caspi et al. 2016
GCCc	glycine-cleavage complex	Citric Acid Cycle	dhlpro_c + nad_c --> h_c + lpro_c + nadh_c	0.0	1000.0	Rv3303c	sMtb: Rienksma et al. 2014, BioCyc DB 20.0: Caspi et al. 2016
GF6PTAr	GF6PTAr	Alanine, Aspartate, and Glutamate Metabolism	f6p_c + gln__L_c <=> gam6p_c + glu__L_c	-1000.0	1000.0	Rv3436c	iOSDD: Vashisht et al. 2014
GFUCS	GFUCS	Fructose and mannose metabolism	gdpddman_c + h_c + nadph_c --> gdpfuc_c + nadp_c	0.0	1000.0	Rv1512	iOSDD: Vashisht et al. 2014
GGLUCT2	GGLUCT2	Membrane Metabolism	gluala_c --> 5oxpro_c + ala__L_c	0.0	1000.0		iOSDD: Vashisht et al. 2014
GHMT2	GHMT2	Glycolysis/Gluconeogenesis	ser__L_c + thf_c --> gly_c + h2o_c + mlthf_c	0.0	1000.0	Rv1093 or Rv0070c	iOSDD: Vashisht et al. 2014
GK1	guanylate kinase (GMP:ATP)	Purine and Pyrimidine Biosynthesis	atp_c + gmp_c <=> adp_c + gdp_c	-1000.0	1000.0	Rv1389	sMtb: Rienksma et al. 2014, BioCyc DB 20.0: Caspi et al. 2016, iOSDD: Vashisht et al. 2014
GLCabc	D-glucose transport via ABC system	Transport	atp_c + glc__D_e + h2o_c --> adp_c + glc__D_c + h_c + pi_c	0.0	1000.0	(Rv2316 and Rv2317 and Rv2318) or (Rv1235 and Rv1236 and Rv1237 and Rv1238) or (Rv2038c and Rv2039c and Rv2040c and Rv2041c)	sMtb: Rienksma et al. 2014, BioCyc DB 20.0: Caspi et al. 2016
GLGC	glucose-1-phosphate adenylyltransferase	Alternate Carbon Metabolism	atp_c + g1p_c + h_c --> adpglc_c + ppi_c	0.0	1000.0	Rv1213	sMtb: Rienksma et al. 2014, BioCyc DB 20.0: Caspi et al. 2016, iOSDD: Vashisht et al. 2014
GLNS	glutamine synthetase	Alanine, Aspartate, and Glutamate Metabolism	atp_c + glu__L_c + nh4_c --> adp_c + gln__L_c + h_c + pi_c	0.0	1000.0	Rv2220 or Rv2222c or Rv1878 or Rv2860c	sMtb: Rienksma et al. 2014, BioCyc DB 20.0: Caspi et al. 2016
GLNSP1	GLNSP1	Peptidoglycan Metabolism	atp_c + nh4_c + uaaAgla_c --> adp_c + h_c + pi_c + uaaAgtla_c	0.0	1000.0	Rv1878 and Rv2220 and Rv2222c and Rv2860c	sMtb: Rienksma et al. 2014, BioCyc DB 20.0: Caspi et al. 2016
GLNSP2	GLNSP2	Peptidoglycan Metabolism	atp_c + nh4_c + uaaGgla_c --> adp_c + h_c + pi_c + uaaGgtla_c	0.0	1000.0	Rv1878 and Rv2220 and Rv2222c and Rv2860c	sMtb: Rienksma et al. 2014, BioCyc DB 20.0: Caspi et al. 2016
GLNSP3	GLNSP3	Peptidoglycan Metabolism	atp_c + nh4_c + uaagmda_c --> adp_c + h_c + pi_c + uaagtmda_c	0.0	1000.0	Rv1878 and Rv2220 and Rv2222c and Rv2860c	sMtb: Rienksma et al. 2014, BioCyc DB 20.0: Caspi et al. 2016
GLU5K	glutamate 5-kinase	Urea Cycle	atp_c + glu__L_c --> adp_c + glu5p_c	0.0	1000.0	Rv2439c	sMtb: Rienksma et al. 2014, BioCyc DB 20.0: Caspi et al. 2016, iOSDD: Vashisht et al. 2014
GLUCYS	gamma-glutamylcysteine synthetase	Alanine, Aspartate, and Glutamate Metabolism	atp_c + cys__L_c + glu__L_c --> adp_c + glucys_c + h_c + pi_c	0.0	1000.0	Rv3704c	sMtb: Rienksma et al. 2014, BioCyc DB 20.0: Caspi et al. 2016, iOSDD: Vashisht et al. 2014
GLUDC	Glutamate Decarboxylase	Alanine, Aspartate, and Glutamate Metabolism	glu__L_c + h_c --> 4abut_c + co2_c	0.0	1000.0	Rv3432c	sMtb: Rienksma et al. 2014, BioCyc DB 20.0: Caspi et al. 2016, iOSDD: Vashisht et al. 2014
GLUDx	GLUDx	Alanine, Aspartate, and Glutamate Metabolism	glu__L_c + h2o_c + nad_c <=> akg_c + h_c + nadh_c + nh4_c	-1000.0	1000.0	Rv2476c	iOSDD: Vashisht et al. 2014
GLUPRT	glutamine phosphoribosyldiphosphate amidotransferase	Purine and Pyrimidine Biosynthesis	gln__L_c + h2o_c + prpp_c --> glu__L_c + ppi_c + pram_c	0.0	1000.0	Rv0808	sMtb: Rienksma et al. 2014, BioCyc DB 20.0: Caspi et al. 2016
GLUR	glutamate racemase	Alanine, Aspartate, and Glutamate Metabolism	glu__D_c <=> glu__L_c	-1000.0	1000.0	Rv1338	sMtb: Rienksma et al. 2014, BioCyc DB 20.0: Caspi et al. 2016, iOSDD: Vashisht et al. 2014
GLUSy	glutamate synthase (NADPH)	Alanine, Aspartate, and Glutamate Metabolism	akg_c + gln__L_c + h_c + nadph_c --> 2.0 glu__L_c + nadp_c	0.0	1000.0	Rv3859c and Rv3858c	sMtb: Rienksma et al. 2014, BioCyc DB 20.0: Caspi et al. 2016
GLUt2r	L glutamate transport via proton symport reversible	Transport	glu__L_e + h_e <=> glu__L_c + h_c	-1000.0	1000.0		iOSDD: Vashisht et al. 2014
GLXO1	GLXO1	Glyoxylate Metabolism	glx_c + h2o_c + nad_c --> 2.0 h_c + nadh_c + oxa_c	0.0	1000.0		iOSDD: Vashisht et al. 2014
GLYBabc	Glycine betaine transport via ABC system	Transport	atp_c + glyb_e + h2o_c --> adp_c + glyb_c + h_c + pi_c	0.0	1000.0	Rv3757c and Rv3759c and Rv3756c and Rv3758c	iOSDD: Vashisht et al. 2014
GLYC3Pabc	sn-Glycerol 3-phosphate transport via ABC system	Transport	atp_c + glyc3p_e + h2o_c --> adp_c + glyc3p_c + h_c + pi_c	0.0	1000.0	Rv2832c and Rv2833c and Rv2834c and Rv2835c	sMtb: Rienksma et al. 2014, BioCyc DB 20.0: Caspi et al. 2016
GLYCK	glycerate kinase	Glycolysis/Gluconeogenesis	atp_c + glyc__R_c --> 3pg_c + adp_c + h_c	0.0	1000.0	Rv2205c	sMtb: Rienksma et al. 2014, BioCyc DB 20.0: Caspi et al. 2016, iOSDD: Vashisht et al. 2014
GLYCL	Glycine Cleavage System	Folate Metabolism	gly_c + nad_c + thf_c --> co2_c + mlthf_c + nadh_c + nh4_c	0.0	1000.0	Rv1826	sMtb: Rienksma et al. 2014, BioCyc DB 20.0: Caspi et al. 2016, iOSDD: Vashisht et al. 2014
GLYCTO1	Glycolate oxidase	Glyoxylate Metabolism	glyclt_c + o2_c --> glx_c + h2o2_c	0.0	1000.0	Rv1257c	sMtb: Rienksma et al. 2014, BioCyc DB 20.0: Caspi et al. 2016, iOSDD: Vashisht et al. 2014
GLYCTO2	Glycolate oxidase	Glyoxylate Metabolism	glyclt_c + q8_c --> glx_c + q8h2_c	0.0	1000.0	Rv1257c	iOSDD: Vashisht et al. 2014
GLYCTO3	Glycolate oxidase	Glyoxylate Metabolism	glyclt_c + mqn8_c --> glx_c + mql8_c	0.0	1000.0	Rv1257c	iOSDD: Vashisht et al. 2014
GLYCTO4	Glycolate oxidase	Glyoxylate Metabolism	2dmmq8_c + glyclt_c --> 2dmmql8_c + glx_c	0.0	1000.0	Rv1257c	iOSDD: Vashisht et al. 2014
GLYCt	glycerol transport via channel	Transport	glyc_c <=> glyc_e	-1000.0	1000.0		sMtb: Rienksma et al. 2014, BioCyc DB 20.0: Caspi et al. 2016, iOSDD: Vashisht et al. 2014
GLYK	glycerol kinase	Alternate Carbon Metabolism	atp_c + glyc_c --> adp_c + glyc3p_c + h_c	0.0	1000.0	Rv3696c	sMtb: Rienksma et al. 2014, BioCyc DB 20.0: Caspi et al. 2016, iOSDD: Vashisht et al. 2014
GLYt2r	glycine reversible transport via proton symport	Transport	gly_e + h_e <=> gly_c + h_c	-1000.0	1000.0	Rv1704c	sMtb: Rienksma et al. 2014, BioCyc DB 20.0: Caspi et al. 2016, iOSDD: Vashisht et al. 2014
GMAND	GDP-D-mannose dehydratase	Fructose and mannose metabolism	gdpmann_c --> gdpddman_c + h2o_c	0.0	1000.0	Rv0112 or Rv1511	sMtb: Rienksma et al. 2014, BioCyc DB 20.0: Caspi et al. 2016
GMPS2	GMP synthase	Purine and Pyrimidine Biosynthesis	atp_c + gln__L_c + h2o_c + xmp_c --> amp_c + glu__L_c + gmp_c + 2.0 h_c + ppi_c	0.0	1000.0	Rv3396c	sMtb: Rienksma et al. 2014, BioCyc DB 20.0: Caspi et al. 2016, iOSDD: Vashisht et al. 2014
GMT1	GMT1	Membrane Metabolism	decd__tb_c + gdpmann_c --> decdman1p__tb_c + gdp_c	0.0	1000.0	Rv2051c	iOSDD: Vashisht et al. 2014
GND	phosphogluconate dehydrogenase	Pentose Phosphate Pathway	6pgc_c + nadp_c --> co2_c + nadph_c + ru5p__D_c	0.0	1000.0	Rv1122 or Rv1844c	sMtb: Rienksma et al. 2014, BioCyc DB 20.0: Caspi et al. 2016
GPDDA2	Glycerophosphodiester phosphodiesterase (Glycerophosphoethanolamine)	Glycerophospholipid metabolism	g3pe_c + h2o_c --> etha_c + glyc3p_c + h_c	0.0	1000.0	Rv0317c or Rv2277c or Rv3842c	sMtb: Rienksma et al. 2014, BioCyc DB 20.0: Caspi et al. 2016
GRTT	geranyltranstransferase	Polyprenyl Metabolism	grdp_c + ipdp_c --> frdp_c + ppi_c	0.0	1000.0	Rv1086	sMtb: Rienksma et al. 2014, BioCyc DB 20.0: Caspi et al. 2016
GSNK	Guanosine kinase	Nucleotide Salvage Pathway	atp_c + gsn_c --> adp_c + gmp_c + h_c	0.0	1000.0		iOSDD: Vashisht et al. 2014
GTHOr	glutathione oxidoreductase	Alanine, Aspartate, and Glutamate Metabolism	gthox_c + h_c + nadph_c <=> 2.0 gthrd_c + nadp_c	-1000.0	1000.0	Rv2855	sMtb: Rienksma et al. 2014, BioCyc DB 20.0: Caspi et al. 2016, iOSDD: Vashisht et al. 2014
GTHRDt2	Glutathione transport	Transport	atp_c + gthrd_e + h2o_c --> adp_c + gthrd_c + h_c + pi_c	0	1000	Rv1280c and Rv1281c and Rv1282c and Rv1283c	sMtb: Rienksma et al. 2014, BioCyc DB 20.0: Caspi et al. 2016, iOSDD: Vashisht et al. 2014
GTHS	Glutathione synthetase	Redox Metabolism	atp_c + glucys_c + gly_c --> adp_c + gthrd_c + h_c + pi_c	0.0	1000.0		iOSDD: Vashisht et al. 2014
GTMLT	G glutamyltransferase	Other Amino Acid Metabolism	ala__L_c + gthrd_c --> cgly_c + gluala_c	0.0	1000.0	Rv0773c and Rv2394	iOSDD: Vashisht et al. 2014
GTPCI	GTP cyclohydrolase I	Folate Metabolism	gtp_c + h2o_c --> ahdt_c + for_c + h_c	0.0	1000.0	Rv3609c	sMtb: Rienksma et al. 2014, BioCyc DB 20.0: Caspi et al. 2016, iOSDD: Vashisht et al. 2014
GTPCII	GTP cyclohydrolase II	Riboflavin Metabolism	gtp_c + 3.0 h2o_c --> 25dhpp_c + for_c + 2.0 h_c + ppi_c	0.0	1000.0	Rv1415 or Rv1940	sMtb: Rienksma et al. 2014, BioCyc DB 20.0: Caspi et al. 2016, iOSDD: Vashisht et al. 2014
GTPCII2	GTP cyclohydrolase II (25drapp)	Cofactor and Prosthetic Group Biosynthesis	gtp_c + 3.0 h2o_c --> 25drapp_c + for_c + 2.0 h_c + ppi_c	0.0	1000.0	Rv1415 or Rv1940	sMtb: Rienksma et al. 2014, BioCyc DB 20.0: Caspi et al. 2016
GTPDPK	GTP diphosphokinase	Purine and Pyrimidine Biosynthesis	atp_c + gtp_c --> amp_c + gdptp_c + h_c	0.0	1000.0	Rv2583c	sMtb: Rienksma et al. 2014, BioCyc DB 20.0: Caspi et al. 2016, iOSDD: Vashisht et al. 2014
GTPH1	GTP diphosphohydrolase	Purine and Pyrimidine Biosynthesis	gtp_c + 2.0 h2o_c --> gmp_c + 2.0 h_c + 2.0 pi_c	0.0	1000.0	Rv2583c	iOSDD: Vashisht et al. 2014
GUACYC	guanylate cyclase	Purine and Pyrimidine Biosynthesis	gtp_c --> 35cgmp_c + ppi_c	0.0	1000.0	Rv2435c	sMtb: Rienksma et al. 2014, BioCyc DB 20.0: Caspi et al. 2016
GUAD	Guanine deaminase	Nucleotide Salvage Pathway	gua_c + h2o_c + h_c --> nh4_c + xan_c	0.0	1000.0		iOSDD: Vashisht et al. 2014
GUAPRT	guanine phosphoribosyltransferase	Nucleotide Salvage Pathway	gua_c + prpp_c --> gmp_c + ppi_c	0.0	1000.0	Rv3624c	sMtb: Rienksma et al. 2014, BioCyc DB 20.0: Caspi et al. 2016
H2CO3D	H2CO3D	Miscellaneous	co2_c + h2o_c <=> h2co3_c	-1000.0	1000.0	Rv3273 or Rv3588c or Rv1284	sMtb: Rienksma et al. 2014, BioCyc DB 20.0: Caspi et al. 2016
H2CO3TP	H2CO3TP	Transport	h2co3_e <=> h2co3_c	-1000.0	1000.0		iOSDD: Vashisht et al. 2014
H2Ot	H2O transport via diffusion	Transport	h2o_e <=> h2o_c	-1000.0	1000.0		sMtb: Rienksma et al. 2014, BioCyc DB 20.0: Caspi et al. 2016, iOSDD: Vashisht et al. 2014
H2St1	H2St1	Transport	h2s_c --> h2s_e	0.0	1000.0		iOSDD: Vashisht et al. 2014
H2td	H2td	Transport	h2_c <=> h2_e	-1000.0	1000.0		iOSDD: Vashisht et al. 2014
HCO3E	HCO3 equilibration reaction	Miscellaneous	co2_c + h2o_c <=> h_c + hco3_c	-1000.0	1000.0	Rv3588c or Rv1284 or Rv3273	sMtb: Rienksma et al. 2014, BioCyc DB 20.0: Caspi et al. 2016
HCYSMT	homocysteine S-methyltransferase	Cysteine and methionine metabolism	amet_c + hcys__L_c --> ahcys_c + h_c + met__L_c	0.0	1000.0	Rv2458	sMtb: Rienksma et al. 2014, BioCyc DB 20.0: Caspi et al. 2016
HDCAt2	Hexadecanoate transport via proton symport	Transport	h_e + hdca_e --> h_c + hdca_c	0.0	1000.0		iOSDD: Vashisht et al. 2014
HEX1	hexokinase (D-glucose:ATP)	Glycolysis/Gluconeogenesis	atp_c + glc__D_c --> adp_c + g6p_c + h_c	0.0	1000.0	Rv2702 or Rv0650	sMtb: Rienksma et al. 2014, BioCyc DB 20.0: Caspi et al. 2016
HISTD	histidinol dehydrogenase	Histidine Metabolism	h2o_c + histd_c + 2.0 nad_c --> 3.0 h_c + his__L_c + 2.0 nadh_c	0.0	1000.0	Rv1599	sMtb: Rienksma et al. 2014, BioCyc DB 20.0: Caspi et al. 2016, iOSDD: Vashisht et al. 2014
HISTP	histidinol-phosphatase	Histidine Metabolism	h2o_c + hisp_c --> histd_c + pi_c	0.0	1000.0	Rv1601	sMtb: Rienksma et al. 2014, BioCyc DB 20.0: Caspi et al. 2016
HISt2r	L histidine reversible transport via proton symport	Transport	h_e + his__L_e <=> h_c + his__L_c	-1000.0	1000.0		iOSDD: Vashisht et al. 2014
HMBS	hydroxymethylbilane synthase	Cofactor and Prosthetic Group Biosynthesis	h2o_c + 4.0 ppbng_c --> hmbil_c + 4.0 nh4_c	0.0	1000.0	Rv0510	sMtb: Rienksma et al. 2014, BioCyc DB 20.0: Caspi et al. 2016, iOSDD: Vashisht et al. 2014
HMPK1	hydroxymethylpyrimidine kinase (ATP)	Cofactor and Prosthetic Group Biosynthesis	4ahmmp_c + atp_c --> 4ampm_c + adp_c + h_c	0.0	1000.0	Rv0422c	sMtb: Rienksma et al. 2014, BioCyc DB 20.0: Caspi et al. 2016, iOSDD: Vashisht et al. 2014
HMPK2	HMPK2	Cofactor and Prosthetic Group Biosynthesis	4ahmmp_c + ctp_c --> 4ampm_c + cdp_c + h_c	0.0	1000.0	Rv0422c	iOSDD: Vashisht et al. 2014
HMPK3	HMPK3	Cofactor and Prosthetic Group Biosynthesis	4ahmmp_c + utp_c --> 4ampm_c + h_c + udp_c	0.0	1000.0	Rv0422c	iOSDD: Vashisht et al. 2014
HMPK4	HMPK4	Cofactor and Prosthetic Group Biosynthesis	4ahmmp_c + gtp_c --> 4ampm_c + gdp_c + h_c	0.0	1000.0	Rv0422c	iOSDD: Vashisht et al. 2014
HOPNTAL	4-hydroxy-2-oxopentanoate aldolase	Pyruvate Metabolism	4h2opntn_c --> acald_c + pyr_c	0.0	1000.0	Rv3469c or Rv3534c	iOSDD: Vashisht et al. 2014
HPPK	HPPK	Folate Metabolism	2ahhmp_c + atp_c --> 2ahhmd_c + amp_c + h_c	0.0	1000.0	Rv3606c	iOSDD: Vashisht et al. 2014
HPPK2	6-hydroxymethyl-dihydropterin pyrophosphokinase	Folate Metabolism	6hmhpt_c + atp_c --> 6hmhptpp_c + amp_c + h_c	0.0	1000.0	Rv3606c	sMtb: Rienksma et al. 2014, BioCyc DB 20.0: Caspi et al. 2016
HSDy	homoserine dehydrogenase (NADPH)	Glycolysis/Gluconeogenesis	hom__L_c + nadp_c <-- aspsa_c + h_c + nadph_c	-1000.0	0	Rv1294	sMtb: Rienksma et al. 2014, BioCyc DB 20.0: Caspi et al. 2016, iOSDD: Vashisht et al. 2014
HSERTA	homoserine O-trans-acetylase	Cysteine and methionine metabolism	accoa_c + hom__L_c <=> achms_c + coa_c	-1000.0	1000.0	Rv3341	sMtb: Rienksma et al. 2014, BioCyc DB 20.0: Caspi et al. 2016, iOSDD: Vashisht et al. 2014
HSK	homoserine kinase	Glycolysis/Gluconeogenesis	atp_c + hom__L_c --> adp_c + h_c + phom_c	0.0	1000.0	Rv1296	sMtb: Rienksma et al. 2014, BioCyc DB 20.0: Caspi et al. 2016, iOSDD: Vashisht et al. 2014
HSST	homoserine O-succinyltransferase	Other Amino Acid Metabolism	hom__L_c + succoa_c --> coa_c + suchms_c	0.0	1000.0		sMtb: Rienksma et al. 2014, BioCyc DB 20.0: Caspi et al. 2016, iOSDD: Vashisht et al. 2014
HSTPT	histidinol-phosphate transaminase	Histidine Metabolism	glu__L_c + imacp_c --> akg_c + hisp_c	0.0	1000.0	Rv3772 or Rv1600	sMtb: Rienksma et al. 2014, BioCyc DB 20.0: Caspi et al. 2016
HXPRT	hypoxanthine phosphoribosyltransferase (Hypoxanthine)	Purine and Pyrimidine Biosynthesis	hxan_c + prpp_c --> imp_c + ppi_c	0.0	1000.0	Rv3624c	sMtb: Rienksma et al. 2014, BioCyc DB 20.0: Caspi et al. 2016, iOSDD: Vashisht et al. 2014
ICDHy	ICDHy	Citric Acid Cycle	icit_c + nadp_c --> akg_c + co2_c + nadph_c	0.0	1000.0	Rv3339c or Rv0066c	sMtb: Rienksma et al. 2014, BioCyc DB 20.0: Caspi et al. 2016, iOSDD: Vashisht et al. 2014
ICHORSi	ICHORSi	Oxidative Phosphorylation	chor_c --> ichor_c	0.0	1000.0	Rv3215	iOSDD: Vashisht et al. 2014
ICL	Isocitrate lyase	Glyoxylate Metabolism	icit_c --> glx_c + succ_c	0.0	1000.0	Rv0467 or (Rv1915 and Rv1916)	sMtb: Rienksma et al. 2014, BioCyc DB 20.0: Caspi et al. 2016
ID3ACALDt	Indoleacetaldehyde transport extracellular	Transport	id3acald_c <=> id3acald_e	-1000.0	1000.0		iOSDD: Vashisht et al. 2014
IG3PS	Imidazole-glycerol-3-phosphate synthase	Histidine Metabolism	gln__L_c + prlp_c --> aicar_c + eig3p_c + glu__L_c + h_c	0.0	1000.0	Rv1602 and Rv1605	sMtb: Rienksma et al. 2014, BioCyc DB 20.0: Caspi et al. 2016
IGAMD	1D-myo-inositol 2-Acetamido-2-deoxy-D-glucopyranoside deacetylase	Sulfur metabolism	h2o_c + iacgam_c --> ac_c + igam_c	0.0	1000.0	Rv1170	sMtb: Rienksma et al. 2014, BioCyc DB 20.0: Caspi et al. 2016, iOSDD: Vashisht et al. 2014
IGPDH	imidazoleglycerol-phosphate dehydratase	Histidine Metabolism	eig3p_c --> h2o_c + imacp_c	0.0	1000.0	Rv1601	sMtb: Rienksma et al. 2014, BioCyc DB 20.0: Caspi et al. 2016, iOSDD: Vashisht et al. 2014
IGPS	indole-3-glycerol-phosphate synthase	Tyrosine, Tryptophan, and Phenylalanine Metabolism	2cpr5p_c + h_c --> 3ig3p_c + co2_c + h2o_c	0.0	1000.0	Rv1611	sMtb: Rienksma et al. 2014, BioCyc DB 20.0: Caspi et al. 2016, iOSDD: Vashisht et al. 2014
ILETA	isoleucine transaminase	Valine, Leucine, and Isoleucine Metabolism	akg_c + ile__L_c <=> 3mop_c + glu__L_c	-1000.0	1000.0	Rv2210c	sMtb: Rienksma et al. 2014, BioCyc DB 20.0: Caspi et al. 2016, iOSDD: Vashisht et al. 2014
ILEt2r	L isoleucine reversible transport via proton symport	Transport	h_e + ile__L_e <=> h_c + ile__L_c	-1000.0	1000.0		iOSDD: Vashisht et al. 2014
IMPC	IMP cyclohydrolase	Purine and Pyrimidine Biosynthesis	h2o_c + imp_c <=> fprica_c	-1000.0	1000.0	Rv0957	sMtb: Rienksma et al. 2014, BioCyc DB 20.0: Caspi et al. 2016, iOSDD: Vashisht et al. 2014
IMPD	IMP dehydrogenase	Purine and Pyrimidine Biosynthesis	h2o_c + imp_c + nad_c --> h_c + nadh_c + xmp_c	0.0	1000.0	Rv3411c and Rv3410c and Rv1843c	sMtb: Rienksma et al. 2014, BioCyc DB 20.0: Caspi et al. 2016
INDPYRD	Indole 3 pyruvate decarboxylase	Pyruvate Metabolism	h_c + indpyr_c <=> co2_c + id3acald_c	-1000.0	1000.0	Rv0853c	iOSDD: Vashisht et al. 2014
INSH	Inosine hydrolase	Purine and Pyrimidine Biosynthesis	h2o_c + ins_c --> hxan_c + rib__D_c	0.0	1000.0	Rv3393	iOSDD: Vashisht et al. 2014
INSK	Insosine kinase	Nucleotide Salvage Pathway	atp_c + ins_c --> adp_c + h_c + imp_c	0.0	1000.0		iOSDD: Vashisht et al. 2014
IPDDI	isopentenyl-diphosphate D-isomerase	Polyprenyl Metabolism	ipdp_c <=> dmpp_c	-1000.0	1000.0	Rv1745c	sMtb: Rienksma et al. 2014, BioCyc DB 20.0: Caspi et al. 2016, iOSDD: Vashisht et al. 2014
IPDPS	1-hydroxy-2-methyl-2-(E)-butenyl 4-diphosphate reductase (ipdp)	Polyprenyl Metabolism	h2mb4p_c + h_c + nadh_c --> h2o_c + ipdp_c + nad_c	0.0	1000.0	Rv3382c	sMtb: Rienksma et al. 2014, BioCyc DB 20.0: Caspi et al. 2016
IPMD	3-isopropylmalate dehydrogenase	Valine, Leucine, and Isoleucine Metabolism	3c2hmp_c + nad_c --> 3c4mop_c + h_c + nadh_c	0.0	1000.0	Rv2995c	sMtb: Rienksma et al. 2014, BioCyc DB 20.0: Caspi et al. 2016, iOSDD: Vashisht et al. 2014
IPPMIa	3-isopropylmalate dehydratase	Valine, Leucine, and Isoleucine Metabolism	3c2hmp_c <=> 2ippm_c + h2o_c	-1000.0	1000.0	Rv2988c and Rv2987c	sMtb: Rienksma et al. 2014, BioCyc DB 20.0: Caspi et al. 2016
IPPMIb	2-isopropylmalate hydratase	Valine, Leucine, and Isoleucine Metabolism	2ippm_c + h2o_c <=> 3c3hmp_c	-1000.0	1000.0	Rv2988c and Rv2987c	sMtb: Rienksma et al. 2014, BioCyc DB 20.0: Caspi et al. 2016
IPPS	2-isopropylmalate synthase	Valine, Leucine, and Isoleucine Metabolism	3mob_c + accoa_c + h2o_c --> 3c3hmp_c + coa_c + h_c	0.0	1000.0	Rv3710	sMtb: Rienksma et al. 2014, BioCyc DB 20.0: Caspi et al. 2016, iOSDD: Vashisht et al. 2014
KARA1i	acetohydroxy acid isomeroreductase	Valine, Leucine, and Isoleucine Metabolism	alac__S_c + h_c + nadph_c --> 23dhmb_c + nadp_c	0.0	1000.0	Rv3001c	sMtb: Rienksma et al. 2014, BioCyc DB 20.0: Caspi et al. 2016, iOSDD: Vashisht et al. 2014
KARA2i	KARA2i	Valine, Leucine, and Isoleucine Metabolism	2ahbut_c + h_c + nadph_c --> 23dhmp_c + nadp_c	0.0	1000.0	Rv3001c	iOSDD: Vashisht et al. 2014
Kabc	Potassium ABC transporter	Transport	atp_c + h2o_c + k_e --> adp_c + h_c + k_c + pi_c	0.0	1000.0	(Rv1029 and Rv1030 and Rv1031) or (Rv1373 or Rv2267c or Rv3529c)	BioCyc DB 20.0: Caspi et al. 2016
Kt3r	Kt3r	Transport	k_c <-- k_e	-1000	0	Rv2691 and Rv2692	BioCyc DB 20.0: Caspi et al. 2016
LACZ	B-galactosidase	Alternate Carbon Metabolism	h2o_c + lcts_c --> gal_c + glc__D_c	0.0	1000.0		iOSDD: Vashisht et al. 2014
LCTSabc	LCTSabc	Transport	atp_c + h2o_c + lcts_e --> adp_c + h_c + lcts_c + pi_c	0.0	1000.0	Rv2316 and Rv2317 and Rv2318	iOSDD: Vashisht et al. 2014
LDH_L	L-lactate dehydrogenase	Glycolysis/Gluconeogenesis	lac__L_c + nad_c <=> h_c + nadh_c + pyr_c	-1000.0	1000.0	Rv0694	iOSDD: Vashisht et al. 2014
LEUTA	Leucine transaminase	Valine, Leucine, and Isoleucine Metabolism	akg_c + leu__L_c <=> 4mop_c + glu__L_c	-1000.0	1000.0	Rv2210c	iOSDD: Vashisht et al. 2014
LEUt2r	L leucine reversible transport via proton symport	Transport	h_e + leu__L_e <=> h_c + leu__L_c	-1000.0	1000.0		iOSDD: Vashisht et al. 2014
LO	LO	Pyruvate Metabolism	lac__L_c + o2_c --> ac_c + co2_c + h2o_c	0.0	1000.0		iOSDD: Vashisht et al. 2014
LPLIPAL2E160	Lysophospholipase L2 (2-acylglycerophosphoethanolamine, n-C16:0)	Fatty Acid Metabolism	2agpe160_c + h2o_c --> g3pe_c + h_c + hdca_c	0.0	1000.0	Rv0183	iOSDD: Vashisht et al. 2014
LPLIPAL2E180	Lysophospholipase L2 (2-acylglycerophosphoethanolamine, n-C18:0)	Fatty Acid Metabolism	2agpe180_c + h2o_c --> g3pe_c + h_c + ocdca_c	0.0	1000.0	(Rv0183 or Rv0215c or Rv0752c or Rv0873 or Rv2789c or Rv3274c) or (Rv3563 and Rv3564)	iOSDD: Vashisht et al. 2014
LYSt5r	LYSt5r	Transport	lys__L_e <=> lys__L_c	-1000.0	1000.0	Rv2320c	iOSDD: Vashisht et al. 2014
L_LACD	L LACD	Pyruvate Metabolism	2.0 ficytc_c + lac__L_c --> 2.0 focytc_c + pyr_c	0.0	1000.0	Rv1872c or Rv0694	iOSDD: Vashisht et al. 2014
L_LACD2	L-Lactate dehydrogenase (ubiquinone)	Pyruvate Metabolism	lac__L_c + q8_c --> pyr_c + q8h2_c	0.0	1000.0	Rv1872c	iOSDD: Vashisht et al. 2014
L_LACD3	L-Lactate dehydrogenase (menaquinone)	Pyruvate Metabolism	lac__L_c + mqn8_c --> mql8_c + pyr_c	0.0	1000.0	Rv1872c	iOSDD: Vashisht et al. 2014
L_LACt2r	L lactate reversible transport via proton symport	Transport	h_e + lac__L_e <=> h_c + lac__L_c	-1000.0	1000.0	Rv0191	sMtb: Rienksma et al. 2014, BioCyc DB 20.0: Caspi et al. 2016
L_LACt3	L LACt3	Transport	h_e + lac__L_c --> h_c + lac__L_e	0.0	1000.0	Rv0191	iOSDD: Vashisht et al. 2014
MALS	malate synthase	Pyruvate Metabolism	accoa_c + glx_c + h2o_c --> coa_c + h_c + mal__L_c	0.0	1000.0	Rv1837c	sMtb: Rienksma et al. 2014, BioCyc DB 20.0: Caspi et al. 2016, iOSDD: Vashisht et al. 2014
MALT	alpha-glucosidase	Alternate Carbon Metabolism	h2o_c + malt_c --> 2.0 glc__D_c	0.0	1000.0	Rv2471	sMtb: Rienksma et al. 2014, BioCyc DB 20.0: Caspi et al. 2016, iOSDD: Vashisht et al. 2014
MALTHPabc	MALTHPabc	Transport	atp_c + h2o_c + malthp_e --> adp_c + h_c + malthp_c + pi_c	0.0	1000.0	Rv1236 and Rv1237 and Rv1238	sMtb: Rienksma et al. 2014, BioCyc DB 20.0: Caspi et al. 2016, iOSDD: Vashisht et al. 2014
MALTabc	maltose transport via ABC system	Transport	atp_c + h2o_c + malt_e --> adp_c + h_c + malt_c + pi_c	0.0	1000.0	(Rv2316 and Rv2317 and Rv2318) or (Rv1235 and Rv1236 and Rv1237 and Rv1238) or (Rv2038c and Rv2039c and Rv2040c and Rv2041c)	sMtb: Rienksma et al. 2014, BioCyc DB 20.0: Caspi et al. 2016
MALt2r	L malate reversible transport via proton symport	Transport	h_e + mal__L_e <=> h_c + mal__L_c	-1000.0	1000.0	Rv2443	iOSDD: Vashisht et al. 2014
MAN1PT	Mannose 1 phosphate guanylyltransferase	Fructose and mannose metabolism	gtp_c + h_c + man1p_c --> gdpmann_c + ppi_c	0.0	1000.0	Rv3264c	iOSDD: Vashisht et al. 2014
MAN1PT2	mannose-1-phosphate guanylyltransferase (GDP)	Fructose and mannose metabolism	gdp_c + h_c + man1p_c --> gdpmann_c + pi_c	0.0	1000.0	Rv3264c	sMtb: Rienksma et al. 2014, BioCyc DB 20.0: Caspi et al. 2016, iOSDD: Vashisht et al. 2014
MAN6PI	mannose-6-phosphate isomerase	Fructose and mannose metabolism	man6p_c <=> f6p_c	-1000.0	1000.0	Rv3255c	sMtb: Rienksma et al. 2014, BioCyc DB 20.0: Caspi et al. 2016
MANAT1	MANAT1	Fatty Acid Metabolism	PIM1_c + pmtcoa_c --> Ac1PIM1_c + coa_c	0.0	1000.0	Rv2611c	iOSDD: Vashisht et al. 2014
MANAT2	MANAT2	Fatty Acid Metabolism	PIM2_c + pmtcoa_c --> Ac1PIM2_c + coa_c	0.0	1000.0	Rv2611c	iOSDD: Vashisht et al. 2014
MANAT3	MANAT3	Fatty Acid Metabolism	Ac1PIM2_c + pmtcoa_c --> Ac2PIM2_c + coa_c	0.0	1000.0		iOSDD: Vashisht et al. 2014
MCBTS	MCBTS	Membrane Metabolism	atp_c + bhb_c + 2.0 h_c + 2.0 lys__L_c + 2.0 o2_c + odecoa_c + salc_c + thr__L_c --> adp_c + co2_c + coa_c + 6.0 h2o_c + mcbts_c + pi_c	0	1000	Rv2378c and Rv2379c and Rv2380c and Rv2381c and Rv2382c and Rv2383c and Rv2384	iOSDD: Vashisht et al. 2014
MCBTS2	MCBTS2	Membrane Metabolism	atp_c + bhb_c + 2.0 h_c + 2.0 lys__L_c + 2.0 o2_c + odecoa_c + salc_c + ser__L_c --> adp_c + co2_c + coa_c + 6.0 h2o_c + mcbtt_c + pi_c	0	1000	Rv2378c and Rv2379c and Rv2380c and Rv2381c and Rv2382c and Rv2383c and Rv2384	iOSDD: Vashisht et al. 2014
MCBTS3	MCBTS3	Membrane Metabolism	atp_c + bhb_c + 2.0 lys__L_c + 2.0 nadp_c + 3.5 o2_c + occoa_c + salc_c + ser__L_c --> adp_c + cmcbtt_c + co2_c + coa_c + 5.0 h2o_c + 2.0 h_c + 2.0 nadph_c + pi_c	0.0	1000.0	Rv2378c and Rv2379c and Rv2380c and Rv2381c and Rv2382c and Rv2383c and Rv2384	iOSDD: Vashisht et al. 2014
MCD	Malonyl-CoA Decarboxylase cytoplasmic	Fatty Acid Metabolism	h_c + malcoa_c --> accoa_c + co2_c	0.0	1000.0	Rv2247 and Rv3799c and Rv3280 and Rv3281 and Rv3285	sMtb: Rienksma et al. 2014, BioCyc DB 20.0: Caspi et al. 2016
MCOATA	Malonyl-CoA-ACP transacylase	Fatty Acid Metabolism	ACP_c + malcoa_c <=> coa_c + malACP_c	-1000.0	1000.0	Rv2243	sMtb: Rienksma et al. 2014, BioCyc DB 20.0: Caspi et al. 2016
MDFDH	MDFDH	Sulfur metabolism	mshfald_c + nad_c <=> h_c + mshfaldox_c + nadh_c	-1000.0	1000.0	Rv2259	sMtb: Rienksma et al. 2014, BioCyc DB 20.0: Caspi et al. 2016
MDH	malate dehydrogenase	Citric Acid Cycle	mal__L_c + nad_c <=> h_c + nadh_c + oaa_c	-1000.0	1000.0	Rv1240	sMtb: Rienksma et al. 2014, BioCyc DB 20.0: Caspi et al. 2016, iOSDD: Vashisht et al. 2014
ME1	malic enzyme (NAD)	Pyruvate Metabolism	mal__L_c + nad_c --> co2_c + nadh_c + pyr_c	0.0	1000.0	Rv2332	sMtb: Rienksma et al. 2014, BioCyc DB 20.0: Caspi et al. 2016, iOSDD: Vashisht et al. 2014
MECDPDH	MECDPDH	Polyprenyl Metabolism	2mecdp_c + h_c --> h2mb4p_c + h2o_c	0.0	1000.0		iOSDD: Vashisht et al. 2014
MECDPS	2-C-methyl-D-erythritol 2,4-cyclodiphosphate synthase	Polyprenyl Metabolism	2p4c2me_c --> 2mecdp_c + cmp_c	0.0	1000.0	Rv3581c	sMtb: Rienksma et al. 2014, BioCyc DB 20.0: Caspi et al. 2016, iOSDD: Vashisht et al. 2014
MEOHt2	MEOHt2	Transport	meoh_e <=> meoh_c	-1000.0	1000.0		iOSDD: Vashisht et al. 2014
MEPCT	2-C-methyl-D-erythritol 4-phosphate cytidylyltransferase	Polyprenyl Metabolism	2me4p_c + ctp_c + h_c --> 4c2me_c + ppi_c	0.0	1000.0	Rv3582c	sMtb: Rienksma et al. 2014, BioCyc DB 20.0: Caspi et al. 2016, iOSDD: Vashisht et al. 2014
METAT	methionine adenosyltransferase	Cysteine and methionine metabolism	atp_c + h2o_c + met__L_c --> amet_c + pi_c + ppi_c	0.0	1000.0	Rv1392	sMtb: Rienksma et al. 2014, BioCyc DB 20.0: Caspi et al. 2016, iOSDD: Vashisht et al. 2014
METOX1s	Methionine oxidation (spontaneous)	Cysteine and methionine metabolism	h2o2_c + met__L_c --> h2o_c + metsox__S__L_c	0.0	1000.0	none	sMtb: Rienksma et al. 2014, BioCyc DB 20.0: Caspi et al. 2016, iOSDD: Vashisht et al. 2014
METOX2s	Methionine oxidation 2 (spontaneous)	Cysteine and methionine metabolism	h2o2_c + met__L_c --> h2o_c + metsox__R__L_c	0.0	1000.0	none	sMtb: Rienksma et al. 2014, BioCyc DB 20.0: Caspi et al. 2016, iOSDD: Vashisht et al. 2014
METS	methionine synthase	Cysteine and methionine metabolism	5mthf_c + hcys__L_c --> h_c + met__L_c + thf_c	0.0	1000.0	Rv2124c and Rv1133c	sMtb: Rienksma et al. 2014, BioCyc DB 20.0: Caspi et al. 2016
METSOXR1	L-methionine-S-oxide reductase	Other Amino Acid Metabolism	metsox__S__L_c + trdrd_c --> h2o_c + met__L_c + trdox_c	0.0	1000.0	Rv0137c	sMtb: Rienksma et al. 2014, BioCyc DB 20.0: Caspi et al. 2016, iOSDD: Vashisht et al. 2014
METSOXR2	L-methionine-R-sulfoxide reductase	Other Amino Acid Metabolism	metsox__R__L_c + trdrd_c --> h2o_c + met__L_c + trdox_c	0.0	1000.0	Rv2674	iOSDD: Vashisht et al. 2014
METabc	L-methionine transport via ABC system	Transport	atp_c + h2o_c + met__L_e --> adp_c + h_c + met__L_c + pi_c	0.0	1000.0		sMtb: Rienksma et al. 2014, BioCyc DB 20.0: Caspi et al. 2016, iOSDD: Vashisht et al. 2014
MGt5	MGt5	Transport	mg2_c <=> mg2_e	-1000.0	1000.0	Rv1239c	iOSDD: Vashisht et al. 2014
MHPGLUT	5-methyltetrahydropteroyltriglutamate-homocysteine S-methyltransferase	Cysteine and methionine metabolism	hcys__L_c + mhpglu_c --> hpglu_c + met__L_c	0.0	1000.0	Rv1133c	sMtb: Rienksma et al. 2014, BioCyc DB 20.0: Caspi et al. 2016, iOSDD: Vashisht et al. 2014
MI1PP	Myo-inositol 1-phosphatase	Inositol phosphate metabolism	h2o_c + mi1p__D_c --> inost_c + pi_c	0.0	1000.0	Rv1604 or Rv2131c or Rv2701c	sMtb: Rienksma et al. 2014, BioCyc DB 20.0: Caspi et al. 2016, iOSDD: Vashisht et al. 2014
MI1PS	Myo Inositol 1 phosphate synthase	Inositol phosphate metabolism	g6p_c --> mi1p__D_c	0.0	1000.0	Rv0046c	iOSDD: Vashisht et al. 2014
MI3PP	myo-inositol 3-phosphatase	Inositol phosphate metabolism	h2o_c + mi3p__D_c --> inost_c + pi_c	0.0	1000.0	Rv1604 or Rv2131c or Rv2701c	sMtb: Rienksma et al. 2014, BioCyc DB 20.0: Caspi et al. 2016
MMCD	Methylmalonyl-CoA decarboxylase	Fatty Acid Metabolism	h_c + mmcoa__S_c --> co2_c + ppcoa_c	0.0	1000.0	Rv3799c	sMtb: Rienksma et al. 2014, BioCyc DB 20.0: Caspi et al. 2016
MME	methylmalonyl-CoA epimerase	Fatty Acid Metabolism	mmcoa__R_c <-- 0.001 aqcobal_c + mmcoa__S_c	-1000	0	Rv0855 or Rv1322A or Rv1143	sMtb: Rienksma et al. 2014, BioCyc DB 20.0: Caspi et al. 2016
MMM2r	MMM2r	Fatty Acid Metabolism	0.001 aqcobal_c + succoa_c <-- mmcoa__R_c	-1000	0	Rv1492 and Rv1493	sMtb: Rienksma et al. 2014, BioCyc DB 20.0: Caspi et al. 2016
MMSAD1	MMSAD1	Alternate Carbon Metabolism	2mop_c + coa_c + nad_c --> co2_c + nadh_c + ppcoa_c	0.0	1000.0	Rv0753c	iOSDD: Vashisht et al. 2014
MMSAD2	methylmalonate-semialdehyde dehydrogenase (propanol)	Cholesterol degradation	coa_c + nad_c + ppal_c --> h_c + nadh_c + ppcoa_c	0.0	1000.0	Rv3535c	sMtb: Rienksma et al. 2014, BioCyc DB 20.0: Caspi et al. 2016
MN6PP	Mannose 6-phosphate phosphatase	Alternate Carbon Metabolism	h2o_c + man6p_c --> man_c + pi_c	0.0	1000.0		sMtb: Rienksma et al. 2014, BioCyc DB 20.0: Caspi et al. 2016
MNDNS1	MNDNS1	Oxidative Phosphorylation	dhna_c + 3.0 h_c + 2.0 nadph_c --> 2.0 h2o_c + mndn_c + 2.0 nadp_c	0.0	1000.0		iOSDD: Vashisht et al. 2014
MNDNS2	MNDNS2	Oxidative Phosphorylation	dhna_c + 3.0 h_c + 2.0 nadh_c --> 2.0 h2o_c + mndn_c + 2.0 nad_c	0.0	1000.0		iOSDD: Vashisht et al. 2014
MOHMT	3-methyl-2-oxobutanoate hydroxymethyltransferase	Pantothenate and CoA Metabolism	3mob_c + h2o_c + mlthf_c --> 2dhp_c + thf_c	0.0	1000.0	Rv2225	sMtb: Rienksma et al. 2014, BioCyc DB 20.0: Caspi et al. 2016, iOSDD: Vashisht et al. 2014
MPML	MPML	Cofactor and Prosthetic Group Biosynthesis	atp_c + h2o_c + mg2_c + ppp9_c <=> adp_c + 3.0 h_c + mppp9_c + pi_c	-1000.0	1000.0	Rv2850c or Rv0958	sMtb: Rienksma et al. 2014, BioCyc DB 20.0: Caspi et al. 2016, iOSDD: Vashisht et al. 2014
MSHAMID	MSHAMID	Sulfur metabolism	bmnmsh_c + h2o_c --> acysbmn_c + igam_c	0.0	1000.0	Rv1082	iOSDD: Vashisht et al. 2014
MSHOXH	MSHOXH	Redox Metabolism	h2o_c + mshfaldox_c --> for_c + h_c + msh_c	0.0	1000.0		iOSDD: Vashisht et al. 2014
MSHS	mycothiol synthase	Sulfur metabolism	accoa_c + cigam_c --> coa_c + msh_c	0.0	1000.0	Rv0819	sMtb: Rienksma et al. 2014, BioCyc DB 20.0: Caspi et al. 2016, iOSDD: Vashisht et al. 2014
MTAN	methylthioadenosine nucleosidase	Cysteine and methionine metabolism	5mta_c + h2o_c --> 5mtr_c + ade_c	0.0	1000.0	Rv0091	sMtb: Rienksma et al. 2014, BioCyc DB 20.0: Caspi et al. 2016, iOSDD: Vashisht et al. 2014
MTHFC	methenyltetrahydrofolate cyclohydrolase	Folate Metabolism	h2o_c + methf_c <=> 10fthf_c + h_c	-1000.0	1000.0	Rv3356c	sMtb: Rienksma et al. 2014, BioCyc DB 20.0: Caspi et al. 2016, iOSDD: Vashisht et al. 2014
MTHFD	methylenetetrahydrofolate dehydrogenase (NADP)	Folate Metabolism	mlthf_c + nadp_c <=> methf_c + nadph_c	-1000.0	1000.0	Rv3356c	sMtb: Rienksma et al. 2014, BioCyc DB 20.0: Caspi et al. 2016, iOSDD: Vashisht et al. 2014
MTHFR2	5,10-methylenetetrahydrofolate reductase (NADH)	Folate Metabolism	2.0 h_c + mlthf_c + nadh_c --> 5mthf_c + nad_c	0.0	1000.0		iOSDD: Vashisht et al. 2014
MTI	maltose trehalose isomerase	Alternate Carbon Metabolism	tre_c <=> malt_c	-1000.0	1000.0	Rv0126	sMtb: Rienksma et al. 2014, BioCyc DB 20.0: Caspi et al. 2016, iOSDD: Vashisht et al. 2014
MYC1CYC1	MYC1CYC1	Mycolic Acid Biosynthesis	amet_c + meroacidACP_c --> ahcys_c + h_c + meroacidcyc1ACP_c	0.0	1000.0	Rv0470c	iOSDD: Vashisht et al. 2014
MYC1CYC2	MYC1CYC2	Mycolic Acid Biosynthesis	amet_c + mmeroacidACP_c --> ahcys_c + h_c + mmeroacidcyc1ACP_c	0.0	1000.0	Rv0470c	iOSDD: Vashisht et al. 2014
MYC1CYC3	MYC1CYC3	Mycolic Acid Biosynthesis	amet_c + kmeroacidACP_c --> ahcys_c + h_c + kmeroacidcyc1ACP_c	0.0	1000.0	Rv0470c	iOSDD: Vashisht et al. 2014
MYC1CYC4	MYC1CYC4	Mycolic Acid Biosynthesis	amet_c + mmmeroacidACP_c --> ahcys_c + h_c + mmmeroacidcyc1ACP_c	0.0	1000.0	Rv0503c or Rv0644c	iOSDD: Vashisht et al. 2014
MYC1CYC5	Mycolic Acid Cyclopropanation	Mycolic Acid Biosynthesis	amet_c + mkmeroacidACP_c --> ahcys_c + h_c + mkmeroacidcyc1ACP_c	0.0	1000.0	Rv0644c	sMtb: Rienksma et al. 2014, BioCyc DB 20.0: Caspi et al. 2016
MYC1M1	MYC1M1	Mycolic Acid Biosynthesis	amet_c + h2o_c + mmeroacidACP_c --> ahcys_c + h_c + mmmeroacidACP_c	0.0	1000.0	Rv0644c or Rv0642c or Rv0645c or Rv0503c	sMtb: Rienksma et al. 2014, BioCyc DB 20.0: Caspi et al. 2016
MYC1M2	MYC1M2	Mycolic Acid Biosynthesis	amet_c + h2o_c + kmeroacidACP_c --> ahcys_c + h_c + mkmeroacidACP_c	0.0	1000.0	Rv0644c or Rv0642c or Rv0503c or Rv0645c	sMtb: Rienksma et al. 2014, BioCyc DB 20.0: Caspi et al. 2016
MYC2CYC1	MYC2CYC1	Mycolic Acid Biosynthesis	amet_c + meroacidcyc1ACP_c --> ahcys_c + h_c + meroacidcyc2ACP_c	0.0	1000.0	Rv0644c	iOSDD: Vashisht et al. 2014
MYC2CYC2	MYC2CYC2	Mycolic Acid Biosynthesis	amet_c + mmeroacidcyc1ACP_c --> ahcys_c + h_c + mmeroacidcyc2ACP_c	0.0	1000.0	Rv0644c	iOSDD: Vashisht et al. 2014
MYC2CYC3	MYC2CYC3	Mycolic Acid Biosynthesis	amet_c + kmeroacidcyc1ACP_c --> ahcys_c + h_c + kmeroacidcyc2ACP_c	0.0	1000.0	Rv0644c	iOSDD: Vashisht et al. 2014
MYCON1	Mycolic Acid Condensation	Mycolic Acid Biosynthesis	chexccoa_c + 2.0 h2o_c + meroacidcyc2AMP_c --> amp_c + co2_c + coa_c + 2.0 h_c + mycolate_c	0.0	1000.0	Rv3800c	sMtb: Rienksma et al. 2014, BioCyc DB 20.0: Caspi et al. 2016, iOSDD: Vashisht et al. 2014
MYCON2	MYCON2	Mycolic Acid Biosynthesis	chexccoa_c + 2.0 h2o_c + mmeroacidcyc2AMP_c --> amp_c + co2_c + coa_c + 2.0 h_c + mmycolate_c	0.0	1000.0	Rv3800c	iOSDD: Vashisht et al. 2014
MYCON3	MYCON3	Mycolic Acid Biosynthesis	chexccoa_c + 2.0 h2o_c + kmeroacidcyc2AMP_c --> amp_c + co2_c + coa_c + 2.0 h_c + kmycolate_c	0.0	1000.0	Rv3800c	iOSDD: Vashisht et al. 2014
MYCON4	MYCON4	Mycolic Acid Biosynthesis	chexccoa_c + 2.0 h2o_c + mmmeroacidcyc1AMP_c --> amp_c + co2_c + coa_c + 2.0 h_c + mmmycolate_c	0.0	1000.0	Rv3800c	iOSDD: Vashisht et al. 2014
MYCON5	Mycolic Acid Condensation	Mycolic Acid Biosynthesis	chexccoa_c + 2.0 h2o_c + mkmeroacidcyc1AMP_c --> amp_c + co2_c + coa_c + 2.0 h_c + mkmycolate_c	0.0	1000.0	Rv3800c	sMtb: Rienksma et al. 2014, BioCyc DB 20.0: Caspi et al. 2016, iOSDD: Vashisht et al. 2014
MYCSacp50	MYCSacp50	Mycolic Acid Biosynthesis	33.0 h_c + hexc_c + 12.0 malACP_c + 24.0 nadph_c --> 11.0 ACP_c + 12.0 co2_c + 13.0 h2o_c + meroacidACP_c + 24.0 nadp_c	0.0	1000.0	(Rv1483 and Rv2245 and Rv2246) or (Rv0098 and Rv2245 and Rv2246)	sMtb: Rienksma et al. 2014, BioCyc DB 20.0: Caspi et al. 2016, iOSDD: Vashisht et al. 2014
MYCSacp56	MYCSacp56	Mycolic Acid Biosynthesis	42.0 h_c + hexc_c + 15.0 malACP_c + 30.0 nadph_c --> 14.0 ACP_c + 15.0 co2_c + 16.0 h2o_c + mmeroacidACP_c + 30.0 nadp_c	0.0	1000.0	(Rv1483 and Rv2245 and Rv2246) or (Rv0098 and Rv2245 and Rv2246)	sMtb: Rienksma et al. 2014, BioCyc DB 20.0: Caspi et al. 2016, iOSDD: Vashisht et al. 2014
MYCSacp58	MYCSacp58	Mycolic Acid Biosynthesis	47.0 h_c + hexc_c + 16.0 malACP_c + 30.0 nadph_c --> 15.0 ACP_c + 16.0 co2_c + 17.0 h2o_c + kmeroacidACP_c + 30.0 nadp_c	0.0	1000.0	(Rv1483 and Rv2245 and Rv2246) or (Rv0098 and Rv2245 and Rv2246)	sMtb: Rienksma et al. 2014, BioCyc DB 20.0: Caspi et al. 2016, iOSDD: Vashisht et al. 2014
MYCTR	MYCTR	Redox Metabolism	2.0 msh_c + nadp_c <=> h_c + mssg_c + nadph_c	-1000.0	1000.0	Rv2855	iOSDD: Vashisht et al. 2014
MYCTR2	MYCTR2	Redox Metabolism	gthox_c + 2.0 msh_c --> 2.0 gthrd_c + mssg_c	0	1000.0	Rv2855	iOSDD: Vashisht et al. 2014
NADH10	NADH dehydrogenase (menaquinone-8 & 0 protons)	Oxidative Phosphorylation	h_c + mqn8_c + nadh_c --> mql8_c + nad_c	0.0	1000.0	Rv0082 and Rv3145 and Rv3146 and Rv3147 and Rv3148 and Rv3149 and Rv3150 and Rv3151 and Rv3152 and Rv3153 and Rv3154 and Rv3155 and Rv3156 and Rv3157 and Rv3158	iOSDD: Vashisht et al. 2014
NADH2r	NADH2r	Oxidative Phosphorylation	h_c + nadh_c + q_c <=> nad_c + qh2_c	-1000.0	1000.0	Rv0082 and Rv3145 and Rv3146 and Rv3147 and Rv3148 and Rv3149 and Rv3150 and Rv3151 and Rv3152 and Rv3153 and Rv3154 and Rv3155 and Rv3156 and Rv3157 and Rv3158	iOSDD: Vashisht et al. 2014
NADH5	NADH dehydrogenase (ubiquinone-8 )	Oxidative Phosphorylation	h_c + nadh_c + q8_c --> nad_c + q8h2_c	0.0	1000.0	Rv0392c or Rv1854c	sMtb: Rienksma et al. 2014, BioCyc DB 20.0: Caspi et al. 2016
NADH9	NADH dehydrogenase (demethylmenaquinone-8 & 0 protons)	Oxidative Phosphorylation	2dmmq8_c + h_c + nadh_c --> 2dmmql8_c + nad_c	0.0	1000.0	Rv0082 and Rv3145 and Rv3146 and Rv3147 and Rv3148 and Rv3149 and Rv3150 and Rv3151 and Rv3152 and Rv3153 and Rv3154 and Rv3155 and Rv3156 and Rv3157 and Rv3158	sMtb: Rienksma et al. 2014, BioCyc DB 20.0: Caspi et al. 2016
NADK	NAD kinase	Pantothenate and CoA Metabolism	atp_c + nad_c --> adp_c + h_c + nadp_c	0.0	1000.0	Rv1695	sMtb: Rienksma et al. 2014, BioCyc DB 20.0: Caspi et al. 2016, iOSDD: Vashisht et al. 2014
NADS2	NAD synthase (glutamine-hydrolysing)	Alanine, Aspartate, and Glutamate Metabolism	atp_c + dnad_c + gln__L_c + h2o_c --> amp_c + glu__L_c + h_c + nad_c + ppi_c	0.0	1000.0	Rv2438c	sMtb: Rienksma et al. 2014, BioCyc DB 20.0: Caspi et al. 2016, iOSDD: Vashisht et al. 2014
NADTRHD	NAD transhydrogenase	Cofactor and Prosthetic Group Biosynthesis	nad_c + nadph_c --> nadh_c + nadp_c	0.0	1000.0	Rv2713 or (Rv0155 and Rv0156 and Rv0157)	sMtb: Rienksma et al. 2014, BioCyc DB 20.0: Caspi et al. 2016
NAKtr	NAKtr	Transport	k_c + na1_e --> k_e + na1_c	0	1000.0	Rv3236c	iOSDD: Vashisht et al. 2014
NAPRTr	NAPRTr	Pantothenate and CoA Metabolism	h_c + nac_c + prpp_c <=> nicrnt_c + ppi_c	-1000.0	1000.0	Rv0573c or Rv1330c	iOSDD: Vashisht et al. 2014
NARK	nark	Transport	no2_c --> no2_e	0.0	1000.0	(Rv1737c and Rv2329c and Rv0261c) or Rv0267	sMtb: Rienksma et al. 2014, BioCyc DB 20.0: Caspi et al. 2016
NAt3_1	Sodium proton antiporter HNA is 11	Transport	na1_c <=> na1_e	-1000	1000	Rv2287	iOSDD: Vashisht et al. 2014
NDPK1	nucleoside-diphosphate kinase (ATP:GDP)	Purine and Pyrimidine Biosynthesis	atp_c + gdp_c <=> adp_c + gtp_c	-1000.0	1000.0	Rv2445c	sMtb: Rienksma et al. 2014, BioCyc DB 20.0: Caspi et al. 2016, iOSDD: Vashisht et al. 2014
NDPK2	nucleoside-diphosphate kinase (ATP:UDP)	Purine and Pyrimidine Biosynthesis	atp_c + udp_c <=> adp_c + utp_c	-1000.0	1000.0	Rv2445c	sMtb: Rienksma et al. 2014, BioCyc DB 20.0: Caspi et al. 2016, iOSDD: Vashisht et al. 2014
NDPK3	nucleoside-diphosphate kinase (ATP:CDP)	Purine and Pyrimidine Biosynthesis	atp_c + cdp_c <=> adp_c + ctp_c	-1000.0	1000.0	Rv2445c	sMtb: Rienksma et al. 2014, BioCyc DB 20.0: Caspi et al. 2016, iOSDD: Vashisht et al. 2014
NDPK4	nucleoside-diphosphate kinase (ATP:dTDP)	Purine and Pyrimidine Biosynthesis	atp_c + dtdp_c <=> adp_c + dttp_c	-1000.0	1000.0	Rv2445c	sMtb: Rienksma et al. 2014, BioCyc DB 20.0: Caspi et al. 2016, iOSDD: Vashisht et al. 2014
NDPK5	nucleoside-diphosphate kinase (ATP:dGDP)	Purine and Pyrimidine Biosynthesis	atp_c + dgdp_c <=> adp_c + dgtp_c	-1000.0	1000.0	Rv2445c	sMtb: Rienksma et al. 2014, BioCyc DB 20.0: Caspi et al. 2016, iOSDD: Vashisht et al. 2014
NDPK6	nucleoside-diphosphate kinase (ATP:dUDP)	Purine and Pyrimidine Biosynthesis	atp_c + dudp_c <=> adp_c + dutp_c	-1000.0	1000.0	Rv2445c	sMtb: Rienksma et al. 2014, BioCyc DB 20.0: Caspi et al. 2016, iOSDD: Vashisht et al. 2014
NDPK7	nucleoside-diphosphate kinase (ATP:dCDP)	Purine and Pyrimidine Biosynthesis	atp_c + dcdp_c <=> adp_c + dctp_c	-1000.0	1000.0	Rv2445c	sMtb: Rienksma et al. 2014, BioCyc DB 20.0: Caspi et al. 2016, iOSDD: Vashisht et al. 2014
NDPK8	nucleoside-diphosphate kinase (ATP:dADP)	Purine and Pyrimidine Biosynthesis	atp_c + dadp_c <=> adp_c + datp_c	-1000.0	1000.0	Rv2445c	sMtb: Rienksma et al. 2014, BioCyc DB 20.0: Caspi et al. 2016, iOSDD: Vashisht et al. 2014
NH4OHDs	NH4OH dissociation	Other Amino Acid Metabolism	h_c + nh4oh_c <=> h2o_c + nh4_c	-1000.0	1000.0		iOSDD: Vashisht et al. 2014
NH4t	Ammonia reversible transport	Transport	nh4_e <=> nh4_c	-1000.0	1000.0	Rv2920c	iOSDD: Vashisht et al. 2014
NNAM	Nicotinamidase	Pantothenate and CoA Metabolism	h2o_c + ncam_c <=> nac_c + nh4_c	-1000	1000.0	Rv2043c	iOSDD: Vashisht et al. 2014
NNAT	NNAT	Pantothenate and CoA Metabolism	atp_c + h_c + nicrnt_c --> dnad_c + ppi_c	0.0	1000.0	Rv2421c	iOSDD: Vashisht et al. 2014
NNDMBRT	Nicotinate-nucleotide dimethylbenzimidazole phosphoribosyltransferase	Riboflavin Metabolism	dmbzid_c + nicrnt_c --> 5prdmbz_c + h_c + nac_c	0.0	1000.0	Rv2207	sMtb: Rienksma et al. 2014, BioCyc DB 20.0: Caspi et al. 2016, iOSDD: Vashisht et al. 2014
NNDPR	nicotinate-nucleotide diphosphorylase (carboxylating)	Pantothenate and CoA Metabolism	2.0 h_c + prpp_c + quln_c --> co2_c + nicrnt_c + ppi_c	0.0	1000.0	Rv1596	sMtb: Rienksma et al. 2014, BioCyc DB 20.0: Caspi et al. 2016, iOSDD: Vashisht et al. 2014
NO	NO	Redox Metabolism	no_c + o2s_c --> no3_c	0.0	1000.0	none	sMtb: Rienksma et al. 2014, BioCyc DB 20.0: Caspi et al. 2016, iOSDD: Vashisht et al. 2014
NO3R1	Nitrate reductase (Ubiquinol-8)	Cofactor and Prosthetic Group Biosynthesis	2.0 h_c + no3_c + q8h2_c --> h2o_c + 2.0 h_e + no2_c + q8_c	0.0	1000.0	(Rv1161 and Rv1162 and Rv1164 and Rv1163) or Rv1736c	sMtb: Rienksma et al. 2014, BioCyc DB 20.0: Caspi et al. 2016
NO3R2	Nitrate reductase (Menaquinol-8)	Cofactor and Prosthetic Group Biosynthesis	2.0 h_c + mql8_c + no3_c --> h2o_c + 2.0 h_e + mqn8_c + no2_c	0.0	1000.0	Rv1161 and Rv1162 and Rv1163 and Rv1164 and Rv1736c	sMtb: Rienksma et al. 2014, BioCyc DB 20.0: Caspi et al. 2016
NOt	NO transport (diffusion)	Transport	no_e <=> no_c	-1000.0	1000.0		sMtb: Rienksma et al. 2014, BioCyc DB 20.0: Caspi et al. 2016, iOSDD: Vashisht et al. 2014
NPHS	naphthoate synthase	Cofactor and Prosthetic Group Biosynthesis	sbzcoa_c --> coa_c + dhna_c	0.0	1000.0	Rv0548c	sMtb: Rienksma et al. 2014, BioCyc DB 20.0: Caspi et al. 2016, iOSDD: Vashisht et al. 2014
NTD1	5'-nucleotidase (dUMP)	Purine and Pyrimidine Biosynthesis	dump_c + h2o_c --> duri_c + pi_c	0.0	1000.0		iOSDD: Vashisht et al. 2014
NTD10	5'-nucleotidase (XMP)	Nucleotide Salvage Pathway	h2o_c + xmp_c --> pi_c + xtsn_c	0.0	1000.0		iOSDD: Vashisht et al. 2014
NTD11	5'-nucleotidase (IMP)	Nucleotide Salvage Pathway	h2o_c + imp_c --> ins_c + pi_c	0.0	1000.0		iOSDD: Vashisht et al. 2014
NTD2	5'-nucleotidase (UMP)	Purine and Pyrimidine Biosynthesis	h2o_c + ump_c --> pi_c + uri_c	0.0	1000.0		iOSDD: Vashisht et al. 2014
NTD3	5'-nucleotidase (dCMP)	Nucleotide Salvage Pathway	dcmp_c + h2o_c --> dcyt_c + pi_c	0.0	1000.0		iOSDD: Vashisht et al. 2014
NTD4	5'-nucleotidase (CMP)	Purine and Pyrimidine Biosynthesis	cmp_c + h2o_c --> cytd_c + pi_c	0.0	1000.0		iOSDD: Vashisht et al. 2014
NTD5	5'-nucleotidase (dTMP)	Nucleotide Salvage Pathway	dtmp_c + h2o_c --> pi_c + thymd_c	0.0	1000.0		iOSDD: Vashisht et al. 2014
NTD6	5'-nucleotidase (dAMP)	Nucleotide Salvage Pathway	damp_c + h2o_c --> dad__2_c + pi_c	0.0	1000.0		iOSDD: Vashisht et al. 2014
NTD7	5'-nucleotidase (AMP)	Nucleotide Salvage Pathway	amp_c + h2o_c --> adn_c + pi_c	0.0	1000.0		iOSDD: Vashisht et al. 2014
NTD8	5'-nucleotidase (dGMP)	Nucleotide Salvage Pathway	dgmp_c + h2o_c --> dgsn_c + pi_c	0.0	1000.0		iOSDD: Vashisht et al. 2014
NTD9	5'-nucleotidase (GMP)	Nucleotide Salvage Pathway	gmp_c + h2o_c --> gsn_c + pi_c	0.0	1000.0		iOSDD: Vashisht et al. 2014
NTPP2	Nucleoside triphosphate pyrophosphorylase (gtp)	Nucleotide Salvage Pathway	gtp_c + h2o_c --> gmp_c + h_c + ppi_c	0.0	1000.0		iOSDD: Vashisht et al. 2014
NTPP3	Nucleoside triphosphate pyrophosphorylase (dctp)	Nucleotide Salvage Pathway	dctp_c + h2o_c --> dcmp_c + h_c + ppi_c	0.0	1000.0		sMtb: Rienksma et al. 2014, BioCyc DB 20.0: Caspi et al. 2016
NTPP4	Nucleoside triphosphate pyrophosphorylase (ctp)	Purine and Pyrimidine Biosynthesis	ctp_c + h2o_c --> cmp_c + h_c + ppi_c	0.0	1000.0	Rv1160	iOSDD: Vashisht et al. 2014
NTPP5	Nucleoside triphosphate pyrophosphorylase (datp)	Nucleotide Salvage Pathway	datp_c + h2o_c --> damp_c + h_c + ppi_c	0.0	1000.0		iOSDD: Vashisht et al. 2014
NTPP7	Nucleoside triphosphate pyrophosphorylase (dttp)	Nucleotide Salvage Pathway	dttp_c + h2o_c --> dtmp_c + h_c + ppi_c	0.0	1000.0		iOSDD: Vashisht et al. 2014
NTPP8	Nucleoside triphosphate pyrophosphorylase (utp)	Nucleotide Salvage Pathway	h2o_c + utp_c --> h_c + ppi_c + ump_c	0.0	1000.0		iOSDD: Vashisht et al. 2014
NTPTP1	Nucleoside triphosphate tripolyhydrolase	Purine and Pyrimidine Biosynthesis	dgtp_c + h2o_c --> dgsn_c + pppi_c	0.0	1000.0	Rv2344c	sMtb: Rienksma et al. 2014, BioCyc DB 20.0: Caspi et al. 2016, iOSDD: Vashisht et al. 2014
NTPTP2	Nucleoside triphosphate tripolyhydrolase	Purine and Pyrimidine Biosynthesis	gtp_c + h2o_c --> gsn_c + pppi_c	0.0	1000.0	Rv2344c	iOSDD: Vashisht et al. 2014
NTRIR2x	Nitrite Reductase (NADH)	Redox Metabolism	5.0 h_c + 3.0 nadh_c + no2_c --> 2.0 h2o_c + 3.0 nad_c + nh4_c	0.0	1000.0	Rv0252 and Rv0253	iOSDD: Vashisht et al. 2014
NTRIRx	nitrite reductase (NADH)	Cofactor and Prosthetic Group Biosynthesis	4.0 h_c + 3.0 nadh_c + no2_c --> h2o_c + 3.0 nad_c + nh4oh_c	0.0	1000.0	Rv0252 and Rv0253	sMtb: Rienksma et al. 2014, BioCyc DB 20.0: Caspi et al. 2016
NTRIRy	nitrite reductase (NADPH)	Redox Metabolism	4.0 h_c + 3.0 nadph_c + no2_c --> h2o_c + 3.0 nadp_c + nh4oh_c	0.0	1000.0	Rv0252 and Rv0253	sMtb: Rienksma et al. 2014, BioCyc DB 20.0: Caspi et al. 2016
O16RHAT	rhamnosyltransferase (LPS O16 antigen biosynthesis)	Arabinogalactan biosynthesis	dtdprmn_c + unaga_c --> dtdp_c + h_c + ragund_c	0.0	1000.0	Rv3265c and Rv1525	sMtb: Rienksma et al. 2014, BioCyc DB 20.0: Caspi et al. 2016
O2t	o2 transport (diffusion)	Transport	o2_e <=> o2_c	-1000.0	1000.0		sMtb: Rienksma et al. 2014, BioCyc DB 20.0: Caspi et al. 2016, iOSDD: Vashisht et al. 2014
OCBT	ornithine carbamoyltransferase	Arginine and Proline Metabolism	cbp_c + orn_c <=> citr__L_c + h_c + pi_c	-1000.0	1000.0	Rv1656	sMtb: Rienksma et al. 2014, BioCyc DB 20.0: Caspi et al. 2016, iOSDD: Vashisht et al. 2014
OCDCAt2	OCDCAt2	Transport	h_e + ocdca_e --> h_c + ocdca_c	0.0	1000.0		iOSDD: Vashisht et al. 2014
OCOAT1r	OCOAT1r	Fatty Acid Metabolism	acac_c + succoa_c <=> aacoa_c + succ_c	-1000.0	1000.0	Rv2503c and Rv2504c	iOSDD: Vashisht et al. 2014
OMCDC	2-Oxo-4-methyl-3-carboxypentanoate decarboxylation	Valine, Leucine, and Isoleucine Metabolism	3c4mop_c + h_c --> 4mop_c + co2_c	0.0	1000.0		sMtb: Rienksma et al. 2014, BioCyc DB 20.0: Caspi et al. 2016, iOSDD: Vashisht et al. 2014
OMPDC	orotidine-5'-phosphate decarboxylase	Purine and Pyrimidine Biosynthesis	h_c + orot5p_c --> co2_c + ump_c	0.0	1000.0	Rv1385	sMtb: Rienksma et al. 2014, BioCyc DB 20.0: Caspi et al. 2016, iOSDD: Vashisht et al. 2014
OPAH	5-Oxoproline amidohydrolase (ATP-hydrolysing)	Alanine, Aspartate, and Glutamate Metabolism	5oxpro_c + atp_c + 2.0 h2o_c <=> adp_c + glu__L_c + h_c + pi_c	-1000.0	1000.0	Rv0266c	sMtb: Rienksma et al. 2014, BioCyc DB 20.0: Caspi et al. 2016, iOSDD: Vashisht et al. 2014
ORNTA	ornithine transaminase	Arginine and Proline Metabolism	akg_c + orn_c --> glu5sa_c + glu__L_c	0.0	1000.0	Rv2321c or Rv2322c	sMtb: Rienksma et al. 2014, BioCyc DB 20.0: Caspi et al. 2016
ORNTAC	Ornithine transacetylase	Arginine and Proline Metabolism	acorn_c + glu__L_c <=> acglu_c + orn_c	-1000.0	1000.0	Rv1653	iOSDD: Vashisht et al. 2014
ORNt	ORNt	Transport	orn_e <=> orn_c	-1000.0	1000.0	Rv2320c	iOSDD: Vashisht et al. 2014
ORPT	orotate phosphoribosyltransferase	Purine and Pyrimidine Biosynthesis	orot5p_c + ppi_c <=> orot_c + prpp_c	-1000.0	1000.0	Rv0382c	sMtb: Rienksma et al. 2014, BioCyc DB 20.0: Caspi et al. 2016, iOSDD: Vashisht et al. 2014
OXACOAL	OXACOAL	Glyoxylate Metabolism	atp_c + coa_c + oxa_c <=> amp_c + oxalcoa_c + ppi_c	-1000.0	1000.0		iOSDD: Vashisht et al. 2014
OXCDC	Oxalyl-CoA decarboxylase	Glyoxylate Metabolism	h_c + oxalcoa_c --> co2_c + forcoa_c	0.0	1000.0	Rv0118c	sMtb: Rienksma et al. 2014, BioCyc DB 20.0: Caspi et al. 2016, iOSDD: Vashisht et al. 2014
OXGDC	2-oxoglutarate decarboxylase	Citric Acid Cycle	akg_c + h_c --> co2_c + sucsal_c	0.0	1000.0	Rv1248c or Rv0555	sMtb: Rienksma et al. 2014, BioCyc DB 20.0: Caspi et al. 2016
P5CD	1-pyrroline-5-carboxylate dehydrogenase	Alanine, Aspartate, and Glutamate Metabolism	1pyr5c_c + 2.0 h2o_c + nad_c --> glu__L_c + h_c + nadh_c	0.0	1000.0	Rv1187	sMtb: Rienksma et al. 2014, BioCyc DB 20.0: Caspi et al. 2016
P5CR	pyrroline-5-carboxylate reductase	Arginine and Proline Metabolism	1pyr5c_c + 2.0 h_c + nadph_c --> nadp_c + pro__L_c	0.0	1000.0	Rv0500	sMtb: Rienksma et al. 2014, BioCyc DB 20.0: Caspi et al. 2016, iOSDD: Vashisht et al. 2014
P5CRx	P5CRx	Arginine and Proline Metabolism	1pyr5c_c + 2.0 h_c + nadh_c --> nad_c + pro__L_c	0.0	1000.0	Rv0500	iOSDD: Vashisht et al. 2014
PACt2r	PACt2r	Transport	h_e + pac_e <=> h_c + pac_c	-1000.0	1000.0	none	iOSDD: Vashisht et al. 2014
PANTS	pantothenate synthase	Pantothenate and CoA Metabolism	ala__B_c + atp_c + pant__R_c --> amp_c + h_c + pnto__R_c + ppi_c	0.0	1000.0	Rv3602c	sMtb: Rienksma et al. 2014, BioCyc DB 20.0: Caspi et al. 2016, iOSDD: Vashisht et al. 2014
PAPA160	Phosphatidate phosphatase (n-C16:0)	Fatty Acid Metabolism	h2o_c + pa160_c --> 12dgr160_c + pi_c	0.0	1000.0	Rv1755c	iOSDD: Vashisht et al. 2014
PAPPT1	PAPPT1	Peptidoglycan Metabolism	uAgla_c + udcpp_c --> uaAgla_c + ump_c	0.0	1000.0	Rv2156c	iOSDD: Vashisht et al. 2014
PAPPT2	PAPPT2	Peptidoglycan Metabolism	uGgla_c + udcpp_c --> uaGgla_c + ump_c	0.0	1000.0	Rv2156c	iOSDD: Vashisht et al. 2014
PAPPT3	phospho-N-acetylmuramoyl-pentapeptide-transferase (meso-2,6-diaminopimelate)	Peptidoglycan Metabolism	udcpp_c + ugmda_c --> uagmda_c + ump_c	0.0	1000.0	Rv2156c	sMtb: Rienksma et al. 2014, BioCyc DB 20.0: Caspi et al. 2016, iOSDD: Vashisht et al. 2014
PAPR	PAPR	Other Amino Acid Metabolism	paps_c + trdrd_c <=> 2.0 h_c + pap_c + so3_c + trdox_c	-1000.0	1000.0	Rv2392	iOSDD: Vashisht et al. 2014
PATS	PATS	Fatty Acid Metabolism	5.0 h_c + ocdca_c + 4.0 tmlgnc_c + tre_c --> 5.0 h2o_c + pat_c	0.0	1000.0		iOSDD: Vashisht et al. 2014
PC	pyruvate carboxylase	Citric Acid Cycle	atp_c + hco3_c + pyr_c --> adp_c + h_c + oaa_c + pi_c	0.0	1000.0	Rv2967c	sMtb: Rienksma et al. 2014, BioCyc DB 20.0: Caspi et al. 2016
PC11M	precorrin-4 C11-methyltransferase	Cofactor and Prosthetic Group Biosynthesis	amet_c + pre4_c --> ahcys_c + h_c + pre5_c	0.0	1000.0	Rv2071c	sMtb: Rienksma et al. 2014, BioCyc DB 20.0: Caspi et al. 2016, iOSDD: Vashisht et al. 2014
PC17M	precorrin-3B C17-methyltransferase	Cofactor and Prosthetic Group Biosynthesis	amet_c + pre3b_c --> ahcys_c + 3.0 h_c + pre4_c	0.0	1000.0	Rv2066	sMtb: Rienksma et al. 2014, BioCyc DB 20.0: Caspi et al. 2016, iOSDD: Vashisht et al. 2014
PC20M	precorrin-2 C20-methyltransferase	Cofactor and Prosthetic Group Biosynthesis	amet_c + dscl_c --> ahcys_c + h_c + pre3a_c	0.0	1000.0	Rv2066	sMtb: Rienksma et al. 2014, BioCyc DB 20.0: Caspi et al. 2016, iOSDD: Vashisht et al. 2014
PC6AR	precorrin-6A reductase	Cofactor and Prosthetic Group Biosynthesis	h_c + nadph_c + pre6a_c --> nadp_c + pre6b_c	0.0	1000.0	Rv2070c	sMtb: Rienksma et al. 2014, BioCyc DB 20.0: Caspi et al. 2016, iOSDD: Vashisht et al. 2014
PC6YM	precorrin-6Y C5,15-methyltransferase (decarboxylating)	Cofactor and Prosthetic Group Biosynthesis	2.0 amet_c + pre6b_c --> 2.0 ahcys_c + co2_c + 2.0 h_c + pre8_c	0.0	1000.0	Rv2072c	sMtb: Rienksma et al. 2014, BioCyc DB 20.0: Caspi et al. 2016, iOSDD: Vashisht et al. 2014
PC8XM	precorrin-8X methylmutase	Cofactor and Prosthetic Group Biosynthesis	h_c + pre8_c --> hgbyr_c	0.0	1000.0	Rv2065	sMtb: Rienksma et al. 2014, BioCyc DB 20.0: Caspi et al. 2016, iOSDD: Vashisht et al. 2014
PDE1	3',5'-cyclic-nucleotide phosphodiesterase	Purine and Pyrimidine Biosynthesis	camp_c + h2o_c --> amp_c + h_c	0.0	1000.0	Rv0805	BioCyc DB 20.0: Caspi et al. 2016, iOSDD: Vashisht et al. 2014
PDE4	3',5'-cyclic-nucleotide phosphodiesterase	Purine and Pyrimidine Biosynthesis	35cgmp_c + h2o_c --> gmp_c + h_c	0.0	1000.0	Rv0805	BioCyc DB 20.0: Caspi et al. 2016, iOSDD: Vashisht et al. 2014
PDH	Pyruvate dehydrogenase	Glycolysis/Gluconeogenesis	coa_c + nad_c + pyr_c --> accoa_c + co2_c + nadh_c	0.0	1000.0	Rv2241 and Rv2215 and (Rv0462 or Rv0843)	BioCyc DB 20.0: Caspi et al. 2016, iOSDD: Vashisht et al. 2014
PDHa	pyruvate dehydrogenase (lipoamide)	Glycolysis/Gluconeogenesis	h_c + lpam_c + pyr_c --> adhlam_c + co2_c	0.0	1000.0	Rv2241 and (Rv0462 or Rv0843) and Rv2215	BioCyc DB 20.0: Caspi et al. 2016, iOSDD: Vashisht et al. 2014
PDHbr	pyruvate dehydrogenase (dihydrolipoamide) reversible	Glycolysis/Gluconeogenesis	adhlam_c + coa_c <=> accoa_c + dhlam_c	-1000.0	1000.0	Rv2215 or Rv2495c	sMtb: Rienksma et al. 2014, BioCyc DB 20.0: Caspi et al. 2016
PDHc	PDHc	Citric Acid Cycle	dhlam_c + nad_c --> h_c + lpam_c + nadh_c	0.0	1000.0	Rv0462 or Rv0843	sMtb: Rienksma et al. 2014, BioCyc DB 20.0: Caspi et al. 2016
PDIMAS	PDIMAS	Membrane Metabolism	2.0 h_c + phthiocerol_c + 2.0 tamocta_c --> 2.0 h2o_c + pdima_c	0.0	1000.0	Rv2941 and Rv2939	sMtb: Rienksma et al. 2014, BioCyc DB 20.0: Caspi et al. 2016
PDIMAT	pdima translocase	Transport	pdima_c --> pdima_e	0.0	1000.0	Rv2942 and Rv2936 and Rv2937 and Rv2938 and Rv2945c	sMtb: Rienksma et al. 2014, BioCyc DB 20.0: Caspi et al. 2016
PDX5PO	PDX5PO	Pantothenate and CoA Metabolism	o2_c + pdx5p_c <=> h2o2_c + pydx5p_c	-1000.0	1000.0	Rv2607	iOSDD: Vashisht et al. 2014
PEAMNO	PEAMNO	Tyrosine, Tryptophan, and Phenylalanine Metabolism	h2o_c + o2_c + peamn_c --> h2o2_c + nh4_c + pacald_c	0.0	1000.0	none	iOSDD: Vashisht et al. 2014
PEPCK_re	PEPCK re	Citric Acid Cycle	gtp_c + oaa_c <=> co2_c + gdp_c + pep_c	-1000.0	1000.0	Rv0211	iOSDD: Vashisht et al. 2014
PFK	phosphofructokinase	Glycolysis/Gluconeogenesis	atp_c + f6p_c --> adp_c + fdp_c + h_c	0.0	1000.0	Rv2029c and Rv3010c	iOSDD: Vashisht et al. 2014
PFL	Pyruvate formate lyase	Pyruvate Metabolism	coa_c + pyr_c --> accoa_c + for_c	0.0	1000.0		iOSDD: Vashisht et al. 2014
PGAMT	phosphoglucosamine mutase	Other Amino Acid Metabolism	gam1p_c <=> gam6p_c	-1000.0	1000.0	Rv3441c	iOSDD: Vashisht et al. 2014
PGCD	phosphoglycerate dehydrogenase	Glycolysis/Gluconeogenesis	3pg_c + nad_c --> 3php_c + h_c + nadh_c	0.0	1000.0	Rv2996c and Rv0728c	sMtb: Rienksma et al. 2014, BioCyc DB 20.0: Caspi et al. 2016
PGI	glucose-6-phosphate isomerase	Glycolysis/Gluconeogenesis	g6p_c <=> f6p_c	-1000.0	1000.0	Rv0946c	sMtb: Rienksma et al. 2014, BioCyc DB 20.0: Caspi et al. 2016, iOSDD: Vashisht et al. 2014
PGK	phosphoglycerate kinase	Glycolysis/Gluconeogenesis	3pg_c + atp_c <=> 13dpg_c + adp_c	-1000.0	1000.0	Rv1437	sMtb: Rienksma et al. 2014, BioCyc DB 20.0: Caspi et al. 2016, iOSDD: Vashisht et al. 2014
PGL	6-phosphogluconolactonase	Pentose Phosphate Pathway	6pgl_c + h2o_c --> 6pgc_c + h_c	0.0	1000.0	Rv1445c	sMtb: Rienksma et al. 2014, BioCyc DB 20.0: Caspi et al. 2016, iOSDD: Vashisht et al. 2014
PGLS	PGLS	Membrane Metabolism	4.0 amet_c + frrppdima_c --> 4.0 ahcys_c + 4.0 h_c + mfrrppdima_c	0.0	1000.0		iOSDD: Vashisht et al. 2014
PGLYCP	Phosphoglycolate phosphatase	Glyoxylate Metabolism	2pglyc_c + h2o_c --> glyclt_c + pi_c	0.0	1000.0	Rv2233	iOSDD: Vashisht et al. 2014
PGM	phosphoglycerate mutase	Glycolysis/Gluconeogenesis	2pg_c <=> 3pg_c	-1000.0	1000.0	Rv3214 or Rv0489	sMtb: Rienksma et al. 2014, BioCyc DB 20.0: Caspi et al. 2016
PGMT	Phosphoglucomutase	Glycolysis/Gluconeogenesis	g1p_c <=> g6p_c	-1000.0	1000.0	Rv3068c or Rv3400	sMtb: Rienksma et al. 2014, BioCyc DB 20.0: Caspi et al. 2016
PGPP160	Phosphatidylglycerol phosphate phosphatase (n-C16:0)	Membrane Metabolism	h2o_c + pgp160_c --> pg160_c + pi_c	0.0	1000.0		iOSDD: Vashisht et al. 2014
PGPP160190	phosphatidylglycerol phosphate phosphatase (C16:0, C19:0)	Membrane Metabolism	h2o_c + pgp160190_c --> pg160190_c + pi_c	0.0	1000.0		sMtb: Rienksma et al. 2014, BioCyc DB 20.0: Caspi et al. 2016, iOSDD: Vashisht et al. 2014
PGPP190	PGPP190	Membrane Metabolism	h2o_c + pgp190_c --> pg190_c + pi_c	0.0	1000.0		iOSDD: Vashisht et al. 2014
PGPPT3	PGPPT3	Peptidoglycan Metabolism	udcpp_c + uggmda_c --> ugggmda_c + ump_c	0.0	1000.0	Rv2156c	iOSDD: Vashisht et al. 2014
PGSA160	Phosphatidylglycerol synthase (n-C16:0)	Glycerophospholipid metabolism	cdpdhdecg_c + glyc3p_c --> cmp_c + h_c + pgp160_c	0.0	1000.0	Rv1822 or Rv2746c	iOSDD: Vashisht et al. 2014
PGSA160190	Phosphatidylglycerol synthase (C16:0,C19:0)	Glycerophospholipid metabolism	cdpc16c19g_c + glyc3p_c --> cmp_c + h_c + pgp160190_c	0.0	1000.0	Rv2746c	sMtb: Rienksma et al. 2014, BioCyc DB 20.0: Caspi et al. 2016
PGSA190	PGSA190	Glycerophospholipid metabolism	cdpc19c19g_c + glyc3p_c --> cmp_c + h_c + pgp190_c	0.0	1000.0	Rv2746c or Rv1822	sMtb: Rienksma et al. 2014, BioCyc DB 20.0: Caspi et al. 2016
PHDCATA	PHDCATA	Fatty Acid Metabolism	ACP_c + phdcacoa_c <=> coa_c + phdcaACP_c	-1000.0	1000.0		iOSDD: Vashisht et al. 2014
PHDCAt	PHDCAt	Transport	phdca_e <=> phdca_c	-1000.0	1000.0		iOSDD: Vashisht et al. 2014
PHETA1	phenylalanine transaminase	Other Amino Acid Metabolism	akg_c + phe__L_c <=> glu__L_c + phpyr_c	-1000.0	1000.0	Rv3565 or Rv0337c	sMtb: Rienksma et al. 2014, BioCyc DB 20.0: Caspi et al. 2016
PHEt2r	L-phenylalanine reversible transport via proton symport	Transport	h_e + phe__L_e <=> h_c + phe__L_c	-1000.0	1000.0		sMtb: Rienksma et al. 2014, BioCyc DB 20.0: Caspi et al. 2016, iOSDD: Vashisht et al. 2014
PHTHDLS	PHTHDLS	Membrane Metabolism	h_c + prephth_c --> co2_c + phthdl_c	0.0	1000.0		iOSDD: Vashisht et al. 2014
PHTHDLS2	PHTHDLS2	Membrane Metabolism	h_c + prepphth_c --> co2_c + pphthdl_c	0.0	1000.0		iOSDD: Vashisht et al. 2014
PHTHS	PHTHS	Membrane Metabolism	amet_c + nadph_c + phthdl_c --> ahcys_c + nadp_c + phthiocerol_c	0.0	1000.0	Rv2951c and Rv2952	iOSDD: Vashisht et al. 2014
PHTHS2	PHTHS2	Membrane Metabolism	amet_c + nadph_c + pphthdl_c --> ahcys_c + nadp_c + pphthiocerol_c	0.0	1000.0	Rv2951c and Rv2952	iOSDD: Vashisht et al. 2014
PHYCBOXL	PHYCBOXL	Tyrosine, Tryptophan, and Phenylalanine Metabolism	h_c + phe__L_c --> co2_c + peamn_c	0.0	1000.0	Rv2531c	iOSDD: Vashisht et al. 2014
PIabc	phosphate transport via ABC system	Transport	atp_c + h2o_c + pi_e --> adp_c + h_c + 2.0 pi_c	0.0	1000.0	(Rv0934 and Rv0936 and Rv0935 and Rv0933) or (Rv0932c and Rv0930 and Rv0929 and Rv0933) or (Rv0928 and Rv0930 and Rv0933) or Rv0545c or Rv2281 or Rv0820 or (Rv0935 and Rv0930 and Rv0933 and Rv0936 and Rv0929)	BioCyc DB 20.0: Caspi et al. 2016
PLCD	PLCD	Fatty Acid Metabolism	h2o_c + ptd1ino160_c --> 12dgr160_c + h_c + mi1p__D_c	0.0	1000.0	Rv1755c	iOSDD: Vashisht et al. 2014
PLIPA1E160	PLIPA1E160	Fatty Acid Metabolism	h2o_c + pe160_c --> 2agpe160_c + h_c + hdca_c	0.0	1000.0		iOSDD: Vashisht et al. 2014
PLIPA1E180	PLIPA1E180	Fatty Acid Metabolism	h2o_c + pe180_c --> 2agpe180_c + h_c + ocdca_c	0.0	1000.0		iOSDD: Vashisht et al. 2014
PMANM	phosphomannomutase	Fructose and mannose metabolism	man1p_c <=> man6p_c	-1000.0	1000.0	Rv3257c or Rv3308	sMtb: Rienksma et al. 2014, BioCyc DB 20.0: Caspi et al. 2016
PMDPHT	pyrimidine phosphatase	Cofactor and Prosthetic Group Biosynthesis	5aprbu_c + h2o_c --> 4r5au_c + pi_c	0.0	1000.0		sMtb: Rienksma et al. 2014, BioCyc DB 20.0: Caspi et al. 2016, iOSDD: Vashisht et al. 2014
PMPK	phosphomethylpyrimidine kinase	Thiamine Metabolism	4ampm_c + atp_c --> 2mahmp_c + adp_c	0.0	1000.0	Rv0422c	sMtb: Rienksma et al. 2014, BioCyc DB 20.0: Caspi et al. 2016, iOSDD: Vashisht et al. 2014
PNCDC	PNCDC	Cofactor and Prosthetic Group Biosynthesis	h_c + ptcys_c --> co2_c + ptth_c	0.0	1000.0	Rv1092c	iOSDD: Vashisht et al. 2014
PNTK	pantothenate kinase	Pantothenate and CoA Metabolism	atp_c + pnto__R_c --> 4ppan_c + adp_c + h_c	0.0	1000.0	Rv1092c	sMtb: Rienksma et al. 2014, BioCyc DB 20.0: Caspi et al. 2016
PPA	inorganic diphosphatase	Oxidative Phosphorylation	h2o_c + ppi_c --> h_c + 2.0 pi_c	0.0	1000.0	Rv3628	sMtb: Rienksma et al. 2014, BioCyc DB 20.0: Caspi et al. 2016, iOSDD: Vashisht et al. 2014
PPAtr	Propionate transport, diffusion	Transport	ppa_e <=> ppa_c	-1000.0	1000.0		sMtb: Rienksma et al. 2014, BioCyc DB 20.0: Caspi et al. 2016, iOSDD: Vashisht et al. 2014
PPBNGS	porphobilinogen synthase	Cofactor and Prosthetic Group Biosynthesis	2.0 5aop_c --> 2.0 h2o_c + h_c + ppbng_c	0.0	1000.0	Rv0512	sMtb: Rienksma et al. 2014, BioCyc DB 20.0: Caspi et al. 2016, iOSDD: Vashisht et al. 2014
PPCDC	phosphopantothenoylcysteine decarboxylase	Pantothenate and CoA Metabolism	4ppcys_c + h_c --> co2_c + pan4p_c	0.0	1000.0	Rv1391	sMtb: Rienksma et al. 2014, BioCyc DB 20.0: Caspi et al. 2016, iOSDD: Vashisht et al. 2014
PPCOAC	Propionyl-CoA carboxylase	Propanoate metabolism	atp_c + hco3_c + ppcoa_c --> adp_c + h_c + mmcoa__S_c + pi_c	0.0	1000.0	Rv3285 and Rv3280 and Rv3281	sMtb: Rienksma et al. 2014, BioCyc DB 20.0: Caspi et al. 2016
PPDIMAS	PPDIMAS	Membrane Metabolism	2.0 h_c + pphthiocerol_c + 2.0 tamocta_c --> 2.0 h2o_c + ppdima_c	0.0	1000.0	Rv2941 and Rv2939	sMtb: Rienksma et al. 2014, BioCyc DB 20.0: Caspi et al. 2016
PPDIMAT	ppdima translocase	Transport	ppdima_c --> ppdima_e	0.0	1000.0	Rv2942 and Rv2936 and Rv2937 and Rv2938 and Rv2945c	sMtb: Rienksma et al. 2014, BioCyc DB 20.0: Caspi et al. 2016
PPDK	Pyruvate,phosphate dikinase.	Pyruvate Metabolism	atp_c + pi_c + pyr_c --> amp_c + h_c + pep_c + ppi_c	0.0	1000.0	Rv1127c	sMtb: Rienksma et al. 2014, BioCyc DB 20.0: Caspi et al. 2016, iOSDD: Vashisht et al. 2014
PPGKr	Polyphosphate glucokinase reversible	Glycolysis/Gluconeogenesis	glc__D_c + pi_c <=> g6p_c + h2o_c	-1000.0	1000.0	Rv2702	sMtb: Rienksma et al. 2014, BioCyc DB 20.0: Caspi et al. 2016, iOSDD: Vashisht et al. 2014
PPK2	PPK2	Purine and Pyrimidine Biosynthesis	atp_c + ppi_c --> adp_c + pppi_c	0.0	1000.0	Rv2984	iOSDD: Vashisht et al. 2014
PPNCL3	PPNCL3	Cofactor and Prosthetic Group Biosynthesis	4ppan_c + atp_c + cys__L_c --> 4ppcys_c + amp_c + h_c + ppi_c	0.0	1000.0	Rv1391	iOSDD: Vashisht et al. 2014
PPND	Prephenate dehydrogenase	Tyrosine, Tryptophan, and Phenylalanine Metabolism	nad_c + pphn_c --> 34hpp_c + co2_c + nadh_c	0.0	1000.0	Rv3754	iOSDD: Vashisht et al. 2014
PPNDH	prephenate dehydratase	Tyrosine, Tryptophan, and Phenylalanine Metabolism	h_c + pphn_c --> co2_c + h2o_c + phpyr_c	0.0	1000.0	Rv3838c	sMtb: Rienksma et al. 2014, BioCyc DB 20.0: Caspi et al. 2016, iOSDD: Vashisht et al. 2014
PPPGO	Protoporphyrinogen oxidase (aerobic)	Cofactor and Prosthetic Group Biosynthesis	1.5 o2_c + pppg9_c --> 3.0 h2o_c + ppp9_c	0.0	1000.0	Rv2677c	iOSDD: Vashisht et al. 2014
PPTGS	PPTGS	Peptidoglycan Metabolism	uaagmda_c --> h_c + peptido__EC_c + udcpdp_c	0.0	1000.0	Rv2163c and Rv3627c	iOSDD: Vashisht et al. 2014
PPTGS_TB1	PPTGS TB1	Peptidoglycan Metabolism	uaaAgla_c --> h_c + peptido__TB1_c + udcpdp_c	0.0	1000.0	Rv2163c and Rv3627c	iOSDD: Vashisht et al. 2014
PPTGS_TB2	PPTGS TB2	Peptidoglycan Metabolism	uaaGgla_c --> h_c + peptido__TB2_c + udcpdp_c	0.0	1000.0	Rv2163c and Rv3627c	iOSDD: Vashisht et al. 2014
PRAGSr	phosphoribosylglycinamide synthase	Purine and Pyrimidine Biosynthesis	atp_c + gly_c + pram_c <=> adp_c + gar_c + h_c + pi_c	-1000.0	1000.0	Rv0772	sMtb: Rienksma et al. 2014, BioCyc DB 20.0: Caspi et al. 2016, iOSDD: Vashisht et al. 2014
PRAIS	phosphoribosylaminoimidazole synthase	Purine and Pyrimidine Biosynthesis	atp_c + fpram_c --> adp_c + air_c + 2.0 h_c + pi_c	0.0	1000.0	Rv0809	sMtb: Rienksma et al. 2014, BioCyc DB 20.0: Caspi et al. 2016, iOSDD: Vashisht et al. 2014
PRAIi	phosphoribosylanthranilate isomerase (irreversible)	Histidine Metabolism	pran_c --> 2cpr5p_c	0.0	1000.0	Rv1603	sMtb: Rienksma et al. 2014, BioCyc DB 20.0: Caspi et al. 2016, iOSDD: Vashisht et al. 2014
PRAMPC	phosphoribosyl-AMP cyclohydrolase	Histidine Metabolism	h2o_c + prbamp_c --> prfp_c	0.0	1000.0	Rv1606	sMtb: Rienksma et al. 2014, BioCyc DB 20.0: Caspi et al. 2016, iOSDD: Vashisht et al. 2014
PRASCS	PRASCS	Purine and Pyrimidine Biosynthesis	5aizc_c + asp__L_c + atp_c --> 25aics_c + adp_c + h_c + pi_c	0	1000.0	Rv0780	iOSDD: Vashisht et al. 2014
PRATPP	phosphoribosyl-ATP pyrophosphatase	Histidine Metabolism	h2o_c + prbatp_c --> h_c + ppi_c + prbamp_c	0.0	1000.0	Rv2122c	sMtb: Rienksma et al. 2014, BioCyc DB 20.0: Caspi et al. 2016, iOSDD: Vashisht et al. 2014
PRDX	PRDX	Redox Metabolism	h2o2_c + meoh_c --> fald_c + 2.0 h2o_c	0.0	1000.0		sMtb: Rienksma et al. 2014, BioCyc DB 20.0: Caspi et al. 2016, iOSDD: Vashisht et al. 2014
PREPHACPH	PREPHACPH	Membrane Metabolism	h2o_c + prephthACP_c --> ACP_c + h_c + prephth_c	0.0	1000.0	Rv2928	iOSDD: Vashisht et al. 2014
PREPPACPH	PREPPACPH	Membrane Metabolism	h2o_c + prepphthACP_c --> ACP_c + h_c + prepphth_c	0.0	1000.0	Rv2928	iOSDD: Vashisht et al. 2014
PREPTHS	PREPTHS	Membrane Metabolism	arachACP_c + 14.0 h_c + 2.0 malcoa_c + 2.0 mmcoa__S_c + 10.0 nadph_c --> 2.0 co2_c + 4.0 coa_c + 5.0 h2o_c + 10.0 nadp_c + prephthACP_c	0.0	1000.0	Rv2931 or Rv2932 or Rv2933 or Rv2934 or Rv2935	iOSDD: Vashisht et al. 2014
PREPTHS2	PREPTHS2	Membrane Metabolism	14.0 h_c + 2.0 malcoa_c + 2.0 mmcoa__S_c + 10.0 nadph_c + phdcaACP_c --> 2.0 co2_c + 4.0 coa_c + 5.0 h2o_c + 10.0 nadp_c + prepphthACP_c	0.0	1000.0	Rv2931 or Rv2932 or Rv2933 or Rv2934 or Rv2935	iOSDD: Vashisht et al. 2014
PREPTTA	PREPTTA	Membrane Metabolism	ACP_c + prephthcoa_c <=> coa_c + prephthACP_c	-1000.0	1000.0		iOSDD: Vashisht et al. 2014
PRFGS	phosphoribosylformylglycinamidine synthase	Purine and Pyrimidine Biosynthesis	atp_c + fgam_c + gln__L_c + h2o_c --> adp_c + fpram_c + glu__L_c + h_c + pi_c	0.0	1000.0	Rv0803 and Rv0788	sMtb: Rienksma et al. 2014, BioCyc DB 20.0: Caspi et al. 2016
PRMICIi	PRMICIi	Histidine Metabolism	prfp_c --> prlp_c	0.0	1000.0	Rv1603	iOSDD: Vashisht et al. 2014
PROD2	Proline dehydrogenase	Arginine and Proline Metabolism	fad_c + pro__L_c --> 1pyr5c_c + fadh2_c + h_c	0.0	1000.0	Rv1188	sMtb: Rienksma et al. 2014, BioCyc DB 20.0: Caspi et al. 2016, iOSDD: Vashisht et al. 2014
PROabc	L-proline transport via ABC system	Transport	atp_c + h2o_c + pro__L_e --> adp_c + h_c + pi_c + pro__L_c	0.0	1000.0	Rv3756c and Rv3757c and Rv3758c and Rv3759c	sMtb: Rienksma et al. 2014, BioCyc DB 20.0: Caspi et al. 2016
PROt2r	L proline reversible transport via proton symport	Transport	h_e + pro__L_e <=> h_c + pro__L_c	-1000.0	1000.0		iOSDD: Vashisht et al. 2014
PRPPS	phosphoribosylpyrophosphate synthetase	Pentose Phosphate Pathway	atp_c + r5p_c <=> amp_c + h_c + prpp_c	-1000.0	1000.0	Rv1017c	sMtb: Rienksma et al. 2014, BioCyc DB 20.0: Caspi et al. 2016, iOSDD: Vashisht et al. 2014
PSCVT	3-phosphoshikimate 1-carboxyvinyltransferase	Tyrosine, Tryptophan, and Phenylalanine Metabolism	pep_c + skm5p_c --> 3psme_c + pi_c	0	1000.0	Rv3227	sMtb: Rienksma et al. 2014, BioCyc DB 20.0: Caspi et al. 2016, iOSDD: Vashisht et al. 2014
PSD160	Phosphatidylserine decarboxylase (n-C16:0)	Glycerophospholipid metabolism	h_c + ps160_c --> co2_c + pe160_c	0.0	1000.0	Rv0437c	iOSDD: Vashisht et al. 2014
PSERT	phosphoserine transaminase	Glycolysis/Gluconeogenesis	3php_c + glu__L_c --> akg_c + pser__L_c	0.0	1000.0	Rv0884c	sMtb: Rienksma et al. 2014, BioCyc DB 20.0: Caspi et al. 2016, iOSDD: Vashisht et al. 2014
PSP_L	phosphoserine phosphatase (L-serine)	Glycolysis/Gluconeogenesis	h2o_c + pser__L_c --> pi_c + ser__L_c	0.0	1000.0	Rv0018c and Rv3042c and Rv0505c	sMtb: Rienksma et al. 2014, BioCyc DB 20.0: Caspi et al. 2016, iOSDD: Vashisht et al. 2014
PSSA160	Phosphatidylserine syntase (n-C16:0)	Glycerophospholipid metabolism	cdpdhdecg_c + ser__L_c --> cmp_c + h_c + ps160_c	0.0	1000.0	Rv0436c	iOSDD: Vashisht et al. 2014
PTAr	phosphotransacetylase	Pyruvate Metabolism	accoa_c + pi_c <-- actp_c + coa_c	-1000.0	0	Rv0408	sMtb: Rienksma et al. 2014, BioCyc DB 20.0: Caspi et al. 2016
PTPATi	pantetheine-phosphate adenylyltransferase	Pantothenate and CoA Metabolism	atp_c + h_c + pan4p_c --> dpcoa_c + ppi_c	0.0	1000.0	Rv2965c	sMtb: Rienksma et al. 2014, BioCyc DB 20.0: Caspi et al. 2016, iOSDD: Vashisht et al. 2014
PUNP1	purine-nucleoside phosphorylase (Adenosine)	Purine and Pyrimidine Biosynthesis	adn_c + pi_c <=> ade_c + r1p_c	-1000.0	1000.0	Rv3307	sMtb: Rienksma et al. 2014, BioCyc DB 20.0: Caspi et al. 2016, iOSDD: Vashisht et al. 2014
PUNP2	purine-nucleoside phosphorylase (Deoxyadenosine)	Purine and Pyrimidine Biosynthesis	dad__2_c + pi_c <=> 2dr1p_c + ade_c	-1000.0	1000.0	Rv3307	sMtb: Rienksma et al. 2014, BioCyc DB 20.0: Caspi et al. 2016, iOSDD: Vashisht et al. 2014
PUNP3	purine-nucleoside phosphorylase (Guanosine)	Purine and Pyrimidine Biosynthesis	gsn_c + pi_c <=> gua_c + r1p_c	-1000.0	1000.0	Rv3307	sMtb: Rienksma et al. 2014, BioCyc DB 20.0: Caspi et al. 2016, iOSDD: Vashisht et al. 2014
PUNP4	purine-nucleoside phosphorylase (Deoxyguanosine)	Purine and Pyrimidine Biosynthesis	dgsn_c + pi_c <=> 2dr1p_c + gua_c	-1000.0	1000.0		sMtb: Rienksma et al. 2014, BioCyc DB 20.0: Caspi et al. 2016
PUNP5	purine-nucleoside phosphorylase (Inosine)	Purine and Pyrimidine Biosynthesis	ins_c + pi_c <=> hxan_c + r1p_c	-1000.0	1000.0	Rv3307	sMtb: Rienksma et al. 2014, BioCyc DB 20.0: Caspi et al. 2016, iOSDD: Vashisht et al. 2014
PUNP6	purine-nucleoside phosphorylase (Deoxyinosine)	Purine and Pyrimidine Biosynthesis	din_c + pi_c <=> 2dr1p_c + hxan_c	-1000.0	1000.0	Rv3307	sMtb: Rienksma et al. 2014, BioCyc DB 20.0: Caspi et al. 2016, iOSDD: Vashisht et al. 2014
PUNP7	purine-nucleoside phosphorylase (Xanthosine)	Purine and Pyrimidine Biosynthesis	pi_c + xtsn_c <=> r1p_c + xan_c	-1000.0	1000.0	Rv3307	sMtb: Rienksma et al. 2014, BioCyc DB 20.0: Caspi et al. 2016, iOSDD: Vashisht et al. 2014
PYAM5PO	pyridoxamine 5'-phosphate oxidase	Pantothenate and CoA Metabolism	h2o_c + o2_c + pyam5p_c --> h2o2_c + nh4_c + pydx5p_c	0.0	1000.0	Rv2607 or Rv1155 or Rv2074	sMtb: Rienksma et al. 2014, BioCyc DB 20.0: Caspi et al. 2016, iOSDD: Vashisht et al. 2014
PYDXNO	Pyridoxine oxidase	Cofactor and Prosthetic Group Biosynthesis	o2_c + pydxn_c <=> h2o2_c + pydx_c	-1000.0	1000.0	Rv2607	iOSDD: Vashisht et al. 2014
PYDXO	Pyridoxal oxidase	Cofactor and Prosthetic Group Biosynthesis	2.0 h2o_c + nh4_c + 0.5 o2_c + pydx_c <=> 2.0 h2o2_c + pydam_c	-1000.0	1000.0	Rv2607	iOSDD: Vashisht et al. 2014
PYK	pyruvate kinase	Glycolysis/Gluconeogenesis	adp_c + h_c + pep_c --> atp_c + pyr_c	0.0	1000.0	Rv1617	sMtb: Rienksma et al. 2014, BioCyc DB 20.0: Caspi et al. 2016, iOSDD: Vashisht et al. 2014
PYRDC	Pyruvate decarboxylase	Glycolysis/Gluconeogenesis	h_c + pyr_c --> acald_c + co2_c	0.0	1000.0	Rv0853c	sMtb: Rienksma et al. 2014, BioCyc DB 20.0: Caspi et al. 2016, iOSDD: Vashisht et al. 2014
PYRt2r	PYRt2r	Transport	h_e + pyr_e <=> h_c + pyr_c	-1000.0	1000.0	Rv1902c	iOSDD: Vashisht et al. 2014
QRr	QRr	Oxidative Phosphorylation	h_c + nadph_c + q_c <=> nadp_c + qh2_c	-1000.0	1000.0	Rv3777	iOSDD: Vashisht et al. 2014
QULNS	quinolinate synthase	Pantothenate and CoA Metabolism	dhap_c + iasp_c --> 2.0 h2o_c + pi_c + quln_c	0.0	1000.0	Rv1594	sMtb: Rienksma et al. 2014, BioCyc DB 20.0: Caspi et al. 2016, iOSDD: Vashisht et al. 2014
R05217	R05217	Cofactor and Prosthetic Group Biosynthesis	h_c + 0.5 o2_c + pre3a_c --> pre3b_c	0.0	1000.0	Rv2064	iOSDD: Vashisht et al. 2014
R05219	R05219	Cofactor and Prosthetic Group Biosynthesis	amet_c + h2o_c + pre5_c --> ac_c + ahcys_c + h_c + pre6a_c	0.0	1000.0		sMtb: Rienksma et al. 2014, BioCyc DB 20.0: Caspi et al. 2016, iOSDD: Vashisht et al. 2014
R05224	Hydrogenobyrinate <=> Hydrogenobyrinate a,c diamide	Cofactor and Prosthetic Group Biosynthesis	2.0 atp_c + 2.0 gln__L_c + h2o_c + hgbyr_c --> 2.0 adp_c + 2.0 glu__L_c + 2.0 h_c + hgbam_c + ppi_c	0	1000	Rv2848c	sMtb: Rienksma et al. 2014, BioCyc DB 20.0: Caspi et al. 2016, iOSDD: Vashisht et al. 2014
RBFK	riboflavin kinase	Riboflavin Metabolism	atp_c + ribflv_c --> adp_c + fmn_c + h_c	0.0	1000.0	Rv2786c	sMtb: Rienksma et al. 2014, BioCyc DB 20.0: Caspi et al. 2016, iOSDD: Vashisht et al. 2014
RBFSa	riboflavin synthase	Riboflavin Metabolism	4r5au_c + db4p_c --> dmlz_c + 2.0 h2o_c + pi_c	0.0	1000.0	Rv1416	sMtb: Rienksma et al. 2014, BioCyc DB 20.0: Caspi et al. 2016
RBFSb	riboflavin synthase	Riboflavin Metabolism	2.0 dmlz_c --> 4r5au_c + ribflv_c	0.0	1000.0	Rv1412	sMtb: Rienksma et al. 2014, BioCyc DB 20.0: Caspi et al. 2016
RBK	ribokinase	Pentose Phosphate Pathway	atp_c + rib__D_c --> adp_c + h_c + r5p_c	0.0	1000.0	Rv2436	sMtb: Rienksma et al. 2014, BioCyc DB 20.0: Caspi et al. 2016, iOSDD: Vashisht et al. 2014
RIBabc	D-ribose transport via ABC system	Transport	atp_c + h2o_c + rib__D_e --> adp_c + h_c + pi_c + rib__D_c	0.0	1000.0	(Rv2316 and Rv2317 and Rv2318) or (Rv1235 and Rv1236 and Rv1237 and Rv1238) or (Rv2038c and Rv2039c and Rv2040c and Rv2041c)	sMtb: Rienksma et al. 2014, BioCyc DB 20.0: Caspi et al. 2016
RNDR1	ribonucleoside-diphosphate reductase (ADP)	Purine and Pyrimidine Biosynthesis	adp_c + trdrd_c --> dadp_c + h2o_c + trdox_c	0.0	1000.0	(Rv3051c and Rv3048c) or (Rv0570 and Rv1981c)	sMtb: Rienksma et al. 2014, BioCyc DB 20.0: Caspi et al. 2016
RNDR2	ribonucleoside-diphosphate reductase (GDP)	Purine and Pyrimidine Biosynthesis	gdp_c + trdrd_c --> dgdp_c + h2o_c + trdox_c	0.0	1000.0	Rv3051c and Rv3048c	sMtb: Rienksma et al. 2014, BioCyc DB 20.0: Caspi et al. 2016
RNDR3	ribonucleoside-diphosphate reductase (CDP)	Purine and Pyrimidine Biosynthesis	cdp_c + trdrd_c --> dcdp_c + h2o_c + trdox_c	0.0	1000.0	Rv3051c and Rv3048c	sMtb: Rienksma et al. 2014, BioCyc DB 20.0: Caspi et al. 2016
RNDR4	ribonucleoside-diphosphate reductase (UDP)	Purine and Pyrimidine Biosynthesis	trdrd_c + udp_c --> dudp_c + h2o_c + trdox_c	0.0	1000.0	(Rv3051c and Rv3048c) or (Rv0570 and Rv1981c)	sMtb: Rienksma et al. 2014, BioCyc DB 20.0: Caspi et al. 2016
RNTR4	Ribonucleoside triphosphate reductase UTP	Purine and Pyrimidine Biosynthesis	trdrd_c + utp_c --> dutp_c + h2o_c + trdox_c	0.0	1000.0		iOSDD: Vashisht et al. 2014
RPE	ribulose 5-phosphate 3-epimerase	Pentose Phosphate Pathway	ru5p__D_c <=> xu5p__D_c	-1000.0	1000.0	Rv1408	sMtb: Rienksma et al. 2014, BioCyc DB 20.0: Caspi et al. 2016, iOSDD: Vashisht et al. 2014
RPI	ribose-5-phosphate isomerase	Pentose Phosphate Pathway	r5p_c <=> ru5p__D_c	-1000.0	1000.0	Rv2465c	sMtb: Rienksma et al. 2014, BioCyc DB 20.0: Caspi et al. 2016, iOSDD: Vashisht et al. 2014
RPPDIMAS	RPPDIMAS	Phenolic glycolipid biosynthesis	dtdprmn_c + ppdima_c --> dtdp_c + h_c + rppdima_c	0.0	1000.0	Rv2962c	iOSDD: Vashisht et al. 2014
RRPPDIMAS	RRPPDIMAS	Phenolic glycolipid biosynthesis	dtdprmn_c + rppdima_c --> dtdp_c + h_c + rrppdima_c	0.0	1000.0	Rv2958c	iOSDD: Vashisht et al. 2014
RZ5PP	alpha-ribazole 5-phosphate phosphatase	Cofactor and Prosthetic Group Biosynthesis	5prdmbz_c + h2o_c --> pi_c + rdmbzi_c	0.0	1000.0	Rv2228c or Rv3113	iOSDD: Vashisht et al. 2014
SADH	Succinylarginine dihydrolase	Arginine and Proline Metabolism	2.0 h2o_c + 2.0 h_c + sucarg_c --> co2_c + 2.0 nh4_c + sucorn_c	0.0	1000.0		iOSDD: Vashisht et al. 2014
SADT	sulfate adenylyltransferase	Purine and Pyrimidine Biosynthesis	atp_c + h_c + so4_c --> aps_c + ppi_c	0.0	1000.0	Rv1285 and Rv1286	sMtb: Rienksma et al. 2014, BioCyc DB 20.0: Caspi et al. 2016
SDPDS	succinyl-diaminopimelate desuccinylase	Threonine and Lysine Metabolism	h2o_c + sl26da_c --> 26dap__LL_c + succ_c	0.0	1000.0	Rv1202	sMtb: Rienksma et al. 2014, BioCyc DB 20.0: Caspi et al. 2016, iOSDD: Vashisht et al. 2014
SDPTA	succinyldiaminopimelate transaminase	Threonine and Lysine Metabolism	akg_c + sl26da_c <=> glu__L_c + sl2a6o_c	-1000.0	1000.0	Rv1655 or Rv0858c	sMtb: Rienksma et al. 2014, BioCyc DB 20.0: Caspi et al. 2016
SERAT	serine O-acetyltransferase	Cysteine and methionine metabolism	accoa_c + ser__L_c --> acser_c + coa_c	0.0	1000.0	Rv2335	sMtb: Rienksma et al. 2014, BioCyc DB 20.0: Caspi et al. 2016, iOSDD: Vashisht et al. 2014
SERD_D	D-serine deaminase	Glycolysis/Gluconeogenesis	ser__D_c --> nh4_c + pyr_c	0.0	1000.0	Rv0069c	iOSDD: Vashisht et al. 2014
SERD_L	L-serine deaminase	Cysteine and methionine metabolism	ser__L_c --> nh4_c + pyr_c	0.0	1000.0	Rv0069c	iOSDD: Vashisht et al. 2014
SERt2r	L-serine reversible transport via proton symport	Transport	h_e + ser__L_e <=> h_c + ser__L_c	-1000.0	1000.0	Rv1704c	sMtb: Rienksma et al. 2014, BioCyc DB 20.0: Caspi et al. 2016, iOSDD: Vashisht et al. 2014
SGDS	Succinylglutamate desuccinylase	Arginine and Proline Metabolism	h2o_c + sucglu_c --> glu__L_c + succ_c	0.0	1000.0		iOSDD: Vashisht et al. 2014
SGSAD	Succinylglutamic semialdehyde dehydrogenase	Arginine and Proline Metabolism	h2o_c + nad_c + sucgsa_c --> 2.0 h_c + nadh_c + sucglu_c	0.0	1000.0		iOSDD: Vashisht et al. 2014
SHCHD2	sirohydrochlorin dehydrogenase (NAD)	Cofactor and Prosthetic Group Biosynthesis	dscl_c + nad_c --> h_c + nadh_c + scl_c	0.0	1000.0	Rv2847c	sMtb: Rienksma et al. 2014, BioCyc DB 20.0: Caspi et al. 2016, iOSDD: Vashisht et al. 2014
SHCHD3	SHCHD3	Cofactor and Prosthetic Group Biosynthesis	nad_c + pre2_c --> h_c + nadh_c + scl2_c	0.0	1000.0	Rv2847c	iOSDD: Vashisht et al. 2014
SHCHF	sirohydrochlorin ferrochelatase	Cofactor and Prosthetic Group Biosynthesis	fe2_c + scl_c --> 3.0 h_c + sheme_c	0.0	1000.0	Rv2393 or Rv2847c	iOSDD: Vashisht et al. 2014
SHK3Dr	shikimate dehydrogenase	Tyrosine, Tryptophan, and Phenylalanine Metabolism	3dhsk_c + h_c + nadph_c <=> nadp_c + skm_c	-1000.0	1000.0	Rv2552c	sMtb: Rienksma et al. 2014, BioCyc DB 20.0: Caspi et al. 2016, iOSDD: Vashisht et al. 2014
SHKK	shikimate kinase	Tyrosine, Tryptophan, and Phenylalanine Metabolism	atp_c + skm_c --> adp_c + h_c + skm5p_c	0.0	1000.0	Rv2539c	sMtb: Rienksma et al. 2014, BioCyc DB 20.0: Caspi et al. 2016, iOSDD: Vashisht et al. 2014
SHSL1r	SHSL1r	Cysteine and methionine metabolism	cys__L_c + suchms_c <=> cyst__L_c + h_c + succ_c	-1000.0	1000.0	Rv1079	sMtb: Rienksma et al. 2014, BioCyc DB 20.0: Caspi et al. 2016, iOSDD: Vashisht et al. 2014
SHSL4r	O-succinylhomoserine lyase (elimination), reversible	Cysteine and methionine metabolism	h2o_c + suchms_c <=> 2obut_c + h_c + nh4_c + succ_c	-1000.0	1000.0	Rv1079	sMtb: Rienksma et al. 2014, BioCyc DB 20.0: Caspi et al. 2016
SKMt2	SKMt2	Transport	h_e + skm_e <=> h_c + skm_c	-1000.0	1000.0	Rv1200	iOSDD: Vashisht et al. 2014
SOTA	Succinylornithine transaminase	Arginine and Proline Metabolism	akg_c + sucorn_c --> glu__L_c + sucgsa_c	0.0	1000.0		iOSDD: Vashisht et al. 2014
SPMS	spermidine synthase	Urea Cycle	ametam_c + ptrc_c --> 5mta_c + h_c + spmd_c	0.0	1000.0	Rv2601	sMtb: Rienksma et al. 2014, BioCyc DB 20.0: Caspi et al. 2016, iOSDD: Vashisht et al. 2014
SPODM	Superoxide dismutase	Cofactor and Prosthetic Group Biosynthesis	2.0 h_c + 2.0 o2s_c --> h2o2_c + o2_c	0.0	1000.0	Rv0432 or Rv3846	sMtb: Rienksma et al. 2014, BioCyc DB 20.0: Caspi et al. 2016, iOSDD: Vashisht et al. 2014
SSALx	Succinate-semialdehyde dehydrogenase (NAD)	Alanine, Aspartate, and Glutamate Metabolism	h2o_c + nad_c + sucsal_c --> 2.0 h_c + nadh_c + succ_c	0.0	1000.0	Rv0234c and Rv1731	sMtb: Rienksma et al. 2014, BioCyc DB 20.0: Caspi et al. 2016, iOSDD: Vashisht et al. 2014
SSALy	succinate-semialdehyde dehydrogenase (NADP)	Alanine, Aspartate, and Glutamate Metabolism	h2o_c + nadp_c + sucsal_c --> 2.0 h_c + nadph_c + succ_c	0.0	1000.0	Rv0234c or Rv1731	sMtb: Rienksma et al. 2014, BioCyc DB 20.0: Caspi et al. 2016
SUCBZL	o-succinylbenzoate-CoA ligase	Cofactor and Prosthetic Group Biosynthesis	atp_c + coa_c + sucbz_c --> amp_c + ppi_c + sbzcoa_c	0.0	1000.0	Rv0542c and Rv0553	sMtb: Rienksma et al. 2014, BioCyc DB 20.0: Caspi et al. 2016
SUCBZS	O-succinylbenzoate-CoA synthase	Cofactor and Prosthetic Group Biosynthesis	2shchc_c --> h2o_c + sucbz_c	0.0	1000.0		sMtb: Rienksma et al. 2014, BioCyc DB 20.0: Caspi et al. 2016
SUCCt2r	Succinate transport via proton symport	Transport	h_e + succ_e <=> h_c + succ_c	-1000.0	1000.0	Rv2443	iOSDD: Vashisht et al. 2014
SUCD1i	SUCD1i	Citric Acid Cycle	fad_c + succ_c --> fadh2_c + fum_c	0.0	1000.0	(Rv3318 and Rv3319 and Rv3316 and Rv3317) or (Rv0247c and Rv0248c and Rv0249c) or (Rv1552 and Rv1553 and Rv1554 and Rv1555)	iOSDD: Vashisht et al. 2014
SUCOAS	succinyl-CoA synthetase (ADP-forming)	Citric Acid Cycle	atp_c + coa_c + succ_c <=> adp_c + pi_c + succoa_c	-1000.0	1000.0	Rv0952 and Rv0951	sMtb: Rienksma et al. 2014, BioCyc DB 20.0: Caspi et al. 2016
SULabc	sulfate transport via ABC system	Transport	atp_c + h2o_c + so4_e --> adp_c + h_c + pi_c + so4_c	0.0	1000.0	Rv2397c and Rv2398c and Rv2399c and Rv2400c and Rv1739c	sMtb: Rienksma et al. 2014, BioCyc DB 20.0: Caspi et al. 2016
TALA	transaldolase	Pentose Phosphate Pathway	g3p_c + s7p_c <=> e4p_c + f6p_c	-1000	1000	Rv1448c	sMtb: Rienksma et al. 2014, BioCyc DB 20.0: Caspi et al. 2016, iOSDD: Vashisht et al. 2014
TARTD	L(+)-tartrate dehydratase	Other Amino Acid Metabolism	tartr__L_c --> h2o_c + oaa_c	0.0	1000.0	none	sMtb: Rienksma et al. 2014, BioCyc DB 20.0: Caspi et al. 2016, iOSDD: Vashisht et al. 2014
TARTRt7	TARTRt7	Transport	succ_c + tartr__L_e <=> succ_e + tartr__L_c	-1000.0	1000.0	Rv1672c	iOSDD: Vashisht et al. 2014
TATS	TATS	Membrane Metabolism	4.0 h_c + hdca_c + hpmtria_c + 2.0 omtta_c + tre_c --> 4.0 h2o_c + tat_c	0.0	1000.0		iOSDD: Vashisht et al. 2014
TDMS1	TDMS1	Fatty Acid Metabolism	2.0 h_c + mmycolate_c + mycolate_c + tre_c --> 2.0 h2o_c + tdm1_c	0.0	1000.0		iOSDD: Vashisht et al. 2014
TDMS2	TDMS2	Fatty Acid Metabolism	2.0 h_c + mmmycolate_c + mycolate_c + tre_c --> 2.0 h2o_c + tdm2_c	0.0	1000.0		iOSDD: Vashisht et al. 2014
TDMS3	TDMS3	Fatty Acid Metabolism	2.0 h_c + mkmycolate_c + mycolate_c + tre_c --> 2.0 h2o_c + tdm3_c	0.0	1000.0		iOSDD: Vashisht et al. 2014
TDMS4	TDMS4	Fatty Acid Metabolism	2.0 h_c + kmycolate_c + mycolate_c + tre_c --> 2.0 h2o_c + tdm4_c	0.0	1000.0		iOSDD: Vashisht et al. 2014
TDPDRE	dTDP-4-dehydrorhamnose 3,5-epimerase	Arabinogalactan biosynthesis	dtdp4d6dg_c --> dtdp4d6dm_c	0.0	1000.0	Rv3465	sMtb: Rienksma et al. 2014, BioCyc DB 20.0: Caspi et al. 2016, iOSDD: Vashisht et al. 2014
TDPDRR	dTDP-4-dehydrorhamnose reductase	Arabinogalactan biosynthesis	dtdp4d6dm_c + h_c + nadph_c --> dtdprmn_c + nadp_c	0.0	1000.0	Rv3266c	iOSDD: Vashisht et al. 2014
TDPGDH	dTDPglucose 4,6-dehydratase	Arabinogalactan biosynthesis	dtdpglu_c --> dtdp4d6dg_c + h2o_c	0.0	1000.0	Rv3464 and (Rv3468c or Rv3784)	iOSDD: Vashisht et al. 2014
THDPS	tetrahydrodipicolinate succinylase	Threonine and Lysine Metabolism	h2o_c + succoa_c + thdp_c --> coa_c + sl2a6o_c	0.0	1000.0	Rv1201c	sMtb: Rienksma et al. 2014, BioCyc DB 20.0: Caspi et al. 2016, iOSDD: Vashisht et al. 2014
THFGLUS	Tetrahydrofolate:L-glutamate gamma-ligase (ADP-forming)	Folate Metabolism	atp_c + glu__L_c + thf_c <=> adp_c + h_c + pi_c + thfglu_c	-1000.0	1000.0	Rv2447c	sMtb: Rienksma et al. 2014, BioCyc DB 20.0: Caspi et al. 2016, iOSDD: Vashisht et al. 2014
THMDP	THMDP	Cofactor and Prosthetic Group Biosynthesis	2.0 h2o_c + thmpp_c --> h_c + 2.0 pi_c + thm_c	0.0	1000.0	Rv3113	iOSDD: Vashisht et al. 2014
THRD_Lr	THRD_Lr	Cysteine and methionine metabolism	thr__L_c --> 2obut_c + nh4_c	0	1000.0	Rv1559	iOSDD: Vashisht et al. 2014
THRS	threonine synthase	Glycolysis/Gluconeogenesis	h2o_c + phom_c --> pi_c + thr__L_c	0.0	1000.0	Rv1295	sMtb: Rienksma et al. 2014, BioCyc DB 20.0: Caspi et al. 2016, iOSDD: Vashisht et al. 2014
THRt2r	L threonine reversible transport via proton symport	Transport	h_e + thr__L_e <=> h_c + thr__L_c	-1000.0	1000.0	Rv3737	iOSDD: Vashisht et al. 2014
THZPSN	thiazole phosphate synthesis	Alternate Carbon Metabolism	atp_c + cys__L_c + dxyl5p_c + tyr__L_c --> 4hba_c + 4mpetz_c + ala__L_c + amp_c + co2_c + h2o_c + h_c + ppi_c	0.0	1000.0	Rv0417	sMtb: Rienksma et al. 2014, BioCyc DB 20.0: Caspi et al. 2016, iOSDD: Vashisht et al. 2014
TKT1	transketolase	Pentose Phosphate Pathway	r5p_c + xu5p__D_c <=> g3p_c + s7p_c	-1000	1000	Rv1449c	sMtb: Rienksma et al. 2014, BioCyc DB 20.0: Caspi et al. 2016, iOSDD: Vashisht et al. 2014
TKT2	transketolase	Pentose Phosphate Pathway	e4p_c + xu5p__D_c <=> f6p_c + g3p_c	-1000.0	1000.0	Rv1449c	sMtb: Rienksma et al. 2014, BioCyc DB 20.0: Caspi et al. 2016, iOSDD: Vashisht et al. 2014
TMDK1	Thymidine kinase (ATP:thymidine)	Nucleotide Salvage Pathway	atp_c + thymd_c --> adp_c + dtmp_c + h_c	0.0	1000.0		iOSDD: Vashisht et al. 2014
TMDPP	thymidine phosphorylase	Purine and Pyrimidine Biosynthesis	pi_c + thymd_c <=> 2dr1p_c + thym_c	-1000.0	1000.0	Rv3314c	sMtb: Rienksma et al. 2014, BioCyc DB 20.0: Caspi et al. 2016, iOSDD: Vashisht et al. 2014
TMDS	thymidylate synthase	Purine and Pyrimidine Biosynthesis	dump_c + mlthf_c --> dhf_c + dtmp_c	0.0	1000.0	Rv2764c	sMtb: Rienksma et al. 2014, BioCyc DB 20.0: Caspi et al. 2016
TMHAS1	TMHAS1	Fatty Acid Metabolism	tdm1_c + tdm2_c + tre_c --> 2.0 h2o_c + tmha1_c	0.0	1000.0		iOSDD: Vashisht et al. 2014
TMHAS2	TMHAS2	Fatty Acid Metabolism	tdm1_c + tdm3_c + tre_c --> 2.0 h2o_c + tmha2_c	0.0	1000.0		iOSDD: Vashisht et al. 2014
TMHAS3	TMHAS3	Fatty Acid Metabolism	tdm1_c + tdm4_c + tre_c --> 2.0 h2o_c + tmha3_c	0.0	1000.0		iOSDD: Vashisht et al. 2014
TMHAS4	TMHAS4	Fatty Acid Metabolism	tdm2_c + tdm3_c + tre_c --> 2.0 h2o_c + tmha4_c	0.0	1000.0		iOSDD: Vashisht et al. 2014
TMHAS5	TMHAS5	Lipid metabolism	tdm2_c + tdm4_c + tre_c --> 2.0 h2o_c + tmha5_c	0.0	1000.0		iOSDD: Vashisht et al. 2014
TMHAS6	TMHAS6	Lipid metabolism	tdm3_c + tdm4_c + tre_c --> 2.0 h2o_c + tmha6_c	0.0	1000.0		iOSDD: Vashisht et al. 2014
TMN	thiaminase	Cofactor and Prosthetic Group Biosynthesis	h2o_c + thm_c --> 4ahmmp_c + 4mhetz_c + h_c	0.0	1000.0		sMtb: Rienksma et al. 2014, BioCyc DB 20.0: Caspi et al. 2016, iOSDD: Vashisht et al. 2014
TMPKr	TMPKr	Thiamine Metabolism	atp_c + thmmp_c <=> adp_c + thmpp_c	-1000.0	1000.0	Rv2977c	iOSDD: Vashisht et al. 2014
TMPPP	thiamine-phosphate diphosphorylase	Thiamine Metabolism	2mahmp_c + 4mpetz_c + h_c --> ppi_c + thmmp_c	0.0	1000.0	Rv0414c	sMtb: Rienksma et al. 2014, BioCyc DB 20.0: Caspi et al. 2016, iOSDD: Vashisht et al. 2014
TPI	triose-phosphate isomerase	Glycolysis/Gluconeogenesis	dhap_c <=> g3p_c	-1000.0	1000.0	Rv1438	sMtb: Rienksma et al. 2014, BioCyc DB 20.0: Caspi et al. 2016, iOSDD: Vashisht et al. 2014
TRDR	thioredoxin reductase (NADPH)	Purine and Pyrimidine Biosynthesis	h_c + nadph_c + trdox_c --> nadp_c + trdrd_c	0.0	1000.0	Rv3913	sMtb: Rienksma et al. 2014, BioCyc DB 20.0: Caspi et al. 2016, iOSDD: Vashisht et al. 2014
TRE6PP	trehalose-phosphatase	Membrane Metabolism	h2o_c + tre6p_c --> pi_c + tre_c	0.0	1000.0	Rv2006 or Rv3372	sMtb: Rienksma et al. 2014, BioCyc DB 20.0: Caspi et al. 2016
TRE6PS	Alpha,alpha-trehalose-phosphate synthase (UDP-forming)	Membrane Metabolism	g6p_c + udpg_c --> h_c + tre6p_c + udp_c	0.0	1000.0	Rv3490	iOSDD: Vashisht et al. 2014
TRESULT	trehalose sulfotransferase	Membrane Metabolism	paps_c + tre_c --> h_c + pap_c + tres_c	0.0	1000.0	Rv1373 or Rv0295c or Rv3529c or Rv2267c	iOSDD: Vashisht et al. 2014
TREabc	TREabc	Transport	atp_c + h2o_c + tre_e --> adp_c + h_c + pi_c + tre_c	0.0	1000.0	Rv1236 and Rv1237 and Rv1238	iOSDD: Vashisht et al. 2014
TRIATS	TRIATS	Membrane Metabolism	3.0 h_c + 2.0 ocdca_c + tmlgnc_c + tre_c --> 3.0 h2o_c + triat_c	0.0	1000.0		iOSDD: Vashisht et al. 2014
TRPS1	tryptophan synthase (indoleglycerol phosphate)	Tyrosine, Tryptophan, and Phenylalanine Metabolism	3ig3p_c + ser__L_c --> g3p_c + h2o_c + trp__L_c	0.0	1000.0	Rv1613 and Rv1612	sMtb: Rienksma et al. 2014, BioCyc DB 20.0: Caspi et al. 2016
TRPS2	Tryptophan synthase (indole)	Tyrosine, Tryptophan, and Phenylalanine Metabolism	indole_c + ser__L_c --> h2o_c + trp__L_c	0.0	1000.0	Rv1612 and Rv1613	sMtb: Rienksma et al. 2014, BioCyc DB 20.0: Caspi et al. 2016
TRPS3	Tryptophan synthase (indoleglycerol phosphate)	Tyrosine, Tryptophan, and Phenylalanine Metabolism	3ig3p_c --> g3p_c + indole_c	0.0	1000.0	Rv1612 and Rv1613	sMtb: Rienksma et al. 2014, BioCyc DB 20.0: Caspi et al. 2016
TRPTA	Tryptophan transaminase	Other Amino Acid Metabolism	akg_c + trp__L_c <=> glu__L_c + indpyr_c	-1000.0	1000.0		iOSDD: Vashisht et al. 2014
TRPt2r	L-tryptophan reversible transport via proton symport	Transport	h_e + trp__L_e <=> h_c + trp__L_c	-1000.0	1000.0		sMtb: Rienksma et al. 2014, BioCyc DB 20.0: Caspi et al. 2016, iOSDD: Vashisht et al. 2014
TSULabc	TSULabc	Transport	atp_c + h2o_c + tsul_e --> adp_c + h_c + pi_c + tsul_c	0.0	1000.0	Rv2397c and Rv2398c and Rv2399c and Rv2400c and Rv1739c	sMtb: Rienksma et al. 2014, BioCyc DB 20.0: Caspi et al. 2016, iOSDD: Vashisht et al. 2014
TTDCAt2	Tetradecanoate transport via proton symport	Transport	h_e + ttdca_e --> h_c + ttdca_c	0.0	1000.0		sMtb: Rienksma et al. 2014, BioCyc DB 20.0: Caspi et al. 2016, iOSDD: Vashisht et al. 2014
TYRTA	tyrosine transaminase	Other Amino Acid Metabolism	akg_c + tyr__L_c <=> 34hpp_c + glu__L_c	-1000.0	1000.0	Rv3565 or Rv0337c	sMtb: Rienksma et al. 2014, BioCyc DB 20.0: Caspi et al. 2016
TYRt2r	L-tyrosine reversible transport via proton symport	Transport	h_e + tyr__L_e <=> h_c + tyr__L_c	-1000.0	1000.0		sMtb: Rienksma et al. 2014, BioCyc DB 20.0: Caspi et al. 2016, iOSDD: Vashisht et al. 2014
UAAGDS	UDP-N-acetylmuramoyl-L-alanyl-D-glutamyl-meso-2,6-diaminopimelate synthetase	Peptidoglycan Metabolism	26dap__M_c + atp_c + uamag_c --> adp_c + h_c + pi_c + ugmd_c	0.0	1000.0	Rv2158c	sMtb: Rienksma et al. 2014, BioCyc DB 20.0: Caspi et al. 2016, iOSDD: Vashisht et al. 2014
UAAGLS1	UAAGLS1	Peptidoglycan Metabolism	atp_c + lys__L_c + uamag_c --> adp_c + h_c + pi_c + uAgl_c	0.0	1000.0		iOSDD: Vashisht et al. 2014
UAAGLS2	UAAGLS2	Peptidoglycan Metabolism	atp_c + lys__L_c + uamag_c --> adp_c + h_c + pi_c + uGgl_c	0.0	1000.0		iOSDD: Vashisht et al. 2014
UAGCVT	UDP-N-acetylglucosamine 1-carboxyvinyltransferase	Alternate Carbon Metabolism	pep_c + uacgam_c --> pi_c + uaccg_c	0.0	1000.0	Rv1315	sMtb: Rienksma et al. 2014, BioCyc DB 20.0: Caspi et al. 2016, iOSDD: Vashisht et al. 2014
UAGDP	UDP-N-acetylglucosamine diphosphorylase	Alternate Carbon Metabolism	acgam1p_c + h_c + utp_c --> ppi_c + uacgam_c	0.0	1000.0	Rv1018c	sMtb: Rienksma et al. 2014, BioCyc DB 20.0: Caspi et al. 2016
UAGPT1	UAGPT1	Peptidoglycan Metabolism	uaAgla_c + uacgam_c --> h_c + uaaAgla_c + udp_c	0.0	1000.0	Rv2153c	iOSDD: Vashisht et al. 2014
UAGPT2	UAGPT2	Peptidoglycan Metabolism	uaGgla_c + uacgam_c --> h_c + uaaGgla_c + udp_c	0.0	1000.0	Rv2153c	iOSDD: Vashisht et al. 2014
UAGPT3	UDP-N-acetylglucosamine-N-acetylmuramyl-(pentapeptide)pyrophosphoryl-undecaprenol N-acetylglucosamine transferase	Peptidoglycan Metabolism	uacgam_c + uagmda_c --> h_c + uaagmda_c + udp_c	0.0	1000.0	Rv2153c	sMtb: Rienksma et al. 2014, BioCyc DB 20.0: Caspi et al. 2016, iOSDD: Vashisht et al. 2014
UAMAGS	UDP-N-acetylmuramoyl-L-alanyl-D-glutamate synthetase	Peptidoglycan Metabolism	atp_c + glu__D_c + uama_c --> adp_c + h_c + pi_c + uamag_c	0.0	1000.0	Rv2155c	sMtb: Rienksma et al. 2014, BioCyc DB 20.0: Caspi et al. 2016, iOSDD: Vashisht et al. 2014
UAMAS	UDP-N-acetylmuramoyl-L-alanine synthetase	Peptidoglycan Metabolism	ala__L_c + atp_c + uamr_c --> adp_c + h_c + pi_c + uama_c	0.0	1000.0	Rv2152c	sMtb: Rienksma et al. 2014, BioCyc DB 20.0: Caspi et al. 2016, iOSDD: Vashisht et al. 2014
UAMRH	UDP-MurNAc Hydroxylase	Membrane Metabolism	h_c + nadph_c + o2_c + uamr_c --> h2o_c + nadp_c + ugmr_c	0.0	1000.0	Rv3818	sMtb: Rienksma et al. 2014, BioCyc DB 20.0: Caspi et al. 2016, iOSDD: Vashisht et al. 2014
UAPGR	UDP-N-acetylenolpyruvoylglucosamine reductase	Alternate Carbon Metabolism	h_c + nadph_c + uaccg_c --> nadp_c + uamr_c	0.0	1000.0	Rv0482	sMtb: Rienksma et al. 2014, BioCyc DB 20.0: Caspi et al. 2016, iOSDD: Vashisht et al. 2014
UDCPDP	Undecaprenyl-diphosphatase	Cofactor and Prosthetic Group Biosynthesis	h2o_c + udcpdp_c --> h_c + pi_c + udcpp_c	0.0	1000.0	Rv2136c	iOSDD: Vashisht et al. 2014
UDCPDPS	Undecaprenyl diphosphate synthase	Cofactor and Prosthetic Group Biosynthesis	frdp_c + 8.0 ipdp_c --> 8.0 ppi_c + udcpdp_c	0.0	1000.0		iOSDD: Vashisht et al. 2014
UDPDPS	Undecaprenyl-diphosphate synthase	Polyprenyl Metabolism	decdp_c + ipdp_c --> ppi_c + udcpdp_c	0.0	1000.0	Rv2361c	iOSDD: Vashisht et al. 2014
UDPDPS2	UDPDPS2	Polyprenyl Metabolism	decdp__tb_c + ipdp_c --> ppi_c + udcpdp_c	0.0	1000.0	Rv2361c	iOSDD: Vashisht et al. 2014
UDPG4E	UDPglucose 4-epimerase	Nucleotide Salvage Pathway	udpg_c <=> udpgal_c	-1000.0	1000.0	Rv3634c or Rv0501 or Rv0536	sMtb: Rienksma et al. 2014, BioCyc DB 20.0: Caspi et al. 2016
UDPGALM	UDPgalactopyranose mutase	Arabinogalactan biosynthesis	udpgal_c --> udpgalfur_c	0.0	1000.0	Rv3809c	sMtb: Rienksma et al. 2014, BioCyc DB 20.0: Caspi et al. 2016, iOSDD: Vashisht et al. 2014
UDPGD	UDPglucose 6-dehydrogenase	Nucleotide Salvage Pathway	h2o_c + 2.0 nad_c + udpg_c --> 3.0 h_c + 2.0 nadh_c + udpglcur_c	0.0	1000.0	Rv0322	sMtb: Rienksma et al. 2014, BioCyc DB 20.0: Caspi et al. 2016, iOSDD: Vashisht et al. 2014
UGAGDS	UGAGDS	Peptidoglycan Metabolism	26dap__M_c + atp_c + ugmag_c --> adp_c + h_c + pi_c + uggmd_c	0.0	1000.0	Rv2158c	iOSDD: Vashisht et al. 2014
UGGPT3	UGGPT3	Peptidoglycan Metabolism	uacgam_c + ugggmda_c --> h_c + udp_c + ugagmda_c	0.0	1000.0	Rv2153c	iOSDD: Vashisht et al. 2014
UGLDDS1	UGLDDS1	Peptidoglycan Metabolism	alaala_c + atp_c + uAgl_c --> adp_c + h_c + pi_c + uAgla_c	0	1000	Rv2157c	iOSDD: Vashisht et al. 2014
UGLDDS2	UGLDDS2	Peptidoglycan Metabolism	alaala_c + atp_c + uGgl_c --> adp_c + h_c + pi_c + uGgla_c	0	1000	Rv2157c	iOSDD: Vashisht et al. 2014
UGMAGS	UGMAGS	Peptidoglycan Metabolism	atp_c + glu__D_c + ugma_c --> adp_c + h_c + pi_c + ugmag_c	0.0	1000.0	Rv2155c	iOSDD: Vashisht et al. 2014
UGMAS	UGMAS	Peptidoglycan Metabolism	ala__L_c + atp_c + ugmr_c --> adp_c + h_c + pi_c + ugma_c	0.0	1000.0	Rv2152c	iOSDD: Vashisht et al. 2014
UGMDDS	UDP-N-acetylmuramoyl-L-alanyl-D-glutamyl-meso-2,6-diaminopimeloyl-D-alanyl-D-alanine synthetase	Peptidoglycan Metabolism	alaala_c + atp_c + ugmd_c --> adp_c + h_c + pi_c + ugmda_c	0.0	1000.0	Rv2157c	sMtb: Rienksma et al. 2014, BioCyc DB 20.0: Caspi et al. 2016, iOSDD: Vashisht et al. 2014
UGMDDS2	UGMDDS2	Peptidoglycan Metabolism	alaala_c + atp_c + uggmd_c --> adp_c + h_c + pi_c + uggmda_c	0.0	1000.0	Rv2157c	iOSDD: Vashisht et al. 2014
UMPK	UMP kinase	Purine and Pyrimidine Biosynthesis	atp_c + ump_c <=> adp_c + udp_c	-1000.0	1000.0	Rv1712 and Rv2883c	iOSDD: Vashisht et al. 2014
UPP3MT	Uroporphyrinogen methyltransferase	Cofactor and Prosthetic Group Biosynthesis	2.0 amet_c + uppg3_c --> 2.0 ahcys_c + dscl_c + h_c	0.0	1000.0	Rv2847c	iOSDD: Vashisht et al. 2014
UPP3S	uroporphyrinogen-III synthase	Cofactor and Prosthetic Group Biosynthesis	hmbil_c --> h2o_c + uppg3_c	0.0	1000.0	Rv0511	sMtb: Rienksma et al. 2014, BioCyc DB 20.0: Caspi et al. 2016
UPPDC1	uroporphyrinogen decarboxylase (uroporphyrinogen III)	Cofactor and Prosthetic Group Biosynthesis	4.0 h_c + uppg3_c --> 4.0 co2_c + cpppg3_c	0.0	1000.0	Rv2678c	sMtb: Rienksma et al. 2014, BioCyc DB 20.0: Caspi et al. 2016, iOSDD: Vashisht et al. 2014
UPPDC2	Uroporphyrinogen decarboxylase (uroporphyrinogen I)	Cofactor and Prosthetic Group Biosynthesis	4.0 h_c + uppg1_c --> 4.0 co2_c + cpppg1_c	0.0	1000.0	Rv2678c	iOSDD: Vashisht et al. 2014
UPPRT	uracil phosphoribosyltransferase	Purine and Pyrimidine Biosynthesis	prpp_c + ura_c --> ppi_c + ump_c	0.0	1000.0	Rv3309c	sMtb: Rienksma et al. 2014, BioCyc DB 20.0: Caspi et al. 2016
UREA	urease	Purine and Pyrimidine Biosynthesis	h2o_c + 2.0 h_c + urea_c --> co2_c + 2.0 nh4_c	0.0	1000.0	Rv1850 and Rv1849 and Rv1848 and Rv1853 and Rv1851 and Rv1852	sMtb: Rienksma et al. 2014, BioCyc DB 20.0: Caspi et al. 2016
URIDK2r	Uridylate kinase (dUMP)	Purine and Pyrimidine Biosynthesis	atp_c + dump_c <=> adp_c + dudp_c	-1000.0	1000.0		iOSDD: Vashisht et al. 2014
URIK2	Uridine kinase (GTP:Uridine)	Purine and Pyrimidine Biosynthesis	gtp_c + uri_c --> gdp_c + h_c + ump_c	0.0	1000.0		iOSDD: Vashisht et al. 2014
VALTA	valine transaminase	Valine, Leucine, and Isoleucine Metabolism	akg_c + val__L_c <=> 3mob_c + glu__L_c	-1000.0	1000.0	Rv2210c	sMtb: Rienksma et al. 2014, BioCyc DB 20.0: Caspi et al. 2016, iOSDD: Vashisht et al. 2014
VALt2r	L-valine reversible transport via proton symport	Transport	h_e + val__L_e <=> h_c + val__L_c	-1000.0	1000.0		sMtb: Rienksma et al. 2014, BioCyc DB 20.0: Caspi et al. 2016, iOSDD: Vashisht et al. 2014
XPPT	xanthine phosphoribosyltransferase	Nucleotide Salvage Pathway	prpp_c + xan_c --> ppi_c + xmp_c	0.0	1000.0	Rv3624c	sMtb: Rienksma et al. 2014, BioCyc DB 20.0: Caspi et al. 2016
XYLK	xylulokinase	Alternate Carbon Metabolism	atp_c + xylu__D_c --> adp_c + h_c + xu5p__D_c	0.0	1000.0	Rv0729	sMtb: Rienksma et al. 2014, BioCyc DB 20.0: Caspi et al. 2016, iOSDD: Vashisht et al. 2014
YUMPS	yUMP synthetase	Purine and Pyrimidine Biosynthesis	r5p_c + ura_c <=> h2o_c + psd5p_c	-1000.0	1000.0	Rv2793c or Rv3300c	sMtb: Rienksma et al. 2014, BioCyc DB 20.0: Caspi et al. 2016, iOSDD: Vashisht et al. 2014
S7PI	sedoheptulose 7-phosphate isomerase	Membrane Metabolism	s7p_c --> gmhep7p_c	0.0	1000.0	Rv0113	iOSDD: Vashisht et al. 2014
GMHEPK	GMHEPK	Membrane Metabolism	atp_c + gmhep7p_c --> adp_c + gmhep17bp_c + h_c	0	1000	Rv0115	iOSDD: Vashisht et al. 2014
HMEDS	HMEDS	Polyprenyl Metabolism	2mecdp_c + 2.0 fdxrd_c --> 2.0 fdxox_c + h2o_c + hmbpp_c	0.0	1000.0	Rv2868c	iOSDD: Vashisht et al. 2014
HMEDR	HMEDR	Polyprenyl Metabolism	2.0 h_c + hmbpp_c + nadh_c --> h2o_c + ipdp_c + nad_c	0	1000	Rv1110 or Rv3382c	iOSDD: Vashisht et al. 2014
FRTT	farnesyltranstransferase	Polyprenyl Metabolism	frdp_c + ipdp_c --> ggdp_c + ppi_c	0	1000	Rv3398c or Rv2173	sMtb: Rienksma et al. 2014, BioCyc DB 20.0: Caspi et al. 2016
2MCD	2MCD	Propanoate Metabolism	2mcit_c --> 2mcacn_c + h2o_c	0.0	1000.0	Rv1130	sMtb: Rienksma et al. 2014, BioCyc DB 20.0: Caspi et al. 2016
2MCS	2MCS	Propanoate Metabolism	h2o_c + oaa_c + ppcoa_c --> 2mcit_c + coa_c + h_c	0.0	1000.0	Rv1131	iOSDD: Vashisht et al. 2014
2MID	2MID	Propanoate Metabolism	2mcacn_c + h2o_c --> micit_c	0.0	1000.0	Rv1475c	iOSDD: Vashisht et al. 2014
2MIL	2MIL	Propanoate Metabolism	micit_c --> pyr_c + succ_c	0.0	1000.0	Rv0467	iOSDD: Vashisht et al. 2014
Gln_LT	Gln_LT	Transport	atp_c + gln__L_e + h2o_c --> adp_c + gln__L_c + h_c + pi_c	0	1000	(Rv0072 and Rv0073) or (Rv0411c and Rv2564)	iOSDD: Vashisht et al. 2014
TREP	TREP	Alternate Carbon Metabolism	pi_c + tre_c --> g1p_c + glc__D_c	0.0	1000.0	Rv3401	iOSDD: Vashisht et al. 2014
HDECH	HDECH	Fatty Acid Metabolism	1hdecg3p_c + h2o_c <=> glyc3p_c + 3.0 h_c + hdcea_c	-1000.0	1000.0		iOSDD: Vashisht et al. 2014
DTBTST	DTBTST	Cofactor and Prosthetic Group Biosynthesis	2.0 amet_c + dtbt_c + s_c --> btn_c + 2.0 dad_5_c + 2.0 met__L_c	0.0	1000.0	Rv1589	iOSDD: Vashisht et al. 2014
IPDPUDCT	IPDPUDCT	Polyprenyl Metabolism	ggdp_c + 7.0 ipdp_c --> 7.0 ppi_c + udcpdp_c	0.0	1000.0	Rv2361c	iOSDD: Vashisht et al. 2014
ACHMSSH	ACHMSSH	Cysteine and methionine metabolism	achms_c + h2s_c --> ac_c + h_c + hcys__L_c	0.0	1000.0	Rv3340	iOSDD: Vashisht et al. 2014
PDBL_1	PDBL_1	Cofactor and Prosthetic Group Biosynthesis	g3p_c + gln__L_c + ru5p__D_c --> glu__L_c + 3.0 h2o_c + h_c + pi_c + pydx5p_c	0.0	1000.0	Rv2604c and Rv2606c	iOSDD: Vashisht et al. 2014
PDBL_2	PDBL_2	Cofactor and Prosthetic Group Biosynthesis	g3p_c + gln__L_c + r5p_c --> glu__L_c + 3.0 h2o_c + h_c + pi_c + pydx5p_c	0	1000	Rv2604c and Rv2606c	iOSDD: Vashisht et al. 2014
PDBL_3	PDBL_3	Cofactor and Prosthetic Group Biosynthesis	dhap_c + gln__L_c + ru5p__D_c --> glu__L_c + 3.0 h2o_c + h_c + pi_c + pydx5p_c	0.0	1000.0	Rv2604c and Rv2606c	iOSDD: Vashisht et al. 2014
PDBL_4	PDBL_4	Cofactor and Prosthetic Group Biosynthesis	dhap_c + gln__L_c + r5p_c --> glu__L_c + 3.0 h2o_c + h_c + pi_c + pydx5p_c	0	1000	Rv2604c and Rv2606c	iOSDD: Vashisht et al. 2014
EX_ni2	EX_ni2	Exchange	ni2_e -->	0	1000.0		sMtb: Rienksma et al. 2014, BioCyc DB 20.0: Caspi et al. 2016
Ni2t	Ni2t	Transport	ni2_e <=> ni2_c	-1000.0	1000.0	Rv2856	iOSDD: Vashisht et al. 2014
EX_mn2	EX_mn2	Exchange	mn2_e -->	0	1000.0		sMtb: Rienksma et al. 2014, BioCyc DB 20.0: Caspi et al. 2016
Mn2t	Mn2t	Transport	2.0 h_c + mn2_e <=> 2.0 h_e + mn2_c	-1000	1000	Rv0924c	iOSDD: Vashisht et al. 2014
2O4EH	2O4EH	Pyruvate Metabolism	2h24pdn_c + h2o_c --> 4h2opntn_c	0.0	1000.0	Rv3536c	iOSDD: Vashisht et al. 2014
G6PDH	G6PDH	Pentose Phosphate Pathway	f420_2_c + g6p_c --> 6pgl_c + f420_2h2_c	0.0	1000.0	Rv0407 and Rv0132c	iOSDD: Vashisht et al. 2014
2PLS	2-phospho-L-lactate synthase	Cofactor and Prosthetic Group Biosynthesis	gtp_c + lac__L_c --> 2plac__L_c + gdp_c + h_c	0.0	1000.0		sMtb: Rienksma et al. 2014, BioCyc DB 20.0: Caspi et al. 2016, iOSDD: Vashisht et al. 2014
LPPGS	LPPG synthetase	Cofactor and Prosthetic Group Biosynthesis	2plac__L_c + gtp_c + h_c --> lppg_c + ppi_c	0.0	1000.0		sMtb: Rienksma et al. 2014, BioCyc DB 20.0: Caspi et al. 2016, iOSDD: Vashisht et al. 2014
DMHDRFS	DMHDRFS	Cofactor and Prosthetic Group Biosynthesis	34hpp_c + 4r5au_c + 2.0 amet_c + h2o_c --> 2.0 dad_5_c + ddhrb_c + 2.0 met__L_c + nh4_c + oxa_c	0	1000	Rv1173	iOSDD: Vashisht et al. 2014
LPFPLT	LPPG:Fo 2-phospho-L-lactate transferase	Cofactor and Prosthetic Group Biosynthesis	ddhrb_c + lppg_c --> f420_0_c + gmp_c + h_c	0.0	1000.0	Rv3261 and Rv3262	sMtb: Rienksma et al. 2014, BioCyc DB 20.0: Caspi et al. 2016
GF4GL_0	GF4GL 0	Cofactor and Prosthetic Group Biosynthesis	f420_0_c + glu__L_c + gtp_c --> f420_1_c + gdp_c + pi_c	0	1000	Rv3261	sMtb: Rienksma et al. 2014, BioCyc DB 20.0: Caspi et al. 2016
GF4GL_1	GF4GL 1	Cofactor and Prosthetic Group Biosynthesis	f420_1_c + glu__L_c + gtp_c --> f420_2_c + gdp_c + h_c + pi_c	0.0	1000.0	Rv3261 and Rv3262	sMtb: Rienksma et al. 2014, BioCyc DB 20.0: Caspi et al. 2016
MBP_1	MBP_1	Cofactor and Prosthetic Group Biosynthesis	gtp_c + h2o_c --> cpmp_c + ppi_c	0.0	1000.0	(Rv3109 or Rv0869c) and Rv3116 and Rv3111	sMtb: Rienksma et al. 2014, BioCyc DB 20.0: Caspi et al. 2016
FAD_1	FAD_1	Fatty Acid Metabolism	coa_c + fad_c + nad_c + octscoa_c --> accoa_c + fadh2_c + hexscoa_c + nadh_c	0.0	1000.0	(Rv0131c or Rv0154c or Rv0215c or Rv0231 or Rv0244c or Rv0271c or Rv0400c or Rv0752c or Rv0873 or Rv0972c or Rv0975c or Rv1346 or Rv1467c or Rv1679 or Rv1933c or Rv1934c or Rv2724c or Rv2789c or Rv3061c or Rv3139 or Rv3140 or Rv3274c or Rv3504 or Rv3505 or Rv3543c or Rv3544c or Rv3560c or Rv3562 or Rv3563 or Rv3564 or Rv3573c or Rv3761c or Rv3797 or Rv0672 or Rv2500c) and (Rv0222 or Rv0456c or Rv…	sMtb: Rienksma et al. 2014, BioCyc DB 20.0: Caspi et al. 2016
FAD_2	FAD_2	Fatty Acid Metabolism	coa_c + fad_c + hexscoa_c + nad_c --> accoa_c + fadh2_c + nadh_c + tetscoa_c	0.0	1000.0	(Rv0131c or Rv0154c or Rv0215c or Rv0231 or Rv0244c or Rv0271c or Rv0400c or Rv0752c or Rv0873 or Rv0972c or Rv0975c or Rv1346 or Rv1467c or Rv1679 or Rv1933c or Rv1934c or Rv2724c or Rv2789c or Rv3061c or Rv3139 or Rv3140 or Rv3274c or Rv3504 or Rv3505 or Rv3543c or Rv3544c or Rv3560c or Rv3562 or Rv3563 or Rv3564 or Rv3573c or Rv3761c or Rv3797 or Rv0672 or Rv2500c) and (Rv0222 or Rv0456c or Rv…	sMtb: Rienksma et al. 2014, BioCyc DB 20.0: Caspi et al. 2016
FAD_3	FAD_3	Fatty Acid Metabolism	coa_c + fad_c + nad_c + tetscoa_c --> accoa_c + doscoa_c + fadh2_c + nadh_c	0.0	1000.0	(Rv0131c or Rv0154c or Rv0215c or Rv0231 or Rv0244c or Rv0271c or Rv0400c or Rv0752c or Rv0873 or Rv0972c or Rv0975c or Rv1346 or Rv1467c or Rv1679 or Rv1933c or Rv1934c or Rv2724c or Rv2789c or Rv3061c or Rv3139 or Rv3140 or Rv3274c or Rv3504 or Rv3505 or Rv3543c or Rv3544c or Rv3560c or Rv3562 or Rv3563 or Rv3564 or Rv3573c or Rv3761c or Rv3797 or Rv0672 or Rv2500c) and (Rv0222 or Rv0456c or Rv…	sMtb: Rienksma et al. 2014, BioCyc DB 20.0: Caspi et al. 2016
FAD_4	FAD_4	Fatty Acid Metabolism	coa_c + doscoa_c + fad_c + nad_c --> accoa_c + eiscoa_c + fadh2_c + nadh_c	0.0	1000.0	(Rv0131c or Rv0154c or Rv0215c or Rv0231 or Rv0244c or Rv0271c or Rv0400c or Rv0752c or Rv0873 or Rv0972c or Rv0975c or Rv1346 or Rv1467c or Rv1679 or Rv1933c or Rv1934c or Rv2724c or Rv2789c or Rv3061c or Rv3139 or Rv3140 or Rv3274c or Rv3504 or Rv3505 or Rv3543c or Rv3544c or Rv3560c or Rv3562 or Rv3563 or Rv3564 or Rv3573c or Rv3761c or Rv3797 or Rv0672 or Rv2500c) and (Rv0222 or Rv0456c or Rv…	sMtb: Rienksma et al. 2014, BioCyc DB 20.0: Caspi et al. 2016
FAD_5	FAD_5	Fatty Acid Metabolism	coa_c + eiscoa_c + fad_c + nad_c --> accoa_c + fadh2_c + nadh_c + octdcoa_c	0.0	1000.0	(Rv0131c or Rv0154c or Rv0215c or Rv0231 or Rv0244c or Rv0271c or Rv0400c or Rv0752c or Rv0873 or Rv0972c or Rv0975c or Rv1346 or Rv1467c or Rv1679 or Rv1933c or Rv1934c or Rv2724c or Rv2789c or Rv3061c or Rv3139 or Rv3140 or Rv3274c or Rv3504 or Rv3505 or Rv3543c or Rv3544c or Rv3560c or Rv3562 or Rv3563 or Rv3564 or Rv3573c or Rv3761c or Rv3797 or Rv0672 or Rv2500c) and (Rv0222 or Rv0456c or Rv…	sMtb: Rienksma et al. 2014, BioCyc DB 20.0: Caspi et al. 2016
FAD_6	FAD_6	Fatty Acid Metabolism	coa_c + fad_c + nad_c + octdcoa_c --> accoa_c + fadh2_c + hexdcoa_c + nadh_c	0.0	1000.0	(Rv0131c or Rv0154c or Rv0215c or Rv0231 or Rv0244c or Rv0271c or Rv0400c or Rv0752c or Rv0873 or Rv0972c or Rv0975c or Rv1346 or Rv1467c or Rv1679 or Rv1933c or Rv1934c or Rv2724c or Rv2789c or Rv3061c or Rv3139 or Rv3140 or Rv3274c or Rv3504 or Rv3505 or Rv3543c or Rv3544c or Rv3560c or Rv3562 or Rv3563 or Rv3564 or Rv3573c or Rv3761c or Rv3797 or Rv0672 or Rv2500c) and (Rv0222 or Rv0456c or Rv…	sMtb: Rienksma et al. 2014, BioCyc DB 20.0: Caspi et al. 2016
FAD_7	FAD_7	Fatty Acid Metabolism	coa_c + fad_c + hexdcoa_c + nad_c --> accoa_c + fadh2_c + nadh_c + tdcoa_c	0.0	1000.0	(Rv0131c or Rv0154c or Rv0215c or Rv0231 or Rv0244c or Rv0271c or Rv0400c or Rv0752c or Rv0873 or Rv0972c or Rv0975c or Rv1346 or Rv1467c or Rv1679 or Rv1933c or Rv1934c or Rv2724c or Rv2789c or Rv3061c or Rv3139 or Rv3140 or Rv3274c or Rv3504 or Rv3505 or Rv3543c or Rv3544c or Rv3560c or Rv3562 or Rv3563 or Rv3564 or Rv3573c or Rv3761c or Rv3797 or Rv0672 or Rv2500c) and (Rv0222 or Rv0456c or Rv…	sMtb: Rienksma et al. 2014, BioCyc DB 20.0: Caspi et al. 2016
FAD_8	FAD_8	Fatty Acid Metabolism	coa_c + fad_c + nad_c + tdcoa_c --> accoa_c + dodcoa_c + fadh2_c + nadh_c	0.0	1000.0	(Rv0131c or Rv0154c or Rv0215c or Rv0231 or Rv0244c or Rv0271c or Rv0400c or Rv0752c or Rv0873 or Rv0972c or Rv0975c or Rv1346 or Rv1467c or Rv1679 or Rv1933c or Rv1934c or Rv2724c or Rv2789c or Rv3061c or Rv3139 or Rv3140 or Rv3274c or Rv3504 or Rv3505 or Rv3543c or Rv3544c or Rv3560c or Rv3562 or Rv3563 or Rv3564 or Rv3573c or Rv3761c or Rv3797 or Rv0672 or Rv2500c) and (Rv0222 or Rv0456c or Rv…	sMtb: Rienksma et al. 2014, BioCyc DB 20.0: Caspi et al. 2016
FAD_9	FAD_9	Fatty Acid Metabolism	coa_c + dodcoa_c + fad_c + nad_c --> accoa_c + decoa_c + fadh2_c + nadh_c	0.0	1000.0	(Rv0131c or Rv0154c or Rv0215c or Rv0231 or Rv0244c or Rv0271c or Rv0400c or Rv0752c or Rv0873 or Rv0972c or Rv0975c or Rv1346 or Rv1467c or Rv1679 or Rv1933c or Rv1934c or Rv2724c or Rv2789c or Rv3061c or Rv3139 or Rv3140 or Rv3274c or Rv3504 or Rv3505 or Rv3543c or Rv3544c or Rv3560c or Rv3562 or Rv3563 or Rv3564 or Rv3573c or Rv3761c or Rv3797 or Rv0672 or Rv2500c) and (Rv0222 or Rv0456c or Rv…	sMtb: Rienksma et al. 2014, BioCyc DB 20.0: Caspi et al. 2016
FAD_10	FAD_10	Fatty Acid Metabolism	coa_c + decoa_c + fad_c + nad_c --> accoa_c + fadh2_c + nadh_c + occoa_c	0.0	1000.0	(Rv0131c or Rv0154c or Rv0215c or Rv0231 or Rv0244c or Rv0271c or Rv0400c or Rv0752c or Rv0873 or Rv0972c or Rv0975c or Rv1346 or Rv1467c or Rv1679 or Rv1933c or Rv1934c or Rv2724c or Rv2789c or Rv3061c or Rv3139 or Rv3140 or Rv3274c or Rv3504 or Rv3505 or Rv3543c or Rv3544c or Rv3560c or Rv3562 or Rv3563 or Rv3564 or Rv3573c or Rv3761c or Rv3797 or Rv0672 or Rv2500c) and (Rv0222 or Rv0456c or Rv…	sMtb: Rienksma et al. 2014, BioCyc DB 20.0: Caspi et al. 2016
FAD_11	FAD_11	Fatty Acid Metabolism	coa_c + fad_c + nad_c + occoa_c --> accoa_c + fadh2_c + hexcoa_c + nadh_c	0.0	1000.0	(Rv0131c or Rv0154c or Rv0215c or Rv0231 or Rv0244c or Rv0271c or Rv0400c or Rv0752c or Rv0873 or Rv0972c or Rv0975c or Rv1346 or Rv1467c or Rv1679 or Rv1933c or Rv1934c or Rv2724c or Rv2789c or Rv3061c or Rv3139 or Rv3140 or Rv3274c or Rv3504 or Rv3505 or Rv3543c or Rv3544c or Rv3560c or Rv3562 or Rv3563 or Rv3564 or Rv3573c or Rv3761c or Rv3797 or Rv0672 or Rv2500c) and (Rv0222 or Rv0456c or Rv…	sMtb: Rienksma et al. 2014, BioCyc DB 20.0: Caspi et al. 2016
FAD_12	FAD_12	Fatty Acid Metabolism	coa_c + fad_c + hexcoa_c + nad_c --> accoa_c + butcoa_c + fadh2_c + nadh_c	0.0	1000.0	(Rv0131c or Rv0154c or Rv0215c or Rv0231 or Rv0244c or Rv0271c or Rv0400c or Rv0752c or Rv0873 or Rv0972c or Rv0975c or Rv1346 or Rv1467c or Rv1679 or Rv1933c or Rv1934c or Rv2724c or Rv2789c or Rv3061c or Rv3139 or Rv3140 or Rv3274c or Rv3504 or Rv3505 or Rv3543c or Rv3544c or Rv3560c or Rv3562 or Rv3563 or Rv3564 or Rv3573c or Rv3761c or Rv3797 or Rv0672 or Rv2500c) and (Rv0222 or Rv0456c or Rv…	sMtb: Rienksma et al. 2014, BioCyc DB 20.0: Caspi et al. 2016
FAD_13	FAD_13	Fatty Acid Metabolism	butcoa_c + coa_c + fad_c + 3.0 h2o_c + nad_c --> 2.0 accoa_c + fadh2_c + 3.0 h_c + nadh_c	0	1000	(Rv0131c or Rv0154c or Rv0215c or Rv0231 or Rv0244c or Rv0271c or Rv0400c or Rv0752c or Rv0873 or Rv0972c or Rv0975c or Rv1346 or Rv1467c or Rv1679 or Rv1933c or Rv1934c or Rv2724c or Rv2789c or Rv3061c or Rv3139 or Rv3140 or Rv3274c or Rv3504 or Rv3505 or Rv3543c or Rv3544c or Rv3560c or Rv3562 or Rv3563 or Rv3564 or Rv3573c or Rv3761c or Rv3797 or Rv0672 or Rv2500c) and (Rv0222 or Rv0456c or Rv…	sMtb: Rienksma et al. 2014, BioCyc DB 20.0: Caspi et al. 2016
FAD_14	FAD_14	Beta oxidation of unsaturated fatty acids	coa_c + fad_c + nad_c + odecoa_c --> accoa_c + fadh2_c + hdcoa_c + nadh_c	0.0	1000.0	(Rv0131c or Rv0154c or Rv0215c or Rv0231 or Rv0244c or Rv0271c or Rv0400c or Rv0752c or Rv0873 or Rv0972c or Rv0975c or Rv1346 or Rv1467c or Rv1679 or Rv1933c or Rv1934c or Rv2724c or Rv2789c or Rv3061c or Rv3139 or Rv3140 or Rv3274c or Rv3504 or Rv3505 or Rv3543c or Rv3544c or Rv3560c or Rv3562 or Rv3563 or Rv3564 or Rv3573c or Rv3761c or Rv3797 or Rv0672 or Rv2500c) and (Rv0222 or Rv0456c or Rv…	sMtb: Rienksma et al. 2014, BioCyc DB 20.0: Caspi et al. 2016
FAD_15	FAD_15	Beta oxidation of unsaturated fatty acids	coa_c + fad_c + hdcoa_c + nad_c --> accoa_c + c5tetdcoa_c + fadh2_c + nadh_c	0.0	1000.0	(Rv0131c or Rv0154c or Rv0215c or Rv0231 or Rv0244c or Rv0271c or Rv0400c or Rv0752c or Rv0873 or Rv0972c or Rv0975c or Rv1346 or Rv1467c or Rv1679 or Rv1933c or Rv1934c or Rv2724c or Rv2789c or Rv3061c or Rv3139 or Rv3140 or Rv3274c or Rv3504 or Rv3505 or Rv3543c or Rv3544c or Rv3560c or Rv3562 or Rv3563 or Rv3564 or Rv3573c or Rv3761c or Rv3797 or Rv0672 or Rv2500c) and (Rv0222 or Rv0456c or Rv…	sMtb: Rienksma et al. 2014, BioCyc DB 20.0: Caspi et al. 2016
FAD_16	FAD_16	Beta oxidation of unsaturated fatty acids	c5tetdcoa_c + coa_c + fad_c + nad_c --> accoa_c + c3dodcoa_c + fadh2_c + nadh_c	0.0	1000.0	(Rv0131c or Rv0154c or Rv0215c or Rv0231 or Rv0244c or Rv0271c or Rv0400c or Rv0752c or Rv0873 or Rv0972c or Rv0975c or Rv1346 or Rv1467c or Rv1679 or Rv1933c or Rv1934c or Rv2724c or Rv2789c or Rv3061c or Rv3139 or Rv3140 or Rv3274c or Rv3504 or Rv3505 or Rv3543c or Rv3544c or Rv3560c or Rv3562 or Rv3563 or Rv3564 or Rv3573c or Rv3761c or Rv3797 or Rv0672 or Rv2500c) and (Rv0222 or Rv0456c or Rv…	sMtb: Rienksma et al. 2014, BioCyc DB 20.0: Caspi et al. 2016
FAD_17	FAD_17	Beta oxidation of unsaturated fatty acids	c3dodcoa_c + h2o_c --> h_c + t2dodcoa_c	0	1000	(Rv0131c or Rv0154c or Rv0215c or Rv0231 or Rv0244c or Rv0271c or Rv0400c or Rv0752c or Rv0873 or Rv0972c or Rv0975c or Rv1346 or Rv1467c or Rv1679 or Rv1933c or Rv1934c or Rv2724c or Rv2789c or Rv3061c or Rv3139 or Rv3140 or Rv3274c or Rv3504 or Rv3505 or Rv3543c or Rv3544c or Rv3560c or Rv3562 or Rv3563 or Rv3564 or Rv3573c or Rv3761c or Rv3797 or Rv0672 or Rv2500c) and (Rv0222 or Rv0456c or Rv…	sMtb: Rienksma et al. 2014, BioCyc DB 20.0: Caspi et al. 2016
FAD_18	FAD_18	Beta oxidation of unsaturated fatty acids	3.0 h2o_c + t2dodcoa_c --> d2hdodcoa_c	0	1000	(Rv0131c or Rv0154c or Rv0215c or Rv0231 or Rv0244c or Rv0271c or Rv0400c or Rv0752c or Rv0873 or Rv0972c or Rv0975c or Rv1346 or Rv1467c or Rv1679 or Rv1933c or Rv1934c or Rv2724c or Rv2789c or Rv3061c or Rv3139 or Rv3140 or Rv3274c or Rv3504 or Rv3505 or Rv3543c or Rv3544c or Rv3560c or Rv3562 or Rv3563 or Rv3564 or Rv3573c or Rv3761c or Rv3797 or Rv0672 or Rv2500c) and (Rv0222 or Rv0456c or Rv…	sMtb: Rienksma et al. 2014, BioCyc DB 20.0: Caspi et al. 2016
FAD_19	FAD_19	Beta oxidation of unsaturated fatty acids	d2hdodcoa_c + nad_c --> dodcoa_c + nadh_c	0.0	1000.0	(Rv0131c or Rv0154c or Rv0215c or Rv0231 or Rv0244c or Rv0271c or Rv0400c or Rv0752c or Rv0873 or Rv0972c or Rv0975c or Rv1346 or Rv1467c or Rv1679 or Rv1933c or Rv1934c or Rv2724c or Rv2789c or Rv3061c or Rv3139 or Rv3140 or Rv3274c or Rv3504 or Rv3505 or Rv3543c or Rv3544c or Rv3560c or Rv3562 or Rv3563 or Rv3564 or Rv3573c or Rv3761c or Rv3797 or Rv0672 or Rv2500c) and (Rv0222 or Rv0456c or Rv…	sMtb: Rienksma et al. 2014, BioCyc DB 20.0: Caspi et al. 2016
FAD_20	FAD_20	Fatty Acid Metabolism	coa_c + fad_c + nad_c + nodcoa_c --> accoa_c + fadh2_c + hepdcoa_c + nadh_c	0.0	1000.0	(Rv0131c or Rv0154c or Rv0215c or Rv0231 or Rv0244c or Rv0271c or Rv0400c or Rv0752c or Rv0873 or Rv0972c or Rv0975c or Rv1346 or Rv1467c or Rv1679 or Rv1933c or Rv1934c or Rv2724c or Rv2789c or Rv3061c or Rv3139 or Rv3140 or Rv3274c or Rv3504 or Rv3505 or Rv3543c or Rv3544c or Rv3560c or Rv3562 or Rv3563 or Rv3564 or Rv3573c or Rv3761c or Rv3797 or Rv0672 or Rv2500c) and (Rv0222 or Rv0456c or Rv…	sMtb: Rienksma et al. 2014, BioCyc DB 20.0: Caspi et al. 2016
FAD_21	FAD_21	Fatty Acid Metabolism	coa_c + fad_c + hepdcoa_c + nad_c --> accoa_c + fadh2_c + nadh_c + pentdcoa_c	0.0	1000.0	(Rv0131c or Rv0154c or Rv0215c or Rv0231 or Rv0244c or Rv0271c or Rv0400c or Rv0752c or Rv0873 or Rv0972c or Rv0975c or Rv1346 or Rv1467c or Rv1679 or Rv1933c or Rv1934c or Rv2724c or Rv2789c or Rv3061c or Rv3139 or Rv3140 or Rv3274c or Rv3504 or Rv3505 or Rv3543c or Rv3544c or Rv3560c or Rv3562 or Rv3563 or Rv3564 or Rv3573c or Rv3761c or Rv3797 or Rv0672 or Rv2500c) and (Rv0222 or Rv0456c or Rv…	sMtb: Rienksma et al. 2014, BioCyc DB 20.0: Caspi et al. 2016
FAD_22	FAD_22	Fatty Acid Metabolism	coa_c + fad_c + nad_c + pentdcoa_c --> accoa_c + fadh2_c + nadh_c + trdcalcoa_c	0.0	1000.0	(Rv0131c or Rv0154c or Rv0215c or Rv0231 or Rv0244c or Rv0271c or Rv0400c or Rv0752c or Rv0873 or Rv0972c or Rv0975c or Rv1346 or Rv1467c or Rv1679 or Rv1933c or Rv1934c or Rv2724c or Rv2789c or Rv3061c or Rv3139 or Rv3140 or Rv3274c or Rv3504 or Rv3505 or Rv3543c or Rv3544c or Rv3560c or Rv3562 or Rv3563 or Rv3564 or Rv3573c or Rv3761c or Rv3797 or Rv0672 or Rv2500c) and (Rv0222 or Rv0456c or Rv…	sMtb: Rienksma et al. 2014, BioCyc DB 20.0: Caspi et al. 2016
FAD_23	FAD_23	Fatty Acid Metabolism	coa_c + fad_c + nad_c + trdcalcoa_c --> accoa_c + fadh2_c + nadh_c + undcoa_c	0.0	1000.0	(Rv0131c or Rv0154c or Rv0215c or Rv0231 or Rv0244c or Rv0271c or Rv0400c or Rv0752c or Rv0873 or Rv0972c or Rv0975c or Rv1346 or Rv1467c or Rv1679 or Rv1933c or Rv1934c or Rv2724c or Rv2789c or Rv3061c or Rv3139 or Rv3140 or Rv3274c or Rv3504 or Rv3505 or Rv3543c or Rv3544c or Rv3560c or Rv3562 or Rv3563 or Rv3564 or Rv3573c or Rv3761c or Rv3797 or Rv0672 or Rv2500c) and (Rv0222 or Rv0456c or Rv…	sMtb: Rienksma et al. 2014, BioCyc DB 20.0: Caspi et al. 2016
FAD_24	FAD_24	Fatty Acid Metabolism	coa_c + fad_c + nad_c + undcoa_c --> accoa_c + fadh2_c + nadh_c + nndccoa_c	0.0	1000.0	(Rv0131c or Rv0154c or Rv0215c or Rv0231 or Rv0244c or Rv0271c or Rv0400c or Rv0752c or Rv0873 or Rv0972c or Rv0975c or Rv1346 or Rv1467c or Rv1679 or Rv1933c or Rv1934c or Rv2724c or Rv2789c or Rv3061c or Rv3139 or Rv3140 or Rv3274c or Rv3504 or Rv3505 or Rv3543c or Rv3544c or Rv3560c or Rv3562 or Rv3563 or Rv3564 or Rv3573c or Rv3761c or Rv3797 or Rv0672 or Rv2500c) and (Rv0222 or Rv0456c or Rv…	sMtb: Rienksma et al. 2014, BioCyc DB 20.0: Caspi et al. 2016
FAD_25	FAD_25	Fatty Acid Metabolism	coa_c + fad_c + nad_c + nndccoa_c --> accoa_c + fadh2_c + hepcoa_c + nadh_c	0.0	1000.0	(Rv0131c or Rv0154c or Rv0215c or Rv0231 or Rv0244c or Rv0271c or Rv0400c or Rv0752c or Rv0873 or Rv0972c or Rv0975c or Rv1346 or Rv1467c or Rv1679 or Rv1933c or Rv1934c or Rv2724c or Rv2789c or Rv3061c or Rv3139 or Rv3140 or Rv3274c or Rv3504 or Rv3505 or Rv3543c or Rv3544c or Rv3560c or Rv3562 or Rv3563 or Rv3564 or Rv3573c or Rv3761c or Rv3797 or Rv0672 or Rv2500c) and (Rv0222 or Rv0456c or Rv…	sMtb: Rienksma et al. 2014, BioCyc DB 20.0: Caspi et al. 2016
FAD_26	FAD_26	Fatty Acid Metabolism	coa_c + fad_c + hepcoa_c + nad_c --> accoa_c + fadh2_c + nadh_c + ptcoa_c	0.0	1000.0	(Rv0131c or Rv0154c or Rv0215c or Rv0231 or Rv0244c or Rv0271c or Rv0400c or Rv0752c or Rv0873 or Rv0972c or Rv0975c or Rv1346 or Rv1467c or Rv1679 or Rv1933c or Rv1934c or Rv2724c or Rv2789c or Rv3061c or Rv3139 or Rv3140 or Rv3274c or Rv3504 or Rv3505 or Rv3543c or Rv3544c or Rv3560c or Rv3562 or Rv3563 or Rv3564 or Rv3573c or Rv3761c or Rv3797 or Rv0672 or Rv2500c) and (Rv0222 or Rv0456c or Rv…	sMtb: Rienksma et al. 2014, BioCyc DB 20.0: Caspi et al. 2016
FAD_27	FAD_27	Fatty Acid Metabolism	coa_c + fad_c + nad_c + ptcoa_c --> accoa_c + fadh2_c + nadh_c + ppcoa_c	0.0	1000.0	(Rv0131c or Rv0154c or Rv0215c or Rv0231 or Rv0244c or Rv0271c or Rv0400c or Rv0752c or Rv0873 or Rv0972c or Rv0975c or Rv1346 or Rv1467c or Rv1679 or Rv1933c or Rv1934c or Rv2724c or Rv2789c or Rv3061c or Rv3139 or Rv3140 or Rv3274c or Rv3504 or Rv3505 or Rv3543c or Rv3544c or Rv3560c or Rv3562 or Rv3563 or Rv3564 or Rv3573c or Rv3761c or Rv3797 or Rv0672 or Rv2500c) and (Rv0222 or Rv0456c or Rv…	sMtb: Rienksma et al. 2014, BioCyc DB 20.0: Caspi et al. 2016
3HIBD	3HIBD	Alternate Carbon Metabolism	3hmp_c + nad_c --> 2mop_c + h_c + nadh_c	0.0	1000.0	Rv0751c	iOSDD: Vashisht et al. 2014
ALDR	ALDR	Arabinogalactan biosynthesis	arab__D_c + h_c + nadph_c --> arabl__D_c + nadp_c	0.0	1000.0		iOSDD: Vashisht et al. 2014
AL4D	AL4D	Arabinogalactan biosynthesis	arabl__D_c + nad_c --> h_c + nadh_c + xylu__D_c	0.0	1000.0	Rv1928c	iOSDD: Vashisht et al. 2014
MANT1	MANT1	Arabinogalactan biosynthesis	PIM4_c + decdman1p__tb_c --> LM_c + decd__tb_c	0.0	1000.0	Rv1635c and Rv2174 and Rv2181	iOSDD: Vashisht et al. 2014
ARABT	ARABT	Arabinogalactan bioynthesis	LM_c + decda__tb_c --> LAM_c + decd__tb_c	0.0	1000.0	Rv1635c and Rv2181 and Rv3793	iOSDD: Vashisht et al. 2014
HOAS	HOAS	Alanine, Aspartate, and Glutamate Metabolism	akg_c + glx_c + 3.0 h_c --> co2_c + hoa_c	0.0	1000.0	Rv1248c	iOSDD: Vashisht et al. 2014
SR1	SR1	Alanine, Aspartate, and Glutamate Metabolism	hoa_c --> co2_c + hla_c	0.0	1000.0		iOSDD: Vashisht et al. 2014
SR2	SR2	Pyruvate Metabolism	dhap_c --> mthgxl_c + pi_c	0	1000		iOSDD: Vashisht et al. 2014
MR	MR	Pyruvate Metabolism	h_c + mthgxl_c + nadh_c --> lald__L_c + nad_c	0.0	1000.0	Rv2298	iOSDD: Vashisht et al. 2014
GLYCS_I	GLYCS_I	Pyruvate Metabolism	gthrd_c + mthgxl_c --> lgt__s_c	0.0	1000.0	Rv2581c or Rv0634c or Rv2641	iOSDD: Vashisht et al. 2014
GLYCS_II	GLYCS_II	Pyruvate Metabolism	h2o_c + lgt__s_c --> gthrd_c + h_c + lac__L_c	0.0	1000.0	Rv0577 or Rv0911	iOSDD: Vashisht et al. 2014
LALDD	LALDD	Pyruvate Metabolism	h2o_c + lald__L_c + nad_c --> 2.0 h_c + lac__L_c + nadh_c	0.0	1000.0		iOSDD: Vashisht et al. 2014
CYST_II	CYST_II	Cysteine and methionine metabolism	h2s_c + pser__L_c --> cys__L_c + pi_c	0.0	1000.0	Rv0848	iOSDD: Vashisht et al. 2014
FUSA1	FUSA1	Miscellaneous	gtp_c + h2o_c --> gdp_c + h_c + pi_c	0.0	1000.0	Rv0684	iOSDD: Vashisht et al. 2014
ISCS	ISCS	Cofactor and Prosthetic Group Biosynthesis	cys__L_c + fe2_c <=> ala__L_c + fdxox_c	-1000	1000	Rv3025c or Rv1464	sMtb: Rienksma et al. 2014, BioCyc DB 20.0: Caspi et al. 2016
GLYTRS	Glycyl-tRNA synthetase	tRNA Charging	atp_c + gly_c + trnagly_c --> amp_c + glytrna_c + ppi_c	0.0	1000.0	Rv2357	iOSDD: Vashisht et al. 2014
SELCYSS	Selenocysteine synthase	tRNA Charging	selnp_c + sertrna[sec]_c --> h_c + pi_c + sectrna_c	0.0	1000.0		iOSDD: Vashisht et al. 2014
TYRTRS	Tyrosyl-tRNA synthetase	tRNA Charging	atp_c + trnatyr_c + tyr__L_c --> amp_c + ppi_c + tyrtrna_c	0.0	1000.0	Rv1689	iOSDD: Vashisht et al. 2014
biomass	biomass	Exchange	0.2352 14glucan_c + 0.001681 Ac1PIM1_c + 0.001488 Ac1PIM2_c + 0.001335 Ac1PIM3_c + 0.001211 Ac1PIM4_c + 0.001274 Ac2PIM2_c + 0.001573 PIM3_c + 0.001403 PIM4_c + 0.001266 PIM5_c + 0.001154 PIM6_c + 0.23018 acgam1p_c + 0.40596 ala__L_c + 0.0347 amet_c + 0.000731 arabinanagalfragund_c + 0.015676 arach_c + 0.12042 arg__L_c + 0.047699 asn__L_c + 0.12031 asp__L_c + 60.0 atp_c + 0.0295 c78mycolatepp_c +…	0	1000
ECHA20	MNXR84970	Cholesterol degradation	h2o_c + hipecoa_c --> hipohcoa_c	0.0	1000.0	Rv3550	sMtb: Rienksma et al. 2014, BioCyc DB 20.0: Caspi et al. 2016
CHOL1	MNXR19104	Cholesterol degradation	chsterol_c + nad_c --> chol4en3one_c + h_c + nadh_c	0.0	1000.0	Rv1106c	sMtb: Rienksma et al. 2014, BioCyc DB 20.0: Caspi et al. 2016
FADE282	MNXR87738	Cholesterol degradation	cholc3coa_c + fad_c --> cholenec3coa_c + fadh2_c	0.0	1000.0	Rv3544c and Rv3543c	sMtb: Rienksma et al. 2014, BioCyc DB 20.0: Caspi et al. 2016
HOPNTAL2	4-hydroxy-2-oxopentanoate aldolase(p-xylene)	Cholesterol degradation	4hoxoh_c --> h_c + ppal_c + pyr_c	0	1000	Rv3534c	sMtb: Rienksma et al. 2014, BioCyc DB 20.0: Caspi et al. 2016
ECHA192	ECHA192	Cholesterol degradation	cholenec5coa_c + h2o_c <=> hcholc5coa_c	-1000.0	1000.0	Rv3516 or Rv3538	sMtb: Rienksma et al. 2014, BioCyc DB 20.0: Caspi et al. 2016
HSA	MNXR75761	Cholesterol degradation	3hsa_c + fmnh2_c + o2_c --> 34dhsa_c + fmn_c + h2o_c	0.0	1000.0	Rv3570c and Rv3567c	sMtb: Rienksma et al. 2014, BioCyc DB 20.0: Caspi et al. 2016
FADB3	FADB3	Cholesterol degradation	hcholc5coa_c + nad_c --> h_c + nadh_c + ocholc5coa_c	0.0	1000.0	Rv3502c	sMtb: Rienksma et al. 2014, BioCyc DB 20.0: Caspi et al. 2016
FADB2	FADB2	Cholesterol degradation	hcholc8coa_c + nad_c --> h_c + nadh_c + ocholc8coa_c	0.0	1000.0	Rv3502c	sMtb: Rienksma et al. 2014, BioCyc DB 20.0: Caspi et al. 2016
CHCD	MNXR22345	Cholesterol degradation	hipohcoa_c + nad_c --> h_c + hipocoa_c + nadh_c	0.0	1000.0		sMtb: Rienksma et al. 2014, BioCyc DB 20.0: Caspi et al. 2016
HDAD	MNXR76953	Cholesterol degradation	49dsha_c + h2o_c --> hhd_c + hip_c	0.0	1000.0	Rv3569c	sMtb: Rienksma et al. 2014, BioCyc DB 20.0: Caspi et al. 2016
CHOD	MNXR6103	Cholesterol degradation	chsterol_c + o2_c --> chol4en3one_c + h2o2_c	0.0	1000.0	Rv3409c	sMtb: Rienksma et al. 2014, BioCyc DB 20.0: Caspi et al. 2016
3HSA	MNXR19078	Cholesterol degradation	9ohadd_c --> 3hsa_c	0.0	1000.0		sMtb: Rienksma et al. 2014, BioCyc DB 20.0: Caspi et al. 2016
HSAC	R04597	Cholesterol degradation	34dhsa_c + o2_c --> 49dsha_c	0.0	1000.0	Rv3568c	sMtb: Rienksma et al. 2014, BioCyc DB 20.0: Caspi et al. 2016
HSAE	R09960	Cholesterol degradation	h2o_c + hhd_c --> 4hoxoh_c	0.0	1000.0	Rv3536c	sMtb: Rienksma et al. 2014, BioCyc DB 20.0: Caspi et al. 2016
HIAA	HIAA	Cholesterol degradation	h2o_c + hipocoa_c --> accoa_c + hia_c	0.0	1000.0		sMtb: Rienksma et al. 2014, BioCyc DB 20.0: Caspi et al. 2016
IPDAB	IPDAB	Cholesterol degradation	5ohhip_c + atp_c + coa_c + 3.0 h_c --> 5ohhipcoa_c + amp_c + ppi_c	0	1000	Rv3551 and Rv3552	sMtb: Rienksma et al. 2014, BioCyc DB 20.0: Caspi et al. 2016
KSH	R09860	Cholesterol degradation	andrs14dn317dn_c + h_c + nadh_c + o2_c --> 9ohadd_c + h2o_c + nad_c	0.0	1000.0	Rv3526 and Rv3571	sMtb: Rienksma et al. 2014, BioCyc DB 20.0: Caspi et al. 2016
ECHA193	ECHA193	Cholesterol degradation	cholenec3coa_c + h2o_c <=> hcholc3coa_c	-1000.0	1000.0	Rv3541c and Rv3541c	sMtb: Rienksma et al. 2014, BioCyc DB 20.0: Caspi et al. 2016
CYP1	MNXR19061	Cholesterol degradation	chol4en3one_c + h_c + nadh_c + o2_c --> h2o_c + hchol_c + nad_c	0.0	1000.0	Rv3518c or Rv3545c	sMtb: Rienksma et al. 2014, BioCyc DB 20.0: Caspi et al. 2016
HIPB	HIPB	Cholesterol degradation	h_c + hipcoa_c + nadh_c --> 5ohhipcoa_c + nad_c	0.0	1000.0		sMtb: Rienksma et al. 2014, BioCyc DB 20.0: Caspi et al. 2016
HIPA	HIPA	Cholesterol degradation	h_c + hip_c + nadh_c --> 5ohhip_c + nad_c	0.0	1000.0		sMtb: Rienksma et al. 2014, BioCyc DB 20.0: Caspi et al. 2016
CHOLCOA	MNXR87732	Cholesterol degradation	cholc5coa_c + fad_c --> cholenec5coa_c + fadh2_c	0.0	1000.0	Rv3573c	BioCyc DB 20.0: Caspi et al. 2016
ECHA191	ECHA191	Cholesterol degradation	cholenec8coa_c + h2o_c <=> hcholc8coa_c	-1000.0	1000.0	Rv3516 or Rv3538	sMtb: Rienksma et al. 2014, BioCyc DB 20.0: Caspi et al. 2016
FADE30	MNXR87739	Cholesterol degradation	5ohhipcoa_c + fad_c --> fadh2_c + hipecoa_c	0.0	1000.0	Rv3560c	sMtb: Rienksma et al. 2014, BioCyc DB 20.0: Caspi et al. 2016
CYP3	CYP3	Cholesterol degradation	h_c + nadh_c + o2_c + ochol_c --> cchol_c + h2o_c + nad_c	0.0	1000.0	Rv3518c or Rv3545c	sMtb: Rienksma et al. 2014, BioCyc DB 20.0: Caspi et al. 2016
CYP2	CYP2	Cholesterol degradation	hchol_c + nad_c --> h_c + nadh_c + ochol_c	0.0	1000.0	Rv3518c or Rv3545c	sMtb: Rienksma et al. 2014, BioCyc DB 20.0: Caspi et al. 2016
PRCOA1	MNXR76960	Cholesterol degradation	hcholc3coa_c --> andrstndn_c + 4.0 h_c + ppcoa_c	0	1000	Rv3540c	sMtb: Rienksma et al. 2014, BioCyc DB 20.0: Caspi et al. 2016
FADE281	MNXR87732	Cholesterol degradation	cholc8coa_c + fad_c --> cholenec8coa_c + fadh2_c	0.0	1000.0	Rv3504 or Rv3505	sMtb: Rienksma et al. 2014, BioCyc DB 20.0: Caspi et al. 2016
FADD3	MNXR22341	Cholesterol degradation	atp_c + coa_c + 3.0 h_c + hip_c --> amp_c + hipcoa_c + ppi_c	0	1000	(Rv3551 and Rv3552) or Rv3561	sMtb: Rienksma et al. 2014, BioCyc DB 20.0: Caspi et al. 2016
KSTD	MNXR85993	Cholesterol degradation	andrstndn_c + nad_c --> andrs14dn317dn_c + h_c + nadh_c	0.0	1000.0	Rv3537	sMtb: Rienksma et al. 2014, BioCyc DB 20.0: Caspi et al. 2016
FADD17	MNXR86378	Cholesterol degradation	atp_c + cchol_c + coa_c + 3.0 h_c --> adp_c + cholc8coa_c + pi_c	0	1000	Rv3506 or Rv3515c	sMtb: Rienksma et al. 2014, BioCyc DB 20.0: Caspi et al. 2016
FADE51	MNXR76950	Cholesterol degradation	coa_c + ocholc8coa_c --> cholc5coa_c + ppcoa_c	0.0	1000.0	Rv3546 or Rv3523	sMtb: Rienksma et al. 2014, BioCyc DB 20.0: Caspi et al. 2016
FADE52	MNXR22325	Cholesterol degradation	coa_c + ocholc5coa_c --> accoa_c + cholc3coa_c	0.0	1000.0	Rv3546 or Rv3522	sMtb: Rienksma et al. 2014, BioCyc DB 20.0: Caspi et al. 2016
HIAt	THIA Transport	Transport	hia_e <=> hia_c	-1000.0	1000.0		sMtb: Rienksma et al. 2014, BioCyc DB 20.0: Caspi et al. 2016
MACCOAT	2-Methylacetyl-CoA thiolase	Valine, Leucine, and Isoleucine Metabolism	2maacoa_c + coa_c <=> accoa_c + ppcoa_c	-1000.0	1000.0	Rv1135A or Rv0243 or Rv1323 or Rv3556c or Rv1074c or Rv0859	sMtb: Rienksma et al. 2014, BioCyc DB 20.0: Caspi et al. 2016
ACCOAC	Acetyl-CoA carboxylase	Pyruvate Metabolism	accoa_c + atp_c + hco3_c <=> adp_c + h_c + malcoa_c + pi_c	-999999.0	999999.0	Rv3285 and Rv2247	sMtb: Rienksma et al. 2014, BioCyc DB 20.0: Caspi et al. 2016
CHSTEROLt	MNXR1163	Transport	atp_c + chsterol_e + h2o_c --> adp_c + chsterol_c + h_c + pi_c	0	1000	Rv3499c and Rv3498c and Rv3497c and Rv3496c and Rv3495c and Rv3494c and Rv3500c and Rv3501c	sMtb: Rienksma et al. 2014, BioCyc DB 20.0: Caspi et al. 2016
EX_chsterol	Cholesterol Exchange	Exchange	chsterol_e -->	0	1000.0		sMtb: Rienksma et al. 2014, BioCyc DB 20.0: Caspi et al. 2016
MOEA1	MNXR79418	Cofactor and Prosthetic Group Biosynthesis	mobd_c + mptamp_c --> amp_c + h2o_c + moco_c	0.0	1000.0	Rv0994 or Rv0438c	sMtb: Rienksma et al. 2014, BioCyc DB 20.0: Caspi et al. 2016
MPTAT	molybdopterin adenylyltransferase	Cofactor and Prosthetic Group Biosynthesis	atp_c + h_c + mpt_c --> mptamp_c + ppi_c	0	1000	Rv0865	sMtb: Rienksma et al. 2014, BioCyc DB 20.0: Caspi et al. 2016
MOBA	MNXR63860	Cofactor and Prosthetic Group Biosynthesis	gmp_c + h_c + mpt_c + nad_c --> h2o_c + mocogdp_c + nadh_c	0	1000	Rv2453c	sMtb: Rienksma et al. 2014, BioCyc DB 20.0: Caspi et al. 2016
MOAE1	MNXR85919	Cofactor and Prosthetic Group Biosynthesis	cpmp_c + h_c + 2.0 moadcosh_c --> 2.0 moadcoo_c + mpt_c	0	1000	(Rv3119 or Rv0866) and Rv3322c	sMtb: Rienksma et al. 2014, BioCyc DB 20.0: Caspi et al. 2016
MOEB1	MNXR88174	Cofactor and Prosthetic Group Biosynthesis	atp_c + h2s_c + moadcoo_c --> amp_c + h_c + moadcosh_c + ppi_c	0	1000	Rv3206c and Rv3025c	sMtb: Rienksma et al. 2014, BioCyc DB 20.0: Caspi et al. 2016
MOBDabc	molybdate transport via ABC system	Transport	atp_c + h2o_c + mobd_e --> adp_c + h_c + mobd_c + pi_c	0	1000	Rv1857 and Rv1858 and Rv1859	sMtb: Rienksma et al. 2014, BioCyc DB 20.0: Caspi et al. 2016
MOBDabc_rev	T06232b	Transport	atp_c + h2o_c + mobd_c --> adp_c + h_c + mobd_e + pi_c	0	1000	Rv1857 and Rv1858 and Rv1859	sMtb: Rienksma et al. 2014, BioCyc DB 20.0: Caspi et al. 2016
PHBADA	PHBADA	p-HBAD biosynthesis	4hbz_c + dtdprmn_c --> dtdp_c + rbzn_c	0	1000	Rv2962c	sMtb: Rienksma et al. 2014, BioCyc DB 20.0: Caspi et al. 2016
PHBADB	PHBADB	p-HBAD biosynthesis	amet_c + rbzn_c --> ahcys_c + phbz1_c	0	1000	Rv2959c	sMtb: Rienksma et al. 2014, BioCyc DB 20.0: Caspi et al. 2016
PHBADC	PHBADC	p-HBAD biosynthesis	dtdprmn_c + gdpfuc_c + h_c + phbz1_c --> dtdp_c + gdp_c + phbz1g_c	0	1000	Rv2957 and Rv2958c	sMtb: Rienksma et al. 2014, BioCyc DB 20.0: Caspi et al. 2016
PHBADD	PHBADD	p-HBAD biosynthesis	3.0 amet_c + phbz1g_c --> 3.0 ahcys_c + 3.0 h_c + phbz2_c	0	1000		sMtb: Rienksma et al. 2014, BioCyc DB 20.0: Caspi et al. 2016
INO1	MNXR75043	Inositol phosphate metabolism	g6p_c <=> mi3p__D_c	-1000.0	1000.0	Rv0046c	sMtb: Rienksma et al. 2014, BioCyc DB 20.0: Caspi et al. 2016
NAGINSP	MNXR61204	Inositol phosphate metabolism	h_c + mi3p__D_c + uacgam_c --> iacgam3p_c + udp_c	0	1000	Rv0486	sMtb: Rienksma et al. 2014, BioCyc DB 20.0: Caspi et al. 2016
NAGINS	MNXR21171	Redox Metabolism	h2o_c + iacgam3p_c <=> 2.0 h_c + iacgam_c + pi_c	-1000	1000		sMtb: Rienksma et al. 2014, BioCyc DB 20.0: Caspi et al. 2016
LAT	R00457	L-alpha-aminoadipic acid (L-AAA) biosynthesis	akg_c + lys__L_c <=> L2aadp6sa_c + glu__L_c	-1000.0	1000.0	Rv3290c	sMtb: Rienksma et al. 2014, BioCyc DB 20.0: Caspi et al. 2016
KGD2	MNXR84838	Citric Acid Cycle	co2_c + 2.0 fdxrd_c + h_c + succoa_c <=> akg_c + coa_c + 2.0 fdxox_c	-1000	1000	Rv1248c or (Rv2454c and Rv2455c)	sMtb: Rienksma et al. 2014, BioCyc DB 20.0: Caspi et al. 2016
ASPO6	L-aspartate oxidase	Alanine, Aspartate, and Glutamate Metabolism	asp__L_c + o2_c --> h2o2_c + h_c + iasp_c	0	1000	Rv1595	sMtb: Rienksma et al. 2014, BioCyc DB 20.0: Caspi et al. 2016
ECOAH12	3-hydroxyacyl-CoA dehydratase (3-hydroxyisobutyryl-CoA) (mitochondria)	Valine, Leucine, and Isoleucine Metabolism	2mp2coa_c + h2o_c --> 3hibutcoa_c	0.0	1000.0	Rv1070c or Rv0905 or Rv2486 or Rv1472 or Rv3774	sMtb: Rienksma et al. 2014, BioCyc DB 20.0: Caspi et al. 2016
FADE233	R02661	Lipid metabolism	fad_c + ibcoa_c --> 2mp2coa_c + fadh2_c	0.0	1000.0	Rv3140	sMtb: Rienksma et al. 2014, BioCyc DB 20.0: Caspi et al. 2016
BKDC	BKDC	Lipid metabolism	2mpdhl_c + coa_c + h_c <=> dhlam_c + ibcoa_c	-1000	1000	Rv2495c	sMtb: Rienksma et al. 2014, BioCyc DB 20.0: Caspi et al. 2016
BKDA2	BKDA2	Lipid metabolism	3mob_c + lpam_c --> 2mpdhl_c + co2_c	0.0	1000.0	Rv2497c and Rv2496c	sMtb: Rienksma et al. 2014, BioCyc DB 20.0: Caspi et al. 2016
3HBCOAHL	3-hydroxyisobutyryl-CoA hydrolase	Valine, Leucine, and Isoleucine Metabolism	3hibutcoa_c + h2o_c --> 3hmp_c + coa_c + h_c	0.0	999999.0	Rv1071c	sMtb: Rienksma et al. 2014
AKGDa	Oxoglutarate dehydrogenase (lipoamide)	Citric Acid Cycle	akg_c + h_c + lpam_c <=> co2_c + sdhlam_c	-999999.0	999999.0	Rv1248c	sMtb: Rienksma et al. 2014
ACt2r	acetate reversible transport via proton symport	Transport	ac_e + h_c <=> ac_c + h_e	-1000.0	1000.0		sMtb: Rienksma et al. 2014, BioCyc DB 20.0: Caspi et al. 2016
EX_4hba	EX_4hba	Exchange	4hba_e -->	0	1000.0		sMtb: Rienksma et al. 2014, BioCyc DB 20.0: Caspi et al. 2016
4HBAt	MNXR68734	Transport	4hba_e <=> 4hba_c	-1000.0	1000.0		sMtb: Rienksma et al. 2014, BioCyc DB 20.0: Caspi et al. 2016
4ABZt	4-Aminobenzoate mitochondrial transport via diffusion	Transport	4abz_e <=> 4abz_c	-1000.0	1000.0		sMtb: Rienksma et al. 2014, BioCyc DB 20.0: Caspi et al. 2016
CHLabc_rev	T00114b	Transport	atp_c + chol_c + h2o_c --> adp_c + chol_e + h_c + pi_c	0	1000	Rv3756c and Rv3757c and Rv3758c and Rv3759c	sMtb: Rienksma et al. 2014, BioCyc DB 20.0: Caspi et al. 2016
GCALDD	Glycolaldehyde dehydrogenase	Glyoxylate Metabolism	gcald_c + h2o_c + nad_c --> glyclt_c + 2.0 h_c + nadh_c	0	1000		sMtb: Rienksma et al. 2014, BioCyc DB 20.0: Caspi et al. 2016
PYDXNtr	pyridoxine transport via diffusion	Transport	pydxn_e <=> pydxn_c	-1000.0	1000.0		sMtb: Rienksma et al. 2014, BioCyc DB 20.0: Caspi et al. 2016
EX_pydxn	EX_pydxn	Exchange	pydxn_e <=>	-1	1000.0		sMtb: Rienksma et al. 2014, BioCyc DB 20.0: Caspi et al. 2016
GLYALDDr	D-Glyceraldehyde dehydrogenase	Glycerolipid metabolism	glyald_c + h2o_c + nad_c --> glyc__R_c + 2.0 h_c + nadh_c	0	1000	Rv2858c or Rv0458	sMtb: Rienksma et al. 2014, BioCyc DB 20.0: Caspi et al. 2016
FORt	formate transport via diffusion	Transport	for_e <=> for_c	-1000.0	1000.0		sMtb: Rienksma et al. 2014, BioCyc DB 20.0: Caspi et al. 2016
GLYCLTt	Glycolate transport via diffusion	Transport	glyclt_e <=> glyclt_c	-1000.0	1000.0		sMtb: Rienksma et al. 2014, BioCyc DB 20.0: Caspi et al. 2016
EX_glyclt	EX_glyclt	Exchange	glyclt_e -->	0	1000.0		sMtb: Rienksma et al. 2014, BioCyc DB 20.0: Caspi et al. 2016
NO3t2	nitrate transport in via proton symport	Transport	h_c + no3_e <=> h_e + no3_c	-1000.0	1000.0		sMtb: Rienksma et al. 2014, BioCyc DB 20.0: Caspi et al. 2016
ROSFE	RXN-12540	Others	fe2_c + h2o2_c + h_c --> fe3_c + h2o_c + oh1_c	0	1000		BioCyc Database 20.0
MNabc_rev	T0034b	Transport	atp_c + h2o_c + mn2_c --> adp_c + h_c + mn2_e + pi_c	0	1000	Rv2059 and Rv2060 and Rv2061c	sMtb: Rienksma et al. 2014, BioCyc DB 20.0: Caspi et al. 2016
COBC	MNXR85327	Cofactor and Prosthetic Group Biosynthesis	adcobhex_c + appl_c --> adocbi_c + h2o_c	0.0	1000.0	Rv2231c	sMtb: Rienksma et al. 2014, BioCyc DB 20.0: Caspi et al. 2016
ADOCBLabc	MNXR81564	Transport	adocbl_e + atp_c + h2o_c <=> adocbl_c + adp_c + h_c + pi_c	-1000	1000	Rv1819c	sMtb: Rienksma et al. 2014, BioCyc DB 20.0: Caspi et al. 2016
COB2	MNXR84736	Cofactor and Prosthetic Group Biosynthesis	2.0 cbl2_c + nadh_c <=> 2.0 cbl1_c + h_c + nad_c	-1000	1000		sMtb: Rienksma et al. 2014, BioCyc DB 20.0: Caspi et al. 2016
CBL2OR	NADH:cob(III)alamine oxidoreductase	Cofactor and Prosthetic Group Biosynthesis	2.0 aqcobal_c + nadh_c <=> 2.0 cbl2_c + 2.0 h2o_c + h_c + nad_c	-1000.0	1000.0		sMtb: Rienksma et al. 2014, BioCyc DB 20.0: Caspi et al. 2016
DRBK	Deoxyribokinase	Pentose Phosphate Pathway	2dr5p_c + adp_c + h_c <=> atp_c + drib_c	-1000	1000		sMtb: Rienksma et al. 2014, BioCyc DB 20.0: Caspi et al. 2016
5DOAN	5'-deoxyadenosine nuclosidase	Pentose Phosphate Pathway	dad_5_c + h2o_c <=> ade_c + drib_c	-1000	1000		sMtb: Rienksma et al. 2014, BioCyc DB 20.0: Caspi et al. 2016
AKGt2r	2-oxoglutarate reversible transport via symport	Transport	akg_e + h_c <=> akg_c + h_e	-1000.0	1000.0		sMtb: Rienksma et al. 2014, BioCyc DB 20.0: Caspi et al. 2016
EX_co	EX_co	Exchange	co_e -->	0	1000.0		sMtb: Rienksma et al. 2014, BioCyc DB 20.0: Caspi et al. 2016
PHEMEt	protoheme transport	Cofactor and Prosthetic Group Biosynthesis	pheme_e --> pheme_c	0.0	1000.0	(Rv0202c or Rv0206c) and Rv0203	Tillius et al 2011
EX_pheme	EX_pheme	Exchange	pheme_e -->	0	1000.0		No reference: Exchange reaction
HEMEOS	Heme O synthase	Cofactor and Prosthetic Group Biosynthesis	frdp_c + h2o_c + pheme_c --> hemeO_c + ppi_c	0.0	1000.0	Rv1451	BioCyc DB 20.0: Caspi et al. 2016
HEMEAS_1	Heme A synthase	Cofactor and Prosthetic Group Biosynthesis	h2o_c + hemeO_c --> 4.0 h_c + hemeA_c	0	1000	Rv2194 and Rv2195 and Rv2196 and Rv1456c and Rv3029c and Rv3028c and Rv2200c and Rv3043c and Rv2193 and Rv1623c and Rv1622c	BioCyc DB 20.0: Caspi et al. 2016
GSEALD	GSEALD	Cofactor and Prosthetic Group Biosynthesis	glu__L_c + 2.0 h_c + nadph_c --> glu1sa_c + h2o_c + nadp_c	0	1000		sMtb: Rienksma et al. 2014, BioCyc DB 20.0: Caspi et al. 2016
CPPPGO2	Oxygen Independent coproporphyrinogen-III oxidase	Cofactor and Prosthetic Group Biosynthesis	2.0 amet_c + cpppg3_c --> 2.0 co2_c + 2.0 dad__2_c + 2.0 met__L_c + pppg9_c	0	1000	Rv2388c	sMtb: Rienksma et al. 2014, BioCyc DB 20.0: Caspi et al. 2016
EX_hia	EX_hia	Exchange	hia_e -->	0	1000.0		sMtb: Rienksma et al. 2014, BioCyc DB 20.0: Caspi et al. 2016
L_LACDcm	L LACDcm	Pyruvate Metabolism	fmn_c + lac__L_c <=> fmnh2_c + pyr_c	-1000.0	1000.0	Rv1872c or Rv0694	sMtb: Rienksma et al. 2014, BioCyc DB 20.0: Caspi et al. 2016
FPRA	R01195	Cofactor and Prosthetic Group Biosynthesis	fdxrd_c + h_c + nadp_c --> fdxox_c + nadph_c	0.0	1000.0	Rv3106 or Rv0886	sMtb: Rienksma et al. 2014, BioCyc DB 20.0: Caspi et al. 2016
COCO2	MNXR26399	Carbon metabolism	co_c + 2.0 fdxox_c + h2o_c <=> co2_c + 2.0 fdxrd_c + 2.0 h_c	-1000	1000	Rv0373c and Rv0374c and Rv0375c	sMtb: Rienksma et al. 2014, BioCyc DB 20.0: Caspi et al. 2016
ACALDt	acetaldehyde reversible transport	Transport	acald_e <=> acald_c	-1000.0	1000.0		sMtb: Rienksma et al. 2014, BioCyc DB 20.0: Caspi et al. 2016
EX_acald	EX_acald	Exchange	acald_e -->	0	1000.0		sMtb: Rienksma et al. 2014, BioCyc DB 20.0: Caspi et al. 2016
NMO	Nitronate Monooxygenase	Redox Metabolism	etha_c + fmnh2_c + o2_c --> acald_c + fmn_c + no2_c	0	1000.0	Rv0021c or Rv1533 or Rv1894c or Rv2781c or Rv3553	sMtb: Rienksma et al. 2014, BioCyc DB 20.0: Caspi et al. 2016
OCDCEAt	Octadecenoate (n-C18:1) transport in via uniport	Transport	ocdcea_e <=> ocdcea_c	-1000.0	1000.0		sMtb: Rienksma et al. 2014, BioCyc DB 20.0: Caspi et al. 2016
EX_ocdcea	EX_ocdcea	Exchange	ocdcea_e -->	0	1000.0		sMtb: Rienksma et al. 2014, BioCyc DB 20.0: Caspi et al. 2016
UREAt	Urea transport via facilitate diffusion	Transport	h_e + urea_e <=> h_c + urea_c	-1000	1000		sMtb: Rienksma et al. 2014, BioCyc DB 20.0: Caspi et al. 2016
PAPA1	PAPA1	Sulfur metabolism	hphthiocnylcoa_c + sl659_c --> coa_c + sl1278_c	0.0	1000.0	Rv3824c	sMtb: Rienksma et al. 2014, BioCyc DB 20.0: Caspi et al. 2016
PAPA2	PAPA2	Sulfur metabolism	h_c + pmtcoa_c + tres_c --> coa_c + sl659_c	0	1000	Rv3820c	sMtb: Rienksma et al. 2014, BioCyc DB 20.0: Caspi et al. 2016
MMPL8	MMPL8	Sulfur metabolism	2.0 hphthiocnylcoa_c + sl1278_c --> 2.0 coa_c + sl1_c	0	1000	Rv3823c	sMtb: Rienksma et al. 2014, BioCyc DB 20.0: Caspi et al. 2016
PKS2	PKS2	Lipid metabolism	23.0 h_c + hdcaMAS_c + malcoa_c + 7.0 mmcoa__S_c + 15.0 nadph_c --> 8.0 co2_c + 7.0 coa_c + 7.0 h2o_c + hphthiocnylcoa_c + mas_c + 15.0 nadp_c	0	1000	Rv3825c	sMtb: Rienksma et al. 2014, BioCyc DB 20.0: Caspi et al. 2016
MAS3	MAS3	Lipid metabolism	mas_c + pmtcoa_c --> coa_c + hdcaMAS_c	0.0	1000.0	Rv2940c	sMtb: Rienksma et al. 2014, BioCyc DB 20.0: Caspi et al. 2016
EX_gln_L	L-Glutamine Exchange	Exchange	gln__L_e -->	0	1000.0		No reference: Exchange reaction
SIRA2	MNXR84814	Redox Metabolism	6.0 fdxox_c + 3.0 h2o_c + h2s_c <=> 6.0 fdxrd_c + 8.0 h_c + so3_c	-1000	1000	Rv2391	sMtb: Rienksma et al. 2014, BioCyc DB 20.0: Caspi et al. 2016
APSR	APS Reductase	Sulfur metabolism	aps_c + trdrd_c --> amp_c + 2.0 h_c + so3_c + trdox_c	0.0	999999.0	Rv2392	iOSDD: Vashisht et al. 2014
SHSL2r	O-succinylhomoserine lyase (H2S)	Cysteine and methionine metabolism	h2s_c + suchms_c --> h_c + hcys__L_c + succ_c	0	1000	Rv0391	sMtb: Rienksma et al. 2014, BioCyc DB 20.0: Caspi et al. 2016
CYSK2_I	O-Phospho-L-Serine-dependent S-Suflocysteine Synthase	Cysteine and methionine metabolism	h_c + pser__L_c + tsul_c --> pi_c + scys__L_c	0	1000	Rv0848	Steiner et al. 2014
CYSM_I	CysO-dependent L-cystein biosynthesis CysM	Cysteine and methionine metabolism	cysOsh_c + pser__L_c --> cysOcys__L_c + pi_c	0.0	1000.0	Rv1336	Agren et al. 2008
CYSM_II	CysO-dependent L-cystein biosynthesis Mec+	Cysteine and methionine metabolism	cysOcys__L_c --> cysO_c + cys__L_c	0.0	1000.0	Rv1334	Agren et al. 2008
CYSO_I	CysO Adenylation by MoeZ	Cysteine and methionine metabolism	atp_c + cysO_c + h2o_c --> cysOamp_c + h_c + ppi_c	0	1000	Rv3206c	Burns et al. 2005
CYSO_II	CysO Sulfuration by MoeZ	Cysteine and methionine metabolism	cysOamp_c + h2s_c --> amp_c + cysOsh_c	0.0	1000.0	Rv3206c	Burns et al. 2005
THMP	thiamin phosphatase	Cofactor and Prosthetic Group Biosynthesis	h2o_c + thmmp_c --> pi_c + thm_c	0.0	1000.0		sMtb: Rienksma et al. 2014, BioCyc DB 20.0: Caspi et al. 2016
VIUB	VIUB	Transport	atp_c + fe3_e + h2o_c + 0.0005 mcbts_c + 0.0005 mcbtt_c --> adp_c + fe3_c + pi_c	0	1000	Rv2895c and Rv1348 and Rv1349	sMtb: Rienksma et al. 2014, BioCyc DB 20.0: Caspi et al. 2016
MBTK3	MBTK3	Mycobactin biosynthesis	h_c + malACP_c + n6hlys_c --> ACP_c + n6hlysmal_c	0	1000	Rv1347c	sMtb: Rienksma et al. 2014, BioCyc DB 20.0: Caspi et al. 2016
MBTG	MNXR6565	Mycobactin biosynthesis	lys__L_c + nadph_c + o2_c <=> h2o_c + n6hlys_c + nadp_c	-1000	1000	Rv2378c	sMtb: Rienksma et al. 2014, BioCyc DB 20.0: Caspi et al. 2016
MBTA3	MBTA3	Mycobactin biosynthesis	acac_c + 3.0 h_c + n6hlys_c + n6hlysmal_c + nadh_c + salc_c + thr__L_c --> 6.0 h2o_c + mcbtm_c + nad_c	0	1000	Rv2384 and Rv2383c and Rv2382c and Rv2381c and Rv2380c and Rv2379c and Rv2377c	sMtb: Rienksma et al. 2014, BioCyc DB 20.0: Caspi et al. 2016
ALCD2x	alcohol dehydrogenase (ethanol)	Glycolysis/Gluconeogenesis	acald_c + h_c + nadh_c <=> etoh_c + nad_c	-1000.0	1000.0	Rv3045 or Rv1530 or Rv0761c or Rv0162c or Rv1862 or Rv3086	BioCyc DB 20.0: Caspi et al. 2016
ETOHt2r	ethanol reversible transport via proton symport	Transport	etoh_e + h_c <=> etoh_c + h_e	-1000.0	1000.0		sMtb: Rienksma et al. 2014, BioCyc DB 20.0: Caspi et al. 2016
EX_etoh	EX_etoh	Exchange	etoh_e -->	0	1000.0		sMtb: Rienksma et al. 2014, BioCyc DB 20.0: Caspi et al. 2016
MTAP	5'-methylthioadenosine phosphorylase	Cysteine and methionine metabolism	5mta_c + pi_c --> 5mdr1p_c + ade_c	0.0	1000.0	Rv0535	sMtb: Rienksma et al. 2014, BioCyc DB 20.0: Caspi et al. 2016
PKS122	PKS122	Lipid metabolism	coa_c + pmtri_c --> h2o_c + pmtricoa_c	0.0	1000.0	Rv2048c	sMtb: Rienksma et al. 2014, BioCyc DB 20.0: Caspi et al. 2016
PKS121	PKS121	Lipid metabolism	29.0 h_c + hexcoa_c + 5.0 malcoa_c + 5.0 mmcoa__S_c + 20.0 nadph_c --> 10.0 co2_c + 11.0 coa_c + 8.0 h2o_c + 20.0 nadp_c + pmtri_c	0	1000	Rv2048c	sMtb: Rienksma et al. 2014, BioCyc DB 20.0: Caspi et al. 2016
ORNDC	Ornithine Decarboxylase	Spermidine biosynthesis	h_c + orn_c --> co2_c + ptrc_c	0	1000	Rv2531c	sMtb: Rienksma et al. 2014, BioCyc DB 20.0: Caspi et al. 2016
MBTA1	MBTA1	Mycobactin biosynthesis	acac_c + h_c + n6hlys_c + n6hlysmal_c + nadh_c + salc_c + thr__L_c --> 6.0 h2o_c + mcbtt_c + nad_c	0	1000	Rv2384 and Rv2383c and Rv2382c and Rv2381c and Rv2380c and Rv2379c and Rv2377c	sMtb: Rienksma et al. 2014, BioCyc DB 20.0: Caspi et al. 2016
HACD9	3-hydroxyacyl-CoA dehydrogenase (2-Methylacetoacetyl-CoA)	Valine, Leucine, and Isoleucine Metabolism	3hmbcoa_c + nad_c --> 2maacoa_c + h_c + nadh_c	0.0	1000.0	Rv3774 or Rv1144	sMtb: Rienksma et al. 2014, BioCyc DB 20.0: Caspi et al. 2016
ECOAH9ir	2-Methylprop-2-enoyl-CoA (2-Methylbut-2-enoyl-CoA)	Valine, Leucine, and Isoleucine Metabolism	2mb2coa_c + h2o_c --> 3hmbcoa_c	0.0	1000.0	Rv1070c or Rv0905 or Rv2486 or Rv1472 or Rv3774	sMtb: Rienksma et al. 2014, BioCyc DB 20.0: Caspi et al. 2016
OIVD3	2-oxoisovalerate dehydrogenase (acylating; 3-methyl-2-oxopentanoate)	Lipid metabolism	2mbcoa_c + fad_c --> 2mb2coa_c + fadh2_c	0.0	1000.0	Rv3140	sMtb: Rienksma et al. 2014, BioCyc DB 20.0: Caspi et al. 2016
BKDC1	BKDC1	Lipid metabolism	2mbdhl_c + coa_c <=> 2mbcoa_c + dhlam_c	-1000.0	1000.0	Rv2495c	sMtb: Rienksma et al. 2014, BioCyc DB 20.0: Caspi et al. 2016
MAK	RXN-12960	Others	atp_c + malt_c <=> adp_c + h_c + malt1p_c	-1000	1000	Rv0127	Ma et al. 2015
GLGE	GLGE	Starch and sucrose metabolism	malt1p_c --> 2.0 14glucan_c + pi_c	0	1000	Rv1327c	sMtb: Rienksma et al. 2014, BioCyc DB 20.0: Caspi et al. 2016
TREY	MNXR86764	Starch and sucrose metabolism	2.0 14glucan_c + h2o_c --> tre_c	0	1000	Rv1564c and Rv1563c and Rv1562c	sMtb: Rienksma et al. 2014, BioCyc DB 20.0: Caspi et al. 2016
GLGB	MNXR80417	Starch and sucrose metabolism	14glucan_c --> glycogen_c	0.0	1000.0	Rv1326c and Rv3031	sMtb: Rienksma et al. 2014, BioCyc DB 20.0: Caspi et al. 2016
GLGP	GLGP	Starch and sucrose metabolism	14glucan_c + glycogen_c + 2.0 pi_c --> 2.0 g1p_c	0	1000	Rv1328	sMtb: Rienksma et al. 2014, BioCyc DB 20.0: Caspi et al. 2016
AMYL2	MNXR87084	Starch and sucrose metabolism	adpglc_c <=> 14glucan_c + adp_c + h_c	-1000	1000	Rv3032 or Rv1212c	sMtb: Rienksma et al. 2014, BioCyc DB 20.0: Caspi et al. 2016
PYRD1	PYRD1	Purine and Pyrimidine Biosynthesis	dhor__S_c + o2_c --> h2o2_c + orot_c	0.0	1000.0	Rv2139	sMtb: Rienksma et al. 2014, BioCyc DB 20.0: Caspi et al. 2016
SHCHCS3	2-succinyl-6-hydroxy-2,4-cyclohexadiene 1-carboxylate synthase	Cofactor and Prosthetic Group Biosynthesis	2sephchc_c <=> 2shchc_c + pyr_c	-1000.0	1000.0	Rv0555	sMtb: Rienksma et al. 2014, BioCyc DB 20.0: Caspi et al. 2016
SEPHCHCS	2-succinyl-5-enolpyruvyl-6-hydroxy-3-cyclohexene-1-carboxylate synthase	Cofactor and Prosthetic Group Biosynthesis	akg_c + h_c + ichor_c <=> 2sephchc_c + co2_c	-1000	1000	Rv0555	sMtb: Rienksma et al. 2014, BioCyc DB 20.0: Caspi et al. 2016
SALSYN	Salicylate synthase	Mycobactin biosynthesis	ichor_c --> pyr_c + salc_c	0.0	1000.0	Rv2386c	sMtb: Rienksma et al. 2014, BioCyc DB 20.0: Caspi et al. 2016
APRO	MNXR5959	Cofactor and Prosthetic Group Biosynthesis	aact_c + h_c + nadh_c --> appl_c + nad_c	0.0	1000.0		sMtb: Rienksma et al. 2014, BioCyc DB 20.0: Caspi et al. 2016
AOBUTDs	L-2-amino-3-oxobutanoate decarboxylation (spontaneous)	Cofactor and Prosthetic Group Biosynthesis	2aobut_c + h_c --> aact_c + co2_c	0	1000		sMtb: Rienksma et al. 2014, BioCyc DB 20.0: Caspi et al. 2016
THRD	L-threonine dehydrogenase	Glycolysis/Gluconeogenesis	nad_c + thr__L_c --> 2aobut_c + h_c + nadh_c	0.0	1000.0	Rv2259	sMtb: Rienksma et al. 2014, BioCyc DB 20.0: Caspi et al. 2016
EX_adocbl	EX_adocbl	Exchange	adocbl_e -->	0	1000.0		sMtb: Rienksma et al. 2014, BioCyc DB 20.0: Caspi et al. 2016
DMBI	MNXR18583	Cofactor and Prosthetic Group Biosynthesis	fmnh2_c + h_c + nadh_c + o2_c <=> barb_c + dmbzid_c + e4p_c + h2o_c + nad_c	-1000.0	1000.0		sMtb: Rienksma et al. 2014, BioCyc DB 20.0: Caspi et al. 2016
BARB	MNXR70450	Purine and Pyrimidine Biosynthesis	h2o_c + nad_c + ura_c <=> barb_c + h_c + nadh_c	-1000.0	1000.0		sMtb: Rienksma et al. 2014, BioCyc DB 20.0: Caspi et al. 2016
HETZK	hydroxyethylthiazole kinase	Cofactor and Prosthetic Group Biosynthesis	4mhetz_c + atp_c <=> 4mpetz_c + adp_c + h_c	-1000	1000		sMtb: Rienksma et al. 2014, BioCyc DB 20.0: Caspi et al. 2016
PYDXNK	pyridoxine kinase	Glyoxylate Metabolism	glx_c + h_c + nadh_c + nh4_c --> gly_c + h2o_c + nad_c	0	1000		sMtb: Rienksma et al. 2014, BioCyc DB 20.0: Caspi et al. 2016
EX_mobd	EX_mobd	Exchange	mobd_e <=>	-1000	1000.0		sMtb: Rienksma et al. 2014, BioCyc DB 20.0: Caspi et al. 2016
TBSYNLDPS	halima-5(6),13-dien-15-yl-diphosphate lyase (cyclizing)	Others	ggdp_c --> tbsinyldp_c	0.0	1000.0	Rv3377c	Layre et al. 2014
TBSNLS1	tuberculosinyl diphosphate diphosphohydrolase (tuberculosinol forming)	Others	h2o_c + tbsinyldp_c --> ppi_c + tbsinol_c	0.0	1000.0	Rv3378c	Layre et al. 2014
TBSNLS2	tuberculosinyl diphosphate diphosphohydrolase (isotuberculosinol forming)	Others	h2o_c + tbsinyldp_c --> isotbsinol__13S_c + ppi_c	0.0	1000.0	Rv3378c	Layre et al. 2014
TBSNLS3	RXN-14039	Others	h2o_c + tbsinyldp_c --> isotbsinol__13R_c + ppi_c	0.0	1000.0	Rv3378c	Layre et al. 2014
BKDA1	BKDA1	Lipid metabolism	3mop_c + h_c + lpam_c --> 2mbdhl_c + co2_c	0	1000	Rv2497c and Rv2496c	sMtb: Rienksma et al. 2014, BioCyc DB 20.0: Caspi et al. 2016
BPNT2	3',5'-bisphosphate nucleotidase (paps)	Sulfur metabolism	h2o_c + paps_c --> aps_c + pi_c	0.0	1000.0	Rv2131c	sMtb: Rienksma et al. 2014, BioCyc DB 20.0: Caspi et al. 2016
GLPD2	MNXR49865	Glycerophospholipid metabolism	glyc3p_c + q8_c --> dhap_c + q8h2_c	0.0	1000.0	Rv3302c or Rv2249c	sMtb: Rienksma et al. 2014, BioCyc DB 20.0: Caspi et al. 2016
G3PD1ir	glycerol-3-phosphate dehydrogenase (NAD)	Glycerophospholipid metabolism	dhap_c + h_c + nadh_c <=> glyc3p_c + nad_c	-1000.0	1000.0	Rv2982c or Rv0564c	sMtb: Rienksma et al. 2014, BioCyc DB 20.0: Caspi et al. 2016
G3PT	glycerol-3-phosphatase	Glycerophospholipid metabolism	glyc3p_c + h2o_c --> glyc_c + pi_c	0.0	1000.0	Rv1692	sMtb: Rienksma et al. 2014, BioCyc DB 20.0: Caspi et al. 2016
DHORD2	Dihydoorotic acid dehydrogenase (quinone8)	Purine and Pyrimidine Biosynthesis	dhor__S_c + q8_c --> orot_c + q8h2_c	0.0	1000.0	Rv2139	iOSDD: Vashisht et al. 2014
PPAKr	Propionate kinase	Propanoate Metabolism	atp_c + ppa_c --> adp_c + ppap_c	0.0	1000.0	Rv0409	sMtb: Rienksma et al. 2014, BioCyc DB 20.0: Caspi et al. 2016
PTA2	Phosphate acetyltransferase	Lipid metabolism	coa_c + ppap_c <=> pi_c + ppcoa_c	-1000.0	1000.0	Rv0408	sMtb: Rienksma et al. 2014, BioCyc DB 20.0: Caspi et al. 2016
EMB	EMB	Arabinogalactan biosynthesis	agalfragund_c + 70.0 decda__tb_c <=> arabinanagalfragund_c + 70.0 decd__tb_c	-1000	1000	Rv3794 and Rv3795 and Rv3793 and Rv2673 and Rv3805c	BioCyc DB 20.0: Caspi et al. 2016
BTNt	MNXR974	Transport	btn_e <=> btn_c	-1000.0	1000.0		sMtb: Rienksma et al. 2014, BioCyc DB 20.0: Caspi et al. 2016
EX_btn	EX_btn	Exchange	btn_e <=>	-1	1000.0		sMtb: Rienksma et al. 2014, BioCyc DB 20.0: Caspi et al. 2016
GXRA	Glyoxylate reductive aminase	Glyoxylate Metabolism	glx_c + h_c + nadh_c + nh4_c --> gly_c + h2o_c + nad_c	0	1000	Rv2780	Michelle M. Griffin et al. 2012
OPP	R05611	Lipid metabolism	hepdp_c + ipdp_c --> octdp_c + ppi_c	0	1000		sMtb: Rienksma et al. 2014, BioCyc DB 20.0: Caspi et al. 2016
HEXTT	trans-hexaprenyltranstransferase	Lipid metabolism	hexdp_c + ipdp_c --> hepdp_c + ppi_c	0.0	1000.0	Rv0562	sMtb: Rienksma et al. 2014, BioCyc DB 20.0: Caspi et al. 2016
PPTTm	trans-pentaprenyltranstransferase, mitochondrial	Lipid metabolism	ipdp_c + pendp_c --> hexdp_c + ppi_c	0.0	1000.0		sMtb: Rienksma et al. 2014, BioCyc DB 20.0: Caspi et al. 2016
GGTT	geranylgeranyltranstransferase	Lipid metabolism	ggdp_c + ipdp_c --> pendp_c + ppi_c	0.0	1000.0	Rv3398c	sMtb: Rienksma et al. 2014, BioCyc DB 20.0: Caspi et al. 2016
ACYP_2	acylphosphatase (2)	Pyruvate Metabolism	actp_c + h2o_c --> ac_c + h_c + pi_c	0	1000	Rv2922A	sMtb: Rienksma et al. 2014, BioCyc DB 20.0: Caspi et al. 2016
GTPDPDP	guanosine-5'-triphosphate,3'-diphosphate diphosphatase	Purine and Pyrimidine Biosynthesis	gdptp_c + h2o_c <=> h_c + pi_c + ppgpp_c	-1000	1000		sMtb: Rienksma et al. 2014, BioCyc DB 20.0: Caspi et al. 2016
PPGPPDP	guanosine-3',5'-bis(diphosphate) 3'-diphosphatase	Purine and Pyrimidine Biosynthesis	h2o_c + ppgpp_c --> gdp_c + ppi_c	0.0	1000.0		sMtb: Rienksma et al. 2014, BioCyc DB 20.0: Caspi et al. 2016
AKGDH	2-Oxogluterate dehydrogenase	Citric Acid Cycle	akg_c + coa_c + nad_c --> co2_c + nadh_c + succoa_c	0.0	1000.0
EX_nodcoa	nodcoa exchange	Exchange	nodcoa_e -->	0	1000.0		No reference: Exchange reaction
NODCOAt	NODCOA_IN	Transport	nodcoa_e --> nodcoa_c	0.0	1000.0
EX_octscoa	octscoa exchange	Exchange	octscoa_e -->	0	1000.0		No reference: Exchange reaction
OCTSCOAt	OCTSCOA_IN	Transport	octscoa_e --> octscoa_c	0.0	1000.0
ATPM	ATP maintenance requirement		atp_c + h2o_c --> adp_c + h_c + pi_c	3.15	1000.0
VPAMTr	Valine-pyruvate aminotransferase	Valine, Leucine, and Isoleucine Metabolism	3mob_c + ala__L_c <=> pyr_c + val__L_c	-1000.0	1000.0	Rv3565
EGTB	EGTB	Ergothioneine biosynthesis	glucys_c + hercyn_c + o2_c --> gluhercyso_c	0	1000	Rv3703c	Richard-Greenblatt et al. 2015
EGTC	EGTC	Ergothioneine biosynthesis	fadh2_c + gluhercyso_c --> fad_c + glu__L_c + hercyso_c	0	1000	Rv3702c	Richard-Greenblatt et al. 2015
EGTE	EGTE	Ergothioneine biosynthesis	hercyso_c --> ergoth_c + nh4_c + pyr_c	0	1000	Rv3700c	Richard-Greenblatt et al. 2015
TMDS3	Dihydrofolate Synthase (FAD dependent)	Purine and Pyrimidine Biosynthesis	dump_c + h_c + mlthf_c + nadph_c --> dtmp_c + nadp_c + thf_c	0	1000	Rv2754c	sMtb: Rienksma et al. 2014, BioCyc DB 20.0: Caspi et al. 2016
MHUD1	Heme Degredation MhuD	Cofactor	h2o_c + o2_c + pheme_c --> fe2_c + mycobilin_c	0	1000	Rv3592	Nambu et al. 2013
OTSB1	MNXR90564	Mycolic acid pathway	h2o_c + tre6mmp_c --> h_c + pi_c + tre6mm_c	0	1000	Rv3400 or Rv2006	sMtb: Rienksma et al. 2014, BioCyc DB 20.0: Caspi et al. 2016
MYCOPP	MNXR90581	Mycolic acid pathway	c78mycolateACP_c + ppm_c --> ACP_c + c78mycolatepp_c	0.0	1000.0	Rv3802c	sMtb: Rienksma et al. 2014, BioCyc DB 20.0: Caspi et al. 2016
TMMYCO	TMMYCO	Mycolic acid pathway	c78mycolatepp_c + tre6p_c --> ppm_c + tre6mmp_c	0.0	1000.0	Rv1288 or Rv0519c or Rv0774c	sMtb: Rienksma et al. 2014, BioCyc DB 20.0: Caspi et al. 2016
MYCOE	MYCOE	Mycolic acid pathway	ACP_c + 1.75 h2o_c + 0.25 kmycolate_c + 0.25 mkmycolate_c + 0.25 mmycolate_c + 0.25 mycolate_c --> c78mycolateACP_c + 1.5 co2_c + 6.0 h_c	0	1000		sMtb: Rienksma et al. 2014, BioCyc DB 20.0: Caspi et al. 2016
PPM1	MNXR76028	Mycolic acid pathway	gdpmann_c + udcpp_c --> gdp_c + ppm_c	0.0	1000.0	Rv2051c	sMtb: Rienksma et al. 2014, BioCyc DB 20.0: Caspi et al. 2016
PEPA	MNXR86162	Starch and sucrose metabolism	malt_c + pi_c --> h2o_c + malt6p_c	0.0	1000.0	Rv0125	sMtb: Rienksma et al. 2014, BioCyc DB 20.0: Caspi et al. 2016
NADDP	NAD diphosphatase	Nicotinate and nicotinamide metabolism	h2o_c + nad_c --> amp_c + h_c + nmn_c	0.0	1000.0	Rv3199c	sMtb: Rienksma et al. 2014, BioCyc DB 20.0: Caspi et al. 2016
NMNAT	nicotinamide-nucleotide adenylyltransferase	Nicotinate and nicotinamide metabolism	atp_c + nmn_c --> nad_c + ppi_c	0	1000	Rv2421c	sMtb: Rienksma et al. 2014, BioCyc DB 20.0: Caspi et al. 2016
EGTD	S-adenosyl-L-methionine:L-histidine Nalpha-methyltransferase		3 amet_c + his__L_c --> 3 ahcys_c + 3 h_c + hercyn_c	0.0	1000.0	Rv3701c	Richard-Greenblatt et al. 2015
ACONMT	Trans-aconitate methyltransferase	Unassigned	acon_T_c + amet_c --> aconm_c + ahcys_c	0.0	1000.0	Rv0294	BioCyc DB 20.0: Caspi et al. 2016
MANPGH	2-O-alpha-mannosyl-6-phosphate-D-glycerate hydrolase	Alternate Carbon Metabolism	h2o_c + man6pglyc_c --> glyc__R_c + man6p_c	0.0	1000.0	Rv0648	BioCyc Database 20.0
EPH	Epoxide hydrolysis	Degradation/Utilization/Assimilation	epox_c + h2o_c <=> dhocdc_c	-1000.0	1000.0	Rv1124 or Rv3176c or Rv1938 or Rv0134 or Rv3617 or Rv3670 or Rv2740	BioCyc Database 20.0
FBPA	MNXR90624	Mycolic acid pathway	h2o_c + 2.0 tre6mm_c --> 2.0 h_c + tdm3_c + tre_c	0	1000	Rv3804c and Rv1886c and Rv0129c and Rv3803c	sMtb: Rienksma et al. 2014, BioCyc DB 20.0: Caspi et al. 2016
DGTP8DETOX	8-oxo-dGTP diphosphohydrolase		8oxdgtp_c + h2o_c --> 8oxdgmp_c + h_c + ppi_c	0.0	1000.0	Rv0413 or Rv1160	BioCyc Database 20.0
DGTP8OXO	RXN-11410		dgtp_c + 2 oh1_c --> 8oxdgtp_c + h2o_c	0.0	1000.0		BioCyc Database 20.0
GTP8OXO	RXN-11409		gtp_c + 2 oh1_c --> 8oxgtp_c + h2o_c	0.0	1000.0		BioCyc Database 20.0
TAG	MNXR87026	Fatty acid biosynthesis	10.0 12dgr_TB_c + arachcoa_c + hexccoa_c + nodcoa_c + pentdcoa_c + 2.0 pmtcoa_c + 3.0 stcoa_c --> 10.0 coa_c + 10.0 tag_TB_c	0	1000	Rv3130c or Rv3734c or Rv3234c or Rv3088 or Rv0221 or Rv0895 or Rv1425 or Rv1760 or Rv2285 or Rv2484c or Rv3087 or Rv3233c or Rv3371 or Rv3480c or Rv3740c	sMtb: Rienksma et al. 2014, BioCyc DB 20.0: Caspi et al. 2016
LIPY	LIPY	Lipid metabolism	10.0 h2o_c + 9.0 tag_TB_c --> 9.0 12dgr_TB_c + arach_c + 2.0 hdca_c + 2.0 hexc_c + 4.0 ocdca_c	0	1000	Rv3097c	sMtb: Rienksma et al. 2014, BioCyc DB 20.0: Caspi et al. 2016
LIPW	MNXR84636	Glycerophospholipid metabolism	h2o_c + h_c + pc_TB_c --> 12dgr_TB_c + cholp_c	0.0	1000.0	Rv0217c or Rv0220 or Rv0646c or Rv1076 or Rv1104 or Rv1105 or Rv1399c or Rv1400c or Rv1426c or Rv1497 or Rv1755c or Rv1900c or Rv1923 or Rv2045c or Rv2284 or Rv2349c or Rv2350c or Rv2351c or Rv2385 or Rv2463 or Rv2485c or Rv2970c or Rv3084 or Rv3176c or Rv3203 or Rv3487c or Rv3775	sMtb: Rienksma et al. 2014, BioCyc DB 20.0: Caspi et al. 2016
CHOLK	Choline kinase	Glycerophospholipid metabolism	atp_c + chol_c + h_c <=> adp_c + cholp_c	-1000	1000	Rv3817	sMtb: Rienksma et al. 2014, BioCyc DB 20.0: Caspi et al. 2016
PC_TBt	T00157	Transport	pc_TB_e <=> pc_TB_c	-1000.0	1000.0		sMtb: Rienksma et al. 2014, BioCyc DB 20.0: Caspi et al. 2016
BIRA	BIRA	Mycolic acid pathway	accb_c + atp_c + h2o_c --> amp_c + bccp_c + h_c + ppi_c	0	1000	Rv3279c	sMtb: Rienksma et al. 2014, BioCyc DB 20.0: Caspi et al. 2016
ACCD3	ACCD3	Mycolic acid pathway	accoa_c + bccpco2_c --> accb_c + h_c + malcoa_c	0	1000	Rv0904c	sMtb: Rienksma et al. 2014, BioCyc DB 20.0: Caspi et al. 2016
ACCA3	ACCA3	Mycolic acid pathway	atp_c + bccp_c + hco3_c --> adp_c + bccpco2_c + pi_c	0	1000	Rv3285	sMtb: Rienksma et al. 2014, BioCyc DB 20.0: Caspi et al. 2016
GMHEPPA	D-glycero-D-manno-heptose 1,7-bisphosphate phosphatase	Lipopolysaccharide Biosynthesis / Recycling	gmhep17bp_c + h2o_c --> gmhep1p_c + pi_c	0.0	1000.0	Rv0114	iOSDD: Vashisht et al. 2014
ALCD19y	alcohol dehydrogenase (glycerol, NADP)	Glycerolipid metabolism	glyc_c + nadp_c <=> glyald_c + h_c + nadph_c	-1000.0	1000.0	Rv3045	sMtb: Rienksma et al. 2014, BioCyc DB 20.0: Caspi et al. 2016
EX_pc_TB	EX_pc_TB	Exchange	pc_TB_e -->	0.0	1000.0		sMtb: Rienksma et al. 2014, BioCyc DB 20.0: Caspi et al. 2016
DM_ergoth_c	ergoth_c Demand reaction	Intracellular demand	ergoth_c -->	0	1000		Artificial Drain
DM_tbsinol_c	tbsinol_c Demand reaction	Intracellular demand	tbsinol_c -->	0	1000		Artificial Drain
DM_isotbsinol__13S_c	isotbsinol__13S_c Demand reaction	Intracellular demand	isotbsinol__13S_c -->	0	1000		Artificial Drain
DM_isotbsinol__13R_c	isotbsinol__13R_c Demand reaction	Intracellular demand	isotbsinol__13R_c -->	0	1000		Artificial Drain
DM_psd5p_c	psd5p_c Demand reaction	Intracellular demand	psd5p_c -->	0	1000		Artificial Drain
DM_cpppg1_c	cpppg1_c Demand reaction	Intracellular demand	cpppg1_c -->	0	1000		Artificial Drain
DM_scys__L_c	scys__L_c Demand reaction	Intracellular demand	scys__L_c -->	0	1000		Artificial Drain
DM_gmhep1p_c	gmhep1p_c Demand reaction	Intracellular demand	gmhep1p_c -->	0	1000		Artificial Drain

## Sheet: Metabolites
Metabolite ID	Metabolite Name	Metabolite Formula
2agpe160_c	2-Acyl-sn-glycero-3-phosphoethanolamine-n-C160	C21H44NO7P1
atp_c	ATP	C10H12N5O13P3
hdca_c	Hexadecanoate-n-C160	C16H31O2
amp_c	AMP	C10H12N5O7P
pe160_c	phosphatidylethanolamine-dihexadecanoyl-n-C160	C37H74N1O8P1
ppi_c	Diphosphate	HO7P2
2agpe180_c	2-Acyl-sn-glycero-3-phosphoethanolamine-n-C180	C23H48NO7P1
ocdca_c	octadecanoate-n-C180	C18H35O2
pe180_c	phosphatidylethanolamine-dioctadecanoyl-n-C180	C41H82N1O8P1
h2o_c	H2O	H2O
pi_c	Phosphate	HO4P
5dglcn_c	5-Dehydro-D-gluconate	C6H9O7
h_c	H	H
nadph_c	Nicotinamide-adenine-dinucleotide-phosphate--reduced	C21H26N7O17P3
glcn_c	D-Gluconate	C6H11O7
nadp_c	Nicotinamide-adenine-dinucleotide-phosphate	C21H25N7O17P3
ACP_c	acyl-carrier-protein	C11H21N2O7PRS
mocdca_c	10-methylstearic-acid	C19H37O2
mstrACP_c	10methyl-stearyoyl-ACP	C30H57N2O8PRS
4hbz_c	4-Hydroxybenzoate	C7H5O3
4hbzACP_c	4-hydroxybenzoyl-ACP	C18H25N2O9PRS
palmACP_c	Palmitoyl-ACP-n-C160ACP	C27H51N2O8PRS
4abut_c	4-Aminobutanoate	C4H9NO2
akg_c	2-Oxoglutarate	C5H4O5
glu__L_c	L-Glutamate	C5H8NO4
sucsal_c	Succinic-semialdehyde	C4H5O3
acac_c	Acetoacetate	C4H5O3
accoa_c	Acetyl-CoA	C23H34N7O17P3S
aacoa_c	Acetoacetyl-CoA	C25H36N7O18P3S
ac_c	Acetate	C2H3O2
coa_c	Coenzyme-A	C21H32N7O16P3S
acald_c	Acetaldehyde	C2H4O
nad_c	Nicotinamide-adenine-dinucleotide	C21H26N7O14P2
nadh_c	Nicotinamide-adenine-dinucleotide--reduced	C21H27N7O14P2
adocbip_c	Adenosyl-cobinamide-phosphate	C58H83CoN16O14P
gtp_c	GTP	C10H12N5O14P3
agdpcbi_c	Adenosine-GDP-cobinamide	C68H95CoN21O21P2
co2_c	CO2	CO2
hexccoa_c	Hexacosanoyl-CoA-n-C260CoA	C47H83N7O17P3S
chexccoa_c	carboxy-hexacosanoyl-CoA	C48H81N7O18P3S
hco3_c	Bicarbonate	CHO3
adp_c	ADP	C10H12N5O10P2
malcoa_c	Malonyl-CoA	C24H33N7O19P3S
hexc_c	hexacosanoate-n-C260	C26H51O2
acgam6p_c	N-Acetyl-D-glucosamine-6-phosphate	C8H14NO9P
acgam1p_c	N-Acetyl-D-glucosamine-1-phosphate	C8H14NO9P
uacgam_c	UDP-N-acetyl-D-glucosamine	C17H25N3O17P2
udcpp_c	Undecaprenyl-phosphate	C55H89O4P
ump_c	UMP	C9H11N2O9P
unaga_c	Undecaprenyl-diphospho-N-acetyl-glucosamine	C63H103NO12P2
acglu_c	N-Acetyl-L-glutamate	C7H9NO5
acg5p_c	N-Acetyl-L-glutamyl-5-phosphate	C7H9NO8P
2obut_c	2-Oxobutanoate	C4H5O3
pyr_c	Pyruvate	C3H3O3
2ahbut_c	S-2-Aceto-2-hydroxybutanoate	C6H9O4
actp_c	Acetyl-phosphate	C2H3O5P
alac__S_c	S-2-Acetolactate	C5H7O4
acorn_c	N2-Acetyl-L-ornithine	C7H14N2O3
orn_c	Ornithine	C5H13N2O2
cit_c	Citrate	C6H5O7
icit_c	Isocitrate	C6H5O7
acg5sa_c	N-Acetyl-L-glutamate-5-semialdehyde	C7H10NO4
fmn_c	FMN	C17H19N4O9P
ribflv_c	Riboflavin	C17H20N4O6
apoACP_c	apoprotein-acyl-carrier-protein	RHO
pap_c	Adenosine-3-5-bisphosphate	C10H11N5O10P2
ppa_c	Propionate-n-C30	C3H5O2
ppcoa_c	Propanoyl-CoA	C24H36N7O17P3S
acysbmn_c	acetyl-cystine-bimane	C15H18N3O5S
acysbmn_e	acetyl-cystine-bimane	C15H18N3O5S
adn_c	Adenosine	C10H13N5O4
ins_c	Inosine	C10H12N4O5
nh4_c	Ammonium	H4N
4adcho_c	4-amino-4-deoxychorismate	C10H10NO5
4abz_c	4-Aminobenzoate	C7H6NO2
adcobhex_c	adenosyl-cobyric-acid	C55H76CoN15O11
appl_c	1-Aminopropan-2-ol	C3H10NO
adocbi_c	Adenosyl-cobinamide	C58H84CoN16O11
applp_c	D-1-Aminopropan-2-ol-O-phosphate	C3H9NO4P
chor_c	chorismate	C10H8O6
gln__L_c	L-Glutamine	C5H10N2O3
adcobdam_c	Adenosyl-cobyrinate-diamide	C55H68CoN11O15
pppi_c	Inorganic-triphosphate	HO10P3
gdp_c	GDP	C10H12N5O11P2
amet_c	S-Adenosyl-L-methionine	C15H23N6O5S
ametam_c	S-Adenosylmethioninamine	C14H24N6O3S
camp_c	cAMP	C10H11N5O6P
dgtp_c	dGTP	C10H12N5O13P3
dgdp_c	dGDP	C10H12N5O10P2
rdmbzi_c	N1-alpha-D-ribosyl-5-6-dimethylbenzimidazole	C14H18N2O4
adocbl_c	Adenosylcobalamin	C72H100CoN18O17P
gmp_c	GMP	C10H12N5O8P
ade_c	Adenine	C5H5N5
prpp_c	5-Phospho-alpha-D-ribose-1-diphosphate	C5H8O14P3
aps_c	Adenosine-5-phosphosulfate	C10H12N5O10PS
paps_c	3-Phosphoadenylyl-sulfate	C10H11N5O13P2S
dcamp_c	N6-1-2-Dicarboxyethyl-AMP	C14H14N5O11P
fum_c	Fumarate	C4H2O4
25aics_c	S-2-5-Amino-1-5-phospho-D-ribosyl-imidazole-4-carboxamidosuccinate	C13H15N4O12P
aicar_c	5-Amino-1-5-Phospho-D-ribosyl-imidazole-4-carboxamide	C9H13N4O8P
asp__L_c	L-Aspartate	C4H6NO4
imp_c	IMP	C10H11N4O8P
agalfragund_c	arabinofuranose-galactofuranosyl-30-rhamanosyl-N-acetylglucosamyl-undecaprenyl-diphosphate-M-tb	C254H423NO171P2
arabinanagalfragund_c	arabinan-arabinofuranose-galactofuranosyl-30-rhamanosyl-N-acetylglucosamyl-undecaprenyl-diphosphate-M-tb	C604H983NO451P2
decda__tb_c	decaprenylphosphoryl-beta-D-arabinofuranose	C55H89O8P
galfragund_c	galactofuranosyl-30-rhamanosyl-N-acetylglucosamyl-undecaprenyl-diphosphate-M-tb	C249H415NO167P2
decd__tb_c	E-E-E-E-E-E-E-Z-Z-decaprenyl-phosphate	C50H81O4P
gam6p_c	D-Glucosamine-6-phosphate	C6H13NO8P
agm_c	Agmatine	C5H16N4
ptrc_c	Putrescine	C4H14N2
urea_c	Urea	CH4N2O
1hdecg3p_c	1-hexadecanoyl-sn-glycerol-3-phosphate	C19H37O7P1
pa160_c	1-2-dihexadecanoyl-sn-glycerol-3-phosphate	C35H67O8P1
pa160190_c	1-2-sn-glycerol-3-phosphate	C38H73O8P
1msg3p_c	1-Acyl-sn-glycerol-3-phosphate-branched-C190	C22H43O7P
pa190190_c	1-2-sn-glycerol-3-phosphate	C41H79O8P
ahcys_c	S-Adenosyl-L-homocysteine	C14H20N6O5S
hcys__L_c	L-Homocysteine	C4H9NO2S
rhcys_c	S-Ribosyl-L-homocysteine	C9H17NO6S
air_c	5-amino-1-5-phospho-D-ribosyl-imidazole	C8H12N3O7P
4ahmmp_c	4-Amino-5-hydroxymethyl-2-methylpyrimidine	C6H9N3O
gcald_c	Glycolaldehyde	C2H4O2
10fthf_c	10-Formyltetrahydrofolate	C20H21N7O7
fprica_c	5-Formamido-1-5-phospho-D-ribosyl-imidazole-4-carboxamide	C10H13N4O9P
thf_c	5-6-7-8-Tetrahydrofolate	C19H21N7O6
for_c	Formate	CH1O2
5aizc_c	5-amino-1-5-phospho-D-ribosyl-imidazole-4-carboxylate	C9H11N3O9P
sdhlam_c	S-Succinyldihydrolipoamide	C12H20NO4S2
dhlam_c	Dihydrolipoamide	C8H17NOS2
succoa_c	Succinyl-CoA	C25H35N7O19P3S
alaala_c	D-Alanyl-D-alanine	C6H12N2O3
ala__D_c	D-Alanine	C3H7NO2
ala__L_c	L-Alanine	C3H7NO2
ala__L_e	L-Alanine	C3H7NO2
h_e	H	H
fald_c	Formaldehyde	CH2O
pacald_c	Phenylacetaldehyde	C8H8O
pac_c	Phenylacetic-acid	C8H7O2
8aonn_c	8-Amino-7-oxononanoate	C9H17NO3
amob_c	S-Adenosyl-4-methylthio-2-oxobutanoate	C15H19N5O6S
dann_c	7-8-Diaminononanoate	C9H21N2O2
ad_c	acetamide	C2H5NO
2dmmq8_c	2-Demethylmenaquinone-8	C50H70O2
mql8_c	Menaquinol-8	C51H74O2
mqn8_c	Menaquinone-8	C51H72O2
cgly_c	Cys-Gly	C5H10N2O3S
cys__L_c	L-Cysteine	C3H7NO2S
gly_c	Glycine	C2H5NO2
anth_c	Anthranilate	C7H6NO2
pran_c	N-5-Phospho-D-ribosyl-anthranilate	C12H13NO9P
pmcoa_c	Pimeloyl-CoA	C28H41N7O19P3S
ala__B_c	beta-Alanine	C3H7NO2
5apru_c	5-Amino-6-5-phosphoribosylamino-uracil	C9H13N4O9P
5aprbu_c	5-Amino-6-5-phosphoribitylamino-uracil	C9H15N4O9P
arab__D_c	D-Arabinose	C5H10O5
tarab__D_c	tetra-arabinofuranoside	C20H34O17
arachcoa_c	arachidyl-coenzyme-A	C41H70N7O17P3S
arachACP_c	eicosanoyl-ACP	C31H59N2O8PRS
arab__L_c	L-Arabinose	C5H10O5
arab__D_e	D-Arabinose	C5H10O5
arab__L_e	L-Arabinose	C5H10O5
arg__L_c	L-Arginine	C6H15N4O2
citr__L_c	L-Citrulline	C6H13N3O3
argsuc_c	N-omega--L-Arginino-succinate	C10H17N4O6
arg__L_e	L-Arginine	C6H15N4O2
aspsa_c	L-Aspartate-4-semialdehyde	C4H7NO3
4pasp_c	4-Phospho-L-aspartate	C4H6NO7P
asn__L_c	L-Asparagine	C4H8N2O3
asn__L_e	L-Asparagine	C4H8N2O3
cbp_c	Carbamoyl-phosphate	CH2NO5P
cbasp_c	N-Carbamoyl-L-aspartate	C5H6N2O5
o2_c	O2	O2
h2o2_c	Hydrogen-peroxide	H2O2
oaa_c	Oxaloacetate	C4H2O5
iasp_c	Iminoaspartate	C4H3NO4
succ_c	Succinate	C4H4O4
asp__L_e	L-Aspartate	C4H6NO4
sucarg_c	N2-Succinyl-L-arginine	C10H17N4O5
prbatp_c	1-5-Phosphoribosyl-ATP	C15H19N5O20P4
btn_c	Biotin	C10H15N2O3S
btamp_c	Biotinyl-5-AMP	C20H27N7O9PS
ala__B_e	beta-Alanine	C3H7NO2
bhb_c	R-3-Hydroxybutanoate	C4H7O3
betald_c	Betaine-aldehyde	C5H12NO
glyb_c	Glycine-betaine	C5H11NO2
bmn_c	bimane	C10H12N2O2
msh_c	mycothiol-reduced	C17H30N2O12S
bmnmsh_c	bimane-conjugated-mycothiol-mtb	C27H40N4O14S
bmn_e	bimane	C10H12N2O2
dtbt_c	Dethiobiotin	C10H17N2O3
s_c	Sulfur	S
h2s_c	Hydrogen-sulfide	H2S
ca2_c	Calcium	Ca
ca2_e	Calcium	Ca
cbi_c	Cobinamide	C48H72CoN11O8
cbl1_c	Cob-I-alamin	C62H88CoN13O14P
cdpdhdecg_c	CDP-1-2-dihexadecanoylglycerol	C44H79N3O15P2
cmp_c	CMP	C9H12N3O8P
cdpc16c19g_c	cdp-diacylglycerol-C160-C190	C47H85N3O15P2
cdpc19c19g_c	cdp-diacylglycerol-C190-C190	C50H91N3O15P2
4c2me_c	4-cytidine-5-diphospho-2-C-methyl-D-erythritol	C14H23N3O14P2
2p4c2me_c	2-phospho-4-cytidine-5-diphospho-2-C-methyl-D-erythritol	C14H22N3O17P3
inost_c	myo-Inositol	C6H12O6
ptd1ino160_c	phosphatidyl-1D-myo-inositol	C41H78O13P
ptd1ino160190_c	phosphatidyl-1D-myo-inositol-C160-C190	C44H84O13P
chol_e	Choline	C5H14NO
chol_c	Choline	C5H14NO
pphn_c	Prephenate	C10H8O6
3psme_c	5-O-1-Carboxyvinyl-3-phosphoshikimate	C10H9O10P
igam_c	1D-myo-inositol-2-deoxy-D-glucopyranoside	C12H24NO10
cigam_c	cys-1D-myo-inositol-2-deoxy-D-glucopyranoside	C15H28N2O11S
cit_e	Citrate	C6H5O7
pg160190_c	Phosphatidylglycerol-hexadecanoyl-methylstearoyl	C41H80O10P
clpn160190_c	cardiolipin-dihexadecanoyl-dimethylstearoyl	C79H152O17P2
glyc_c	Glycerol	C3H8O3
cmcbtt_c	carboxymycobactin-T-R8-carbon-final-carbon-is-carboxyl-group	C33H48N5O13
fe3_e	Fe3	Fe
fcmcbtt_c	iron-III-chelated-carboxymycobactin-T-R8-carbon-final-carbon-is-carboxyl-group	C33H48N5O13Fe
fe3_c	Fe3	Fe
2c25dho_c	2-Carboxy-2-5-dihydro-5-oxofuran-2-acetate	C7H6O6
5odhf2a_c	5-Oxo-4-5-dihydrofuran-2-acetate	C6H5O4
co2_e	CO2	CO2
coa_e	Coenzyme-A	C21H32N7O16P3S
cobalt2_c	Co2	Co
cobalt2_e	Co2	Co
hgbam_c	Hydrogenobyrinate-a-c-diamide	C45H57N6O12
co2dam_c	Cob-II-yrinate-a-c-diamide	C45H56CoN6O12
co_c	Carbon-monoxide	CO
co_e	Carbon-monoxide	CO
codhpre6_c	cobalt-dihydro-precorrin-6	C44H47N4O16Co
copre6_c	cobalt-precorrin-6	C44H45N4O16Co
cpppg3_c	Coproporphyrinogen-III	C36H40N4O8
pppg9_c	Protoporphyrinogen-IX	C34H38N4O4
crn_e	L-Carnitine	C7H15NO3
crn_c	L-Carnitine	C7H15NO3
utp_c	UTP	C9H11N2O15P3
ctp_c	CTP	C9H12N3O14P3
cyan_c	Hydrogen-cyanide	CHN
tsul_c	Thiosulfate	O3S2
so3_c	Sulfite	O3S
tcynt_c	Thiocyanate	CNS
ficytc_c	Ferricytochrome-c	C42H52FeN8O6S2
qh2_c	Ubiquinol	C14H20O4
focytc_c	Ferrocytochrome-c	C42H53FeN8O6S2
q_c	Ubiquinone	C14H18O4
co1dam_c	Cob-I-yrinate-a-c-diamide	C45H56CoN6O12
acser_c	O-Acetyl-L-serine	C5H9NO4
cyst__L_c	L-Cystathionine	C7H14N2O4S
ser__L_c	L-Serine	C3H7NO3
q8h2_c	Ubiquinol-8	C49H76O4
q8_c	Ubiquinone-8	C49H74O4
cytd_c	Cytidine	C9H13N3O5
uri_c	Uridine	C9H12N2O6
cytd_e	Cytidine	C9H13N3O5
cdp_c	CDP	C9H12N3O11P2
dcmp_c	dCMP	C9H12N3O7P
dcdp_c	dCDP	C9H12N3O10P2
cl_e	Chloride	Cl
cl_c	Chloride	Cl
cu2_e	Cu2	Cu
cu2_c	Cu2	Cu
dad__2_c	Deoxyadenosine	C10H13N5O3
din_c	Deoxyinosine	C10H12N4O4
damp_c	dAMP	C10H12N5O6P
dadp_c	dADP	C10H12N5O9P2
12dgr160_c	1-2-Diacyl-sn-glycerol-dihexadecanoyl-n-C160	C35H68O5
ala__D_e	D-Alanine	C3H7NO2
26dap__M_c	meso-2-6-Diaminoheptanedioate	C7H14N2O4
lys__L_c	L-Lysine	C6H15N2O2
26dap__LL_c	LL-2-6-Diaminoheptanedioate	C7H14N2O4
ru5p__D_c	D-Ribulose-5-phosphate	C5H9O8P
db4p_c	3-4-dihydroxy-2-butanone-4-phosphate	C4H7O6P
decdp__tb_c	E-E-E-E-E-E-E-Z-Z-Decaprenyl-diphosphate	C50H81O7P2
decdpr__tb_c	decaprenylphosphoryl-beta-D-5-phosphoribose	C55H88O11P2
decdr__tb_c	decaprenylphosphoryl-beta-D-5-ribose	C55H89O8P
frdp_c	Farnesyl-diphosphate	C15H25O7P2
ipdp_c	Isopentenyl-diphosphate	C5H9O7P2
dctp_c	dCTP	C9H12N3O13P3
dutp_c	dUTP	C9H11N2O14P3
dcyt_c	Deoxycytidine	C9H13N3O4
duri_c	Deoxyuridine	C9H12N2O5
e4p_c	D-Erythrose-4-phosphate	C4H7O7P
pep_c	Phosphoenolpyruvate	C3H2O6P
2dda7p_c	2-Dehydro-3-deoxy-D-arabino-heptonate-7-phosphate	C7H10O10P
pmtcoa_c	Palmitoyl-CoA-n-C160CoA	C37H62N7O17P3S
hdcoa_c	Hexadecenoyl-CoA-n-C161CoA	C37H60N7O17P3S
stcoa_c	Stearoyl-CoA-n-C180CoA	C39H66N7O17P3S
odecoa_c	Octadecenoyl-CoA-n-C181CoA	C39H65N7O18P3S
2dglcn_c	2-Deoxy-D-gluconate	C6H11O6
3ddgc_c	3-Dehydro-2-deoxy-D-gluconate	C6H9O6
dgmp_c	dGMP	C10H12N5O7P
23dhmb_c	R-2-3-Dihydroxy-3-methylbutanoate	C5H9O4
3mob_c	3-Methyl-2-oxobutanoate	C5H7O3
23dhmp_c	R-2-3-Dihydroxy-3-methylpentanoate	C6H11O4
3mop_c	S-3-Methyl-2-oxopentanoate	C6H9O3
23dhdp_c	2-3-Dihydrodipicolinate	C7H5NO4
thdp_c	2-3-4-5-Tetrahydrodipicolinate	C7H7NO4
dhf_c	7-8-Dihydrofolate	C19H19N7O6
dhpt_c	Dihydropteroate	C14H13N6O3
dhna_c	1-4-Dihydroxy-2-naphthoate	C11H7O4
octdp_c	all-trans-Octaprenyl-diphosphate	C40H65O7P2
dhnpt_c	Dihydroneopterin	C9H13N5O4
2ahhmp_c	2-Amino-4-hydroxy-6-hydroxymethyl-7-8-dihydropteridine	C7H9N5O2
6hmhpt_c	6-hydroxymethyl-dihydropterin	C7H9N5O2
dhor__S_c	S-Dihydroorotate	C5H5N2O4
orot_c	Orotate	C5H3N2O4
25dhpp_c	2-5-Diamino-6-hydroxy-4-5-phosphoribosylamino-pyrimidine	C9H14N5O8P
25drapp_c	2-5-Diamino-6-ribosylamino-4-3H-pyrimidinone-5-phosphate	C9H14N5O8P
6hmhptpp_c	6-hydroxymethyl-dihydropterin-pyrophosphate	C7H8N5O8P2
3dhq_c	3-Dehydroquinate	C7H9O6
3dhsk_c	3-Dehydroshikimate	C7H7O5
dmpp_c	Dimethylallyl-diphosphate	C5H9O7P2
grdp_c	Geranyl-diphosphate	C10H17O7P2
h2mb4p_c	1-hydroxy-2-methyl-2-E-butenyl-4-diphosphate	C5H9O8P2
dhpmp_c	Dihydroneopterin-monophosphate	C9H12N5O7P
ahdt_c	2-Amino-4-hydroxy-6-erythro-1-2-3-trihydroxypropyl-dihydropteridine-triphosphate	C9H12N5O13P3
dpcoa_c	Dephospho-CoA	C21H33N7O13P2S
decdp_c	all-trans-Decaprenyl-diphosphate	C50H81O7P2
2dhp_c	2-Dehydropantoate	C6H9O4
pant__R_c	R-Pantoate	C6H11O4
2dr5p_c	2-Deoxy-D-ribose-5-phosphate	C5H9O7P
g3p_c	Glyceraldehyde-3-phosphate	C3H5O6P
ser__D_e	D-Serine	C3H7NO3
ser__D_c	D-Serine	C3H7NO3
dtmp_c	dTMP	C10H13N2O8P
dtdp_c	dTDP	C10H13N2O11P2
dump_c	dUMP	C9H11N2O8P
2dr1p_c	2-Deoxy-D-ribose-1-phosphate	C5H9O7P
ura_c	Uracil	C4H4N2O2
dxyl5p_c	1-deoxy-D-xylulose-5-phosphate	C5H9O7P
2me4p_c	2-C-methyl-D-erythritol-4-phosphate	C5H11O7P
h2_c	H2	H2
2pg_c	D-Glycerate-2-phosphate	C3H4O7P
seramp_c	L-seryl-AMP	C13H19N6O9P
etha_e	Ethanolamine	C2H8NO
etha_c	Ethanolamine	C2H8NO
atp_e	ATP	C10H12N5O13P3
fe2_e	Fe2	Fe
fum_e	Fumarate	C4H2O4
gal_e	D-Galactose	C6H12O6
glc__D_e	D-Glucose	C6H12O6
glu__L_e	L-Glutamate	C5H8NO4
gly_e	Glycine	C2H5NO2
glyb_e	Glycine-betaine	C5H11NO2
glyc3p_e	Glycerol-3-phosphate	C3H7O6P
glyc_e	Glycerol	C3H8O3
gthrd_e	Reduced-glutathione	C10H16N3O6S
h2_e	H2	H2
h2co3_e	carbonic-acid	H2CO3
h2o_e	H2O	H2O
h2s_e	Hydrogen-sulfide	H2S
hdca_e	Hexadecanoate-n-C160	C16H31O2
his__L_e	L-Histidine	C6H9N3O2
id3acald_e	Indole-3-acetaldehyde	C10H9NO
ile__L_e	L-Isoleucine	C6H13NO2
k_e	potassium	K
lac__L_e	L-Lactate	C3H5O3
lcts_e	Lactose	C12H22O11
leu__L_e	L-Leucine	C6H13NO2
lys__L_e	L-Lysine	C6H15N2O2
mal__L_e	L-Malate	C4H4O5
malt_e	Maltose	C12H22O11
malthp_e	Maltoheptaose	C42H72O36
meoh_e	Methanol	CH4O1
met__L_e	L-Methionine	C5H11NO2S
mg2_e	magnesium	Mg
na1_e	Sodium	Na
nh4_e	Ammonium	H4N
no2_e	Nitrite	NO2
no3_e	Nitrate	NO3
no_e	Nitric-oxide	NO
o2_e	O2	O2
ocdca_e	octadecanoate-n-C180	C18H35O2
orn_e	Ornithine	C5H13N2O2
pac_e	Phenylacetic-acid	C8H7O2
pdima_e	phthiocerol-dimycocerosate-A-Mtb	C96H190O5
phdca_e	phenol-palmitic-acid	C23H37O3
phe__L_e	L-Phenylalanine	C9H11NO2
pi_e	Phosphate	HO4P
ppa_e	Propionate-n-C30	C3H5O2
ppdima_e	phenol-phthiocerol-dimycocerosate-Mtb	C99H188O6
pro__L_e	L-Proline	C5H9NO2
pyr_e	Pyruvate	C3H3O3
rib__D_e	D-Ribose	C5H10O5
ser__L_e	L-Serine	C3H7NO3
skm_e	Shikimate	C7H9O5
so4_e	Sulfate	O4S
succ_e	Succinate	C4H4O4
tartr__L_e	L-tartrate	C4H4O6
thr__L_e	L-Threonine	C4H9NO3
tre_e	Trehalose	C12H22O11
trp__L_e	L-Tryptophan	C11H12N2O2
tsul_e	Thiosulfate	O3S2
ttdca_e	tetradecanoate-n-C140	C14H27O2
tyr__L_e	L-Tyrosine	C9H11NO3
val__L_e	L-Valine	C5H11NO2
ac_e	Acetate	C2H3O2
4abz_e	4-Aminobenzoate	C7H6NO2
for_e	Formate	CH1O2
akg_e	2-Oxoglutarate	C5H4O5
gua_e	Guanine	[]
ad_e	acetamide	C2H5NO
urea_e	Urea	CH4N2O
tdcoa_c	tetradecanoyl-CoA	C35H61N7O20P3S
ttdca_c	tetradecanoate-n-C140	C14H27O2
hdcea_c	Hexadecenoate-n-C161	C16H29O2
ocdcea_c	octadecenoate-n-C181	C18H33O2
arach_c	Arachidic-acid	C20H39O2
octa_c	octanoate-n-C80	C8H15O2
occoa_c	Octanoyl-CoA-n-C80CoA	C29H46N7O17P3S
phdca_c	phenol-palmitic-acid	C23H37O3
phdcacoa_c	phenol-palmitic-coenzyme-A	C44H68N7O18P3S
prephth_c	phthiocerol-precursor	C32H61O5
prephthcoa_c	phthiocerol-precursor-bound-coenzyme-A	C53H92N7O20P3S
omtta_c	octa-methyl-tetracontatricosanoic-acid-C340-8-methyl-branched-carbons	C42H83O2
homtta_c	10-hydroxy-octa-methyl-tetracontatricosanoic-acid-C340-8-methyl-branched-carbons-1-hydroxylated-carbon	C42H83O3
meroacidcyc2ACP_c	cyclopropanated-alpha-meroacid-ACP-2-cyclopropane-rings	C63H119N2O8PRS
meroacidcyc2AMP_c	cyclopropanated-alpha-meroacid-AMP-2-cyclopropane-rings	C62H111N5O8P
mmeroacidcyc2ACP_c	cyclopropanated-methoxy-meroacid-ACP-2-cyclopropane-rings	C69H131N2O8PRS
mmeroacidcyc2AMP_c	cyclopropanated-methoxy-meroacid-AMP-2-cyclopropane-rings	C68H123N5O8P
kmeroacidcyc2ACP_c	cyclopropanated-keto-meroacid-ACP-2-cyclopropane-rings	C71H135N2O8PRS
kmeroacidcyc2AMP_c	cyclopropanated-keto-meroacid-AMP-2-cyclopropane-rings	C70H127N5O8P
mmmeroacidcyc1ACP_c	cyclopropanated-methyl-hydroxy-methoxy-meroacid-ACP-1-cyclopropane-ring	C69H133N2O9PRS
mmmeroacidcyc1AMP_c	cyclopropanated-methyl-hydroxy-methoxy-meroacid-AMP-1-cyclopropane-ring	C68H125N5O9P
mkmeroacidcyc1ACP_c	cyclopropanated-methyl-hydroxy-keto-meroacid-ACP-1-cyclopropane-ring	C71H137N2O9PRS
mkmeroacidcyc1AMP_c	cyclopropanated-methyl-hydroxy-keto-meroacid-AMP-1-cyclopropane-ring	C70H129N5O9P
fad_c	Flavin-adenine-dinucleotide-oxidized	C27H31N9O15P2
fadh2_c	Flavin-adenine-dinucleotide-reduced	C27H33N9O15P2
dca_c	Decanoate-n-C100	C10H19O2
ddca_c	Dodecanoate-n-C120	C12H23O2
ttc_c	tetracosanoate-n-C240	C24H47O2
malACP_c	Malonyl-acyl-carrier-protein	C14H22N2O10PRS
phdcaACP_c	phenol-palmitic-acid-ACP	C34H57N2O9PRS
mmcoa__S_c	S-Methylmalonyl-CoA	C25H35N7O19P3S
m1ocdca_c	methyl-octadecanoate	C19H37O2
dmarach_c	di-methyl-arachic-acid	C22H43O2
tmbhn_c	tri-methyl-behenic-acid	C25H49O2
marach_c	methyl-arachidic-acid	C21H41O2
mbhn_c	methyl-behenic-acid	C23H45O2
tamlgnc_c	tri-methyl-lignoceric-acid	C28H55O2
dmbhn_c	di-methyl-behenic-acid	C24H47O2
dmlgnc_c	dimethyl-lignoceric-acid	C26H51O2
pmhexc_c	penta-methyl-hexacosanoate	C31H61O2
tmlgnc_c	tri-methyl-lignoceric-acid	C27H53O2
tmhexc_c	tri-methyl-hexacosanoate	C29H57O2
hmocta_c	hexa-methyl-octacosanoate	C34H67O2
tamhexc_c	tetra-methyl-hexacosanoate	C30H59O2
tamocta_c	tetra-methyl-octacosanoate	C32H63O2
hpmtria_c	hepta-methyl-triacontanoic-acid-C300-plus-7-methyl-branches	C37H73O2
pmocta_c	penta-methyl-octacosanoate	C33H65O2
hmtria_c	hexa-methyl-triacontanoic-acid-C300-plus-6-methyl-branches	C36H71O2
omdtria_c	octa-methyl-dotriacontanoic-acid-C320-with-7-methyl-branches	C40H79O2
hpmdtria_c	hepta-methyl-dotriacontanoic-acid-7-methyl-branches	C39H77O2
fdp_c	D-Fructose-1-6-bisphosphate	C6H10O12P2
dhap_c	Dihydroxyacetone-phosphate	C3H5O6P
f6p_c	D-Fructose-6-phosphate	C6H11O9P
fc1p_c	L-Fuculose-1-phosphate	C6H11O8P
fe2_c	Fe2	Fe
ppp9_c	Protoporphyrin	C34H32N4O4
pheme_c	Protoheme	C34H30FeN4O4
fmcbtt_c	Iron-II-mycobactin-T	C43H71N5O10Fe
mcbtt_c	mycobactin-T	C43H71N5O10
forcoa_c	Formyl-CoA	C22H32N7O17P3S
2ahhmd_c	2-Amino-4-hydroxy-6-hydroxymethyl-7-8-dihydropteridine-diphosphate	C7H8N5O8P2
5fthf_c	5-Formyltetrahydrofolate	C20H21N7O7
methf_c	5-10-Methenyltetrahydrofolate	C20H20N7O6
2dmmql8_c	2-Demethylmenaquinol-8	C50H72O2
fdxrd_c	Reduced-ferredoxin	FeS
fdxox_c	Oxidized-ferredoxin	FeS
gdpfuc_c	GDP-L-fucose	C16H23N5O15P2
rrppdima_c	rhamnose-rhamnose-phenol-phthiocerol-dimycocerosate-Mtb	C111H208O14
frrppdima_c	fucose-rhamnose-rhamnose-phenol-phthiocerol-dimycocerosate-Mtb	C117H218O18
mal__L_c	L-Malate	C4H4O5
gdpmann_c	GDP-D-mannose	C16H23N5O16P2
PIM1_c	phosphatidylinositol-mannoside-tuberculosis	C50H94O18P
PIM5_c	phosphatidylinositol-mannoside-penta-mannose-tuberculosis	C74H134O38P
PIM6_c	phosphatidylinositol-mannoside-hexa-mannose-tuberculosis	C80H144O43P
Ac1PIM1_c	acyl-phosphatidylinositol-mannoside-tuberculosis	C66H124O19P
Ac1PIM2_c	acyl-phosphatidylinositol-mannoside-di-mannose-tuberculosis	C72H134O24P
decdman1p__tb_c	E-E-E-E-E-E-E-Z-Z-decaprenyl-mannose-phosphate	C56H92O9P
Ac1PIM3_c	acyl-phosphatidylinositol-mannoside-tri-mannose-tuberculosis	C78H144O29P
Ac1PIM4_c	acyl-phosphatidylinositol-mannoside-tetra-mannose-tuberculosis	C84H154O34P
PIM2_c	phosphatidylinositol-mannoside-di-mannose-tuberculosis	C56H104O23P
PIM3_c	phosphatidylinositol-mannoside-tri-mannose-tuberculosis	C62H114O28P
PIM4_c	phosphatidylinositol-mannoside-tetra-mannose-tuberculosis	C68H124O33P
gam1p_c	D-Glucosamine-1-phosphate	C6H13NO8P
dttp_c	dTTP	C10H13N2O14P3
g1p_c	D-Glucose-1-phosphate	C6H11O9P
dtdpglu_c	dTDPglucose	C16H24N2O16P2
glu1sa_c	L-Glutamate-1-semialdehyde	C5H9NO3
5aop_c	5-Amino-4-oxopentanoate	C5H9NO3
glyc3p_c	Glycerol-3-phosphate	C3H7O6P
glu5sa_c	L-Glutamate-5-semialdehyde	C5H9NO3
1pyr5c_c	1-Pyrroline-5-carboxylate	C5H6NO2
glu5p_c	L-Glutamate-5-phosphate	C5H8NO7P
g6p_c	D-Glucose-6-phosphate	C6H11O9P
6pgl_c	6-phospho-D-glucono-1-5-lactone	C6H9O9P
ragund_c	rhamanosyl-N-acetylglucosamyl-undecaprenyl-diphosphate	C69H113N1O16P2
udpgalfur_c	UDP-D-galacto-1-4-furanose	C15H22N2O17P2
udp_c	UDP	C9H11N2O12P2
gal_c	D-Galactose	C6H12O6
gal1p_c	alpha-D-Galactose-1-phosphate	C6H11O9P
udpgal_c	UDPgalactose	C15H22N2O17P2
udpg_c	UDPglucose	C15H22N2O17P2
13dpg_c	3-Phospho-D-glyceroyl-phosphate	C3H4O10P2
gar_c	N1-5-Phospho-D-ribosyl-glycinamide	C7H14N2O8P
fgam_c	N2-Formyl-N1-5-phospho-D-ribosyl-glycinamide	C8H13N2O9P
mlthf_c	5-10-Methylenetetrahydrofolate	C20H21N7O6
lpro_c	Lipoylprotein	S2X
alpro_c	S-Aminomethyldihydrolipoylprotein	CH6NS2X
dhlpro_c	Dihydrolipolprotein	H2S2X
gdpddman_c	GDP-4-dehydro-6-deoxy-D-mannose	C16H21N5O15P2
gluala_c	5-L-Glutamyl-L-alanine	C8H13N2O5
5oxpro_c	5-Oxoproline	C5H6NO3
glycogen_c	glycogen	C6H10O5
adpglc_c	ADPglucose	C16H23N5O15P2
glc__D_c	D-Glucose	C6H12O6
uaaAgla_c	Undecaprenyl-diphospho-N-acetylmuramoyl-N-acetylglucosamine-L-alanyl-D-glutamyl-L-lysyl-D-alanyl-D-alanine	C94H153N8O26P2
uaaAgtla_c	Undecaprenyl-diphospho-N-acetylmuramoyl-N-acetylglucosamine-L-alanyl-D-glutaminyl-L-lysyl-D-alanyl-D-alanine	C94H155N9O25P2
uaaGgla_c	Undecaprenyl-diphospho-N-acetylmuramoyl-N-acetylglucosamine-L-alanyl-gamma-D-glutamyl-L-lysyl-D-alanyl-D-alanine	C94H153N8O26P2
uaaGgtla_c	Undecaprenyl-diphospho-N-acetylmuramoyl-N-acetylglucosamine-L-alanyl-D-isoglutaminyl-L-lysyl-D-alanyl-D-alanine	C94H155N9O25P2
uaagmda_c	Undecaprenyl-diphospho-N-acetylmuramoyl-N-acetylglucosamine-L-ala-D-glu-meso-2-6-diaminopimeloyl-D-ala-D-ala	C95H152N8O28P2
uaagtmda_c	Undecaprenyl-diphospho-N-acetylmuramoyl-N-acetylglucosamine-L-alanyl-D-glutaminyl-meso-2-6-diaminopimeloyl-D-alanyl-D-alanine	C95H154N9O27P2
glucys_c	gamma-L-Glutamyl-L-cysteine	C8H13N2O5S
pram_c	5-Phospho-beta-D-ribosylamine	C5H11NO7P
glu__D_c	D-Glutamate	C5H8NO4
trnaglu_c	tRNA-Glu	R
glx_c	Glyoxylate	C2H1O3
oxa_c	Oxalate	C2O4
glyc__R_c	R-Glycerate	C3H5O4
3pg_c	3-Phospho-D-glycerate	C3H4O7P
glyclt_c	Glycolate	C2H3O3
xmp_c	Xanthosine-5-phosphate	C10H11N4O9P
6pgc_c	6-Phospho-D-gluconate	C6H10O10P
g3pe_c	sn-Glycero-3-phosphoethanolamine	C5H14NO6P
gsn_c	Guanosine	C10H13N5O5
gthox_c	Oxidized-glutathione	C20H30N6O12S2
gthrd_c	Reduced-glutathione	C10H16N3O6S
gdptp_c	Guanosine-3-diphosphate-5-triphosphate	C10H11N5O20P5
35cgmp_c	3-5-Cyclic-GMP	C10H11N5O7P
gua_c	Guanine	C5H5N5O
xan_c	Xanthine	C5H4N4O2
h2co3_c	carbonic-acid	H2CO3
met__L_c	L-Methionine	C5H11NO2S
histd_c	L-Histidinol	C6H12N3O
his__L_c	L-Histidine	C6H9N3O2
hisp_c	L-Histidinol-phosphate	C6H11N3O4P
ppbng_c	Porphobilinogen	C10H13N2O4
hmbil_c	Hydroxymethylbilane	C40H38N4O17
4ampm_c	4-Amino-2-methyl-5-phosphomethylpyrimidine	C6H8N3O4P
4h2opntn_c	4-Hydroxy-2-oxopentanoate	C5H7O4
hom__L_c	L-Homoserine	C4H9NO3
achms_c	O-Acetyl-L-homoserine	C6H11NO4
phom_c	O-Phospho-L-homoserine	C4H8NO6P
suchms_c	O-Succinyl-L-homoserine	C8H12NO6
imacp_c	3-Imidazol-4-yl-2-oxopropyl-phosphate	C6H7N2O5P
hxan_c	Hypoxanthine	C5H4N4O
mi1p__D_c	1D-myo-Inositol-1-phosphate	C6H11O9P
iacgam_c	1D-myo-inositol-2-Acetamido-2-deoxy-D-glucopyranoside	C14H25NO11
ichor_c	Isochorismate	C10H8O6
id3acald_c	Indole-3-acetaldehyde	C10H9NO
prlp_c	5-5-phospho-1-deoxyribulos-1-ylamino-methylideneamino-1-5-phosphoribosyl-imidazole-4-carboxamide	C15H21N5O15P2
eig3p_c	D-erythro-1-Imidazol-4-yl-glycerol-3-phosphate	C6H9N2O6P
2cpr5p_c	1-2-Carboxyphenylamino-1-deoxy-D-ribulose-5-phosphate	C12H13NO9P
3ig3p_c	C--3-Indolyl-glycerol-3-phosphate	C11H12NO6P
ile__L_c	L-Isoleucine	C6H13NO2
indpyr_c	Indolepyruvate	C11H8NO3
rib__D_c	D-Ribose	C5H10O5
3c2hmp_c	3-Carboxy-2-hydroxy-4-methylpentanoate	C7H10O5
3c4mop_c	3-Carboxy-4-methyl-2-oxopentanoate	C7H8O5
2ippm_c	2-Isopropylmaleate	C7H8O4
3c3hmp_c	3-Carboxy-3-hydroxy-4-methylpentanoate	C7H10O5
k_c	potassium	K
lcts_c	Lactose	C12H22O11
lac__L_c	L-Lactate	C3H5O3
leu__L_c	L-Leucine	C6H13NO2
4mop_c	4-Methyl-2-oxopentanoate	C6H9O3
malt_c	Maltose	C12H22O11
malthp_c	Maltoheptaose	C42H72O36
man1p_c	D-Mannose-1-phosphate	C6H11O9P
man6p_c	D-Mannose-6-phosphate	C6H11O9P
Ac2PIM2_c	di-acyl-phosphatidylinositol-mannoside-di-mannose-tuberculosis	C88H164O25P
salc_c	Salicylate	C7H5O3
thr__L_c	L-Threonine	C4H9NO3
mcbts_c	mycobactin-S	C44H73N5O10
mshfald_c	mycothiol-conjugated-methanol	C18H32N2O13S
mshfaldox_c	mycothiol-conjugated-aldehyde	C18H30N2O13S
2mecdp_c	2-C-methyl-D-erythritol-2-4-cyclodiphosphate	C5H10O9P2
meoh_c	Methanol	CH4O1
metsox__S__L_c	L-Methionine-Sulfoxide	C5H11NO3S
metsox__R__L_c	L-methionine-R-sulfoxide	C5H11NO3S
5mthf_c	5-Methyltetrahydrofolate	C20H24N7O6
trdrd_c	Reduced-thioredoxin	XH2
trdox_c	Oxidized-thioredoxin	X
mg2_c	magnesium	Mg
mhpglu_c	5-Methyltetrahydropteroyltri-L-glutamate	C25H36N8O12
hpglu_c	Tetrahydropteroyltri-L-glutamate	C24H34N8O12
mi3p__D_c	1D-myo-Inositol-3-phosphate	C6H11O9P
mmcoa__R_c	R-Methylmalonyl-CoA	C25H35N7O19P3S
2mop_c	2-Methyl-3-oxopropanoate	C4H5O3
ppal_c	Propanal	C3H6O
man_c	D-Mannose	C6H12O6
mndn_c	menadione	C11H8O2
tre_c	Trehalose	C12H22O11
mppp9_c	Magnesium-protoporphyrin	C34H30MgN4O4
5mta_c	5-Methylthioadenosine	C11H15N5O3S
5mtr_c	5-Methylthio-D-ribose	C6H12O4S
meroacidACP_c	alpha-meroacid-ACP	C61H115N2O8PRS
meroacidcyc1ACP_c	cyclopropanated-alpha-meroacid-ACP-1-cyclopropane-ring	C62H117N2O8PRS
mmeroacidACP_c	methoxy-meroacid-ACP	C67H127N2O8PRS
mmeroacidcyc1ACP_c	cyclopropanated-methoxy-meroacid-ACP-1-cyclopropane-ring	C68H129N2O8PRS
kmeroacidACP_c	keto-meroacid-ACP	C69H131N2O8PRS
kmeroacidcyc1ACP_c	cyclopropanated-keto-meroacid-ACP-1-cyclopropane-ring	C70H133N2O8PRS
mmmeroacidACP_c	methyl-hydroxy-methoxy-meroacid-ACP	C68H131N2O9PRS
mkmeroacidACP_c	methyl-hydroxy-keto-meroacid-ACP-1-cyclopropane-ring	C70H135N2O9PRS
mycolate_c	mycolate--2-cyclopropanated-rings	C78H150O3
mmycolate_c	methoxy-mycolate-2-cyclopropanated-rings	C84H162O3
kmycolate_c	keto-mycolate-2-cyclopropanated-rings	C86H166O3
mmmycolate_c	methoxy-mycolate-1-cyclopropanated-ring	C84H164O4
mkmycolate_c	keto-mycolate-1-cyclopropanated-rings	C86H168O4
mssg_c	mycothiol-oxidized--dimer	C34H58N4O24S2
dnad_c	Deamino-NAD	C21H24N6O15P2
na1_c	Sodium	Na
nac_c	Nicotinate	C6H4NO2
nicrnt_c	Nicotinate-D-ribonucleotide	C11H12NO9P
no2_c	Nitrite	NO2
dudp_c	dUDP	C9H11N2O11P2
datp_c	dATP	C10H12N5O12P3
nh4oh_c	Ammonium-hydroxide	H5NO
ncam_c	Nicotinamide	C6H6N2O
dmbzid_c	5-6-Dimethylbenzimidazole	C9H10N2
5prdmbz_c	N1-5-Phospho-alpha-D-ribosyl-5-6-dimethylbenzimidazole	C14H17N2O7P
quln_c	Quinolinate	C7H3NO4
no_c	Nitric-oxide	NO
o2s_c	Superoxide-anion	O2
no3_c	Nitrate	NO3
fmnh2_c	Reduced FMN	C17H21N4O9P
sbzcoa_c	O-Succinylbenzoyl-CoA	C32H39N7O20P3S
xtsn_c	Xanthosine	C10H12N4O6
thymd_c	Thymidine	C10H14N2O5
dgsn_c	Deoxyguanosine	C10H13N5O4
dtdprmn_c	dTDP-L-rhamnose	C16H24N2O15P2
orot5p_c	Orotidine-5-phosphate	C10H10N2O11P
oxalcoa_c	Oxalyl-CoA	C23H31N7O19P3S
thmpp_c	Thiamine-diphosphate	C12H16N4O7P2S
pro__L_c	L-Proline	C5H9NO2
pnto__R_c	R-Pantothenate	C9H16NO5
uAgla_c	UDP-N-acetylmuramoyl-L-alanyl-D-glutamyl-L-lysyl-D-alanyl-D-alanine	C40H62N9O26P2
uaAgla_c	Undecaprenyl-diphospho-N-acetylmuramoyl-L-alanyl-D-glutamyl-L-lysyl-D-alanyl-D-alanine	C86H140N7O21P2
uGgla_c	UDP-N-acetylmuramoyl-L-alanyl-gamma-D-glutamyl-L-lysyl-D-alanyl-D-alanine	C40H62N9O26P2
uaGgla_c	Undecaprenyl-diphospho-N-acetylmuramoyl-L-alanyl-gamma-D-glutamyl-L-lysyl-D-alanyl-D-alanine	C86H140N7O21P2
ugmda_c	UDP-N-acetylmuramoyl-L-alanyl-D-glutamyl-meso-2-6-diaminopimeloyl-D-alanyl-D-alanine	C41H61N9O28P2
uagmda_c	Undecaprenyl-diphospho-N-acetylmuramoyl-L-alanyl-D-glutamyl-meso-2-6-diaminopimeloyl-D-alanyl-D-alanine	C87H139N7O23P2
pat_c	penta-acyl-trehalose	C138H264O16
pre4_c	Precorrin-4	C44H44N4O17
pre5_c	Precorrin-5	C45H46N4O17
pre3b_c	Precorrin-3B	C43H44N4O17
dscl_c	dihydrosirohydrochlorin	C42H41N4O16
pre3a_c	Precorrin-3-A	C43H43N4O16
pre6a_c	Precorrin-6A	C44H47N4O16
pre6b_c	Precorrin-6B	C44H49N4O16
pre8_c	Precorrin-8	C45H53N4O14
hgbyr_c	Hydrogenobyrinate	C45H54N4O14
lpam_c	Lipoamide	C8H15NOS2
adhlam_c	S-Acetyldihydrolipoamide	C10H19NO2S2
phthiocerol_c	phthiocerol-A	C32H66O3
pdima_c	phthiocerol-dimycocerosate-A-Mtb	C96H190O5
pdx5p_c	Pyridoxine-5-phosphate	C8H10NO6P
pydx5p_c	Pyridoxal-5-phosphate	C8H8NO6P
peamn_c	Phenethylamine	C8H12N
3php_c	3-Phosphohydroxypyruvate	C3H2O7P
mfrrppdima_c	phenolic-glycolipid-Mtb	C121H226O18
2pglyc_c	2-Phosphoglycolate	C2H2O6P
pgp160_c	Phosphatidylglycerophosphate-dihexadecanoyl-n-C160	C38H73O13P2
pg160_c	Phosphatidylglycerol-dihexadecanoyl-n-C160	C38H74O10P1
pgp160190_c	Phosphatidylglycerophosphate-hexadecanoyl-tuberculostearoyl-C160-C190	C41H79O13P2
pgp190_c	Phosphatidylglycerophosphate-dituberculostearoyl-C190	C44H85O13P2
pg190_c	Phosphatidylglycerol-dimethylstearoyl-C190	C44H86O10P
uggmda_c	UDP-N-glycolylmuramoyl-L-alanyl-D-glutamyl-meso-2-6-diaminopimeloyl-D-alanyl-D-alanine	C41H61N9O29P2
ugggmda_c	Undecaprenyl-diphospho-N-glycolylmuramoyl-L-alanyl-D-glutamyl-meso-2-6-diaminopimeloyl-D-alanyl-D-alanine	C87H139N7O24P2
phe__L_c	L-Phenylalanine	C9H11NO2
phpyr_c	Phenylpyruvate	C9H7O3
phthdl_c	phthiodolone	C31H62O3
prepphth_c	phenolic-phthiocerol-precursor	C35H59O6
pphthdl_c	phenolic-phthiodiolone	C34H60O4
pphthiocerol_c	phenolphtiocerol	C35H64O4
4r5au_c	4-1-D-Ribitylamino-5-aminouracil	C9H16N4O6
2mahmp_c	2-Methyl-4-amino-5-hydroxymethylpyrimidine-diphosphate	C6H8N3O7P2
ptcys_c	N-Pantothenoylcysteine	C12H21N2O6S
ptth_c	Pantetheine	C11H22N2O4S
4ppan_c	D-4-Phosphopantothenate	C9H15NO8P
4ppcys_c	N--R-4-Phosphopantothenoyl-L-cysteine	C12H20N2O9PS
pan4p_c	Pantetheine-4-phosphate	C11H21N2O7PS
ppdima_c	phenol-phthiocerol-dimycocerosate-Mtb	C99H188O6
34hpp_c	3-4-Hydroxyphenyl-pyruvate	C9H7O4
peptido__EC_c	Peptidoglycan-subunit-of-Escherichia-coli	C40H62N8O21
udcpdp_c	Undecaprenyl-diphosphate	C55H89O7P2
peptido__TB1_c	peptidoglycan-subunit-for-Mycobacterium-tuberculosis	C39H63N8O19
peptido__TB2_c	peptidoglycan-subunit-for-Mycobacterium-tuberculosis	C39H63N8O19
fpram_c	2-Formamido-N1-5-phospho-D-ribosyl-acetamidine	C8H15N3O8P
prbamp_c	1-5-Phosphoribosyl-AMP	C15H19N5O14P2
prfp_c	1-5-Phosphoribosyl-5-5-phosphoribosylamino-methylideneaminoimidazole-4-carboxamide	C15H21N5O15P2
prephthACP_c	phthiocerol-precursor-bound-ACP	C43H81N2O11PRS
prepphthACP_c	phenolic-phthiocerol-precursor-bound-ACP	C46H79N2O12PRS
r5p_c	alpha-D-Ribose-5-phosphate	C5H9O8P
skm5p_c	Shikimate-5-phosphate	C7H8O8P
ps160_c	phosphatidylserine-dihexadecanoyl-n-C160	C38H73N1O10P1
pser__L_c	O-Phospho-L-serine	C3H6NO6P
r1p_c	alpha-D-Ribose-1-phosphate	C5H9O8P
pyam5p_c	Pyridoxamine-5-phosphate	C8H12N2O5P
pydxn_c	Pyridoxine	C8H11NO3
pydx_c	Pyridoxal	C8H9NO3
pydam_c	Pyridoxamine	C8H13N2O2
dmlz_c	6-7-Dimethyl-8-1-D-ribityl-lumazine	C13H18N4O6
xu5p__D_c	D-Xylulose-5-phosphate	C5H9O8P
rppdima_c	rhamnose-phenol-phthiocerol-dimycocerosate-Mtb	C105H198O10
sucorn_c	N2-Succinyl-L-ornithine	C9H15N2O5
so4_c	Sulfate	O4S
sl26da_c	N-Succinyl-LL-2-6-diaminoheptanedioate	C11H16N2O7
sl2a6o_c	N-Succinyl-2-L-amino-6-oxoheptanedioate	C11H12NO8
sucglu_c	N2-Succinyl-L-glutamate	C9H10NO7
sucgsa_c	N2-Succinyl-L-glutamate-5-semialdehyde	C9H11NO6
2shchc_c	2-Succinyl-6-hydroxy-2-4-cyclohexadiene-1-carboxylate	C11H10O6
scl_c	sirohydrochlorin	C42H39N4O16
pre2_c	Precorrin-2	C42H40N4O16
scl2_c	sirohydrochlorin-2	C42H38N4O16
sheme_c	Siroheme	C42H36FeN4O16
skm_c	Shikimate	C7H9O5
spmd_c	Spermidine	C7H22N3
sucbz_c	o-Succinylbenzoate	C11H8O5
s7p_c	Sedoheptulose-7-phosphate	C7H13O10P
tartr__L_c	L-tartrate	C4H4O6
tat_c	tetra-acyl-trehalose	C149H288O15
tres_c	trehalose-2-sulfate	C12H21O14S
sl1_c	sulfonated-tetra-acyl-trehalose	C145H280O21S
tdm1_c	trehalose-dimycolate-alpha-mycolate-methoxymycolate	C174H332O15
tdm2_c	trehalose-dimycolate-alpha-mycolate-methoxymycolate	C174H334O16
tdm3_c	trehalose-dimycolate-alpha-mycolate-ketomycolate	C176H338O16
tdm4_c	trehalose-dimycolate-alpha-mycolate-methoxymycolate	C176H336O15
dtdp4d6dg_c	dTDP-4-dehydro-6-deoxy-D-glucose	C16H22N2O15P2
dtdp4d6dm_c	dTDP-4-dehydro-6-deoxy-L-mannose	C16H22N2O15P2
thfglu_c	Tetrahydrofolyl-Glu-2	C24H27N8O9
thm_c	Thiamin	C12H17N4OS
tyr__L_c	L-Tyrosine	C9H11NO3
4hba_c	4-Hydroxy-benzyl-alcohol	C7H8O2
4mpetz_c	4-Methyl-5-2-phosphoethyl-thiazole	C6H8NO4PS
4mhetz_c	4-Methyl-5-2-hydroxyethyl-thiazole	C6H9NOS
thym_c	Thymine	C5H6N2O2
tmha1_c	tetramycolyl-hexaarabinoside-tdm1-tdm2-tre--Mtb	C360H684O40
tmha2_c	tetramycolyl-hexaarabinoside-tdm1-tdm3-tre--Mtb	C362H688O40
tmha3_c	tetramycolyl-hexaarabinoside-tdm1-tdm4-tre--Mtb	C362H686O39
tmha4_c	tetramycolyl-hexaarabinoside-tdm2-tdm3-tre--Mtb	C362H690O41
tmha5_c	tetramycolyl-hexaarabinoside-tdm2-tdm4-tre--Mtb	C362H688O40
tmha6_c	tetramycolyl-hexaarabinoside-tdm3-tdm4-tre--Mtb	C364H692O40
thmmp_c	Thiamin-monophosphate	C12H16N4O4PS
tre6p_c	alpha-alpha-Trehalose-6-phosphate	C12H21O14P
triat_c	tri-acyl-trehalose	C75H142O14
trp__L_c	L-Tryptophan	C11H12N2O2
indole_c	Indole	C8H7N
uamag_c	UDP-N-acetylmuramoyl-L-alanyl-D-glutamate	C28H39N5O23P2
ugmd_c	UDP-N-acetylmuramoyl-L-alanyl-D-gamma-glutamyl-meso-2-6-diaminopimelate	C35H51N7O26P2
uAgl_c	UDP-N-acetylmuramoyl-L-alanyl-D-glutamyl-L-lysine	C34H52N7O24P2
uGgl_c	UDP-N-acetylmuramoyl-L-alanyl-gamma-D-glutamyl-L-lysine	C34H52N7O24P2
uaccg_c	UDP-N-acetyl-3-O-1-carboxyvinyl-D-glucosamine	C20H26N3O19P2
uama_c	UDP-N-acetylmuramoyl-L-alanine	C23H33N4O20P2
uamr_c	UDP-N-acetylmuramate	C20H28N3O19P2
ugmr_c	UDP-N-glycolylmuramate	C20H28N3O20P2
udpglcur_c	UDP-D-glucuronate	C15H19N2O18P2
ugmag_c	UDP-N-glycolylmuramoyl-L-alanyl-D-glutamate	C28H39N5O24P2
uggmd_c	UDP-N-glycolylmuramoyl-L-alanyl-D-gamma-glutamyl-meso-2-6-diaminopimelate	C35H51N7O27P2
ugagmda_c	Undecaprenyl-diphospho-N-glycolylmuramoyl-N-acetylglucosamine-L-ala-D-glu-meso-2-6-diaminopimeloyl-D-ala-D-ala	C95H152N8O29P2
ugma_c	UDP-N-glycolylmuramoyl-L-alanine	C23H33N4O21P2
uppg3_c	Uroporphyrinogen-III	C40H36N4O16
uppg1_c	Uroporphyrinogen-I	C40H36N4O16
cpppg1_c	Coproporphyrinogen-I	C36H40N4O8
val__L_c	L-Valine	C5H11NO2
xylu__D_c	D-Xylulose	C5H10O5
psd5p_c	Pseudouridine-5-phosphate	C9H11N2O9P
gmhep7p_c	D-Glycero-D-manno-heptose 7-phosphate	C7H13O10P
gmhep17bp_c	D-Glycero-D-manno-heptose 1,7-bisphosphate	C7H12O13P2
adphep__DD_c	ADP-D-glycero-D-manno-heptose	[]
hmbpp_c	hmbpp_c	C5H8O8P2
ggdp_c	Geranylgeranyl diphosphate	C20H33O7P2
2mcit_c	2-Methylcitrate	C7H7O7
2mcacn_c	Cis-2-Methylaconitate	C7H5O6
micit_c	2-Methylcitrate	C7H7O7
gln__L_e	L-Glutamine	C5H10N2O3
dad_5_c	5-Deoxyadenosine	C10H13N5O3
ni2_e	Nickel	Ni
ni2_c	Nickel	Ni
mn2_e	Manganese cation Mn	[]
mn2_c	Manganese cation Mn	[]
2h24pdn_c	2h24pdn_c	C5H5O3
f420_2_c	Coenzyme F420-2	C29H35N5O18P
f420_2h2_c	Coenzyme ferredoxin 420-2 (reduced)	C29H37O18N5P1
2plac__L_c	2-phospho-L-lactate	C3H4O6P
lppg_c	(2S)-Lactyl-2-diphospho-5-guanosine	C13H16N5O13P2
ddhrb_c	7,8-didemethyl-8-hydroxy-5-deazariboflavin	C16H19N3O7
f420_0_c	Coenzyme F420-0	C19H22N3O12P
f420_1_c	Coenzyme F420-1	C24H29N4O15P
cpmp_c	Cyclic pyranopterin monophosphate	C10H13N5O8P
moco_c	Molybdenum cofactor	C10H14MoN5O8PS2
octscoa_c	octacosanoyl-CoA	C49H96N7O27P3S
hexscoa_c	hexsanoyl-CoA	C47H91N7O26P3S
tetscoa_c	tetsanoyl-CoA	C45H86N7O25P3S
doscoa_c	docosanoyl-CoA	C43H81N7O24P3S
eiscoa_c	1-eicosanoyl-CoA	C41H76N7O23P3S
octdcoa_c	octadecanoyl-CoA	C39H71N7O22P3S
hexdcoa_c	hexadecanoyl-CoA	C37H66N7O21P3S
dodcoa_c	dodecanoyl-CoA	C33H56N7O19P3S
decoa_c	1-decanoyl-CoA	C31H51N7O18P3S
hexcoa_c	hexacosanoyl-CoA	C27H41N7O16P3S
butcoa_c	butanoyl-CoA	C25H36N7O15P3S
c5tetdcoa_c	c5-tetradecanoyl-CoA	C35H55N7O16P3S
c3dodcoa_c	c3-dodecanoyl-CoA	C33H50N7O15P3S
t2dodcoa_c	t2-dodecanoyl-CoA	C33H51N7O16P3S
d2hdodcoa_c	d2h-dodecanoyl-CoA	C33H57N7O19P3S
nodcoa_c	nonadecan-1-ol-CoA	C40H76N7O25P3S
hepdcoa_c	heptadecanoyl-CoA	C38H71N7O24P3S
pentdcoa_c	pentadecanoyl-CoA	C36H66N7O23P3S
trdcalcoa_c	tridecanoyl-CoA	C34H61N7O22P3S
undcoa_c	undecanoyl-CoA	C32H56N7O21P3S
nndccoa_c	Nonanoyl-CoA	C30H51N7O20P3S
hepcoa_c	heptanoyl-CoA	C28H46N7O19P3S
ptcoa_c	Pentanoyl-CoA	C26H41N7O18P3S
3hmp_c	3-Hydroxy-2-methylpropanoate	C4H7O3
arabl__D_c	arabl__D_c	C5H12O5
LM_c	lipomannoside	C74H135O38P1
LAM_c	lipoarabinomannan	C79H143O42P1
hoa_c	2-hydroxy-3-oxoadipate	C6H8O6
hla_c	5-hydroxylevulinc acid	C5H8O4
mthgxl_c	Methylglyoxal	C3H4O2
lald__L_c	L-Lactaldehyde	C3H6O2
lgt__s_c	(R)-S-Lactoylglutathione	C13H20N3O8S
alatrna_c	L-Alanyl-tRNA-Ala	C3H6NOR
argtrna_c	L-Arginyl-tRNA(Arg)	C6H14N4OR
asntrna_c	L-Asparaginyl-tRNA(Asn)	C14H24N2O12PR2
asptrna_c	L-Aspartyl-tRNA(Asp)	C4H5NO3R
cystrna_c	L-Cysteinyl-tRNA(Cys)	C3H6NOSR
fmettrna_c	N-Formylmethionyl-tRNA	C6H9NO2SR
glntrna_c	L-Glutaminyl-tRNA(Gln)	C5H9N2O2R
trnagly_c	TRNA(Gly)	R
glytrna_c	Glycyl-tRNA(Gly)	C2H4NOR
histrna_c	L-Histidyl-tRNA(His)	C6H8N3OR
iletrna_c	L-Isoleucyl-tRNA(Ile)	C6H12NOR
leutrna_c	L-Leucyl-tRNA(Leu)	C6H12NOR
lystrna_c	L-Lysine-tRNA (Lys)	C6H14N2OR
trnaphe_c	tRNA(Phe)	R
trnapro_c	tRNA(Pro)	R
selnp_c	Selenophosphate	H2O3PSe
sertrna[sec]_c	L-Seryl-tRNA(Sec)	C3H6NO2R
sectrna_c	L-Selenocysteinyl-tRNA(Sec)	C3H6NOSeR
sertrna_c	L-Seryl-tRNA(Ser)	C3H6NO2R
trnathr_c	tRNA(Thr)	R
trnatrp_c	tRNA(Trp)	R
trnatyr_c	TRNA(Tyr)	R
tyrtrna_c	L-Tyrosyl-tRNA(Tyr)	C9H10NO2R
valtrna_c	L-Valyl-tRNA(Val)	C5H10NOR
hipecoa_c	(2E)-3-[(3aS,4S,5R,7aS)-5-hydroxy-7a-methyl-1-oxo-octahydro-1H-inden-4-yl]prop-2-enoyl-CoA	C34H52N7O19P3S
hipohcoa_c	3-[(3aS,4S,5R,7aS)-5-hydroxy-7a-methyl-1-oxo-octahydro-1H-inden-4-yl]-3-hydroxypropanoyl-CoA	C34H54N7O20P3S
chsterol_c	Cholesterol	C27H46O
chol4en3one_c	Cholest-4-en-3-one	C27H44O
cholenec3coa_c	CoA-20-ene-cholest-4-en-3-one C5 side chain	C43H64N7O18P3S
cholc3coa_c	CoA-cholest-4-en-3-one C3 side chain	C43H66N7O18P3S
4hoxoh_c	4-Hydroxy-2-oxohexanoic acid	C6H10O4
hcholc5coa_c	CoA-22-hydroxy-cholest-4-en-3-one C5 side chain	C45H70N7O19P3S
cholenec5coa_c	CoA-22-ene-cholest-4-en-3-one C5 side chain	C45H68N7O18P3S
3hsa_c	Secophenol	C19H24O3
34dhsa_c	3,4-Dihydroxy-9,10-secoandrosta-1,3,5(10)-triene-9,17-dione	C19H24O4
ocholc5coa_c	CoA-22-one-cholest-4-en-3-one C5 side chain	C45H68N7O19P3S
hcholc8coa_c	CoA-24-hydroxy-cholest-4-en-3-one C8 side chain	C48H76N7O19P3S
ocholc8coa_c	CoA-24-one-cholest-4-en-3-one C8 side chain	C48H74N7O19P3S
hipocoa_c	3-[(3aS,4S,5R,7aS)-5-hydroxy-7a-methyl-1-oxo-octahydro-1H-inden-4-yl]-3-oxopropanoyl-CoA	C34H52N7O20P3S
49dsha_c	9,10-disecoandrosta-1(10),2-dien-4-oate	C19H24O6
hhd_c	(2Z,4Z)-2-Hydroxyhexa-2,4-dienoic acid	C6H8O3
hip_c	3-[(3aS,4S,7aS)-7a-Methyl-1,5-dioxo-octahydro-1H-inden-4-yl]propanoic acid	C13H18O4
9ohadd_c	9alpha-Hydroxyandrosta-1,4-diene-3,17-dione	C19H24O3
hia_c	3-[(3aS,4S,5R,7aS)-5-hydroxy-7a-methyl-1-oxo-octahydro-1H-indene-4-carboxylate	C11H20O4
5ohhip_c	3-[(3aS,4S,7aS)-7a-Methyl-1-hydroxy-5-oxo-octahydro-1H-inden-4-yl]propanoic acid	C13H20O4
5ohhipcoa_c	5-hydroxy-3-[(3aS,4S,5R,7aS)-7a-methyl-1,5-dioxo-octahydro-1H-inden-4-yl]propanoyl-CoA	C34H54N7O19P3S
andrs14dn317dn_c	Androsta-1,4-diene-3,17-dione	C19H24O2
hcholc3coa_c	CoA-20-hydroxy-cholest-4-en-3-one C5 side chain	C43H66N7O19P3S
hchol_c	26-Hydroxycholest-4-en-3-one	C27H44O2
hipcoa_c	3-[(3aS,4S,7aS)-7a-Methyl-1,5-dioxo-octahydro-1H-inden-4-yl]propanoyl-CoA;	C34H52N7O19P3S
cholc5coa_c	CoA-cholest-4-en-3-one C5 side chain	C45H70N7O18P3S
cholenec8coa_c	CoA-24-ene-cholest-4-en-3-one C8 side chain	C48H74N7O18P3S
cchol_c	26-Carboxycholest-4-en-3-one	C27H42O3
ochol_c	26-Oxocholest-4-en-3-one	C27H42O2
andrstndn_c	Androstenedione	C19H26O2
cholc8coa_c	CoA-cholest-4-en-3-one C8 side chain	C48H76N7O18P3S
hia_e	3-[(3aS,4S,5R,7aS)-5-hydroxy-7a-methyl-1-oxo-octahydro-1H-indene-4-carboxylate	C11H20O4
2maacoa_c	2-Methylacetoacetyl-CoA	C26H38N7O18P3S
chsterol_e	Cholesterol	C27H46O
mptamp_c	Adenylated molybdopterin	C20H26N10O12P2S2
mobd_c	Molybdate	H2MoO4
mpt_c	Molybdopterin	C10H14N5O6PS2
mocogdp_c	Molybdopterin guanine dinucleotide	C20H24N10O13P2S2
moadcosh_c	MOAD-COSH	CHOSR
moadcoo_c	MOAD-COOH	CHO2R
mobd_e	Molybdate	H2MoO4
phbz1_c	p-hydroxybenzoic acid derivative I	C14H19O7
phbz1g_c	Glycosylated p-HBAD I	C26H42O15
phbz2_c	p-hydroxybenzoic acid derivative II	C29H48O15
iacgam3p_c	1-O-(2-Acetamido-2-deoxy-alpha-D-glucopyranosyl)-1D-myo-inositol 3-phosphate	C14H26NO14P
L2aadp6sa_c	L-2-Aminoadipate 6-semialdehyde	C6H11NO3
2mp2coa_c	2-Methylprop-2-enoyl-CoA	C25H36N7O17P3S
3hibutcoa_c	(S)-3-Hydroxyisobutyryl-CoA	C25H38N7O18P3S
ibcoa_c	2-Methylpropanoyl-CoA	C25H38N7O17P3S
2mpdhl_c	S-(2-Methylpropanoyl)-dihydrolipoamide	C12H22NO2S2
4hba_e	4-Hydroxybenzyl alcohol	C7H8O2
pydxn_e	Pyridoxine	C8H11NO3
glyald_c	D-Glyceraldehyde	C3H6O3
glyclt_e	Glycolate	C2H3O3
oh1_c	hydroxyl	HO
adocbl_e	Cobamide coenzyme	C72H100CoN18O17P
cbl2_c	Cob(II)alamin	C62H88CoN13O14P
aqcobal_c	Aquacob(III)alamin	C62H90CoN13O15P
drib_c	Deoxyribose	C5H10O4
pheme_e	Heme (protoheme)	C34H30FeN4O4
hemeO_c	Heme O	C49H56FeN4O5
hemeA_c	Heme A	C49H54FeN4O6
acald_e	Acetaldehyde	C2H4O
ocdcea_e	(9Z)-Octadecenoic acid	C18H33O2
sl1278_c	SL1278_(SL-1_precursor)	C67H128O17S
hphthiocnylcoa_c	hydroxyphthioceranoyl-CoA	C60H108N7O18P3S
sl659_c	SL659	C28H52O15S
hdcaMAS_c	hexadecanoyl-MAS	C16H31OSR
mas_c	Mycocerosic acid synthase	HSR
scys__L_c	S-Sulfo-L-cysteine	C3H6NO5S2
cysOsh_c	CysO-SH	H2SY
cysOcys__L_c	CysO-Cysteine	C3H7NO2SY
cysO_c	CysO	Y
cysOamp_c	CysO-amp	C10H12N5O7PY
n6hlysmal_c	N6-Hydroxy-L-lysine coupled to malonyl group	C9H16N2O6
n6hlys_c	N6-Hydroxy-L-lysine	C6H14N2O3
mcbtm_c	Mycobactin with malonyl group	C30H41N5O12
etoh_c	Ethanol	C2H6O
etoh_e	Ethanol	C2H6O
5mdr1p_c	S-Methyl-5-thio-D-ribose 1-phosphate	C6H11O7PS
pmtri_c	PENTA-METHYL-TRICONTANOYL	C31H62O2
pmtricoa_c	PENTA-METHYL-TRICONTANOYL-COA	C52H92N7O17P3S
3hmbcoa_c	(2S,3S)-3-Hydroxy-2-methylbutanoyl-CoA	C26H40N7O18P3S
2mb2coa_c	2-Methylbut-2-enoyl-CoA	C26H38N7O17P3S
2mbcoa_c	2-Methylbutanoyl-CoA	C26H40N7O17P3S
2mbdhl_c	S-(2-Methylbutanoyl)-dihydrolipoamide	C13H25NO2S2
malt1p_c	alpha-maltose 1-phosphate	C12H21O14P
14glucan_c	Amylose monomer	C6H10O5
2sephchc_c	2-Succinyl-5-enolpyruvyl-6-hydroxy-3-cyclohexene-1-carboxylate	C14H13O9
aact_c	Aminoacetone	C3H8NO
2aobut_c	L-2-Amino-3-oxobutanoic acid	C4H7NO3
barb_c	Barbiturate	C4H4N2O3
tbsinyldp_c	tuberculosinyl diphosphate	C20H33O7P2
tbsinol_c	tuberculosinol	C20H34O
isotbsinol__13S_c	(13S)-edaxadiene	C20H34O
isotbsinol__13R_c	(13R)-edaxadiene	C20H34O
hercyn_c	hercynine	C9H15N3O2
ergoth_c	ergothioneine	C9H15N3O2S
ppap_c	Propanoyl phosphate	C3H5O5P
btn_e	Biotin	C10H15N2O3S
hepdp_c	all-trans-Heptaprenyl diphosphate	C35H57O7P2
hexdp_c	all-trans-Hexaprenyl diphosphate	C30H49O7P2
pendp_c	all-trans-Pentaprenyl diphosphate	C25H41O7P2
ppgpp_c	Guanosine 3,5-bis(diphosphate)	C10H11N5O17P4
nodcoa_e	nonadecan-1-ol-CoA	C40H76N7O25P3S
octscoa_e	octacosanoyl-CoA	C49H96N7O27P3S
rbzn_c	Rhamnose-benzoic acid	C13H16O7
gluhercyso_c	gamma glutamyl-hercynylcysteine sulfoxide	C17H28O9N5S
hercyso_c	hercynylcysteine sulfoxide	C12H22O5N4S
c78mycolatepp_c	C78-alpha-mycolate-PP	None
mycobilin_c	mycobilin	C34H32N4O7
tre6mmp_c	cytoplasmic_trehalosemonomycolate-P	C94H180O16P
tre6mm_c	alpha,alpha-Trehalose 6-mycolate	C94H180O13
ppm_c	D-Mannosyl-1-phosphoundecaprenol	C61H100O9P
c78mycolateACP_c	C78-alpha-mycolate-ACP	C93H180O9N2PSR
mmycolate87_c	methoxy-mycolate C87 (26)	C87H172O4
amycolate82_c	alpha-mycolate C82 (26)	C82H160O3
malt6p_c	Maltose 6-phosphate	C12H21O14P
nmn_c	Nicotinamide D-ribonucleotide	C11H15N2O8P
acon_T_c	Trans-Aconitate	C6H3O6
aconm_c	E-3-carboxy-2-pentenedioate 6-methyl ester	C7H6O6
man6pglyc_c	2(alpha-D-Mannosyl-6-phosphate)-D-glycerate	C9H14O12P
dhocdc_c	dihydroxyoctadecadienoate	C18H31O4
epox_c	an epoxide	C18H29O3
8oxdgtp_c	8-oxo-dGTP	C10H12N5O14P3
8oxdgmp_c	8-oxo-dGMP	C10H12N5O8P
8oxgtp_c	8-oxo-GTP	C10H12N5O15P3
ptdcacoa_c	pentadecanoyl-CoA	C36H64N7O17P3S
12dgr_TB_c	1,2-Diacyl-sn-glycerol	C41H80O5
tag_TB_c	Triacylglycerol	C60H116O6
ptdca_c	Pentadecanoic acid	C15H30O2
nondca_c	Nonadecanoic acid	C19H38O2
pc_TB_c	Phosphatidylcholine	C46H92NO8P
cholp_c	Choline phosphate	C5H15NO4P
pc_TB_e	Phosphatidylcholine	C46H92NO8P
accb_c	apo-[acetyl-CoA:carbon-dioxide ligase (ADP-forming)]	C7H13N3O2R2
bccp_c	[Acetyl-CoA:carbon-dioxide ligase (ADP-forming)]	C7H13N3O2R2
bccpco2_c	[Acetyl-CoA:carbon-dioxide ligase (ADP-forming)]-CO2	C8H13N3O4R2
gmhep1p_c	D-Glycero-D-manno-heptose 1-phosphate	C7H13O10P

## Sheet: Removed genes other models
	0	1	2	3	4
Rv1166	iOSDD
Rv3821	gal2015
Rv0130	gal2015	iSM810
Rv2555c	iOSDD
Rv3598c	iOSDD
Rv1272c	gal2015	iSM810
Rv2502c	iOSDD	iNJ661	gal2015	iSM810	sMtb
Rv1007c	iOSDD
Rv1992c	sMtb
Rv1181	gal2015	iSM810	sMtb
Rv2992c	iNJ661	gal2015	iSM810
Rv3256c	iOSDD
Rv1292	iOSDD
Rv3580c	iOSDD
Rv1711	iOSDD
Rv0186	gal2015	iSM810	sMtb
Rv0509	iOSDD	iNJ661	gal2015	iSM810
Rv3260c	gal2015
Rv0260c	iOSDD
Rv3389c	iSM810
Rv0757	gal2015	iSM810
Rv3834c	iOSDD
Rv0643c	gal2015	iSM810	sMtb
Rv3572	iSM810
Rv2565	gal2015	iSM810
Rv3053c	iOSDD
Rv0635	iSM810	sMtb
Rv0564cc	gal2015
Rv0637	iSM810	sMtb
Rv0636	iSM810	sMtb
Rv2518c	sMtb
Rv0194	gal2015	iSM810
MT1364	gal2015
Rv1650	iOSDD
Rv2244	iOSDD	gal2015	iSM810	sMtb
Rv0306	iNJ661
Rv0763c	iOSDD
Rv1406	iOSDD	iNJ661
Rv1640c	iOSDD
Rv0362	sMtb
Rv1867	iOSDD
Rv3323c	iOSDD
Rv1442	sMtb
Rv1178	iOSDD
Rv2854	gal2015	iSM810	sMtb
Rv3263	gal2015	iSM810
Rv0974c	iOSDD	iNJ661	gal2015	iSM810	sMtb
Rv1344	sMtb
Rv0969	sMtb
Rv0264c	iOSDD
Rv1345	gal2015	iSM810	sMtb
Rv2953	sMtb
Rv0973c	iOSDD	iNJ661	gal2015	iSM810	sMtb
Rv3324c	iOSDD
Rv2217	gal2015	iSM810	sMtb
Rv0410c	gal2015	iSM810	sMtb
Rv3822	gal2015
Rv3011c	iOSDD
RV2936	iSM810
Rv3052c	iOSDD
Rv0649	iOSDD	iNJ661	gal2015	iSM810	sMtb
Rv1649	iOSDD
Rv3112	iOSDD
Rv0855A	iSM810
Rv1314c	iOSDD
Rv2946c	gal2015	sMtb
Rv2218	iOSDD	gal2015	iSM810	sMtb
Rv0263c	iOSDD
Rv1686c	gal2015	iSM810
Rv0498	iOSDD
Rv1812c	iOSDD
Rv3713	iOSDD	iNJ661
RV3825c	iSM810
Rv1223	gal2015	iSM810
Rv3914	iOSDD
Rv2845c	iOSDD
Rv2794c	gal2015	iSM810
MT3443	gal2015
orphan	iSM810
Rv3542c	iSM810
Rv2448c	iOSDD
Rv0496	iOSDD
Rv2563	sMtb
Rv0868c	iOSDD
Rv1722	iOSDD
Rv1300	gal2015	iSM810	sMtb
Rv2580c	iOSDD
Rv0811c	iOSDD
Rv1999c	sMtb
Rv1540	iOSDD
Rv0655	gal2015	iSM810
Rv3600c	iOSDD
Rv0242c	gal2015	iSM810	sMtb
Rv2331A	iOSDD
Rv0016c	iOSDD
Rv3009c	iOSDD
Rv3815c	iOSDD	iNJ661
Rv0806c	iOSDD
Rv2614c	iOSDD
Rv1687c	gal2015	iSM810
Rv1536	iOSDD
Rv0989c	iOSDD
Rv1469	sMtb
Rv2852c	iOSDD
Rv0564	iSM810
Rv1379	iOSDD
Rv0085	iOSDD
Rv2501c	iOSDD	iNJ661	gal2015	iSM810	sMtb
Rv0758	gal2015	iSM810
Rv3493c	gal2015
A	iSM810
Rv3012c	iOSDD
Rv1979c	sMtb
Rv0041	iOSDD
Rv1273c	gal2015	iSM810
Rv2075c	iNJ661
Rv0389	iOSDD	iNJ661
Rv0121c	iOSDD
Rv3455c	iOSDD	iNJ661
Rv3137	iOSDD
Rv2135c	iOSDD
Rv0794c	iOSDD	iNJ661
Rv3406	iOSDD
Rv3336c	iOSDD
Rv0864	iOSDD
Rv2572c	iOSDD
Rv2419c	iOSDD
Rv0908	sMtb
Rv1026	iOSDD
Rv1700	iOSDD
Rv2331	iOSDD
Rv1997	sMtb
Rv1707	iOSDD
Rv2148c	iOSDD
Rv1508A	iOSDD
Rv1811	gal2015	iSM810	sMtb
Rv1180	gal2015	iSM810	sMtb
Rv3684	iOSDD
Rv1182	gal2015	iSM810	sMtb
Rv1183	gal2015	iSM810	sMtb
Rv0558	iOSDD	iNJ661
Rv2859c	iOSDD	iNJ661
Rv2002	gal2015	iSM810	sMtb
Rv3492c	gal2015
Rv0275c	gal2015	iSM810
Rv3253c	sMtb
Rv1747	gal2015	iSM810
Rv0097	iOSDD
Rv0557	iOSDD	iNJ661	gal2015	iSM810	sMtb
Rv1661	gal2015	iSM810
Rv2766c	gal2015	iSM810	sMtb

## Sheet: Gene Essentiality Griffin
Gene	KO Growth Rate	Griffin Essentiality P-Value	Error Type
Rv1295	0	1e-05	True Negative
Rv2573	2.32556e-30	0.71349	False Negative
Rv3290c	0.0584004	0.96172	True Positive
Rv2589	0.0584004	0.93677	True Positive
Rv1323	0.0584004	0.84779	True Positive
Rv3535c	0.0506395	0.95021	True Positive
Rv0254c	0.0584004	0.77686	True Positive
Rv3280	2.67024e-17	0	True Negative
Rv0904c	0.0584004	0.95661	True Positive
Rv3281	3.5721e-17	0.17221	False Negative
Rv3441c	1.22871e-17	0.00045	True Negative
Rv1302	-2.64855e-17	0.00016	True Negative
Rv1654	2.67024e-17	0.11883	False Negative
Rv2747	0.0584004	0.0315	False Positive
Rv1653	-7.06548e-17	0.14626	False Negative
Rv0409	0.0583968	0.86574	True Positive
Rv1820	0.0584004	0.99326	True Positive
Rv3509c	0.0584004	0.94423	True Positive
Rv3002c	0.0584004	0.14626	True Positive
Rv3003c	0.0584004	0.00024	False Positive
Rv3470c	0.0584004	0.14734	True Positive
Rv2922A	0.0584004	0.39346	True Positive
Rv1475c	0	0	True Negative
Rv1655	-2.79581e-32	0.00505	True Negative
Rv3310	0.0584004	0.98889	True Positive
Rv2523c	0.0584004	0.11883	True Positive
Rv3667	0.0584004	0.27298	True Positive
Rv3313c	0.0584004	0.18649	True Positive
Rv0812	-5.54952e-16	0.00014	True Negative
Rv2236c	0.0584004	0.29382	True Positive
Rv1005c	-1.15677e-15	0	True Negative
Rv0013	-1.15677e-15	0.00048	True Negative
Rv0255c	0.0584004	0.97648	True Positive
Rv2848c	0.0584004	0.96172	True Positive
Rv0733	-4.39992e-14	0.09086	True Negative
Rv1625c	0.0584004	0.85815	True Positive
Rv2212	0.0584004	0.93607	True Positive
Rv1900c	0.0584004	0.95661	True Positive
Rv1264	0.0584004	0.82743	True Positive
Rv1320c	0.0584004	0.97683	True Positive
Rv1318c	0.0584004	0.99326	True Positive
Rv1319c	0.0584004	0.99929	True Positive
Rv3377c	0.0584004	0.00047	False Positive
Rv2435c	0.0584004	0.0549	False Positive
Rv1647	0.0584004	0.95021	True Positive
Rv1120c	0.0584004	0.39468	True Positive
Rv2202c	0.0583625	1e-05	False Positive
Rv2208	0.0584004	0.91791	True Positive
Rv2584c	0.0583908	0.7782	True Positive
Rv1285	-1.21189e-14	0.00013	True Negative
Rv1286	-1.21189e-14	0	True Negative
Rv0777	-6.67253e-14	4e-05	True Negative
Rv0357c	-1.02645e-13	0	True Negative
Rv3795	-4.61539e-16	0	True Negative
Rv3794	-4.61539e-16	0	True Negative
Rv3792	-1.20832e-17	0	True Negative
Rv3332	0.0584004	0.77686	True Positive
Rv2182c	0.0584004	0	False Positive
Rv2483c	0.0584004	0.57425	True Positive
Rv1652	2.3211e-18	0.00024	True Negative
Rv3248c	6.16665e-17	0	True Negative
Rv0091	0.0584004	0.74854	True Positive
Rv0423c	2.3211e-18	1e-05	True Negative
Rv0957	-2.67938e-15	0	True Negative
Rv3276c	-4.20101e-15	0.01988	True Negative
Rv3257c	0.0584004	0	False Positive
Rv3275c	-3.96027e-15	0.05426	True Negative
Rv2215	0.0584004	0.00024	False Positive
Rv3330	0.0584004	0.91873	True Positive
Rv2981c	2.3211e-18	0.00045	True Negative
Rv2780	0.0584004	0.54645	True Positive
Rv3423c	-1.20828e-16	1e-05	True Negative
Rv2259	0.0584004	0.1993	True Positive
Rv1895	0.0584004	0.99135	True Positive
Rv3045	0.0584004	0.71635	True Positive
Rv2858c	0.0584004	0.10558	True Positive
Rv0458	0.0584004	0.99682	True Positive
Rv0768	0.0584004	0.5875	True Positive
Rv0147	0.0584004	0.9985	True Positive
Rv3293	0.0584004	0.65733	True Positive
Rv1568	0.0584004	0.00013	False Positive
Rv2363	0.0584004	0.24857	True Positive
Rv2467	0.0584004	0.7087	True Positive
Rv2192c	-6.14743e-17	0.04669	True Negative
Rv1609	-5.81487e-17	0	True Negative
Rv1569	0.0584004	0.35661	True Positive
Rv0032	0.0584004	0.00724	False Positive
Rv2671	0.0584004	0.18649	True Positive
Rv2531c	0.0584004	0.79429	True Positive
Rv1001	0.0584004	0.92831	True Positive
Rv1659	1.12054e-16	0.01594	True Negative
Rv1658	2.3211e-18	4e-05	True Negative
Rv2320c	0.0584004	0.5875	True Positive
Rv3708c	-5.81487e-17	0.00505	True Negative
Rv1538c	0.0399717	0.00045	False Positive
Rv2201	0.0584004	0	False Positive
Rv0346c	0.0584004	0.36898	True Positive
Rv2127	0.0584004	0.96172	True Positive
Rv3601c	-5.81487e-17	0.01003	True Negative
Rv1380	2.3211e-18	0.00083	True Negative
Rv3709c	2.3211e-18	0.00024	True Negative
Rv1595	4.62555e-15	0	True Negative
Rv3565	9.97652e-17	0.01897	True Negative
Rv0337c	0.044411	0	False Positive
Rv2121c	1.25462e-16	0.00903	True Negative
Rv1310	0	1e-05	True Negative
Rv1305	0	0.01594	True Negative
Rv1308	0	0	True Negative
Rv1309	0	2e-05	True Negative
Rv1306	0	0.11883	False Negative
Rv1307	0	1e-05	True Negative
Rv1304	0	0.00555	True Negative
Rv1311	0	0.22197	False Negative
Rv3279c	0.0584004	0.02762	False Positive
Rv0522	0.0584004	0.94423	True Positive
Rv0223c	0.0584004	0.3276	True Positive
Rv1589	0.0584004	0.00555	False Positive
Rv0107c	0.0584004	0.06438	False Positive
Rv1908c	0.058394	0	False Positive
Rv1607	0.0584004	0.71492	True Positive
Rv2849c	0.0584004	0.31477	True Positive
Rv1383	-1.38514e-17	0.00083	True Negative
Rv1384	-1.38514e-17	0	True Negative
Rv2289	0.0584004	0.92831	True Positive
Rv1011	5.54056e-18	0.00083	True Negative
Rv2612c	1.38514e-18	0.17221	False Negative
Rv3759c	0.0584004	0.58605	True Positive
Rv3756c	0.0584004	0.98573	True Positive
Rv3758c	0.0584004	0.63505	True Positive
Rv3757c	0.0584004	0.3371	True Positive
Rv1885c	0.0584004	0.58605	True Positive
Rv0948c	0.0584004	0.10518	True Positive
Rv2540c	-1.56659e-15	0.00279	True Negative
Rv2949c	-2.49325e-17	0.04322	True Negative
Rv2130c	1.38514e-18	0	True Negative
Rv2498c	0.0584004	0.6768	True Positive
Rv3075c	0.0584004	0.63505	True Positive
Rv0464c	0.0584004	0.84779	True Positive
Rv0771	0.0584004	0.74854	True Positive
Rv1239c	0.0584004	0.96172	True Positive
Rv2062c	0.0584004	0.18131	True Positive
Rv0375c	0.0584004	0.39589	True Positive
Rv0373c	0.0584004	0.03856	False Positive
Rv0374c	0.0584004	0.52904	True Positive
Rv2066	0.0584004	0.93677	True Positive
Rv2071c	0.0584004	0.88157	True Positive
Rv2072c	0.0584004	0.96122	True Positive
Rv2070c	0.0584004	0.61132	True Positive
Rv2065	0.0584004	0.86466	True Positive
Rv2388c	-2.49325e-17	0.71635	False Negative
Rv1131	0.0584004	0.65733	True Positive
Rv0889c	0.0584004	0.7782	True Positive
Rv0896	0.0584004	0	False Positive
Rv1699	-2.49325e-17	0	True Negative
Rv3283	0.0584004	0.99326	True Positive
Rv0390	0.0584004	0.63358	True Positive
Rv2194	1.38514e-18	0.00153	True Negative
Rv2196	1.38514e-18	0	True Negative
Rv2195	1.38514e-18	0	True Negative
Rv3043c	1.38514e-18	0	True Negative
Rv1451	1.38514e-18	0.00013	True Negative
Rv2200c	1.38514e-18	4e-05	True Negative
Rv2193	1.38514e-18	7e-05	True Negative
Rv0848	0.0584004	0.97373	True Positive
Rv1336	0.0584004	0.90786	True Positive
Rv2334	0.0584004	0.21191	True Positive
Rv3340	0.0584004	0.06575	False Positive
Rv0075	0.0584004	0.95661	True Positive
Rv1077	0.0584004	0.82864	True Positive
Rv1620c	0.0584004	0.00122	False Positive
Rv1621c	0.0584004	0.00128	False Positive
Rv1623c	1.16715e-17	0.02292	True Negative
Rv1622c	1.42903e-15	0.04322	True Negative
Rv3315c	0.0584004	0.71349	True Positive
Rv1712	1.45562e-15	0.00083	True Negative
Rv0143c	0.0584004	0.97022	True Positive
Rv0103c	0.0584004	0.97956	True Positive
Rv0092	0.0584004	0.84893	True Positive
Rv0499	0.0584004	0.94961	True Positive
Rv2252	0.0584004	0.43406	True Positive
Rv1905c	0.0584004	0.99135	True Positive
Rv1704c	0.0584004	0.92831	True Positive
Rv1293	2.40127e-16	0	True Negative
Rv2726c	7.07281e-16	0.00279	True Negative
Rv2881c	-2.61911e-16	0.00304	True Negative
Rv2482c	0.0584004	0.48665	True Positive
Rv1570	0.0584004	0.22197	True Positive
Rv2136c	4.10604e-16	0.58605	False Negative
Rv3807c	1.18795e-15	0.63211	False Negative
Rv3791	1.18795e-15	0.00153	True Negative
Rv3790	1.18795e-15	0	True Negative
Rv3806c	6.44063e-16	2e-05	True Negative
Rv0321	0.0584004	0.82622	True Positive
Rv2178c	6.44063e-16	0.00014	True Negative
Rv3229c	0.0584004	0.01257	False Positive
Rv1094	0.0584004	0.00083	False Positive
Rv0824c	0.0584004	1e-05	False Positive
Rv1714	0.0584004	0.63358	True Positive
Rv1928c	0.0584004	0.99135	True Positive
Rv1389	-1.93015e-14	0.04669	True Negative
Rv0189c	9.84371e-16	0	True Negative
Rv2773c	3.94585e-16	0.00153	True Negative
Rv2753c	2.25359e-17	0.00505	True Negative
Rv2763c	0.0584004	0.00903	False Positive
Rv2447c	0	0.00083	True Negative
Rv0534c	0	0.00304	True Negative
Rv3607c	1.14184e-17	0.05426	True Negative
Rv2139	1.14184e-17	0.0009	True Negative
Rv1381	1.14184e-17	0.00279	True Negative
Rv1409	0.0584004	0.0009	False Positive
Rv1207	0.0584004	0.71492	True Positive
Rv3608c	0.0584004	0.01791	False Positive
Rv2537c	0	0.02762	True Negative
Rv2538c	0	0.00505	True Negative
Rv3398c	1.14184e-17	0.29382	False Negative
Rv1631	0	0.00153	True Negative
Rv0478	0.0584004	0.77553	True Positive
Rv3247c	0	0.00505	True Negative
Rv2697c	0.0584004	0.07631	False Positive
Rv2870c	1.14184e-17	0.00051	True Negative
Rv2682c	0.0584004	0	False Positive
Rv3379c	0.0584004	0.66942	True Positive
Rv1023	0.0577932	7e-05	False Positive
Rv3214	0.0584004	0.49993	True Positive
Rv1618	0.0584004	0.99135	True Positive
Rv3826	0.0584004	0.18457	True Positive
Rv1529	0.0584004	0.25538	True Positive
Rv1185c	0.0584004	0.98197	True Positive
Rv2590	0.0584004	1	True Positive
Rv0099	0.0584004	0.12017	True Positive
Rv2930	0.0584004	0.0772	False Positive
Rv3801c	4.62216e-14	0	True Negative
Rv1144	0.0584004	0.95021	True Positive
Rv0860	0.0584004	0.05278	False Positive
Rv0468	0.0584004	0.96122	True Positive
Rv0859	0.0584004	0.6768	True Positive
Rv1484	1.07303e-17	0.00505	True Negative
Rv2524c	1.07303e-17	0	True Negative
Rv2947c	1.07303e-17	0.99475	False Negative
Rv1350	1.07303e-17	0.37774	False Negative
Rv0533c	0.0584004	0.95021	True Positive
Rv1662	0.0584004	0.00027	False Positive
Rv1663	0.0584004	0.00242	False Positive
Rv2940c	-1.37626e-18	0.99997	False Negative
Rv0363c	-1.15101e-16	7e-05	True Negative
Rv1099c	0.0584004	0.0009	False Positive
Rv2131c	0.0584004	0.00903	False Positive
Rv0727c	0.0584004	0.96122	True Positive
Rv1485	-1.18771e-17	0	True Negative
Rv2605c	0.0584004	0.24771	True Positive
Rv2899c	0.0584004	0.35774	True Positive
Rv2900c	0.0584004	0.6588	True Positive
Rv0087	0.0584004	0.18716	True Positive
Rv1348	-1.37626e-18	0.00031	True Negative
Rv1349	-1.37626e-18	1e-05	True Negative
Rv0084	0.0584004	0.8946	True Positive
Rv2786c	-3.54021e-17	0.0009	True Negative
Rv2211c	0.0584004	7e-05	False Positive
Rv1553	0.0584004	0.82743	True Positive
Rv1554	0.0584004	0.71492	True Positive
Rv1552	0.0584004	0.27875	True Positive
Rv1555	0.0584004	0.91709	True Positive
Rv0247c	0.0584004	0.00153	False Positive
Rv0248c	0.0584004	0	False Positive
Rv3319	0.0584004	0.63358	True Positive
Rv3318	0.0584004	0.39833	True Positive
Rv3317	0.0584004	0.86358	True Positive
Rv3316	0.0584004	0.77686	True Positive
Rv3106	0.0584004	0.67826	True Positive
Rv0886	0.0584004	0.33819	True Positive
Rv2455c	0.0584004	0	False Positive
Rv2454c	0.0584004	0.00024	False Positive
Rv2957	0.0584004	0.90786	True Positive
Rv0992c	0.0584004	0.77686	True Positive
Rv2964	0.0584004	0.88157	True Positive
Rv1098c	0.0580357	0.00083	False Positive
Rv2443	6.43841e-16	0.99591	False Negative
Rv2610c	-2.22775e-18	0.00013	True Negative
Rv1500	1.26869e-17	0.00911	True Negative
Rv2188c	1.6313e-17	2e-05	True Negative
Rv1159	-8.35478e-18	0.00734	True Negative
Rv1018c	-2.03019e-17	0	True Negative
Rv0334	-3.63544e-17	2e-05	True Negative
Rv0524	3.00964e-18	1e-05	True Negative
Rv1551	0.0584004	0.23126	True Positive
Rv2982c	0.0584004	0.96122	True Positive
Rv2249c	0.0584004	0.91873	True Positive
Rv0564c	0.0584004	0.95021	True Positive
Rv3302c	0.0584004	0	False Positive
Rv2427c	0.0584004	0.63505	True Positive
Rv1447c	0.0584004	0.46875	True Positive
Rv1121	0.0584004	0.09156	False Positive
Rv3808c	-1.61596e-15	0	True Negative
Rv0620	0.0584004	0.24771	True Positive
Rv0619	0.0584004	0.43278	True Positive
Rv0618	0.0584004	0.8946	True Positive
Rv0993	-7.1677e-16	0.00048	True Negative
Rv3331	0.0584004	0.79299	True Positive
Rv1436	0.0528065	0.00024	False Positive
Rv0956	-4.80672e-15	0.00096	True Negative
Rv1832	0.0584004	0	False Positive
Rv3303c	0.0584004	0.04322	False Positive
Rv3436c	-2.69529e-16	0	True Negative
Rv1512	0.0584004	0.00083	False Positive
Rv0070c	0.0584004	0.67826	True Positive
Rv1093	0.0584004	0.00045	False Positive
Rv1328	0.0584004	0.75905	True Positive
Rv1326c	5.86361e-16	0	True Negative
Rv1237	0.0584004	0.3371	True Positive
Rv1236	0.0584004	0.6979	True Positive
Rv1238	0.0584004	0.00658	False Positive
Rv1213	0.0584004	0.62484	True Positive
Rv2860c	0.0584004	0.97956	True Positive
Rv1878	0.0584004	0.97022	True Positive
Rv2220	0.0584004	0	False Positive
Rv2222c	0.0584004	0.14734	True Positive
Rv2439c	0.0584004	0.00083	False Positive
Rv3704c	0.0584004	0.96122	True Positive
Rv3432c	0.0584004	0.99682	True Positive
Rv2476c	0.0584004	0	False Positive
Rv1602	-6.15535e-15	0.00555	True Negative
Rv0808	-8.7916e-15	0	True Negative
Rv1338	5.90617e-16	0.00014	True Negative
Rv3858c	0.0584004	0.00024	False Positive
Rv3859c	0.0584004	0	False Positive
Rv2833c	0.0584004	0.2604	True Positive
Rv2832c	0.0584004	0.03922	False Positive
Rv2834c	0.0584004	0.71492	True Positive
Rv2835c	0.0584004	0.22432	True Positive
Rv2205c	0.0584004	0.96122	True Positive
Rv1826	0.058145	0.00903	False Positive
Rv1257c	0.0583991	0.63505	True Positive
Rv3696c	0.0508453	0	False Positive
Rv0112	0.0584004	0.03077	False Positive
Rv1511	0.0584004	0.91873	True Positive
Rv3396c	-6.99847e-16	7e-05	True Negative
Rv2051c	-1.41858e-18	7e-05	True Negative
Rv1122	0.0584004	0.00048	False Positive
Rv1844c	0.0584004	0.98889	True Positive
Rv2277c	0.0584004	0.18649	True Positive
Rv0317c	0.0584004	0.9698	True Positive
Rv3842c	0.0584004	0.80436	True Positive
Rv1086	-3.289e-14	0.01501	True Negative
Rv2855	0.0584004	0.05847	False Positive
Rv1283c	0.0584004	0.28352	True Positive
Rv1281c	0.0584004	0.97022	True Positive
Rv1280c	0.0584004	0.96172	True Positive
Rv1282c	0.0584004	0.22432	True Positive
Rv0773c	0.0584004	0.46875	True Positive
Rv2394	0.0584004	0.97683	True Positive
Rv3609c	-8.51146e-18	0.00153	True Negative
Rv1940	6.91336e-16	0.43278	False Negative
Rv1415	0.0584004	0.00024	False Positive
Rv2583c	0.0584004	8e-05	False Positive
Rv0386	0.0584004	0.93746	True Positive
Rv3588c	0.0584004	0.01594	False Positive
Rv3273	0.0584004	0.86681	True Positive
Rv1284	0.0584004	0.82622	True Positive
Rv0511	-8.51146e-18	4e-05	True Negative
Rv2458	0.0584004	0.98573	True Positive
Rv0650	0.0584004	0.77686	True Positive
Rv1599	-4.60528e-15	7e-05	True Negative
Rv0510	-1.41858e-18	0.00166	True Negative
Rv0422c	-8.51146e-18	0.00045	True Negative
Rv3534c	0.0581695	0.91791	True Positive
Rv3469c	0.0584004	0.7782	True Positive
Rv3606c	-1.41858e-18	0.10518	False Negative
Rv1294	-2.8259e-16	0	True Negative
Rv3341	0.0584004	0.00024	False Positive
Rv1296	3.984e-18	0.00013	True Negative
Rv2231c	0.0584004	0.22432	True Positive
Rv1600	0.0584004	0	False Positive
Rv3772	0.0584004	0.67826	True Positive
Rv3624c	0.0584004	0.00606	False Positive
Rv0486	-7.43439e-18	0.00656	True Negative
Rv3339c	0.0584004	0.96624	True Positive
Rv0066c	0.0584004	0	False Positive
Rv3215	3.984e-18	0.00013	True Negative
Rv1916	0.0584004	0.89554	True Positive
Rv0467	0.0584004	0.01897	False Positive
Rv1915	0.0584004	0.92831	True Positive
Rv1605	3.984e-18	0.02762	True Negative
Rv1170	-7.43439e-18	0.04688	True Negative
Rv1601	3.984e-18	0.00024	True Negative
Rv1611	3.984e-18	0.00153	True Negative
Rv2210c	1.13618e-15	1e-05	True Negative
Rv1843c	0	0.94423	False Negative
Rv3410c	0	0.00045	True Negative
Rv3411c	0	0.00051	True Negative
Rv0853c	0.0584004	0.80563	True Positive
Rv3393	-6.36599e-17	0.46741	False Negative
Rv1745c	0.0584004	0.3371	True Positive
Rv2995c	-4.53024e-16	0.00903	True Negative
Rv2987c	-4.53024e-16	0.01003	True Negative
Rv2988c	-4.53024e-16	0.00083	True Negative
Rv3710	-4.53024e-16	0	True Negative
Rv3001c	-1.48899e-15	0.0009	True Negative
Rv1031	0.0584004	0.46741	True Positive
Rv1030	0.0584004	0.84779	True Positive
Rv1029	0.0584004	0.5875	True Positive
Rv2691	0.0584004	0.35774	True Positive
Rv2692	0.0584004	0.86358	True Positive
Rv2316	0.0584004	0.35774	True Positive
Rv2317	0.0584004	0.01302	False Positive
Rv2318	0.0584004	0.01557	False Positive
Rv0694	0.0583263	0.67826	True Positive
Rv0183	0.0584004	0.97648	True Positive
Rv0873	0.0584004	0.98763	True Positive
Rv3564	0.0584004	0.74854	True Positive
Rv2789c	0.0584004	0.23654	True Positive
Rv3563	0.0584004	0.93607	True Positive
Rv3274c	0.0584004	0.89554	True Positive
Rv0752c	0.0584004	0.86574	True Positive
Rv0215c	0.0584004	0.67826	True Positive
Rv1872c	0.0584004	0.82743	True Positive
Rv1902c	0.0584004	0.6588	True Positive
Rv0191	0.0584004	0.99326	True Positive
Rv1837c	0.0584004	0	False Positive
Rv2471	0.0584004	0.88157	True Positive
Rv3264c	-6.13312e-17	7e-05	True Negative
Rv3255c	-9.93724e-16	1e-05	True Negative
Rv2611c	-7.02452e-16	0.00024	True Negative
Rv2380c	0.0584004	0.01003	False Positive
Rv2379c	0.0584004	0.00013	False Positive
Rv2384	0.0584004	0.48529	True Positive
Rv2382c	0.0584004	0.41588	True Positive
Rv2378c	0.0584004	0.6768	True Positive
Rv2383c	0.0584004	0.95715	True Positive
Rv2381c	0.0584004	0.00018	False Positive
Rv1347c	0.0584004	0.00083	False Positive
Rv2243	4.5911e-16	0.10518	False Negative
Rv1240	0.0584004	0.07631	False Positive
Rv2332	0.0584004	0.97373	True Positive
Rv3581c	-9.54814e-16	0.04669	True Negative
Rv3582c	-3.05366e-16	0.00083	True Negative
Rv1392	-1.10299e-15	2e-05	True Negative
Rv2124c	1.59879e-17	0.93746	False Negative
Rv0137c	0.0584004	0.93607	True Positive
Rv2674	0.0584004	0.6768	True Positive
Rv1133c	6.81494e-16	0	True Negative
Rv1604	0.0584004	0.09842	False Positive
Rv2701c	0.0584004	0.49993	True Positive
Rv0046c	-2.28408e-15	7e-05	True Negative
Rv1322A	0.0584004	0.82622	True Positive
Rv0855	0.0584004	0.82743	True Positive
Rv1493	0.0584004	0.22511	True Positive
Rv1492	0.0584004	0.65733	True Positive
Rv0753c	0.0584004	0.99135	True Positive
Rv1692	0.0584004	0.95021	True Positive
Rv2225	-1.11242e-15	0.00024	True Negative
Rv1562c	0.0584004	0.07162	False Positive
Rv1563c	0.0584004	0.06788	False Positive
Rv0958	0.0584004	0.63505	True Positive
Rv1082	0.0584004	0.96122	True Positive
Rv0819	-2.28408e-15	0.0009	True Negative
Rv3356c	7.2421e-16	0.00903	True Negative
Rv0126	0.0584004	0.03077	False Positive
Rv0470c	-3.56727e-16	0.7782	False Negative
Rv0644c	-2.27324e-15	0.95021	False Negative
Rv0503c	0.0584004	0.99475	True Positive
Rv0645c	0.0584004	0.99326	True Positive
Rv0642c	0.0584004	0.01897	False Positive
Rv3800c	0	0	True Negative
Rv2245	0	0.00013	True Negative
Rv0098	0.0584004	0.53046	True Positive
Rv2246	0	2e-05	True Negative
Rv1483	0.0584004	0.00083	False Positive
Rv3158	0.0584004	0.98197	True Positive
Rv3150	0.0584004	0.02489	False Positive
Rv3148	0.0584004	9e-05	False Positive
Rv3153	0.0584004	0.16083	True Positive
Rv3152	0.0584004	0.05468	False Positive
Rv3147	0.0584004	0.58605	True Positive
Rv3157	0.0584004	0.00013	False Positive
Rv3145	0.0584004	0.53046	True Positive
Rv3155	0.0584004	0.31477	True Positive
Rv3156	0.0584004	0.24342	True Positive
Rv3149	0.0584004	0.6768	True Positive
Rv3151	0.0584004	0.05847	False Positive
Rv3154	0.0584004	0.91791	True Positive
Rv0082	0.0584004	0.35661	True Positive
Rv3146	0.0584004	0.6768	True Positive
Rv1695	0	0.01594	True Negative
Rv2438c	3.80086e-14	0	True Negative
Rv0157	0.0584004	0.84779	True Positive
Rv0155	0.0584004	0.74854	True Positive
Rv0156	0.0584004	0.39226	True Positive
Rv3236c	0.0584004	0.84779	True Positive
Rv0573c	0.0584004	0.88157	True Positive
Rv1330c	0.0584004	0.94423	True Positive
Rv1737c	0.0584004	0.97648	True Positive
Rv0261c	0.0584004	0.09518	False Positive
Rv0267	0.0584004	0.98168	True Positive
Rv2329c	0.0584004	0.97373	True Positive
Rv2287	0.0584004	0.27205	True Positive
Rv2445c	1.01427e-17	0.14626	False Negative
Rv2920c	0.0431044	0.91873	True Positive
Rv2043c	0.0584004	0.74854	True Positive
Rv2421c	1.17057e-14	0.00045	True Negative
Rv2207	0.0584004	0.06177	False Positive
Rv1596	1.17057e-14	0.00096	True Negative
Rv1161	0.0584004	0.44995	True Positive
Rv1164	0.0584004	0.99135	True Positive
Rv1163	0.0584004	0.97648	True Positive
Rv1736c	0.0584004	0.99997	True Positive
Rv1162	0.0584004	0.99984	True Positive
Rv0021c	0.0584004	0.94423	True Positive
Rv1894c	0.0584004	0.82743	True Positive
Rv1533	0.0584004	0.74854	True Positive
Rv0548c	0	0.0033	True Negative
Rv1160	0.0584004	0.91709	True Positive
Rv2344c	0.0584004	0.8175	True Positive
Rv2391	0	2e-05	True Negative
Rv0253	0.0584004	0.86466	True Positive
Rv0252	0.0584004	0.47844	True Positive
Rv1525	0	0.02292	True Negative
Rv3265c	0	0.00014	True Negative
Rv1656	1.12607e-33	0.07631	True Negative
Rv2503c	0.0584004	0.19859	True Positive
Rv2504c	0.0584004	0.53046	True Positive
Rv0884c	-1.19165e-16	0.00166	True Negative
Rv1385	-1.286e-16	0.05426	True Negative
Rv0266c	0.0584004	0.99547	True Positive
Rv2322c	0.0584004	0.46741	True Positive
Rv2321c	0.0584004	0.71492	True Positive
Rv0382c	-7.54596e-17	0.00083	True Negative
Rv0118c	0.0584004	0.02587	False Positive
Rv1248c	0.0584004	0	False Positive
Rv0555	0	0.00024	True Negative
Rv1187	0.0584004	0.01207	False Positive
Rv0500	0	0.00083	True Negative
Rv3602c	0	0.00083	True Negative
Rv1755c	0.0584004	0.14052	True Positive
Rv2156c	0	0.00153	True Negative
Rv2392	7.3071e-18	0.00083	True Negative
Rv2967c	0.0584004	0.11885	True Positive
Rv0805	0.0584004	0.67826	True Positive
Rv0843	0.0584004	0.98573	True Positive
Rv2241	0.0584004	0	False Positive
Rv0462	0.0584004	0	False Positive
Rv2497c	0.0584004	0.50131	True Positive
Rv2496c	0.0584004	0.00306	False Positive
Rv2495c	0.0584004	0.37774	True Positive
Rv2941	0.0584004	0.77382	True Positive
Rv2945c	0.0584004	0.74854	True Positive
Rv2607	0.0584004	0.80436	True Positive
Rv0211	0.0582804	0	False Positive
Rv3010c	0.0584004	0.74854	True Positive
Rv2029c	0.0584004	0.93607	True Positive
Rv2996c	1.55718e-15	0.00279	True Negative
Rv0728c	1.55718e-15	0.6768	False Negative
Rv0946c	1.51742e-17	2e-05	True Negative
Rv1437	0.0528065	0.00013	False Positive
Rv1445c	0.0584004	0.46741	True Positive
Rv2233	0.0584004	0.46741	True Positive
Rv0489	0.0584004	0.00153	False Positive
Rv3400	0.0584004	0.37774	True Positive
Rv3068c	0.0584004	0.98197	True Positive
Rv2746c	1.51791e-17	0.0009	True Negative
Rv1822	4.15767e-17	0.00014	True Negative
Rv0820	0.0584004	0.96122	True Positive
Rv0936	0.0584004	0.91873	True Positive
Rv0545c	0.0584004	0.82743	True Positive
Rv2281	0.0584004	0.18716	True Positive
Rv3308	0.0584004	0.71635	True Positive
Rv1092c	-4.3857e-17	2e-05	True Negative
Rv3628	1.7007e-15	0.01003	True Negative
Rv0512	-4.3857e-17	1e-05	True Negative
Rv1391	-1.45706e-16	1e-05	True Negative
Rv2247	0.0530083	0.0009	False Positive
Rv3285	-4.3857e-17	0	True Negative
Rv1127c	0.0584004	0.0732	False Positive
Rv2702	0.0583644	0.1993	True Positive
Rv2984	0.0584004	0	False Positive
Rv3754	1.16074e-16	0.00045	True Negative
Rv3838c	1.51791e-17	0.00166	True Negative
Rv2677c	4.15767e-17	0.00051	True Negative
Rv2163c	-4.3857e-17	0	True Negative
Rv3627c	-4.3857e-17	0.00045	True Negative
Rv2911	0.0584004	0.49993	True Positive
Rv0772	1.32225e-14	0	True Negative
Rv0809	1.31244e-14	0.00048	True Negative
Rv1603	-4.3857e-17	0.01003	True Negative
Rv1606	1.4241e-17	0.01791	True Negative
Rv0780	1.20594e-14	0	True Negative
Rv2122c	-8.93225e-17	0.17221	False Negative
Rv2928	0.0584004	0.02686	False Positive
Rv2932	0.0584004	0.67607	True Positive
Rv2934	0.0584004	0.98621	True Positive
Rv2933	0.0584004	0.99497	True Positive
Rv2935	0.0584004	0.9998	True Positive
Rv2931	0.0584004	0.99996	True Positive
Rv0788	1.11953e-14	0.00153	True Negative
Rv0803	1.11953e-14	0	True Negative
Rv1188	0.0584004	0.08426	False Positive
Rv1017c	6.82711e-15	0.00166	True Negative
Rv3227	6.9968e-17	0.01594	True Negative
Rv0437c	-1.29953e-16	0.06177	True Negative
Rv0505c	1.68929e-15	0.00034	True Negative
Rv3042c	1.68929e-15	0.00304	True Negative
Rv0436c	-8.99644e-17	0.03357	True Negative
Rv0408	0.0583968	0.16141	True Positive
Rv2965c	4.99845e-17	0.14626	False Negative
Rv3307	0.0583908	0.7782	True Positive
Rv2074	0.0584004	0.77686	True Positive
Rv1155	0.0584004	0.93607	True Positive
Rv1617	0.0584004	0.0009	False Positive
Rv0162c	0.0584004	0.88157	True Positive
Rv3777	0.0584004	0.86574	True Positive
Rv1594	-1.27326e-14	0.00505	True Negative
Rv2064	0.0584004	0.07661	False Positive
Rv1412	1.06593e-14	0.05426	True Negative
Rv1416	9.32439e-15	0.11883	False Negative
Rv2436	0.0584004	0.09121	False Positive
Rv0570	0.0584004	0.68968	True Positive
Rv1981c	0.0584004	0.95661	True Positive
Rv3048c	-1.73588e-16	0	True Negative
Rv3051c	-1.73588e-16	0	True Negative
Rv1408	0.0582249	0.00166	False Positive
Rv2465c	-3.69039e-15	0.02762	True Negative
Rv2962c	0.0584004	0.93677	True Positive
Rv2958c	0.0584004	0.99807	True Positive
Rv3113	0.0584004	0.22354	True Positive
Rv2386c	0.0584004	0.00031	False Positive
Rv1202	5.5392e-17	0.00014	True Negative
Rv0858c	0.0584004	0.92831	True Positive
Rv1464	0.0584004	0.00024	False Positive
Rv2335	0.0584004	0.17284	True Positive
Rv0069c	0.0584004	0.7782	True Positive
Rv2847c	-1.5845e-16	2e-05	True Negative
Rv2393	0.0584004	0.0315	False Positive
Rv2552c	-4.79083e-16	0.09086	True Negative
Rv2539c	8.96946e-17	0.07631	True Negative
Rv1079	0.0584004	0.2604	True Positive
Rv0391	0.0584004	0.16083	True Positive
Rv1200	0.0584004	0.97683	True Positive
Rv2601	0.0584004	0.9985	True Positive
Rv0432	0.0584004	0.96122	True Positive
Rv3846	0.0584004	0.00045	False Positive
Rv1731	0.0584004	0.79299	True Positive
Rv0234c	0.0584004	0.9508	True Positive
Rv0542c	-2.32464e-16	0.00048	True Negative
Rv0553	-2.32464e-16	0.00304	True Negative
Rv0951	0.0423074	0.00013	False Positive
Rv0952	0.0423074	0.00153	False Positive
Rv2397c	-3.21292e-14	0.00024	True Negative
Rv1739c	-3.21292e-14	0.92907	False Negative
Rv2398c	-3.21292e-14	7e-05	True Negative
Rv2400c	-3.21292e-14	2e-05	True Negative
Rv2399c	-3.21292e-14	0.00505	True Negative
Rv1448c	0.0582545	0.3371	True Positive
Rv1672c	0.0584004	0.50131	True Positive
Rv3465	-7.94912e-15	0.01791	True Negative
Rv3468c	0.0584004	0.43406	True Positive
Rv3634c	0.0584004	1e-05	False Positive
Rv3464	-7.95695e-15	0	True Negative
Rv3784	0.0584004	0.97373	True Positive
Rv1201c	-2.67926e-18	0.00279	True Negative
Rv1559	0.0584004	0	False Positive
Rv3737	0.0584004	0.67826	True Positive
Rv0417	-7.94912e-15	0.00026	True Negative
Rv1449c	-1.01739e-12	0	True Negative
Rv3314c	0.0584004	0.7782	True Positive
Rv2764c	0.0584004	0	False Positive
Rv2977c	4.18619e-14	0.00903	True Negative
Rv0414c	4.18619e-14	0.00903	True Negative
Rv1438	0.0516592	0.00013	False Positive
Rv3913	3.27121e-16	7e-05	True Negative
Rv2006	0.0584004	0.00033	False Positive
Rv3372	0.0584004	0.00903	False Positive
Rv3490	0	0	True Negative
Rv1373	0.0584004	0.99135	True Positive
Rv2267c	0.0584004	0.25538	True Positive
Rv0295c	0.0584004	0.6768	True Positive
Rv3529c	0.0584004	0.56057	True Positive
Rv1612	0	4e-05	True Negative
Rv1613	0	2e-05	True Negative
Rv2158c	0	0.00279	True Negative
Rv1315	0	7e-05	True Negative
Rv2153c	0	0.00045	True Negative
Rv2155c	0	1e-05	True Negative
Rv2152c	0	0.00045	True Negative
Rv3818	0	0.01607	True Negative
Rv0482	0	0.0009	True Negative
Rv2361c	0.0584004	7e-05	False Positive
Rv0501	0.0584004	0.96172	True Positive
Rv0536	0.0584004	0.95021	True Positive
Rv3809c	0	0	True Negative
Rv0322	0.0584004	0.53188	True Positive
Rv2157c	0	0.00505	True Negative
Rv2883c	0	0.00555	True Negative
Rv2678c	0	7e-05	True Negative
Rv3309c	0.0584004	0.63358	True Positive
Rv1849	0.0584004	0.09086	False Positive
Rv1850	0.0584004	0.90786	True Positive
Rv1848	0.0584004	0.63065	True Positive
Rv0729	0.0584004	0.90786	True Positive
Rv3300c	0.0584004	0.93607	True Positive
Rv2793c	0.0584004	0.1468	True Positive
Rv0113	0.0584004	0.3371	True Positive
Rv0115	0.0584004	0.98889	True Positive
Rv0114	0.0584004	0.46741	True Positive
Rv2868c	0.0584004	0.00178	False Positive
Rv3382c	0.0584004	0.7782	True Positive
Rv1110	0.0584004	0.00045	False Positive
Rv0392c	0.0584004	0.86574	True Positive
Rv1130	0.0584004	0.8175	True Positive
Rv1854c	0.0584004	2e-05	False Positive
Rv0073	0.0584004	0.98168	True Positive
Rv2564	0.0584004	0.84779	True Positive
Rv0072	0.0584004	0.65733	True Positive
Rv0411c	0.0584004	0.00903	False Positive
Rv3401	0.0584004	0.98909	True Positive
Rv2604c	0.0584004	0.11883	True Positive
Rv2606c	0.0584004	0.00153	False Positive
Rv2856	0.0584004	0.11268	True Positive
Rv0924c	0.0584004	0.91873	True Positive
Rv3536c	0.0581695	0.8946	True Positive
Rv1857	0.0584004	0.77686	True Positive
Rv1858	0.0584004	0.99682	True Positive
Rv1859	0.0584004	0.98168	True Positive
Rv0132c	0.0584004	0.97648	True Positive
Rv0407	0.0584004	0.91873	True Positive
Rv1173	0.0584004	0.0056	False Positive
Rv3262	0.0584004	0.55913	True Positive
Rv3261	0.0584004	0.05447	False Positive
Rv3109	0.0584004	0.00017	False Positive
Rv0869c	0.0584004	0.97648	True Positive
Rv3111	0.0584004	0.02773	False Positive
Rv0866	0.0584004	0.86358	True Positive
Rv3119	0.0584004	0.99746	True Positive
Rv0865	0.0584004	0.63358	True Positive
Rv0994	0.0584004	0.82743	True Positive
Rv2453c	0.0584004	0.77686	True Positive
Rv1467c	0.0584004	0.82864	True Positive
Rv0154c	0.0584004	0.53046	True Positive
Rv3139	0.0584004	0.51684	True Positive
Rv3039c	0.0584004	0.01103	False Positive
Rv0231	0.0584004	0.9999	True Positive
Rv0456c	0.0584004	0.93607	True Positive
Rv0271c	0.0584004	0.99984	True Positive
Rv1346	0.0584004	0.61132	True Positive
Rv0243	0.0584004	0.46875	True Positive
Rv3543c	0.0581695	0.23654	True Positive
Rv3546	0.0584004	0.77686	True Positive
Rv1679	0.0584004	0.49993	True Positive
Rv3140	0.0584004	0.0769	False Positive
Rv3550	0.0581695	0.52904	True Positive
Rv0222	0.0584004	0.43278	True Positive
Rv3141	0.0584004	0.65733	True Positive
Rv2831	0.0584004	0.19859	True Positive
Rv3556c	0.0584004	0.11972	True Positive
Rv2500c	0.0584004	0.00709	False Positive
Rv0975c	0.0584004	0.91873	True Positive
Rv3544c	0.0581695	0.86574	True Positive
Rv1933c	0.0584004	0.71492	True Positive
Rv2679	0.0584004	0.77686	True Positive
Rv3573c	0.0581695	0.77953	True Positive
Rv1912c	0.0584004	0.82743	True Positive
Rv0971c	0.0584004	0.82622	True Positive
Rv3560c	0.0581695	0.96122	True Positive
Rv1070c	0.0584004	0.86466	True Positive
Rv2724c	0.0584004	0.9985	True Positive
Rv3774	0.0584004	0.9698	True Positive
Rv0632c	0.0584004	0.35774	True Positive
Rv1074c	0.0584004	0.93607	True Positive
Rv3505	0.0584004	0.3371	True Positive
Rv0244c	0.0584004	0.99682	True Positive
Rv0673	0.0584004	0.46741	True Positive
Rv1715	0.0584004	0.71492	True Positive
Rv3504	0.0584004	0.99326	True Positive
Rv1071c	0.0584004	0.96122	True Positive
Rv0400c	0.0584004	0.49993	True Positive
Rv0972c	0.0584004	0.13364	True Positive
Rv1935c	0.0584004	0.91791	True Positive
Rv0131c	0.0584004	0.98889	True Positive
Rv3562	0.0584004	0.3158	True Positive
Rv3797	0.0584004	0.96172	True Positive
Rv3761c	0.0584004	0.65733	True Positive
Rv3373	0.0584004	0.77553	True Positive
Rv0672	0.0584004	0.34862	True Positive
Rv2486	0.0584004	0.93607	True Positive
Rv3374	0.0584004	0.77553	True Positive
Rv1472	0.0584004	0.98168	True Positive
Rv3516	0.0584004	0.63358	True Positive
Rv1142c	0.0584004	0.86466	True Positive
Rv0905	0.0584004	0.71492	True Positive
Rv3061c	0.0584004	0.53188	True Positive
Rv1141c	0.0584004	0.9698	True Positive
Rv1934c	0.0584004	0.7782	True Positive
Rv0675	0.0584004	0.27021	True Positive
Rv0751c	0.0584004	0.86466	True Positive
Rv1635c	0.0584004	0.98197	True Positive
Rv2181	0.0584004	0.71635	True Positive
Rv2174	0.0584004	0	False Positive
Rv3793	0	0	True Negative
Rv2298	0.0584004	0.88157	True Positive
Rv0577	0.0584004	0.82743	True Positive
Rv0911	0.0584004	0.86574	True Positive
Rv0684	0.0584004	0	False Positive
Rv3025c	0.0584004	7e-05	False Positive
Rv2357	0.0584004	7e-05	False Positive
Rv1689	0.0584004	1e-05	False Positive
Rv1106c	0.0583818	0.89554	True Positive
Rv3538	0.0584004	0.3371	True Positive
Rv3570c	0.0581695	0.14052	True Positive
Rv3567c	0.0581695	0.43278	True Positive
Rv3502c	0.0581695	0.93607	True Positive
Rv3569c	0.0581695	0.9698	True Positive
Rv3409c	0.0584004	0.74993	True Positive
Rv3568c	0.0581695	0.63505	True Positive
Rv3552	0.0584004	0.71492	True Positive
Rv3551	0.0584004	0.39711	True Positive
Rv3526	0.0581695	0.74993	True Positive
Rv3571	0.0581695	0.96122	True Positive
Rv3541c	0.0581695	0.11928	True Positive
Rv3518c	0.0584004	0.3371	True Positive
Rv3545c	0.0584004	0.95661	True Positive
Rv3540c	0.0581695	0.90786	True Positive
Rv3561	0.0584004	0.84779	True Positive
Rv3537	0.0581695	0.07162	False Positive
Rv3515c	0.0584004	0.92831	True Positive
Rv3506	0.0584004	0.96172	True Positive
Rv3523	0.0584004	0.90786	True Positive
Rv3522	0.0584004	0.90786	True Positive
Rv1135A	0.0584004	0.52904	True Positive
Rv3556	0.0584004	0.52904	True Positive
Rv3799c	0	7e-05	True Negative
Rv3500c	0.0581695	0.94423	True Positive
Rv3499c	0.0581695	0.97956	True Positive
Rv3494c	0.0581695	0.96172	True Positive
Rv3496c	0.0581695	0.80563	True Positive
Rv3495c	0.0581695	0.82743	True Positive
Rv3497c	0.0581695	0.98889	True Positive
Rv3501c	0.0581695	0.93607	True Positive
Rv3498c	0.0581695	0.74854	True Positive
Rv0438c	0.0584004	0.97648	True Positive
Rv3322c	0.0584004	0.86466	True Positive
Rv3206c	0.0584004	0	False Positive
Rv2959c	0.0584004	0.39833	True Positive
Rv3782	0	4e-05	True Negative
Rv2673	-1.15702e-17	0	True Negative
Rv3805c	-1.15702e-17	0	True Negative
Rv3375	0.0584004	0.74993	True Positive
Rv1263	0.0584004	0.74993	True Positive
Rv3175	0.0584004	0.74993	True Positive
Rv2888c	0.0584004	0.99974	True Positive
Rv2936	0.0584004	0.90786	True Positive
Rv2937	0.0584004	0.30591	True Positive
Rv2938	0.0584004	0.96172	True Positive
Rv2942	0.0584004	0.92907	True Positive
Rv2939	0.0584004	0.8391	True Positive
Rv2952	0.0584004	0.63505	True Positive
Rv2951c	0.0584004	0.9508	True Positive
Rv2173	0.0584004	0.90786	True Positive
Rv0929	0.0584004	0.65733	True Positive
Rv0928	0.0584004	0.2948	True Positive
Rv0934	0.0584004	0.99591	True Positive
Rv0935	0.0584004	0.95021	True Positive
Rv0933	0.0584004	0.3158	True Positive
Rv0930	0.0584004	0.41588	True Positive
Rv0932c	0.0584004	0.79299	True Positive
Rv2061c	0.0584004	0.52904	True Positive
Rv2059	0.0584004	0.91873	True Positive
Rv2060	0.0584004	0.91873	True Positive
Rv1819c	0.0584004	0.98598	True Positive
Rv0203	0.0584004	0.86358	True Positive
Rv0206c	0.0584004	0	False Positive
Rv0202c	0.0584004	0.7087	True Positive
Rv3029c	0	0.00903	True Negative
Rv3028c	0	0.00304	True Negative
Rv1456c	0	0.0009	True Negative
Rv2781c	0.0584004	0.27205	True Positive
Rv3553	0.0584004	0.6768	True Positive
Rv1852	0.0584004	0.77686	True Positive
Rv1853	0.0584004	0.82622	True Positive
Rv1851	0.0584004	0.39346	True Positive
Rv3824c	0.0584004	0.52583	True Positive
Rv3820c	0.0584004	0.08458	False Positive
Rv3823c	0.0584004	8e-05	False Positive
Rv3825c	0	1	False Negative
Rv2294	0.0584004	0.9508	True Positive
Rv1334	0.0584004	0.99746	True Positive
Rv2895c	0	0.96122	False Negative
Rv3116	0.0584004	0.97373	True Positive
Rv2377c	0.0584004	0.22197	True Positive
Rv1862	0.0584004	0.97648	True Positive
Rv1530	0.0584004	0.54645	True Positive
Rv3086	0.0584004	0.93607	True Positive
Rv0761c	0.0584004	0.58605	True Positive
Rv0535	0.0584004	0.24771	True Positive
Rv2048c	0.0584004	7e-05	False Positive
Rv0127	0.0584004	0	False Positive
Rv1327c	0.0584004	0	False Positive
Rv1564c	0.0584004	0.00157	False Positive
Rv3031	0	1e-05	True Negative
Rv3032	0.0584004	0.00279	False Positive
Rv1212c	0.0584004	0.63652	True Positive
Rv3378c	0.0584004	0.00032	False Positive
Rv3383c	0.0584004	0.2604	True Positive
Rv3703c	0.0584004	0.98889	True Positive
none	0.0584004	0.98889	True Positive
Rv2291	0.0584004	0.23654	True Positive
Rv3117	0.0584004	0.39226	True Positive
Rv0815c	0.0584004	0.63211	True Positive
Rv1427c	0.0584004	0.71635	True Positive
Rv0270	0.0584004	0.9985	True Positive
Rv0119	0.0584004	0.00045	False Positive
Rv0035	0.0584004	0.99807	True Positive
Rv0852	0.0584004	0.61132	True Positive
Rv1750c	0.0584004	0.71777	True Positive
Rv1925	0.0584004	0.99251	True Positive
Rv2948c	0.0584004	0.95139	True Positive
Rv0404	0.0584004	0	False Positive
Rv1193	0.0584004	0.28352	True Positive
Rv1058	0.0584004	0.37892	True Positive
Rv1549	0.0584004	0.8946	True Positive
Rv3089	0.0584004	0.93677	True Positive
Rv1521	0.0584004	0.46161	True Positive
Rv0166	0.0584004	0.82864	True Positive
Rv2187	0.0584004	0.99984	True Positive
Rv0551c	0.0584004	0.9841	True Positive
Rv1206	0.0584004	0.453	True Positive
Rv2505c	0.0584004	0.89648	True Positive
Rv3513c	0.0584004	0.94961	True Positive
Rv1550	0.0584004	0.76519	True Positive
Rv2950c	0.0584004	0.94487	True Positive
Rv0214	0.0584004	0.98598	True Positive
Rv2040c	0.0584004	0.43406	True Positive
Rv1235	0.0584004	0.61279	True Positive
Rv2041c	0.0584004	0.79299	True Positive
Rv2038c	0.0584004	0.13364	True Positive
Rv2039c	0.0584004	0.41588	True Positive
Rv1143	0.0584004	0.86574	True Positive
Rv2850c	0.0584004	0.12671	True Positive
Rv2713	0.0584004	0.99682	True Positive
Rv0018c	3.17563e-15	0.00318	True Negative
Rv2228c	0.0584004	4e-05	False Positive
Rv0562	0	0.00048	True Negative
Rv3702c	0.0584004	0.22354	True Positive
Rv3700c	0.0584004	0.35774	True Positive
Rv2754c	0.0584004	0.00903	False Positive
Rv3645	0.0584004	0	False Positive
Rv0634c	0.0584004	0.96122	True Positive
Rv2581c	0.0584004	0.02762	False Positive
Rv2641	0.0584004	0.98139	True Positive
Rv0249c	0.0584004	0.00074	False Positive
Rv3266c	0	7e-05	True Negative
Rv3592	0.0584004	0.52763	True Positive
Rv3802c	0	0	True Negative
Rv0774c	0.0584004	0.74854	True Positive
Rv0519c	0.0584004	0.91791	True Positive
Rv1288	0.0584004	0.63652	True Positive
Rv0125	0.0584004	0.91791	True Positive
Rv3199c	0.0584004	0.86466	True Positive
Rv3701c	0.0584004	0.21191	True Positive
Rv0294	0.0584004	0.37774	True Positive
Rv0648	0.0584004	0.99151	True Positive
Rv1124	0.0584004	0.7782	True Positive
Rv3670	0.0584004	0.00013	False Positive
Rv0134	0.0584004	0.95021	True Positive
Rv2740	0.0584004	0.94961	True Positive
Rv3617	0.0584004	0.99135	True Positive
Rv1938	0.0584004	0.65733	True Positive
Rv3176c	0.0584004	0.35774	True Positive
Rv3803c	0.0584004	0.65733	True Positive
Rv3804c	0.0584004	0.02968	False Positive
Rv0129c	0.0584004	0.19361	True Positive
Rv1886c	0.0584004	0.9508	True Positive
Rv0413	0.0584004	0.63358	True Positive
Rv3087	0.0584004	0.99906	True Positive
Rv3233c	0.0584004	0.99846	True Positive
Rv0221	0.0584004	0.97022	True Positive
Rv3734c	0.0584004	0.99135	True Positive
Rv2484c	0.0584004	0.99591	True Positive
Rv0895	0.0584004	0.99929	True Positive
Rv2285	0.0584004	0.76519	True Positive
Rv1425	0.0584004	0.90786	True Positive
Rv3740c	0.0584004	0.99326	True Positive
Rv3480c	0.0584004	0.97683	True Positive
Rv3371	0.0584004	0.51684	True Positive
Rv3234c	0.0584004	0.89554	True Positive
Rv3130c	0.0584004	0.80563	True Positive
Rv1760	0.0584004	0.5875	True Positive
Rv3088	0.0584004	0.96122	True Positive
Rv3097c	0.0584004	0.99909	True Positive
Rv2385	0.0584004	0.99135	True Positive
Rv3487c	0.0584004	0.96122	True Positive
Rv3084	0.0584004	0.9698	True Positive
Rv2463	0.0584004	0.99475	True Positive
Rv0646c	0.0584004	0.91791	True Positive
Rv0220	0.0584004	0.3276	True Positive
Rv1426c	0.0584004	0.60035	True Positive
Rv1497	0.0584004	0.65733	True Positive
Rv3203	0.0584004	0.80436	True Positive
Rv1104	0.0584004	0.29382	True Positive
Rv1923	0.0584004	0.98598	True Positive
Rv1105	0.0584004	0.93607	True Positive
Rv1399c	0.0584004	0.98168	True Positive
Rv1076	0.0584004	0.00557	False Positive
Rv2970c	0.0584004	0.88157	True Positive
Rv1400c	0.0584004	0.01798	False Positive
Rv3775	0.0584004	0.99752	True Positive
Rv2349c	0.0584004	0.99929	True Positive
Rv2351c	0.0584004	0.9508	True Positive
Rv2284	0.0584004	0.8391	True Positive
Rv2045c	0.0584004	0.60035	True Positive
Rv2350c	0.0584004	0.99591	True Positive
Rv2485c	0.0584004	0.91873	True Positive
Rv0217c	0.0584004	0.73366	True Positive
Rv3817	0.0584004	0.8946	True Positive

## Sheet: Gene Essentiality deJesus
Gene	KO Growth Rate	Error Type
Rv1295	0	True Negative
Rv2573	2.32556e-30	False Negative
Rv3290c	0.0485323	True Positive
Rv2589	0.0485323	True Positive
Rv1323	0.0485323	True Positive
Rv3535c	0.0485323	True Positive
Rv0254c	0.0485323	True Positive
Rv3280	-1.30523e-17	True Negative
Rv0904c	0.0485323	True Positive
Rv3281	-8.90503e-18	True Negative
Rv3441c	5.12265e-18	True Negative
Rv1302	-8.90503e-18	True Negative
Rv1654	-3.17185e-18	True Negative
Rv2747	0.0485323	False Positive
Rv1653	2.01631e-17	True Negative
Rv0409	0.0485293	True Positive
Rv1820	0.0485323	True Positive
Rv3509c	0.0485323	True Positive
Rv3002c	0.0485323	True Positive
Rv3003c	0.0485323	False Positive
Rv3470c	0.0485323	True Positive
Rv2922A	0.0485323	True Positive
Rv1475c	0.0355502	False Positive
Rv1655	-4.15817e-16	True Negative
Rv3310	0.0485323	True Positive
Rv2523c	0.0485323	True Positive
Rv3667	0.0485323	True Positive
Rv3313c	0.0485323	True Positive
Rv0812	2.15952e-16	True Negative
Rv2236c	0.0485323	True Positive
Rv1005c	1.78021e-14	True Negative
Rv0013	1.78021e-14	True Negative
Rv0255c	0.0485323	True Positive
Rv2848c	0.0485323	True Positive
Rv0733	0.0485323	True Positive
Rv1625c	0.0485323	True Positive
Rv2212	0.0485323	True Positive
Rv1900c	0.0485323	True Positive
Rv1264	0.0485323	True Positive
Rv1320c	0.0485323	True Positive
Rv1318c	0.0485323	True Positive
Rv1319c	0.0485323	True Positive
Rv3377c	0.0485323	True Positive
Rv2435c	0.0485323	True Positive
Rv1647	0.0485323	True Positive
Rv1120c	0.0485323	True Positive
Rv2202c	0.048493	False Positive
Rv2208	0.0485323	True Positive
Rv2584c	0.0485323	True Positive
Rv1285	0.0485323	True Positive
Rv1286	-1.11507e-17	True Negative
Rv0777	-1.5165e-15	True Negative
Rv0357c	-1.5611e-15	True Negative
Rv3795	5.57535e-18	True Negative
Rv3794	5.57535e-18	True Negative
Rv3792	-1.11507e-17	True Negative
Rv3332	0.0485323	True Positive
Rv2182c	0.0485323	False Positive
Rv2483c	0.0485323	True Positive
Rv1652	-5.57535e-18	True Negative
Rv3248c	2.17439e-16	True Negative
Rv0091	0.0485323	True Positive
Rv0423c	-1.06073e-16	True Negative
Rv0957	-1.07134e-14	True Negative
Rv3276c	-1.27288e-14	True Negative
Rv3257c	0.0485323	False Positive
Rv3275c	-1.19863e-14	True Negative
Rv2215	0.0485323	True Positive
Rv3330	0.0485323	True Positive
Rv2981c	-1.06073e-16	True Negative
Rv2780	0.0485323	True Positive
Rv3423c	-1.06073e-16	True Negative
Rv2259	0.0485323	True Positive
Rv1895	0.0485323	True Positive
Rv3045	0.0485323	True Positive
Rv2858c	0.0485323	True Positive
Rv0458	0.0485323	True Positive
Rv0768	0.0485323	True Positive
Rv0147	0.0485323	True Positive
Rv3293	0.0485323	True Positive
Rv1568	0.0485323	True Positive
Rv2363	0.0485323	True Positive
Rv2467	0.0485323	True Positive
Rv2192c	-1.06073e-16	True Negative
Rv1609	0	True Negative
Rv1569	0.0485323	True Positive
Rv0032	0.0485323	True Positive
Rv2671	0.0485323	True Positive
Rv2531c	0.0485323	True Positive
Rv1001	0.0485323	True Positive
Rv1659	0	True Negative
Rv1658	0	True Negative
Rv2320c	0.0485323	True Positive
Rv3708c	0	True Negative
Rv1538c	0.0485323	True Positive
Rv2201	0	True Negative
Rv0346c	0.0485323	True Positive
Rv2127	0.0485323	True Positive
Rv3601c	1.07292e-18	True Negative
Rv1380	1.26456e-15	True Negative
Rv3709c	3.53423e-18	True Negative
Rv1595	-2.73801e-17	True Negative
Rv3565	-2.73801e-17	True Negative
Rv0337c	-2.10415e-15	True Negative
Rv2121c	6.64467e-17	True Negative
Rv1310	0	True Negative
Rv1305	0	True Negative
Rv1308	0	True Negative
Rv1309	0	True Negative
Rv1306	0	True Negative
Rv1307	0	True Negative
Rv1304	0	True Negative
Rv1311	0	False Negative
Rv3279c	0.0485323	False Positive
Rv0522	0.0485323	True Positive
Rv0223c	0.0485323	True Positive
Rv1589	0.0485323	True Positive
Rv0107c	0.0485323	True Positive
Rv1908c	0.0485271	True Positive
Rv1607	0.0485323	True Positive
Rv2849c	0.0485323	True Positive
Rv1383	-1.60482e-17	True Negative
Rv1384	-1.60482e-17	True Negative
Rv2289	0.0485323	True Positive
Rv1011	-1.06988e-16	True Negative
Rv2612c	1.55133e-16	True Negative
Rv3759c	0.0485323	True Positive
Rv3756c	0.0485323	True Positive
Rv3758c	0.0485323	True Positive
Rv3757c	0.0485323	True Positive
Rv1885c	0.0485323	True Positive
Rv0948c	0.0485323	False Positive
Rv2540c	9.62894e-17	True Negative
Rv2949c	9.62894e-17	True Negative
Rv2130c	8.55905e-17	True Negative
Rv2498c	0.0485323	True Positive
Rv3075c	0.0485323	True Positive
Rv0464c	0.0485323	True Positive
Rv0771	0.0485323	True Positive
Rv1239c	0.0485323	True Positive
Rv2062c	0.0485323	True Positive
Rv0375c	0.0485323	True Positive
Rv0373c	0.0485323	True Positive
Rv0374c	0.0485323	True Positive
Rv2066	0.0485323	True Positive
Rv2071c	0.0485323	True Positive
Rv2072c	0.0485323	True Positive
Rv2070c	0.0485323	True Positive
Rv2065	0.0485323	True Positive
Rv2388c	-2.49325e-17	False Negative
Rv1131	0.0485323	True Positive
Rv0889c	0.0485323	True Positive
Rv0896	0.0485323	False Positive
Rv1699	-6.21937e-17	True Negative
Rv3283	0.0485323	True Positive
Rv0390	0.0485323	True Positive
Rv2194	5.73483e-18	True Negative
Rv2196	5.73483e-18	True Negative
Rv2195	5.73483e-18	True Negative
Rv3043c	5.73483e-18	True Negative
Rv1451	-1.13098e-17	True Negative
Rv2200c	5.73483e-18	True Negative
Rv2193	5.73483e-18	True Negative
Rv0848	0.0485323	True Positive
Rv1336	0.0485323	True Positive
Rv2334	0.0485323	True Positive
Rv3340	0.0485323	True Positive
Rv0075	0.0485323	True Positive
Rv1077	0.0485323	True Positive
Rv1620c	0.0485323	True Positive
Rv1621c	0.0485323	True Positive
Rv1623c	0.0485323	True Positive
Rv1622c	0.0485323	True Positive
Rv3315c	0.0485323	True Positive
Rv1712	-1.54914e-17	True Negative
Rv0143c	0.0485323	True Positive
Rv0103c	0.0485323	True Positive
Rv0092	0.0485323	True Positive
Rv0499	0.0485323	True Positive
Rv2252	0.0485323	True Positive
Rv1905c	0.0485323	True Positive
Rv1704c	0.0485323	True Positive
Rv1293	5.83233e-17	True Negative
Rv2726c	-1.27446e-16	True Negative
Rv2881c	-5.36908e-17	True Negative
Rv2482c	0.0485323	True Positive
Rv1570	0.0485323	True Positive
Rv2136c	4.10604e-16	False Negative
Rv3807c	1.18795e-15	False Negative
Rv3791	5.95499e-18	True Negative
Rv3790	5.95499e-18	True Negative
Rv3806c	1.99204e-18	True Negative
Rv0321	0.0485323	True Positive
Rv2178c	-9.22203e-15	True Negative
Rv3229c	0.0485323	True Positive
Rv1094	0.0485323	False Positive
Rv0824c	0.0485323	False Positive
Rv1714	0.0485323	True Positive
Rv1928c	0.0485323	True Positive
Rv1389	-1.52886e-14	True Negative
Rv0189c	1.66213e-17	True Negative
Rv2773c	6.30069e-19	True Negative
Rv2753c	-3.06606e-18	True Negative
Rv2763c	0.0485323	False Positive
Rv2447c	-1.38114e-12	True Negative
Rv0534c	2.88245e-18	True Negative
Rv3607c	-1.38113e-12	True Negative
Rv2139	0	True Negative
Rv1381	0	True Negative
Rv1409	0.0485323	False Positive
Rv1207	0.0485323	True Positive
Rv3608c	0.0485323	False Positive
Rv2537c	4.32956e-18	True Negative
Rv2538c	4.32956e-18	True Negative
Rv3398c	1.14184e-17	False Negative
Rv1631	1.1125e-33	True Negative
Rv0478	0.0485323	True Positive
Rv3247c	0	True Negative
Rv2697c	0.0485323	True Positive
Rv2870c	-2.50513e-18	True Negative
Rv2682c	0.0485323	False Positive
Rv3379c	0.0485323	True Positive
Rv1023	0.0460773	False Positive
Rv3214	0.0485323	True Positive
Rv1618	0.0485323	True Positive
Rv3826	0.0485323	True Positive
Rv1529	0.0485323	True Positive
Rv1185c	0.0485323	True Positive
Rv2590	0.0485323	True Positive
Rv0099	0.0485323	True Positive
Rv2930	0.0485323	True Positive
Rv3801c	2.34117e-17	True Negative
Rv1144	0.0485323	True Positive
Rv0860	0.0485323	True Positive
Rv0468	0.0485323	True Positive
Rv0859	0.0485323	True Positive
Rv1484	-4.77839e-18	True Negative
Rv2524c	-4.77839e-18	True Negative
Rv2947c	1.07303e-17	False Negative
Rv1350	1.07303e-17	False Negative
Rv0533c	0.0485323	True Positive
Rv1662	0.0485323	True Positive
Rv1663	0.0485323	True Positive
Rv2940c	-1.37626e-18	False Negative
Rv0363c	0.01362	True Negative
Rv1099c	0.0485323	True Positive
Rv2131c	0.0485323	True Positive
Rv0727c	0.0485323	True Positive
Rv1485	-5.97299e-18	True Negative
Rv2605c	0.0485323	True Positive
Rv2899c	0.0485323	True Positive
Rv2900c	0.0485323	True Positive
Rv0087	0.0485323	True Positive
Rv1348	-3.58379e-18	True Negative
Rv1349	-3.58379e-18	True Negative
Rv0084	0.0485323	True Positive
Rv2786c	-3.53577e-17	True Negative
Rv2211c	0.0485323	False Positive
Rv1553	0.0485323	True Positive
Rv1554	0.0485323	True Positive
Rv1552	0.0485323	True Positive
Rv1555	0.0485323	True Positive
Rv0247c	0.0485323	True Positive
Rv0248c	0.0485323	True Positive
Rv3319	0.0485323	True Positive
Rv3318	0.0485323	True Positive
Rv3317	0.0485323	True Positive
Rv3316	0.0485323	True Positive
Rv3106	0.0485323	True Positive
Rv0886	0.0485323	True Positive
Rv2455c	0.0485323	False Positive
Rv2454c	0.0485323	False Positive
Rv2957	0.0485323	True Positive
Rv0992c	0.0485323	True Positive
Rv2964	0.0485323	True Positive
Rv1098c	0.0481187	False Positive
Rv2443	6.43841e-16	False Negative
Rv2610c	-7.58295e-31	True Negative
Rv1500	-7.58295e-31	True Negative
Rv2188c	-2.22872e-29	True Negative
Rv1159	-2.22872e-29	True Negative
Rv1018c	-2.22872e-29	True Negative
Rv0334	-2.24393e-29	True Negative
Rv0524	-2.22872e-29	True Negative
Rv1551	0.0485323	True Positive
Rv2982c	0.0485323	True Positive
Rv2249c	0.0485323	True Positive
Rv0564c	0.0485323	True Positive
Rv3302c	0.0485323	False Positive
Rv2427c	0.0485323	True Positive
Rv1447c	0.0485323	True Positive
Rv1121	0.0485323	True Positive
Rv3808c	-1.0074e-16	True Negative
Rv0620	0.0485323	True Positive
Rv0619	0.0485323	True Positive
Rv0618	0.0485323	True Positive
Rv0993	-1.21184e-16	True Negative
Rv3331	0.0485323	True Positive
Rv1436	0.0421272	False Positive
Rv0956	-5.43689e-15	True Negative
Rv1832	0.0485323	False Positive
Rv3303c	0.0485323	True Positive
Rv3436c	1.40084e-19	True Negative
Rv1512	0.0485323	True Positive
Rv0070c	0.0485323	True Positive
Rv1093	0.0485323	False Positive
Rv1328	0.0485323	True Positive
Rv1326c	-5.83774e-19	True Negative
Rv1237	0.0472908	True Positive
Rv1236	0.0472908	True Positive
Rv1238	0.0472908	True Positive
Rv1213	0.0485323	True Positive
Rv2860c	0.0485323	True Positive
Rv1878	0.0485323	True Positive
Rv2220	0.0485323	False Positive
Rv2222c	0.0485323	True Positive
Rv2439c	0.0485323	False Positive
Rv3704c	0.0485323	True Positive
Rv3432c	0.0485323	True Positive
Rv2476c	0.0485323	True Positive
Rv1602	-3.58903e-18	True Negative
Rv0808	-4.72964e-15	True Negative
Rv1338	-3.58903e-18	True Negative
Rv3858c	0.0485323	False Positive
Rv3859c	0.0485323	False Positive
Rv2833c	0.0485323	True Positive
Rv2832c	0.0485323	True Positive
Rv2834c	0.0485323	True Positive
Rv2835c	0.0485323	True Positive
Rv2205c	0.0485323	True Positive
Rv1826	0.0483211	False Positive
Rv1257c	0.0485313	True Positive
Rv3696c	0.0409869	True Positive
Rv0112	0.0485323	True Positive
Rv1511	0.0485323	True Positive
Rv3396c	-1.02526e-15	True Negative
Rv2051c	5.78373e-18	True Negative
Rv1122	0.0485323	False Positive
Rv1844c	0.0485323	True Positive
Rv2277c	0.0485323	True Positive
Rv0317c	0.0485323	True Positive
Rv3842c	0.0485323	True Positive
Rv1086	0.0485323	True Positive
Rv2855	0.0485323	True Positive
Rv1283c	0.0485323	True Positive
Rv1281c	0.0485323	True Positive
Rv1280c	0.0485323	True Positive
Rv1282c	0.0485323	True Positive
Rv0773c	0.0485323	True Positive
Rv2394	0.0485323	True Positive
Rv3609c	-7.94343e-14	True Negative
Rv1940	6.91336e-16	False Negative
Rv1415	0.0485323	False Positive
Rv2583c	0.0485323	True Positive
Rv0386	0.0485323	True Positive
Rv3588c	0.0485323	True Positive
Rv3273	0.0485323	True Positive
Rv1284	0.0485323	True Positive
Rv0511	9.36505e-18	True Negative
Rv2458	0.0485323	True Positive
Rv0650	0.0485323	True Positive
Rv1599	-3.05455e-18	True Negative
Rv0510	-3.05455e-18	True Negative
Rv0422c	-3.05455e-18	True Negative
Rv3534c	0.0485323	True Positive
Rv3469c	0.0485323	True Positive
Rv3606c	5.84501e-15	True Negative
Rv1294	-3.04905e-18	True Negative
Rv3341	0.0485323	False Positive
Rv1296	1.21631e-17	True Negative
Rv2231c	0.0485323	True Positive
Rv1600	0.0485323	False Positive
Rv3772	0.0485323	True Positive
Rv3624c	0.0485323	False Positive
Rv0486	0.0485323	False Positive
Rv3339c	0.0485323	True Positive
Rv0066c	0.0485323	True Positive
Rv3215	-1.00086e-17	True Negative
Rv1916	0.0485323	True Positive
Rv0467	0.0485323	False Positive
Rv1915	0.0485323	True Positive
Rv1605	0	True Negative
Rv1170	0	True Negative
Rv1601	0	True Negative
Rv1611	0	True Negative
Rv2210c	4.66974e-16	True Negative
Rv1843c	0	False Negative
Rv3410c	-1.19857e-15	True Negative
Rv3411c	-1.19857e-15	True Negative
Rv0853c	0.0485323	True Positive
Rv3393	0.0485323	True Positive
Rv1745c	0.0485323	True Positive
Rv2995c	1.40084e-19	True Negative
Rv2987c	1.40084e-19	True Negative
Rv2988c	1.40084e-19	True Negative
Rv3710	1.40084e-19	True Negative
Rv3001c	-1.43107e-16	True Negative
Rv1031	0.0485323	True Positive
Rv1030	0.0485323	True Positive
Rv1029	0.0485323	True Positive
Rv2691	0.0485323	True Positive
Rv2692	0.0485323	True Positive
Rv2316	0.0485323	True Positive
Rv2317	0.0485323	True Positive
Rv2318	0.0485323	True Positive
Rv0694	0.0485323	True Positive
Rv0183	0.0485323	True Positive
Rv0873	0.0485323	True Positive
Rv3564	0.0485323	True Positive
Rv2789c	0.0485323	True Positive
Rv3563	0.0485323	True Positive
Rv3274c	0.0485323	True Positive
Rv0752c	0.0485323	True Positive
Rv0215c	0.0485323	True Positive
Rv1872c	0.0485323	True Positive
Rv1902c	0.0485323	True Positive
Rv0191	0.0485323	True Positive
Rv1837c	0.0485323	False Positive
Rv2471	0.0485323	True Positive
Rv3264c	0	True Negative
Rv3255c	0	True Negative
Rv2611c	-1.78719e-16	True Negative
Rv2380c	0.0485323	True Positive
Rv2379c	0.0485323	True Positive
Rv2384	0.0485323	True Positive
Rv2382c	0.0485323	True Positive
Rv2378c	0.0485323	True Positive
Rv2383c	0.0485323	True Positive
Rv2381c	0.0485323	True Positive
Rv1347c	0.0485323	True Positive
Rv2243	0	True Negative
Rv1240	0.0485323	True Positive
Rv2332	0.0485323	True Positive
Rv3581c	5.9573e-17	True Negative
Rv3582c	-1.78719e-16	True Negative
Rv1392	0	True Negative
Rv2124c	1.59879e-17	False Negative
Rv0137c	0.0485323	True Positive
Rv2674	0.0485323	True Positive
Rv1133c	5.9573e-17	True Negative
Rv1604	0.0485323	True Positive
Rv2701c	0.0485323	True Positive
Rv0046c	-4.80805e-18	True Negative
Rv1322A	0.0485323	True Positive
Rv0855	0.0485323	True Positive
Rv1493	0.0485323	True Positive
Rv1492	0.0485323	True Positive
Rv0753c	0.0482692	True Positive
Rv1692	0.0485323	True Positive
Rv2225	-1.47386e-15	True Negative
Rv1562c	0.0485323	True Positive
Rv1563c	0.0485323	True Positive
Rv0958	0.0485323	True Positive
Rv1082	0.0485323	True Positive
Rv0819	0.0485323	True Positive
Rv3356c	-8.79146e-15	True Negative
Rv0126	0.048468	True Positive
Rv0470c	-3.56727e-16	False Negative
Rv0644c	-2.27324e-15	False Negative
Rv0503c	0.0485323	True Positive
Rv0645c	0.0485323	True Positive
Rv0642c	0.0485323	True Positive
Rv3800c	1.10582e-16	True Negative
Rv2245	-3.68606e-17	True Negative
Rv0098	0.0485323	True Positive
Rv2246	0.0485323	True Positive
Rv1483	0.0485323	False Positive
Rv3158	0.0485323	True Positive
Rv3150	0.0485323	True Positive
Rv3148	0.0485323	True Positive
Rv3153	0.0485323	True Positive
Rv3152	0.0485323	True Positive
Rv3147	0.0485323	True Positive
Rv3157	0.0485323	True Positive
Rv3145	0.0485323	True Positive
Rv3155	0.0485323	True Positive
Rv3156	0.0485323	True Positive
Rv3149	0.0485323	True Positive
Rv3151	0.0485323	True Positive
Rv3154	0.0485323	True Positive
Rv0082	0.0485323	True Positive
Rv3146	0.0485323	True Positive
Rv1695	-2.41101e-15	True Negative
Rv2438c	-4.71021e-15	True Negative
Rv0157	0.0485323	True Positive
Rv0155	0.0485323	True Positive
Rv0156	0.0485323	True Positive
Rv3236c	0.0485323	True Positive
Rv0573c	0.0485323	True Positive
Rv1330c	0.0485323	True Positive
Rv1737c	0.0485323	True Positive
Rv0261c	0.0485323	True Positive
Rv0267	0.0485323	True Positive
Rv2329c	0.0485323	True Positive
Rv2287	0.0485323	True Positive
Rv2445c	1.01427e-17	False Negative
Rv2920c	0.0384437	True Positive
Rv2043c	0.0485323	True Positive
Rv2421c	1.26601e-14	True Negative
Rv2207	0.0485323	True Positive
Rv1596	9.88225e-15	True Negative
Rv1161	0.0485323	True Positive
Rv1164	0.0485323	True Positive
Rv1163	0.0485323	True Positive
Rv1736c	0.0485323	True Positive
Rv1162	0.0485323	True Positive
Rv0021c	0.0485323	True Positive
Rv1894c	0.0485323	True Positive
Rv1533	0.0485323	True Positive
Rv0548c	-5.43428e-17	True Negative
Rv1160	0.0485323	True Positive
Rv2344c	0.0485323	True Positive
Rv2391	0.0485323	True Positive
Rv0253	0.0485323	True Positive
Rv0252	0.0485323	True Positive
Rv1525	0.0485323	True Positive
Rv3265c	-2.23607e-17	True Negative
Rv1656	-8.51223e-17	True Negative
Rv2503c	0.0485323	True Positive
Rv2504c	0.0485323	True Positive
Rv0884c	1.9273e-15	True Negative
Rv1385	3.67928e-17	True Negative
Rv0266c	0.0485323	True Positive
Rv2322c	0.0485323	True Positive
Rv2321c	0.0485323	True Positive
Rv0382c	4.2421e-18	True Negative
Rv0118c	0.0485323	True Positive
Rv1248c	0.0485323	True Positive
Rv0555	6.60863e-17	True Negative
Rv1187	0.0485323	True Positive
Rv0500	1.18142e-16	True Negative
Rv3602c	1.55514e-17	True Negative
Rv1755c	0.0485323	True Positive
Rv2156c	2.83629e-17	True Negative
Rv2392	-4.03634e-16	True Negative
Rv2967c	0.0485323	True Positive
Rv0805	0.0485323	True Positive
Rv0843	0.0485323	True Positive
Rv2241	0.0485323	True Positive
Rv0462	0.0485323	False Positive
Rv2497c	0.0485323	False Positive
Rv2496c	0.0485323	False Positive
Rv2495c	0.0485323	False Positive
Rv2941	0.0485323	True Positive
Rv2945c	0.0485323	True Positive
Rv2607	0.0485323	True Positive
Rv0211	0.0478561	True Positive
Rv3010c	0.0485323	True Positive
Rv2029c	0.0485323	True Positive
Rv2996c	4.19219e-17	True Negative
Rv0728c	1.55718e-15	False Negative
Rv0946c	0.0264949	False Positive
Rv1437	0.0421272	False Positive
Rv1445c	0.0485323	True Positive
Rv2233	0.0485323	True Positive
Rv0489	0.0485323	True Positive
Rv3400	0.0485323	True Positive
Rv3068c	0.0485323	True Positive
Rv2746c	3.60078e-17	True Negative
Rv1822	-6.8211e-17	True Negative
Rv0820	0.0485323	True Positive
Rv0936	0.0485323	True Positive
Rv0545c	0.0485323	True Positive
Rv2281	0.0485323	True Positive
Rv3308	0.0485323	True Positive
Rv1092c	-6.74455e-17	True Negative
Rv3628	1.19639e-15	True Negative
Rv0512	-1.5962e-17	True Negative
Rv1391	1.98389e-17	True Negative
Rv2247	0.0451631	False Positive
Rv3285	-2.18211e-18	True Negative
Rv1127c	0.0485323	True Positive
Rv2702	0.0485025	True Positive
Rv2984	0.0485323	False Positive
Rv3754	2.38597e-17	True Negative
Rv3838c	1.85633e-17	True Negative
Rv2677c	1.70084e-17	True Negative
Rv2163c	-9.1732e-18	True Negative
Rv3627c	-9.1732e-18	True Negative
Rv2911	0.0485323	True Positive
Rv0772	3.52721e-15	True Negative
Rv0809	3.38947e-15	True Negative
Rv1603	6.19763e-17	True Negative
Rv1606	-5.3594e-17	True Negative
Rv0780	3.69416e-15	True Negative
Rv2122c	8.16704e-17	True Negative
Rv2928	0.0485323	True Positive
Rv2932	0.0485323	True Positive
Rv2934	0.0485323	True Positive
Rv2933	0.0485323	True Positive
Rv2935	0.0485323	True Positive
Rv2931	0.0485323	True Positive
Rv0788	3.60903e-15	True Negative
Rv0803	3.60903e-15	True Negative
Rv1188	0.0485323	True Positive
Rv1017c	2.00803e-15	True Negative
Rv3227	2.71356e-17	True Negative
Rv0437c	2.71356e-17	True Negative
Rv0505c	2.71356e-17	True Negative
Rv3042c	1.62813e-16	True Negative
Rv0436c	1.62813e-16	True Negative
Rv0408	0.0485293	True Positive
Rv2965c	4.99845e-17	False Negative
Rv3307	0.0485323	True Positive
Rv2074	0.0485323	True Positive
Rv1155	0.0485323	True Positive
Rv1617	0.0485323	False Positive
Rv0162c	0.0485323	True Positive
Rv3777	0.0485323	True Positive
Rv1594	0	True Negative
Rv2064	0.0485323	True Positive
Rv1412	0.0485323	True Positive
Rv1416	3.00147e-16	True Negative
Rv2436	0.0482039	True Positive
Rv0570	0.0485323	True Positive
Rv1981c	0.0485323	True Positive
Rv3048c	2.4709e-16	True Negative
Rv3051c	2.4709e-16	True Negative
Rv1408	0.0484153	False Positive
Rv2465c	0.0104431	True Negative
Rv2962c	0.0485323	True Positive
Rv2958c	0.0485323	True Positive
Rv3113	0.0485323	True Positive
Rv2386c	0.0485323	False Positive
Rv1202	1.40084e-19	True Negative
Rv0858c	0.0485323	True Positive
Rv1464	0.0485323	False Positive
Rv2335	0.0485323	True Positive
Rv0069c	0.0485323	True Positive
Rv2847c	-5.25877e-18	True Negative
Rv2393	0.0485323	True Positive
Rv2552c	0.0485323	True Positive
Rv2539c	-1.91992e-15	True Negative
Rv1079	0.0485323	True Positive
Rv0391	0.0485323	True Positive
Rv1200	0.0485323	True Positive
Rv2601	0.0485323	True Positive
Rv0432	0.0485323	True Positive
Rv3846	0.0485323	False Positive
Rv1731	0.0485323	True Positive
Rv0234c	0.0485323	True Positive
Rv0542c	5.39885e-18	True Negative
Rv0553	5.39885e-18	True Negative
Rv0951	0.0205297	False Positive
Rv0952	0.0205297	False Positive
Rv2397c	1.15254e-16	True Negative
Rv1739c	-3.21292e-14	False Negative
Rv2398c	1.15254e-16	True Negative
Rv2400c	1.15254e-16	True Negative
Rv2399c	1.15254e-16	True Negative
Rv1448c	0.0484398	True Positive
Rv1672c	0.0485323	True Positive
Rv3465	1.15816e-16	True Negative
Rv3468c	0.0485323	True Positive
Rv3634c	0.0485323	False Positive
Rv3464	1.59136e-16	True Negative
Rv3784	0.0485323	True Positive
Rv1201c	1.18483e-16	True Negative
Rv1559	0.0485323	False Positive
Rv3737	0.0485323	True Positive
Rv0417	5.39885e-18	True Negative
Rv1449c	1.96396e-16	True Negative
Rv3314c	0.0485323	True Positive
Rv2764c	0.0485323	False Positive
Rv2977c	-2.10351e-17	True Negative
Rv0414c	-2.10351e-17	True Negative
Rv1438	0.0414398	False Positive
Rv3913	3.19729e-17	True Negative
Rv2006	0.0485323	True Positive
Rv3372	0.0485323	False Positive
Rv3490	-1.87706e-17	True Negative
Rv1373	0.0485323	True Positive
Rv2267c	0.0485323	True Positive
Rv0295c	0.0485323	True Positive
Rv3529c	0.0485323	True Positive
Rv1612	-2.1097e-17	True Negative
Rv1613	-2.1097e-17	True Negative
Rv2158c	1.90125e-16	True Negative
Rv1315	-1.87706e-17	True Negative
Rv2153c	-1.87706e-17	True Negative
Rv2155c	5.31877e-17	True Negative
Rv2152c	5.31877e-17	True Negative
Rv3818	5.31877e-17	True Negative
Rv0482	-2.80761e-17	True Negative
Rv2361c	0.0485323	False Positive
Rv0501	0.0485323	True Positive
Rv0536	0.0485323	True Positive
Rv3809c	1.87799e-16	True Negative
Rv0322	0.0485323	True Positive
Rv2157c	-1.87706e-17	True Negative
Rv2883c	-1.60361e-16	True Negative
Rv2678c	-2.34234e-17	True Negative
Rv3309c	0.0485323	True Positive
Rv1849	0.0485323	True Positive
Rv1850	0.0485323	True Positive
Rv1848	0.0485323	True Positive
Rv0729	0.0485323	True Positive
Rv3300c	0.0485323	True Positive
Rv2793c	0.0485323	True Positive
Rv0113	0.0485323	True Positive
Rv0115	0.0485323	True Positive
Rv0114	0.0485323	True Positive
Rv2868c	0.0485323	False Positive
Rv3382c	0.0485323	True Positive
Rv1110	0.0485323	False Positive
Rv0392c	0.0485323	True Positive
Rv1130	0.0485323	True Positive
Rv1854c	0.0485323	False Positive
Rv0073	0.0485323	True Positive
Rv2564	0.0485323	True Positive
Rv0072	0.0485323	True Positive
Rv0411c	0.0485323	True Positive
Rv3401	0.0485323	True Positive
Rv2604c	0.0485323	True Positive
Rv2606c	0.0485323	True Positive
Rv2856	0.0485323	True Positive
Rv0924c	0.0485323	True Positive
Rv3536c	0.0485323	True Positive
Rv1857	0.0485323	True Positive
Rv1858	0.0485323	True Positive
Rv1859	0.0485323	True Positive
Rv0132c	0.0485323	True Positive
Rv0407	0.0485323	True Positive
Rv1173	0.0485323	True Positive
Rv3262	0.0485323	True Positive
Rv3261	0.0485323	True Positive
Rv3109	0.0485323	True Positive
Rv0869c	0.0485323	True Positive
Rv3111	0.0485323	True Positive
Rv0866	0.0485323	True Positive
Rv3119	0.0485323	True Positive
Rv0865	0.0485323	True Positive
Rv0994	0.0485323	True Positive
Rv2453c	0.0485323	True Positive
Rv1467c	0.0485323	True Positive
Rv0154c	0.0485323	True Positive
Rv3139	0.0485323	True Positive
Rv3039c	0.0485323	False Positive
Rv0231	0.0485323	True Positive
Rv0456c	0.0485323	True Positive
Rv0271c	0.0485323	True Positive
Rv1346	0.0485323	True Positive
Rv0243	0.0485323	True Positive
Rv3543c	0.0485323	True Positive
Rv3546	0.0485323	True Positive
Rv1679	0.0485323	True Positive
Rv3140	0.0485323	True Positive
Rv3550	0.0485323	True Positive
Rv0222	0.0485323	True Positive
Rv3141	0.0485323	True Positive
Rv2831	0.0485323	True Positive
Rv3556c	0.0485323	True Positive
Rv2500c	0.0485323	True Positive
Rv0975c	0.0485323	True Positive
Rv3544c	0.0485323	True Positive
Rv1933c	0.0485323	True Positive
Rv2679	0.0485323	True Positive
Rv3573c	0.0485323	True Positive
Rv1912c	0.0485323	True Positive
Rv0971c	0.0485323	True Positive
Rv3560c	0.0485323	True Positive
Rv1070c	0.0485323	True Positive
Rv2724c	0.0485323	True Positive
Rv3774	0.0485323	True Positive
Rv0632c	0.0485323	True Positive
Rv1074c	0.0485323	True Positive
Rv3505	0.0485323	True Positive
Rv0244c	0.0485323	True Positive
Rv0673	0.0485323	True Positive
Rv1715	0.0485323	True Positive
Rv3504	0.0485323	True Positive
Rv1071c	0.0482692	True Positive
Rv0400c	0.0485323	True Positive
Rv0972c	0.0485323	True Positive
Rv1935c	0.0485323	True Positive
Rv0131c	0.0485323	True Positive
Rv3562	0.0485323	True Positive
Rv3797	0.0485323	True Positive
Rv3761c	0.0485323	True Positive
Rv3373	0.0485323	True Positive
Rv0672	0.0485323	True Positive
Rv2486	0.0485323	True Positive
Rv3374	0.0485323	True Positive
Rv1472	0.0485323	True Positive
Rv3516	0.0485323	True Positive
Rv1142c	0.0485323	True Positive
Rv0905	0.0485323	True Positive
Rv3061c	0.0485323	True Positive
Rv1141c	0.0485323	True Positive
Rv1934c	0.0485323	True Positive
Rv0675	0.0485323	True Positive
Rv0751c	0.0482692	True Positive
Rv1635c	0.0485323	True Positive
Rv2181	0.0485323	True Positive
Rv2174	0.0485323	False Positive
Rv3793	-5.70613e-17	True Negative
Rv2298	0.0485323	True Positive
Rv0577	0.0485323	True Positive
Rv0911	0.0485323	True Positive
Rv0684	0.0485323	False Positive
Rv3025c	0.0485323	False Positive
Rv2357	0.0485323	False Positive
Rv1689	0.0485323	False Positive
Rv1106c	0.0485323	True Positive
Rv3538	0.0485323	True Positive
Rv3570c	0.0485323	True Positive
Rv3567c	0.0485323	True Positive
Rv3502c	0.0485323	True Positive
Rv3569c	0.0485323	True Positive
Rv3409c	0.0485323	True Positive
Rv3568c	0.0485323	True Positive
Rv3552	0.0485323	True Positive
Rv3551	0.0485323	True Positive
Rv3526	0.0485323	True Positive
Rv3571	0.0485323	True Positive
Rv3541c	0.0485323	True Positive
Rv3518c	0.0485323	True Positive
Rv3545c	0.0485323	True Positive
Rv3540c	0.0485323	True Positive
Rv3561	0.0485323	True Positive
Rv3537	0.0485323	True Positive
Rv3515c	0.0485323	True Positive
Rv3506	0.0485323	True Positive
Rv3523	0.0485323	True Positive
Rv3522	0.0485323	True Positive
Rv1135A	0.0485323	True Positive
Rv3556	0.0485323	True Positive
Rv3799c	1.10966e-16	True Negative
Rv3500c	0.0485323	True Positive
Rv3499c	0.0485323	True Positive
Rv3494c	0.0485323	True Positive
Rv3496c	0.0485323	True Positive
Rv3495c	0.0485323	True Positive
Rv3497c	0.0485323	True Positive
Rv3501c	0.0485323	True Positive
Rv3498c	0.0485323	True Positive
Rv0438c	0.0485323	True Positive
Rv3322c	0.0485323	True Positive
Rv3206c	0.0485323	False Positive
Rv2959c	0.0485323	True Positive
Rv3782	-1.03871e-17	True Negative
Rv2673	-5.70613e-17	True Negative
Rv3805c	-5.70613e-17	True Negative
Rv3375	0.0485323	True Positive
Rv1263	0.0485323	True Positive
Rv3175	0.0485323	True Positive
Rv2888c	0.0485323	True Positive
Rv2936	0.0485323	True Positive
Rv2937	0.0485323	True Positive
Rv2938	0.0485323	True Positive
Rv2942	0.0485323	True Positive
Rv2939	0.0485323	True Positive
Rv2952	0.0485323	True Positive
Rv2951c	0.0485323	True Positive
Rv2173	0.0485323	True Positive
Rv0929	0.0485323	True Positive
Rv0928	0.0485323	True Positive
Rv0934	0.0485323	True Positive
Rv0935	0.0485323	True Positive
Rv0933	0.0485323	True Positive
Rv0930	0.0485323	True Positive
Rv0932c	0.0485323	True Positive
Rv2061c	0.0485323	True Positive
Rv2059	0.0485323	True Positive
Rv2060	0.0485323	True Positive
Rv1819c	0.0485323	True Positive
Rv0203	0.0485323	True Positive
Rv0206c	0.0485323	False Positive
Rv0202c	0.0485323	True Positive
Rv3029c	1.097e-16	True Negative
Rv3028c	1.097e-16	True Negative
Rv1456c	1.097e-16	True Negative
Rv2781c	0.0485323	True Positive
Rv3553	0.0485323	True Positive
Rv1852	0.0485323	True Positive
Rv1853	0.0485323	True Positive
Rv1851	0.0485323	True Positive
Rv3824c	0.0485323	True Positive
Rv3820c	0.0485323	True Positive
Rv3823c	0.0485323	True Positive
Rv3825c	0	False Negative
Rv2294	0.0485323	True Positive
Rv1334	0.0485323	True Positive
Rv2895c	0	False Negative
Rv3116	0.0485323	True Positive
Rv2377c	0.0485323	True Positive
Rv1862	0.0485323	True Positive
Rv1530	0.0485323	True Positive
Rv3086	0.0485323	True Positive
Rv0761c	0.0485323	True Positive
Rv0535	0.0485323	True Positive
Rv2048c	0.0485323	True Positive
Rv0127	0.048468	True Positive
Rv1327c	0.048468	False Positive
Rv1564c	0.0485323	True Positive
Rv3031	-3.79763e-17	True Negative
Rv3032	0.0485323	False Positive
Rv1212c	0.0485323	True Positive
Rv3378c	0.0485323	True Positive
Rv3383c	0.0485323	True Positive
Rv3703c	0.0485323	True Positive
none	0.0485323	True Positive
Rv2291	0.0485323	True Positive
Rv3117	0.0485323	True Positive
Rv0815c	0.0485323	True Positive
Rv1427c	0.0485323	True Positive
Rv0270	0.0485323	True Positive
Rv0119	0.0485323	True Positive
Rv0035	0.0485323	True Positive
Rv0852	0.0485323	True Positive
Rv1750c	0.0485323	True Positive
Rv1925	0.0485323	True Positive
Rv2948c	0.0485323	True Positive
Rv0404	0.0485323	True Positive
Rv1193	0.0485323	True Positive
Rv1058	0.0485323	True Positive
Rv1549	0.0485323	True Positive
Rv3089	0.0485323	True Positive
Rv1521	0.0485323	True Positive
Rv0166	0.0485323	True Positive
Rv2187	0.0485323	True Positive
Rv0551c	0.0485323	True Positive
Rv1206	0.0485323	True Positive
Rv2505c	0.0485323	True Positive
Rv3513c	0.0485323	True Positive
Rv1550	0.0485323	True Positive
Rv2950c	0.0485323	True Positive
Rv0214	0.0485323	True Positive
Rv2040c	0.0485323	True Positive
Rv1235	0.0485323	True Positive
Rv2041c	0.0485323	True Positive
Rv2038c	0.0485323	True Positive
Rv2039c	0.0485323	True Positive
Rv1143	0.0485323	True Positive
Rv2850c	0.0485323	True Positive
Rv2713	0.0485323	True Positive
Rv0018c	9.59294e-16	True Negative
Rv2228c	0.0485323	False Positive
Rv0562	-8.83624e-17	True Negative
Rv3702c	0.0485323	True Positive
Rv3700c	0.0485323	True Positive
Rv2754c	0.0485323	False Positive
Rv3645	0.0485323	False Positive
Rv0634c	0.0485323	True Positive
Rv2581c	0.0485323	False Positive
Rv2641	0.0485323	True Positive
Rv0249c	0.0485323	True Positive
Rv3266c	-1.06905e-16	True Negative
Rv3592	0.0485323	True Positive
Rv3802c	1.76581e-17	True Negative
Rv0774c	0.0485323	True Positive
Rv0519c	0.0485323	True Positive
Rv1288	0.0485323	True Positive
Rv0125	0.0485323	True Positive
Rv3199c	0.0485323	True Positive
Rv3701c	0.0485323	True Positive
Rv0294	0.0485323	True Positive
Rv0648	0.0485323	True Positive
Rv1124	0.0485323	True Positive
Rv3670	0.0485323	True Positive
Rv0134	0.0485323	True Positive
Rv2740	0.0485323	True Positive
Rv3617	0.0485323	True Positive
Rv1938	0.0485323	True Positive
Rv3176c	0.0485323	True Positive
Rv3803c	0.0485323	True Positive
Rv3804c	0.0485323	True Positive
Rv0129c	0.0485323	True Positive
Rv1886c	0.0485323	True Positive
Rv0413	0.0485323	True Positive
Rv3087	0.0485323	True Positive
Rv3233c	0.0485323	True Positive
Rv0221	0.0485323	True Positive
Rv3734c	0.0485323	True Positive
Rv2484c	0.0485323	True Positive
Rv0895	0.0485323	True Positive
Rv2285	0.0485323	True Positive
Rv1425	0.0485323	True Positive
Rv3740c	0.0485323	True Positive
Rv3480c	0.0485323	True Positive
Rv3371	0.0485323	True Positive
Rv3234c	0.0485323	True Positive
Rv3130c	0.0485323	True Positive
Rv1760	0.0485323	True Positive
Rv3088	0.0485323	True Positive
Rv3097c	0.0485323	True Positive
Rv2385	0.0485323	True Positive
Rv3487c	0.0485323	True Positive
Rv3084	0.0485323	True Positive
Rv2463	0.0485323	True Positive
Rv0646c	0.0485323	True Positive
Rv0220	0.0485323	True Positive
Rv1426c	0.0485323	True Positive
Rv1497	0.0485323	True Positive
Rv3203	0.0485323	True Positive
Rv1104	0.0485323	True Positive
Rv1923	0.0485323	True Positive
Rv1105	0.0485323	True Positive
Rv1399c	0.0485323	True Positive
Rv1076	0.0485323	True Positive
Rv2970c	0.0485323	True Positive
Rv1400c	0.0485323	True Positive
Rv3775	0.0485323	True Positive
Rv2349c	0.0485323	True Positive
Rv2351c	0.0485323	True Positive
Rv2284	0.0485323	True Positive
Rv2045c	0.0485323	True Positive
Rv2350c	0.0485323	True Positive
Rv2485c	0.0485323	True Positive
Rv0217c	0.0485323	True Positive
Rv3817	0.0485323	True Positive

## Sheet: Media Conditions
	Middlebrook m7H10 (Acetate C-source)	Griffin Media (Gene Essentiality)	deJesus Media (Gene Essentiality)	Lowenstein-Jensen Media (Drug-Testing)	Physiological Media (in vivo modeling)
EX_ac	10
EX_ala_L					1
EX_asn_L		1		1	5
EX_asp_L					5
EX_btn	1		1
EX_ca2	1000	1000	1000	1000	1000
EX_chsterol		1			10
EX_cit	1	1	1	1
EX_cl	1000	1000	1000	1000	1000
EX_co2	1000				1000
EX_cobalt2					1000
EX_cu2	1000				1000
EX_etoh		1		1
EX_fe2	1000
EX_fe3	1000	5	1	5	5
EX_gln_L					1
EX_glu_L	1		1		1
EX_glyc		1	1	1
EX_h	1000	1000	1000	1000	1000
EX_h2co3	1000
EX_h2o		1000	1000
EX_hdca					10
EX_k	1000				1000
EX_mg2	1000	1000	1000	1000	1000
EX_mobd	1000			1000	1000
EX_na1	1000				1000
EX_nh4	20	10	1	20
EX_no3					1.5
EX_nodcoa					10
EX_o2	20	20	20	20	0.5
EX_ocdca			0.01		10
EX_octscoa					10
EX_pi	1000	1	1	1000	1000
EX_ppa					20
EX_pydxn	1
EX_rib_D			0.01
EX_so4	1000	1000	1000	1000	1000
EX_tre			0.01
EX_ttdca					10
EX_urea					0.1

## Sheet: FVA in vitro conditions
	maximum	minimum
2AGPEAT160	0.19313	0
2AGPEAT180	0.19313	0
2MCD	0.07923	0
2MCS	0.07923	0
2MID	0.07923	0
2MIL	0.07923	0
2O4EH	0	0
2PLS	0	0
3HBCOAHL	0.09315	0
3HIBD	0.09315	0
3HSA	0	0
4ABZt	0	-0.03186
4HBAt	-4e-05	-5e-05
5DGLCNR	0	0
5DOAN	0.04379	0
AACPS10	0.00358	0.0034
AACPS11	0.01112	0.00036
AACPS3	0.10568	0.00098
ABTA	0.19313	0
ACACT1r	0	0
ACALDi	1.63606	0.61375
ACALDt	0	-0.23769
ACBIPGT	0	0
ACCA3	0.19312	0
ACCC	0.00274	0.0026
ACCD3	0.19312	0
ACCOAC	0.75803	0.17866
ACChex	0.00274	0.0026
ACGAMPM	0	-0.38625
ACGAMT	4e-05	4e-05
ACGK	0.40053	0.00665
ACGS	0	0
ACHBS	0.06345	0.00485
ACHMSSH	0.01747	0
ACKr	0.39397	0
ACLS	0.12858	0.02377
ACODA	0	0
ACONMT	0	0
ACONT	2.03678	1.39592
ACOTA	-0.00665	-0.40053
ACP1_FMN	0.38625	0
ACPS1	0	0
ACS	0.19699	0
ACS2	0	0
ACYP_2	0.38625	0
ACYSBMNt	0	0
ACt2r	0	-0.24245
ADA	0.1961	0
ADCL	0.0319	4e-05
ADCPS1	0	0
ADCPS2	0	0
ADCS	0.0319	4e-05
ADCYRS	0	0
ADK1	0.49583	-999.89
ADK2	1000	0
ADMDCr	0	0
ADNCYC	0.19312	0
ADNK1	0.391	0
ADNK3	0.391	0
ADNK4	0.391	0
ADOCBIK	0	0
ADOCBLS	0	0
ADOCBLabc	0	0
ADPT	0.13153	0
ADSK	0.38625	0
ADSL1r	0.2063	0.0102
ADSL2r	0.0315	0.02352
ADSS	0.2063	0.0102
AFTA	4e-05	4e-05
AGDC	0.38625	0
AGMT	0	0
AGPAT160	0.07121	0.00098
AGPAT160190	0.00215	0.00205
AGPAT190	0.00071	0.00068
AGPR	-0.00665	-0.40053
AHC	0.1347	0.00595
AHCYSNS	0	0
AHMMPS	5e-05	4e-05
AICART	0.0564	0.02766
AIRCr	0.0315	0.02352
AKGDH	0.38625	0
AKGDa	0.38625	0
AKGDb	0.38625	0
AKGt2r	0	-0.12875
AL4D	0	0
ALAALAD	0.38625	0
ALAALAr	0.38855	0.0023
ALAD_L	999.959	0
ALAR	0.77711	0.00461
ALAt2r	0	-0.18176
ALCD19y	0.38625	0
ALCD2x	-0.83737	-1
ALDD1	0	0
ALDD19x	0.03153	0
ALDD2x	0.38625	0
ALDR	0	0
AMAOTr	0	0
AMID4	0	0
AMMQT8	0.00069	0
AMMQT8_2	0.00069	0
AMPTASECG	0.12875	0
AMYL2	0.41391	0
ANPRT	0.02171	0.00111
ANS	0.02171	0.00111
AOBUTDs	0	0
AOXSr	0	0
APRAUR	0.00204	0.00194
APRO	0	0
APSR	0.05886	0
ARABT	0	0
ARACHTA	0.00232	0
ARB_Dabc	0	0
ARBabc	0.515	0
ARBt2r	0	-0.515
ARGDC	0	0
ARGDr	0.19312	0
ARGSL	0.19978	0.00665
ARGSS	0.19978	0.00665
ARGt5r	0	-0.03679
ASAD	-0.02066	-0.10214
ASNN	1.12611	0.83473
ASNS1	0.12875	0
ASNt2r	1	0.83737
ASP1DC	0.18285	0.00108
ASPCT	0.04282	0.01707
ASPK	0.10214	0.02066
ASPO5	0.00167	0
ASPO6	0.00168	0
ASPTA	0.90994	0.71384
ASPt2r	0	-0.16263
AST	0.05518	0
ATPM	3.53625	3.15
ATPPRT	0.03288	0.00414
ATPS4r	8.73904	6.30716
Adt	0	0
BACCL	0	0
BALAt2r	0	-0.18176
BARB	0	0
BDH	0	0
BETALDHx	0	0
BIRA	0.19312	0
BKDA1	0.0586	0
BKDA2	0.09315	0
BKDC	0.09315	0
BKDC1	0.0586	0
BMNMSHS	0	0
BMNt	0	0
BPNT	0.05193	0
BPNT2	0.38625	0
BTNt	0	0
BTS2	0	-0.01095
BTS3r	0	-0.01095
CAATPS	1.545	0
CAT	0.38705	0
CAt4	0	-3.09
CBIAT	0	0
CBL2OR	0	0
CBLAT	0	0
CBPS	0.07891	0.02373
CDAPPA160	0.19312	0
CDAPPA160190	0.19312	0
CDAPPA190	0.19312	0
CDPMEK	0.06803	0.02628
CDPPT160	0.12875	0
CDPPT160190	0.00072	0.00068
CHCD	0	0
CHLabc	0.19312	0
CHLabc_rev	0.19313	0
CHOD	0	0
CHOL1	0	0
CHOLCOA	0	0
CHOLD	0	0
CHOLK	0	0
CHORM	0.03599	0.00446
CHORS	0.03848	0.00662
CHRPL	0.01112	0.00036
CHSTEROLt	0	0
CIGAMS	0.00076	0.00072
CITLr	0.38625	0
CITabc	1	0.8455
CLPNS160190	0.00034	0.00032
CMCBTFL	0.00033	0
CMCBTFU	0.00033	0
CMLDC	0	0
CO2t	0	-6.72481
COAt	0	-0.00798
COB2	0	0
COBALTt5	0	0
COBC	0	0
COCHL	0	0
COCO2	0	-0.2575
COt	0.2575	0
CPC6R	0	0
CPPPGO	9e-05	9e-05
CPPPGO2	0	0
CRNabc	0	0
CS	1.38574	0.39592
CTPS1	0.40212	0
CTPS2	0.20106	0
CYANST	0	0
CYO1a	13.3478	0
CYO1b	13.3478	0
CYP1	0	0
CYP2	0	0
CYP3	0	0
CYRDAAT	0	0
CYRDAR	0	0
CYSK2_I	0	0
CYSM_I	0.01709	0
CYSM_II	0.01709	0
CYSO_I	0.01709	0
CYSO_II	0.01709	0
CYSS	0.01758	0
CYSTL	0.38625	0
CYSTS	0.38941	0
CYST_II	0.01809	0
CYTBD	13.365	0
CYTBD2	13.3479	0
CYTD	0.19312	0
CYTDK2	0.38625	0
CYTDt2r	0	-0.02575
CYTK1	0.20811	-0.17814
CYTK2	0.19313	0
Clt	0	0
Cuabc	0.19313	0
Cut1	0.19313	0
DADA	0.1961	0
DADK	0.19293	-0.0002
DAGK160	0.38625	0
DALAOX	0.7725	0
DALAt2r	0	-0.18176
DAPDC	0.05585	0.00435
DAPE	0.05596	0.00446
DASYN160	0.19371	0.00058
DASYN160190	0.1948	0.00167
DASYN190190	0.19345	0.00032
DB4PS	0.00408	0.00388
DBTSr	0	0
DCPDP	0	0
DCPDPP	0.00302	0.00287
DCPDPS	0.00199	0
DCPE	0.00302	0.00287
DCPT	0.00302	0.00287
DCTPD	0.00059	0
DCTPD2	0.38625	0
DCYTD	0	0
DDPA	0.0514	0.00662
DESAT16	0.07386	0
DESAT18	0.03965	0
DGC3D	0	0
DGK1	0	0
DGTP8DETOX	0	0
DGTP8OXO	0	0
DHAD1	0.12858	0.02377
DHAD2	0.06345	0.00485
DHDPRy	0.05596	0.00446
DHDPS	0.05596	0.00446
DHFR	0.00064	-1000
DHFS	5e-05	4e-05
DHNAOT	0.00069	0.00065
DHNPA	5e-05	0
DHNPA2	5e-05	0
DHORD2	0.04282	0
DHORTS	-0.01707	-0.04282
DHPPDA	0.00204	0
DHPPDA2	0.00204	0
DHPS2	5e-05	0
DHQD	0.0514	0.00662
DHQS	0.0514	0.00662
DMATT	0.01307	0.00263
DMBI	0	0
DMHDRFS	0	0
DMPPS	0.06803	0
DM_cpppg1_c	0	0
DM_ergoth_c	0.0112	0
DM_gmhep1p_c	0.03323	0
DM_isotbsinol__13R_c	0.01044	0
DM_isotbsinol__13S_c	0.01044	0
DM_psd5p_c	0	0
DM_scys__L_c	0	0
DM_tbsinol_c	0.01044	0
DNMPPA	5e-05	4e-05
DNTPPA	5e-05	4e-05
DPCOAK	0.00907	0.00108
DPPS	0.00199	0
DPR	0.00907	0.00108
DRBK	0	-0.04379
DRPA	0.04379	0
DSERt2r	0	0
DTBTST	0.02189	0
DTMPK	0.19369	0.00056
DURIK1	0	0
DURIPP	0	0
DUTPDP	0.19313	0
DXPRIi	0.06803	0.02628
DXPS	0.06808	0.02632
ECHA191	0	0
ECHA192	0	0
ECHA193	0	0
ECHA20	0	0
ECOAH12	0.09315	0
ECOAH9ir	0.0586	0
EGTB	0.0112	0
EGTC	0.0112	0
EGTD	0.0112	0
EGTE	0.0112	0
EMB	4e-05	4e-05
ENO	0.71051	-0.488
EPH	0	0
ETHAt	0	-0.0583
ETOHt2r	1	0.83737
EX_4abz	0.03186	0
EX_4hba	5e-05	4e-05
EX_ac	0.24245	0
EX_acald	0.23769	0
EX_acysbmn	0	0
EX_ad	0	0
EX_adocbl	0	0
EX_akg	0.12875	0
EX_ala_B	0.18176	0
EX_ala_D	0.18176	0
EX_ala_L	0.18176	0
EX_arab_D	0	0
EX_arab_L	0	0
EX_arg_L	0.03679	0
EX_asn_L	-0.83737	-1
EX_asp_L	0.16263	0
EX_atp	0	0
EX_bmn	0	0
EX_btn	0	0
EX_ca2	0	0
EX_chol	0	0
EX_chsterol	0	0
EX_cit	-0.8455	-1
EX_cl	0	0
EX_co	0.2575	0
EX_co2	6.72481	0
EX_coa	0.00798	0
EX_cobalt2	0	0
EX_crn	0	0
EX_cu2	0	0
EX_cytd	0.02575	0
EX_etha	0.0583	0
EX_etoh	-0.83737	-1
EX_fe2	0	0
EX_fe3	-0.00031	-0.00033
EX_for	0.50823	0
EX_fum	0.16263	0
EX_gal	0	0
EX_glc	0	0
EX_gln_L	0	0
EX_glu_L	0.12875	0
EX_gly	0.23849	0
EX_glyb	0	0
EX_glyc	-0.89345	-1
EX_glyc3p	0	0
EX_glyclt	9e-05	0
EX_gthrd	0	0
EX_gua	0	0
EX_h	-3.82812	-4.83956
EX_h2	0.72604	0
EX_h2co3	6.72481	0
EX_h2o	7.31134	0.4039
EX_h2s	0.0515	0
EX_hdca	0	0
EX_hia	0	0
EX_his_L	0.02874	0
EX_id3acald	0.0206	0
EX_ile_L	0.04984	0
EX_k	0	0
EX_lac_L	0.18176	0
EX_lcts	0	0
EX_leu_L	0.07923	0
EX_lys_L	0.0515	0
EX_mal_L	0.16263	0
EX_malt	0	0
EX_malthp	0	0
EX_meoh	0	0
EX_met_L	0	0
EX_mg2	0	0
EX_mn2	0	0
EX_mobd	0	0
EX_na1	0	0
EX_nh4	1.62031	1.29504
EX_ni2	0	0
EX_no	0	0
EX_no2	0.07023	0
EX_no3	0	0
EX_nodcoa	0	0
EX_o2	-4.72135	-6.68775
EX_ocdca	0	0
EX_ocdcea	0.01437	0
EX_octscoa	0	0
EX_orn	0.07725	0
EX_pac	0.03153	0
EX_pc_TB	0	0
EX_pdima	0.00232	0
EX_phdca	0.01077	0
EX_phe_L	0.03029	0
EX_pheme	0	0
EX_pi	-0.07355	-0.10677
EX_ppa	0	0
EX_ppdima	0.00221	0
EX_pro_L	0.08132	0
EX_pydxn	0	0
EX_pyr	0.23769	0
EX_rib_D	0	0
EX_ser_D	0	0
EX_ser_L	0.14714	0
EX_skm	0.04478	0
EX_so4	-0.00736	-0.05886
EX_succ	2.05407	1.38319
EX_tartr_L	0	0
EX_thr_L	0.07537	0
EX_tre	0	0
EX_trp_L	0.02006	0
EX_tsul	0	0
EX_ttdca	0	0
EX_tyr_L	0.03153	0
EX_urea	0	0
EX_val_L	0.09088	0
FACOAE140	0.19312	0
FACOAE160	0.19312	0
FACOAE180	0.19312	0
FACOAL140	0.19312	0
FACOAL160	0.19757	0.00081
FACOAL161	0.02664	-0.07386
FACOAL180	0.1934	0
FACOAL181	0.04333	-0.01438
FACOAL200	0.00232	0
FACOAL80	0.02835	-0.03323
FACOALPHDCA	-0.00036	-0.01112
FACOALPREPH	0.19312	-0.00232
FADB2	0	0
FADB3	0	0
FADD17	0	0
FADD3	0	0
FADE233	0.09315	0
FADE281	0	0
FADE282	0	0
FADE30	0	0
FADE51	0	0
FADE52	0	0
FAD_1	0	0
FAD_10	0.03323	0
FAD_11	0.02835	0
FAD_12	0.02835	0
FAD_13	0.02835	0
FAD_14	0.04333	0
FAD_15	0.02664	0
FAD_16	0.02664	0
FAD_17	0.02664	0
FAD_18	0.02664	0
FAD_19	0.02664	0
FAD_2	0	0
FAD_20	0	0
FAD_21	0	0
FAD_22	0	0
FAD_23	0	0
FAD_24	0	0
FAD_25	0	0
FAD_26	0	0
FAD_27	0	0
FAD_3	0	0
FAD_4	0	0
FAD_5	0	0
FAD_6	0	0
FAD_7	0	0
FAD_8	0.03323	0
FAD_9	0.03323	0
FAH4	0	0
FAMPL1	0.00094	0.00083
FAMPL2	0.00069	0.00059
FAMPL3	0.00056	0.00047
FAMPL4	0.00013	0.00012
FAMPL5	0.00056	0.00047
FAO1	0.0153	0
FAO10	0.01241	0
FAO11	0.01417	0
FAO2	0.01326	0
FAO3	0.0117	0
FAS100	0.06513	0.0319
FAS120	0.06513	0.0319
FAS140	0.06513	0.0319
FAS160	0.05787	0
FAS161	0.0474	0
FAS180	0.05178	0.01213
FAS181	0.04388	0
FAS200	0.00827	0.0013
FAS240_L	0.00888	0.00843
FAS260	0.00888	0.00843
FAS80_L	0.06894	0.04059
FASPHDCA	0.01112	0.00036
FASm1601	7e-05	6e-05
FASm180	0.00915	0.00869
FASm1801	7e-05	6e-05
FASm2001	7e-05	6e-05
FASm2002	0.00043	0.00041
FASm220	0.00508	0.00043
FASm2201	7e-05	6e-05
FASm2202	0.00043	0.00041
FASm240	0.00464	0
FASm2401	7e-05	6e-05
FASm2402	0.00043	0.00041
FASm260	0.00464	0
FASm2601	7e-05	6e-05
FASm2602	0.00014	0.00013
FASm280	0.00464	0
FASm2801	7e-05	6e-05
FASm2802	0.00014	0.00013
FASm300	0.00014	0.00013
FASm3001	0	0
FASm320	0.00014	0.00013
FASm340	0.00014	0.00013
FBA	-0.1082	-0.45153
FBP	0.49445	0.1082
FBPA	0.00013	0
FCLPA	0	0
FCLT	9e-05	0
FCLT2	9e-05	0
FCOAH2	0.19312	0
FDH	2.26742	0
FE3Ri	0.00014	0.00013
FETRANS	0	-9e-05
FHL	0.72604	0
FMNAT	0.00075	0.00071
FOLD3	5e-05	0
FOLR2	1000	0
FOMETR	0	-0.38625
FORMCOAL	0.19312	-0.19321
FORt	0	-0.50823
FPRA	3.92714	2.46525
FRD	1000	0.0026
FRD2	0.13435	0
FRD3	0.13435	0
FRRPPDIMAS	0	0
FRTT	0.01298	0.00065
FTHFCL	0.38625	0
FTHFD	2.26155	0
FUM	0.22268	-0.13605
FUMt2r	0	-0.16263
FUSA1	0.38625	0
G16MTM1	0.00072	0.00068
G16MTM10	7e-05	6e-05
G16MTM2	0.00031	0
G16MTM4	0.00015	0.00014
G16MTM5	7e-05	7e-05
G16MTM6	0.00062	0.0003
G16MTM7	0.00031	0.0003
G16MTM8	0.00022	0.00021
G16MTM9	0.00014	0.00013
G1PACT	0.4045	0.01825
G1PTT	4e-05	4e-05
G1SATi	0.00112	0.00106
G3PAT160	0.05416	0
G3PAT190	0.00071	0.00068
G3PD1ir	12.3539	-0.99394
G3PT	0.38625	0
G5SADs	0.39388	0.00763
G5SD	0.39388	0
G5SD2	0.39388	0
G6PDH	0	0
G6PDH2	1.03	0
GALFT	4e-05	4e-05
GALKr	0	0
GALT	0	0
GALUi	0.40248	0.00157
GALt2	0	0
GAPD	0.72785	0.3416
GARFT	0.03154	0.02356
GCALDD	9e-05	9e-05
GCCa	1.14105	0
GCCb	1.14105	0
GCCc	1.14105	0
GF4GL_0	0	0
GF4GL_1	0	0
GF6PTAr	0.01921	0.01825
GFUCS	0	0
GGLUCT2	0.12875	0
GGTT	0.00069	0.00065
GHMT2	1.18316	0
GK1	0.19711	0.00399
GLCabc	0	0
GLGB	0.20612	0.013
GLGC	0.41391	0
GLGE	0.39925	0
GLGP	0.19313	0
GLNS	0.5029	0.11665
GLNSP1	0	0
GLNSP2	0	0
GLNSP3	0	0
GLPD2	13.3478	0
GLU5K	0.39388	0
GLUCYS	0.12875	0
GLUDC	0.19312	0
GLUDx	1.12416	-1000
GLUPRT	0.03154	0.02356
GLUR	-0.0023	-0.00242
GLUSy	0.38625	0
GLUt2r	0	-0.12875
GLXO1	0.19321	0
GLYALDDr	0.38625	0
GLYBabc	0	0
GLYC3Pabc	0	0
GLYCK	0.38625	0
GLYCL	1.14105	0
GLYCLTt	0	-9e-05
GLYCS_I	0.19312	0
GLYCS_II	0.19312	0
GLYCTO1	9e-05	0
GLYCTO2	9e-05	0
GLYCTO3	9e-05	0
GLYCTO4	9e-05	0
GLYCt	-0.89345	-1
GLYK	1.38556	0.61306
GLYTRS	0	0
GLYt2r	0	-0.23849
GMAND	0	0
GMHEPK	0.03323	0
GMHEPPA	0.03323	0
GMPS2	0.08223	0.01745
GMT1	0.00022	0.00021
GND	1.03	0
GPDDA2	0.07023	0
GRTT	0.01307	0.00263
GSEALD	0.00112	0.00106
GSNK	0.38625	0
GTHOr	0	-1000
GTHRDt2	0	0
GTHS	0.12875	0
GTMLT	0.12875	0
GTP8OXO	0	0
GTPCI	5e-05	4e-05
GTPCII	0.00204	0
GTPCII2	0.00204	0
GTPDPDP	0.12875	0
GTPDPK	0.12875	0
GTPH1	0.19312	0
GUACYC	0.19312	0
GUAD	0.06478	0
GUAPRT	0.12955	0
GXRA	0.19648	0
Gln_LT	0	0
H2CO3D	6.72481	0
H2CO3TP	0	-6.72481
H2Ot	-0.4039	-7.31134
H2St1	0.0515	0
H2td	0.72604	0
HACD9	0.0586	0
HCO3E	0.79568	0.40943
HCYSMT	0.12875	0
HDAD	0	0
HDCAt2	0	0
HDECH	0.02357	-0.07326
HEMEAS_1	5e-05	4e-05
HEMEOS	9e-05	9e-05
HETZK	0.12875	0
HEX1	0.38625	0
HEXTT	0.00069	0.00065
HIAA	0	0
HIAt	0	0
HIPA	0	0
HIPB	0	0
HISTD	0.03288	0.00414
HISTP	0.03288	0.00414
HISt2r	0	-0.02874
HMBS	0.00014	0.00013
HMEDR	0.05594	0
HMEDS	0.05594	0
HMPK1	0.12879	0
HMPK2	0.12879	0
HMPK3	0.12879	0
HMPK4	0.12879	0
HOAS	0	0
HOPNTAL	0	0
HOPNTAL2	0	0
HPPK	5e-05	0
HPPK2	5e-05	0
HSA	0	0
HSAC	0	0
HSAE	0	0
HSDy	-0.01619	-0.09767
HSERTA	0.01747	0
HSK	0.09767	0.0075
HSST	0.06729	0
HSTPT	0.03288	0.00414
HXPRT	0.12955	0
ICDHy	2.01112	1.31018
ICHORSi	0.00069	0.00065
ICL	0.1964	0
ID3ACALDt	0.0206	0
IG3PS	0.03288	0.00414
IGAMD	0.00076	0.00072
IGPDH	0.03288	0.00414
IGPS	0.02171	0.00111
ILETA	-0.00485	-0.05469
ILEt2r	0	-0.04984
IMPC	-0.02766	-0.0564
IMPD	0.01837	0.01745
INDPYRD	0.0206	0
INO1	0.00148	0.00072
INSH	0.13153	0.0012
INSK	0.38625	0
IPDAB	0	0
IPDDI	0.01307	-0.05496
IPDPS	0.06803	0
IPDPUDCT	0.00199	0
IPMD	0.09054	0.01131
IPPMIa	-0.01131	-0.09054
IPPMIb	-0.01131	-0.09054
IPPS	0.09054	0.01131
ISCS	9e-05	9e-05
KARA1i	0.12858	0.02377
KARA2i	0.06345	0.00485
KGD2	-1.25365	-1.98459
KSH	0	0
KSTD	0	0
Kabc	0.38625	0
Kt3r	0	-1000
LACZ	0	0
LALDD	0.19312	0
LAT	0	0
LCTSabc	0	0
LDH_L	0.19312	-13.3478
LEUTA	-0.01131	-0.09054
LEUt2r	0	-0.07923
LIPW	0	0
LIPY	0	0
LO	0.19312	0
LPFPLT	0	0
LPLIPAL2E160	0.07023	0
LPLIPAL2E180	0	0
LPPGS	0	0
LYSt5r	0	-0.0515
L_LACD	0.7725	0
L_LACD2	13.3478	0
L_LACD3	13.3478	0
L_LACDcm	0.07023	0
L_LACt2r	0.7725	-0.18176
L_LACt3	0.7725	0
MACCOAT	0.0586	0
MAK	0.39925	0
MALS	0.19321	0
MALT	0.38625	0
MALTHPabc	0	0
MALTabc	0	0
MALt2r	0	-0.16263
MAN1PT	0.00403	0
MAN1PT2	0.00403	0
MAN6PI	-0.00908	-0.00956
MANAT1	0.00041	9e-05
MANAT2	0.00031	0
MANAT3	7e-05	7e-05
MANPGH	0	0
MANT1	0	0
MAS3	0.00037	0.00035
MBP_1	0	0
MBTA1	0	0
MBTA3	0	0
MBTG	0	0
MBTK3	0	0
MCBTS	0	0
MCBTS2	0	0
MCBTS3	0	0
MCD	0.38625	0
MCOATA	0.12636	0.04023
MDFDH	0	0
MDH	0.22277	-0.93916
ME1	0.9658	0
MECDPDH	0.06803	0
MECDPS	0.06803	0.02628
MEOHt2	0	0
MEPCT	0.06803	0.02628
METAT	0.13662	0.00787
METOX1s	0.38705	0
METOX2s	0.38705	0
METS	0.04338	0.00979
METSOXR1	0.38705	0
METSOXR2	0.38705	0
METabc	0	0
MGt5	0	0
MHPGLUT	0	0
MHUD1	0	0
MI1PP	0.12943	0
MI1PS	0.00072	0
MI3PP	0.00072	0
MMCD	0.38625	0
MME	0	-0.07923
MMM2r	0	-0.07923
MMPL8	0	0
MMSAD1	0.09315	0
MMSAD2	0	0
MN6PP	0.00553	0.00525
MNDNS1	0	0
MNDNS2	0	0
MNabc_rev	0.7725	0
MOAE1	0	0
MOBA	0	0
MOBDabc	0.19312	0
MOBDabc_rev	0.19312	0
MOEA1	0	0
MOEB1	0	0
MOHMT	0.00907	0.00108
MPML	0	0
MPTAT	0	0
MR	0.19312	0
MSHAMID	0	0
MSHOXH	0	0
MSHS	0.00076	0.00072
MTAN	0	0
MTAP	0	0
MTHFC	2.31277	0.05122
MTHFD	2.31277	0.05122
MTHFR2	0.04338	0.00979
MTI	0.39925	0
MYC1CYC1	0.00094	0.00083
MYC1CYC2	0.00069	0.00059
MYC1CYC3	0.00056	0.00047
MYC1CYC4	0.00013	0.00012
MYC1CYC5	0.00056	0.00047
MYC1M1	0.00013	0.00012
MYC1M2	0.00056	0.00047
MYC2CYC1	0.00094	0.00083
MYC2CYC2	0.00069	0.00059
MYC2CYC3	0.00056	0.00047
MYCOE	0.00197	0.00163
MYCON1	0.00094	0.00083
MYCON2	0.00069	0.00059
MYCON3	0.00056	0.00047
MYCON4	0.00013	0.00012
MYCON5	0.00056	0.00047
MYCOPP	0.00197	0.00163
MYCSacp50	0.00094	0.00083
MYCSacp56	0.00081	0.00071
MYCSacp58	0.00105	0.001
MYCTR	0	-1000
MYCTR2	1000	0
Mn2t	0.7725	0
NADDP	0.19312	0
NADH10	13.3478	0
NADH2r	1000	-6.58523
NADH5	13.3478	0
NADH9	0.13435	0
NADK	0.00079	0.00075
NADS2	0.00168	0.00159
NADTRHD	1000	0
NAGINS	0.00076	0.00072
NAGINSP	0.00076	0.00072
NAKtr	1000	0
NAPRTr	0	0
NARK	0.07023	0
NAt3_1	1000	0
NDPK1	0.67434	-1.0156
NDPK2	0.42497	0.02345
NDPK3	0.20708	-0.17949
NDPK4	0.19373	0.0006
NDPK5	0.39207	0.00107
NDPK6	0.19312	-0.00059
NDPK7	0.19448	0.00107
NDPK8	0.19369	0.00056
NH4OHDs	0.05942	0
NH4t	-1.29504	-1.62031
NMNAT	0.19312	0
NMO	0.07023	0
NNAM	0	0
NNAT	0.00168	0.00159
NNDMBRT	0	0
NNDPR	0.00168	0.00159
NO	0	0
NO3R1	0	0
NO3R2	0	0
NO3t2	0	0
NODCOAt	0	0
NOt	0	0
NPHS	0.00069	0.00065
NTD1	0	0
NTD10	0.12955	0
NTD11	0.38625	0
NTD2	0.38625	0
NTD3	0	0
NTD4	0.38625	0
NTD5	0.38625	0
NTD6	0	0
NTD7	0.38625	0
NTD8	0	0
NTD9	0.38625	0
NTPP2	0.19312	0
NTPP3	0.19312	0
NTPP4	0.19312	0
NTPP5	0.19312	0
NTPP7	0.19312	0
NTPP8	0.19312	0
NTPTP1	0	0
NTPTP2	0.19312	0
NTRIR2x	0.05942	0
NTRIRx	0.05942	0
NTRIRy	0.05942	0
Ni2t	0	0
O16RHAT	4e-05	4e-05
O2t	6.68775	4.72135
OCBT	0.06183	0.00665
OCDCAt2	0	0
OCDCEAt	0	-0.01437
OCOAT1r	0	0
OCTSCOAt	0	0
OIVD3	0.0586	0
OMCDC	0.09054	0.01131
OMPDC	0.04282	0.01707
OPAH	0.12875	0
OPP	0.00069	0.00065
ORNDC	0	0
ORNTA	0.39388	0
ORNTAC	0.40053	0.00665
ORNt	0	-0.07725
ORPT	-0.01707	-0.04282
OTSB1	0.00026	0
OXACOAL	0.19321	0
OXCDC	0.19321	0
OXGDC	0.19312	0
P5CD	0.38625	0
P5CR	0.14198	0
P5CRx	0.14198	0
PACt2r	0	-0.03153
PANTS	0.00907	0.00108
PAPA1	0	0
PAPA160	0.38625	0
PAPA2	0	0
PAPPT1	0.00116	0.0011
PAPPT2	0.00116	0.0011
PAPPT3	6e-05	5e-05
PAPR	0.05158	-0.00038
PATS	7e-05	7e-05
PC	0.38625	0
PC11M	0	0
PC17M	0	0
PC20M	0	0
PC6AR	0	0
PC6YM	0	0
PC8XM	0	0
PC_TBt	0	0
PDBL_1	0	0
PDBL_2	0	0
PDBL_3	0	0
PDBL_4	0	0
PDE1	0.19312	0
PDE4	0.19312	0
PDH	0.63606	0
PDHa	0.63606	0
PDHbr	0.63606	0
PDHc	0.84166	0.01392
PDIMAS	0.00232	0
PDIMAT	0.00232	0
PDX5PO	0	0
PEAMNO	0.03153	0
PEPA	0	0
PEPCK_re	0.65643	-1.02871
PFK	0.38625	0
PFL	0.63606	0
PGAMT	-0.01825	-0.4045
PGCD	1.21585	0.01419
PGI	-0.04171	-1.07171
PGK	-0.3416	-0.72785
PGL	1.03	0
PGLS	0	0
PGLYCP	0	0
PGM	0.488	-0.71051
PGMT	0.17685	-0.41552
PGPP160	0.00038	0.00036
PGPP160190	0.00104	0.00099
PGPP190	0.00034	0.00032
PGPPT3	6e-05	5e-05
PGSA160	0.00038	0.00036
PGSA160190	0.00104	0.00099
PGSA190	0.00034	0.00032
PHBADA	0	0
PHBADB	0	0
PHBADC	0	0
PHBADD	0	0
PHDCATA	-0.00036	-0.01112
PHDCAt	0	-0.01077
PHEMEt	0	0
PHETA1	-0.00266	-0.03419
PHEt2r	0	-0.03029
PHTHDLS	0.00232	0
PHTHDLS2	0.00221	0
PHTHS	0.00232	0
PHTHS2	0.00221	0
PHYCBOXL	0.03153	0
PIabc	0.10677	0.07355
PKS121	0	0
PKS122	0	0
PKS2	0.00037	0.00035
PLCD	0.12875	0
PLIPA1E160	0.19313	0
PLIPA1E180	0.19313	0
PMANM	-0.00383	-0.00403
PMDPHT	0.00204	0.00194
PMPK	0.12879	4e-05
PNCDC	0	0
PNTK	0.00907	0.00108
PPA	0.58513	0.18588
PPAKr	0	0
PPAtr	0	0
PPBNGS	0.00056	0.00053
PPCDC	0.00907	0.00108
PPCOAC	0.40017	0.01392
PPDIMAS	0.00221	0
PPDIMAT	0.00221	0
PPDK	0.38625	0
PPGKr	0.76348	-0.39527
PPGPPDP	0.12875	0
PPK2	1000	0
PPM1	0.00172	0.00163
PPNCL3	0.00907	0.00108
PPND	0.03333	0.0018
PPNDH	0.03419	0.00266
PPPGO	9e-05	9e-05
PPTGS	0	0
PPTGS_TB1	0.0011	0.00104
PPTGS_TB2	0.0011	0.00104
PPTTm	0.00069	0.00065
PRAGSr	0.03154	0.02356
PRAIS	0.03154	0.02356
PRAIi	0.02171	0.00111
PRAMPC	0.03288	0.00414
PRASCS	0.0315	0.02352
PRATPP	0.03288	0.00414
PRCOA1	0	0
PRDX	0	0
PREPHACPH	0.19313	0
PREPPACPH	0.00221	0
PREPTHS	0.00232	0
PREPTHS2	0.00221	0
PREPTTA	0.19313	-0.00232
PRFGS	0.03154	0.02356
PRMICIi	0.03288	0.00414
PROD2	0.13435	0
PROabc	0.515	0
PROt2r	0	-0.515
PRPPS	0.18188	0.05154
PSCVT	0.03848	0.00662
PSD160	0.07045	0.00022
PSERT	1.21585	0.01419
PSP_L	1.21585	0.01419
PSSA160	0.07045	0.00022
PTA2	0	0
PTAr	0	-0.39397
PTPATi	0.00907	0.00108
PUNP1	0.1967	-0.04084
PUNP2	0	-0.1961
PUNP3	0.12955	0
PUNP4	0	0
PUNP5	0.04084	-0.1967
PUNP6	0.1961	0
PUNP7	0.12955	0
PYAM5PO	0	0
PYDXNK	0.19648	0
PYDXNO	0	0
PYDXNtr	0	0
PYDXO	0	0
PYK	0.9658	0
PYRD1	0.04144	0
PYRDC	0.63606	0
PYRt2r	0	-0.23769
QRr	6.58523	-995.75
QULNS	0.00168	0.00159
R05217	0	0
R05219	0	0
R05224	0	0
RBFK	0.38819	0.00194
RBFSa	0.00408	0.00388
RBFSb	0.00204	0.00194
RBK	0.13033	0
RIBabc	0	0
RNDR1	0.0008	0.00076
RNDR2	0.00113	0.00107
RNDR3	0.00172	0.00107
RNDR4	0.00059	0
RNTR4	0.00059	0
ROSFE	0	0
RPE	0.64751	-0.07098
RPI	-0.03528	-0.37861
RPPDIMAS	0	0
RRPPDIMAS	0	0
RZ5PP	0	0
S7PI	0.03323	0
SADH	0.05518	0
SADT	0.05886	0.00736
SALSYN	0	0
SDPDS	0.05596	0.00446
SDPTA	-0.00446	-0.05596
SELCYSS	0	0
SEPHCHCS	0.00069	0.00065
SERAT	0.01758	0
SERD_D	0	0
SERD_L	0.38625	0
SERt2r	0	-0.14714
SGDS	0.05518	0
SGSAD	0.05518	0
SHCHCS3	0.00069	0.00065
SHCHD2	5e-05	4e-05
SHCHD3	0	0
SHCHF	5e-05	4e-05
SHK3Dr	0.0514	0.00662
SHKK	0.03848	0.00662
SHSL1r	0.00405	-0.01435
SHSL2r	0.0182	0
SHSL4r	0.06345	-0.00405
SIRA2	-0.007	-0.0585
SKMt2	0	-0.04478
SOTA	0.05518	0
SPMS	0	0
SPODM	0	0
SR1	0	0
SR2	0.19312	0
SSALx	0.19313	0
SSALy	0.19313	0
SUCBZL	0.00069	0.00065
SUCBZS	0.00069	0.00065
SUCCt2r	-1.38319	-2.05407
SUCD1i	999.997	0
SUCOAS	-1.27283	-1.98013
SULabc	0.05886	0.00736
TAG	0	0
TALA	0.32707	-0.03855
TARTD	0	0
TARTRt7	0	0
TATS	7e-05	6e-05
TBSNLS1	0.01044	0
TBSNLS2	0.01044	0
TBSNLS3	0.01044	0
TBSYNLDPS	0.01044	0
TDMS1	0.00019	0.00018
TDMS2	0.00013	0.00012
TDMS3	0.00013	0
TDMS4	6e-05	6e-05
TDPDRE	4e-05	4e-05
TDPDRR	4e-05	4e-05
TDPGDH	4e-05	4e-05
THDPS	0.05596	0.00446
THFGLUS	0	0
THMDP	0.09656	0
THMP	0.12875	0
THRD	0	0
THRD_Lr	0.06729	0
THRS	0.09767	0.0075
THRt2r	0	-0.07537
THZPSN	5e-05	4e-05
TKT1	0.32707	-0.03218
TKT2	0.32044	-0.05274
TMDK1	0.38625	0
TMDPP	0	0
TMDS	0.00059	0
TMDS3	0.00059	0
TMHAS1	6e-05	6e-05
TMHAS2	6e-05	6e-05
TMHAS3	6e-05	6e-05
TMHAS4	6e-05	6e-05
TMHAS5	0	0
TMHAS6	0	0
TMMYCO	0.00026	0
TMN	0.12875	0
TMPKr	0.09661	4e-05
TMPPP	0.12879	4e-05
TPI	0.88415	0.4979
TRDR	0.39751	0.01047
TRE6PP	0.40091	0
TRE6PS	0.40127	0.00036
TREP	0.38625	0
TRESULT	0.00038	0.00036
TREY	0.38625	0
TREabc	0	0
TRIATS	0	0
TRPS1	0.02171	0
TRPS2	0.02171	0
TRPS3	0.02171	0
TRPTA	0.0206	0
TRPt2r	0	-0.02006
TSULabc	0	0
TTDCAt2	0	0
TYRTA	-0.0018	-0.03333
TYRTRS	0	0
TYRt2r	0	-0.03153
UAAGDS	6e-05	5e-05
UAAGLS1	0.00116	0.0011
UAAGLS2	0.00116	0.0011
UAGCVT	0.00259	0.00246
UAGDP	0.00582	0.00553
UAGPT1	0.00116	0.0011
UAGPT2	0.00116	0.0011
UAGPT3	6e-05	5e-05
UAMAGS	0.00237	0.00225
UAMAS	0.00237	0.00225
UAMRH	6e-05	5e-05
UAPGR	0.00259	0.00246
UDCPDP	0.00418	0.00397
UDCPDPS	0.00199	0
UDPDPS	0.00199	0
UDPDPS2	0.00199	0
UDPG4E	0.00128	0.00121
UDPGALM	0.00128	0.00121
UDPGD	0	0
UGAGDS	6e-05	5e-05
UGGPT3	6e-05	5e-05
UGLDDS1	0.00116	0.0011
UGLDDS2	0.00116	0.0011
UGMAGS	6e-05	5e-05
UGMAS	6e-05	5e-05
UGMDDS	6e-05	5e-05
UGMDDS2	6e-05	5e-05
UMPK	0.21254	0.01942
UPP3MT	5e-05	4e-05
UPP3S	0.00014	0.00013
UPPDC1	9e-05	9e-05
UPPDC2	0	0
UPPRT	0	0
UREA	0	0
UREAt	0	0
URIDK2r	0.19256	-0.00059
URIK2	0.38625	0
VALTA	-0.04059	-1000
VALt2r	0	-0.09088
VIUB	0.00033	0
VPAMTr	-0.02921	-999.989
XPPT	0.12955	0
XYLK	0	0
YUMPS	0	0
biomass	0.05817	0.05526

## Sheet: FVA in vivo conditions
	maximum	minimum
2AGPEAT160	0.111	0
2AGPEAT180	0.111	0
2MCD	0.17895	0
2MCS	0.17895	0
2MID	0.17895	0
2MIL	0.17895	0
2O4EH	0	0
2PLS	0	0
3HBCOAHL	0.08691	0
3HIBD	0.08691	0
3HSA	0.01273	0
4ABZt	0	-0.02783
4HBAt	-3e-05	-3e-05
5DGLCNR	0	0
5DOAN	0.02583	0
AACPS10	0.00242	0.0023
AACPS11	0.01467	0.00024
AACPS3	0.06238	0.00067
ABTA	0.11403	0
ACACT1r	0	0
ACALDi	0.38849	0
ACALDt	0	-0.47133
ACBIPGT	0.00245	0
ACCA3	0.111	0
ACCC	0.00186	0.00176
ACCD3	0.111	0
ACCOAC	0.82969	0.0687
ACChex	0.00673	0.00176
ACGAMPM	0	-0.18128
ACGAMT	3e-05	3e-05
ACGK	0.21168	0.00451
ACGS	0	0
ACHBS	0.13421	0.00328
ACHMSSH	0.01174	0
ACKr	0.16467	0
ACLS	2.76571	0.01537
ACODA	0	0
ACONMT	0	0
ACONT	1.93804	0.53021
ACOTA	-0.00451	-0.21168
ACP1_FMN	0.16068	0
ACPS1	0	0
ACS	0.11293	0
ACS2	0.11639	0
ACYP_2	0.16068	0
ACYSBMNt	0	0
ACt2r	0	-0.18578
ADA	0.08236	0
ADCL	0.02786	3e-05
ADCPS1	0.00242	0
ADCPS2	0	0
ADCS	0.02786	3e-05
ADCYRS	0.00245	0
ADK1	0.10017	-1000
ADK2	1000	0
ADMDCr	0	0
ADNCYC	0.111	0
ADNK1	0.1639	0
ADNK3	0.1639	0
ADNK4	0.1639	0
ADOCBIK	0.00245	0
ADOCBLS	0.00245	0
ADOCBLabc	0	-0.00245
ADPT	0.07262	0
ADSK	0.16068	0
ADSL1r	0.08853	0.00618
ADSL2r	0.02245	0.0152
ADSS	0.08853	0.00618
AFTA	3e-05	3e-05
AGDC	0.18128	0
AGMT	0	0
AGPAT160	0.03598	0.00067
AGPAT160190	0.00146	0.00139
AGPAT190	0.00048	0.00046
AGPR	-0.00451	-0.21168
AHC	0.07467	0.00403
AHCYSNS	0	0
AHMMPS	3e-05	3e-05
AICART	0.03875	0.01801
AIRCr	0.02245	0.0152
AKGDH	0.39278	0
AKGDa	0.39278	0
AKGDb	0.39278	0
AKGt2r	0	-0.10246
AL4D	0	0
ALAALAD	0.16068	0
ALAALAr	0.16224	0.00156
ALAD_L	1000	0
ALAR	5.66593	0.00312
ALAt2r	1	-4.50068
ALCD19y	0.08034	0
ALCD2x	0.32136	0
ALDD1	0	0
ALDD19x	0.02599	0
ALDD2x	0.13596	0
ALDR	0	0
AMAOTr	0	0
AMID4	0	0
AMMQT8	0.00047	0
AMMQT8_2	0.00047	0
AMPTASECG	0.05356	0
AMYL2	0.27774	0
ANPRT	0.01941	0.00075
ANS	0.01941	0.00075
AOBUTDs	0.00245	0
AOXSr	0	0
APRAUR	0.00377	0.00131
APRO	0.00245	0
APSR	0.10785	0
ARABT	0	0
ARACHTA	0.01543	0
ARB_Dabc	0	0
ARBabc	0.21424	0
ARBt2r	0	-0.21424
ARGDC	0	0
ARGDr	0.111	0
ARGSL	0.11551	0.00451
ARGSS	0.11551	0.00451
ARGt5r	0	-0.03721
ASAD	-0.014	-0.14492
ASNN	2.07519	0.73817
ASNS1	0.09141	0
ASNt2r	2.07698	0.73995
ASP1DC	4.73563	0
ASPCT	0.03267	0.00912
ASPK	0.14492	0.014
ASPO5	0.00114	0
ASPO6	0.00113	0
ASPTA	7.01816	1.56417
ASPt2r	5	4.35727
AST	0.03047	0
ATPM	3.31068	3.15
ATPPRT	0.02355	0.00281
ATPS4r	5.15671	3.65579
Adt	0	0
BACCL	0	0
BALAt2r	0	-4.73563
BARB	0	-0.00245
BDH	0	0
BETALDHx	0	0
BIRA	0.111	0
BKDA1	0.06197	0
BKDA2	0.08691	0
BKDC	0.08691	0
BKDC1	0.06197	0
BMNMSHS	0	0
BMNt	0	0
BPNT	0.06926	0
BPNT2	0.16068	0
BTNt	0	0
BTS2	0	-0.00646
BTS3r	0	-0.00646
CAATPS	0.64273	0
CAT	0.16085	0
CAt4	0	-1.28545
CBIAT	0	0
CBL2OR	0	0
CBLAT	0	0
CBPS	0.05329	0.01363
CDAPPA160	0.111	0
CDAPPA160190	0.111	0
CDAPPA190	0.111	0
CDPMEK	0.07431	0.0178
CDPPT160	0.07064	0
CDPPT160190	0.00049	0.00046
CHCD	0.01273	0
CHLabc	0.08034	0
CHLabc_rev	0.08034	0
CHOD	0.01225	0
CHOL1	0.01273	0
CHOLCOA	0.01273	0
CHOLD	0	0
CHOLK	0	0
CHORM	0.03516	0.00302
CHORS	0.03662	0.00449
CHRPL	0.01467	0.00024
CHSTEROLt	0.01273	0
CIGAMS	0.00052	0.00049
CITLr	0.18128	0
CITabc	0	0
CLPNS160190	0.00023	0.00022
CMCBTFL	0.00022	0
CMCBTFU	0.00022	0
CMLDC	0	0
CO2t	-4.47099	-10.5315
COAt	-0.0706	-0.39249
COB2	0	0
COBALTt5	0	-0.00245
COBC	0.00245	0
COCHL	0.00245	0
COCO2	0	-2.35667
COt	2.35667	0
CPC6R	0	0
CPPPGO	6e-05	6e-05
CPPPGO2	0	0
CRNabc	0	0
CS	1.93804	0.53021
CTPS1	0.17143	0
CTPS2	0.1347	0
CYANST	0	0
CYO1a	0.99963	0
CYO1b	0.99963	0
CYP1	0.01273	0
CYP2	0.01273	0
CYP3	0.01273	0
CYRDAAT	0.00245	0
CYRDAR	0.00123	0
CYSK2_I	0	0
CYSM_I	0.0111	0
CYSM_II	0.0111	0
CYSO_I	0.0111	0
CYSO_II	0.0111	0
CYSS	0.01142	0
CYSTL	0.16068	0
CYSTS	0.16209	0
CYST_II	0.01182	0
CYTBD	0.99963	0
CYTBD2	0.99963	0
CYTD	0.08034	0
CYTDK2	0.16068	0
CYTDt2r	0	-0.0211
CYTK1	0.12115	-0.07019
CYTK2	0.111	0
Clt	0	0
Cuabc	0.08034	0
Cut1	0.08034	0
DADA	0.08236	0
DADK	0.11087	-0.00014
DAGK160	0.16068	0
DALAOX	0.32136	0
DALAt2r	0	-5.50068
DAPDC	0.10541	0.00295
DAPE	0.10549	0.00302
DASYN160	0.11139	0.00039
DASYN160190	0.11213	0.00113
DASYN190190	0.11122	0.00022
DB4PS	0.00753	0.00263
DBTSr	0	0
DCPDP	0	0
DCPDPP	0.00205	0.00194
DCPDPS	0.00135	0
DCPE	0.00205	0.00194
DCPT	0.00205	0.00194
DCTPD	0.0004	0
DCTPD2	0.16068	0
DCYTD	0	0
DDPA	0.04734	0.00449
DESAT16	0.04972	0
DESAT18	0.36295	0
DGC3D	0	0
DGK1	0	0
DGTP8DETOX	0	0
DGTP8OXO	0	0
DHAD1	2.76571	0.01537
DHAD2	0.13421	0.00328
DHDPRy	0.10549	0.00302
DHDPS	0.10549	0.00302
DHFR	0.00043	-1000
DHFS	3e-05	3e-05
DHNAOT	0.00047	0.00044
DHNPA	3e-05	0
DHNPA2	3e-05	0
DHORD2	0.03267	0
DHORTS	-0.00912	-0.03267
DHPPDA	0.00377	0
DHPPDA2	0.00377	0
DHPS2	3e-05	0
DHQD	0.04734	0.00449
DHQS	0.04734	0.00449
DMATT	0.01591	0.00178
DMBI	0.00245	0
DMHDRFS	0	0
DMPPS	0.07431	0
DM_cpppg1_c	0	0
DM_ergoth_c	0.00798	0
DM_gmhep1p_c	0.02295	0
DM_isotbsinol__13R_c	0.01413	0
DM_isotbsinol__13S_c	0.01413	0
DM_psd5p_c	0.00223	0
DM_scys__L_c	0	0
DM_tbsinol_c	0.01413	0
DNMPPA	3e-05	3e-05
DNTPPA	3e-05	3e-05
DPCOAK	0.00725	0
DPPS	0.00135	0
DPR	0.00725	0
DRBK	0	-0.02583
DRPA	0.02583	0
DSERt2r	0	0
DTBTST	0.01292	0
DTMPK	0.11138	0.00038
DURIK1	0	0
DURIPP	0	0
DUTPDP	0.111	0
DXPRIi	0.07431	0.0178
DXPS	0.07434	0.01783
ECHA191	0.01273	0
ECHA192	0.01273	0
ECHA193	0.01273	0
ECHA20	0.01273	0
ECOAH12	0.08691	0
ECOAH9ir	0.06197	0
EGTB	0.00798	0
EGTC	0.00798	0
EGTD	0.00798	0
EGTE	0.00798	0
EMB	3e-05	3e-05
ENO	-0.19419	-0.38888
EPH	0	0
ETHAt	0	-0.03532
ETOHt2r	0	-0.32136
EX_4abz	0.02783	0
EX_4hba	3e-05	3e-05
EX_ac	0.18578	0
EX_acald	0.47133	0
EX_acysbmn	0	0
EX_ad	0	0
EX_adocbl	0.00245	0
EX_akg	0.10246	0
EX_ala_B	4.73563	0
EX_ala_D	5.50068	0
EX_ala_L	4.50068	-1
EX_arab_D	0	0
EX_arab_L	0	0
EX_arg_L	0.03721	0
EX_asn_L	-0.73995	-2.07698
EX_asp_L	-4.35727	-5
EX_atp	0	0
EX_bmn	0	0
EX_btn	0	0
EX_ca2	0	0
EX_chol	0	0
EX_chsterol	0	-0.01273
EX_cit	0	0
EX_cl	0	0
EX_co	2.35667	0
EX_co2	10.5315	4.47099
EX_coa	0.39249	0.0706
EX_cobalt2	0	-0.00245
EX_crn	0	0
EX_cu2	0	0
EX_cytd	0.0211	0
EX_etha	0.03532	0
EX_etoh	0.32136	0
EX_fe2	0	0
EX_fe3	-0.00021	-0.00022
EX_for	0.31318	0
EX_fum	0.64273	0
EX_gal	0	0
EX_glc	0	0
EX_gln_L	0	-0.59556
EX_glu_L	-0.77906	-1
EX_gly	0.25518	0
EX_glyb	0	0
EX_glyc	0.07442	0
EX_glyc3p	0	0
EX_glyclt	6e-05	0
EX_gthrd	0	0
EX_gua	0	0
EX_h	-8.29728	-16.4146
EX_h2	0.52196	0
EX_h2co3	0.64273	0
EX_h2o	0.64273	0
EX_h2s	0.1036	0
EX_hdca	0	-0.08622
EX_hia	0.01273	0
EX_his_L	0.02075	0
EX_id3acald	0.01794	0
EX_ile_L	0.13093	0
EX_k	0	0
EX_lac_L	0.64273	0
EX_lcts	0	0
EX_leu_L	0.33667	0
EX_lys_L	0.10246	0
EX_mal_L	0.32136	0
EX_malt	0	0
EX_malthp	0	0
EX_meoh	0	0
EX_met_L	0	0
EX_mg2	0	0
EX_mn2	0	0
EX_mobd	0	0
EX_na1	0	0
EX_nh4	10.415	5.43195
EX_ni2	0	0
EX_no	0	0
EX_no2	0.12625	0
EX_no3	-1.43202	-1.5
EX_nodcoa	0	-0.13579
EX_o2	-0.40446	-0.5
EX_ocdca	0	-0.13863
EX_ocdcea	0.36258	0
EX_octscoa	-0.00972	-0.39008
EX_orn	0.1537	0
EX_pac	0.02599	0
EX_pc_TB	0	0
EX_pdima	0.01543	0
EX_phdca	0.01443	0
EX_phe_L	0.03214	0
EX_pheme	0	0
EX_pi	-0.04763	-0.07059
EX_ppa	0	-0.16197
EX_ppdima	0.00762	0
EX_pro_L	0.202	0
EX_pydxn	0	0
EX_pyr	0.47133	0
EX_rib_D	0	0
EX_ser_D	0	0
EX_ser_L	0.11983	0
EX_skm	0.04285	0
EX_so4	-0.00425	-0.10785
EX_succ	5.77831	2.41082
EX_tartr_L	0	0
EX_thr_L	0.10246	0
EX_tre	0	0
EX_trp_L	0.01865	0
EX_tsul	0	0
EX_ttdca	0	-0.06257
EX_tyr_L	0.03009	0
EX_urea	0	-0.1
EX_val_L	2.75034	0
FACOAE140	0.111	0
FACOAE160	0.111	0
FACOAE180	0.111	0
FACOAL140	0.00161	-0.38419
FACOAL160	0.11527	0.00055
FACOAL161	0.04726	-0.04036
FACOAL180	0.36295	0
FACOAL181	0.03515	-0.36295
FACOAL200	0.01691	0
FACOAL80	0.03102	-0.0521
FACOALPHDCA	-0.00024	-0.01467
FACOALPREPH	0.111	-0.01543
FADB2	0.01273	0
FADB3	0.01273	0
FADD17	0.01273	0
FADD3	0.01273	0
FADE233	0.08691	0
FADE281	0.01273	0
FADE282	0.01273	0
FADE30	0.01273	0
FADE51	0.01273	0
FADE52	0.01273	0
FAD_1	0.39008	0.00972
FAD_10	0.06805	0
FAD_11	0.06216	0
FAD_12	0.06216	0
FAD_13	0.06216	0
FAD_14	0.04162	0
FAD_15	0.04726	0
FAD_16	0.04726	0
FAD_17	0.04726	0
FAD_18	0.04726	0
FAD_19	0.04726	0
FAD_2	0.39008	0.00972
FAD_20	0.13579	0
FAD_21	0.13579	0
FAD_22	0.13579	0
FAD_23	0.13579	0
FAD_24	0.13579	0
FAD_25	0.13579	0
FAD_26	0.13579	0
FAD_27	0.13579	0
FAD_3	0.39008	0.00972
FAD_4	0.39008	0.00972
FAD_5	0.39008	0.00972
FAD_6	0.39008	0.00972
FAD_7	0.39008	0.00972
FAD_8	0.06805	0
FAD_9	0.06805	0
FAH4	0	0
FAMPL1	0.00064	0.00057
FAMPL2	0.00046	0.0004
FAMPL3	0.00038	0.00032
FAMPL4	9e-05	8e-05
FAMPL5	0.00038	0.00032
FAO1	0.06216	0
FAO10	0.03237	0
FAO11	0.0379	0
FAO2	0.04571	0
FAO3	0.03614	0
FAS100	0.04621	0
FAS120	0.04621	0
FAS140	0.04621	0
FAS160	0.38374	0.00092
FAS161	0.04972	0
FAS180	0.37117	0
FAS181	0.27221	0
FAS200	0.04716	0.00036
FAS240_L	0.00601	0
FAS260	0.00601	0
FAS80_L	0.0369	0
FASPHDCA	0.01467	0.00024
FASm1601	5e-05	4e-05
FASm180	0.0062	0.00589
FASm1801	5e-05	4e-05
FASm2001	5e-05	4e-05
FASm2002	0.00029	0.00028
FASm220	0.03115	0.00029
FASm2201	5e-05	4e-05
FASm2202	0.00029	0.00028
FASm240	0.03085	0
FASm2401	5e-05	4e-05
FASm2402	0.00029	0.00028
FASm260	0.03085	0
FASm2601	5e-05	4e-05
FASm2602	9e-05	9e-05
FASm280	0.03085	0
FASm2801	5e-05	4e-05
FASm2802	9e-05	9e-05
FASm300	9e-05	9e-05
FASm3001	0	0
FASm320	9e-05	9e-05
FASm340	9e-05	9e-05
FBA	-0.07282	-0.11814
FBP	0.2335	0.07282
FBPA	9e-05	0
FCLPA	0	0
FCLT	6e-05	0
FCLT2	6e-05	0
FCOAH2	0.111	0
FDH	0.39147	0
FE3Ri	9e-05	9e-05
FETRANS	0	-6e-05
FHL	0.52196	0
FMNAT	0.00051	0.00048
FOLD3	3e-05	0
FOLR2	1000	0
FOMETR	0	-0.16068
FORMCOAL	0.111	-0.1219
FORt	0	-0.31318
FPRA	4.28785	1.25785
FRD	1000	0.54538
FRD2	1.01	0
FRD3	1.01	0
FRRPPDIMAS	0	0
FRTT	0.01585	0.00044
FTHFCL	0.16068	0
FTHFD	0.13596	0
FUM	-0.52057	-2.75479
FUMt2r	0	-0.64273
FUSA1	0.16068	0
G16MTM1	0.00049	0.00046
G16MTM10	5e-05	4e-05
G16MTM2	0.00021	0
G16MTM4	0.0001	0.0001
G16MTM5	5e-05	5e-05
G16MTM6	0.00042	0.0002
G16MTM7	0.00021	0.0002
G16MTM8	0.00015	0.00014
G16MTM9	0.0001	9e-05
G1PACT	0.19364	0.01236
G1PTT	3e-05	3e-05
G1SATi	0.02033	0.00072
G3PAT160	0.03977	0
G3PAT190	0.00048	0.00046
G3PD1ir	2.572	0.00411
G3PT	0.16115	0.00047
G5SADs	0.20717	0.00517
G5SD	0.20717	0
G5SD2	0.20717	0
G6PDH	0	0
G6PDH2	0.13596	0
GALFT	3e-05	3e-05
GALKr	0	0
GALT	0	0
GALUi	0.26706	0.00106
GALt2	0	0
GAPD	-0.18318	-0.2638
GARFT	0.02248	0.01523
GCALDD	6e-05	6e-05
GCCa	0.15512	0
GCCb	0.15512	0
GCCc	0.15512	0
GF4GL_0	0	0
GF4GL_1	0	0
GF6PTAr	0.01301	0.01236
GFUCS	0	0
GGLUCT2	0.05356	0
GGTT	0.00047	0.00044
GHMT2	0.13207	0
GK1	0.1137	0.0027
GLCabc	0	0
GLGB	0.1383	0.00881
GLGC	0.27774	0
GLGE	0.16068	0
GLGP	0.1295	0
GLNS	0.18184	0
GLNSP1	0	0
GLNSP2	0	0
GLNSP3	0	0
GLPD2	2.48806	0
GLU5K	0.20717	0
GLUCYS	0.05356	0
GLUDC	0.11403	0
GLUDx	7.25227	-997.15
GLUPRT	0.02248	0.01523
GLUR	-0.00156	-0.00164
GLUSy	0.51799	0
GLUt2r	1	0.77906
GLXO1	0.1219	0
GLYALDDr	0.08034	0
GLYBabc	0	0
GLYC3Pabc	0	0
GLYCK	0.08034	0
GLYCL	0.15512	0
GLYCLTt	0	-6e-05
GLYCS_I	0.08034	0
GLYCS_II	0.08034	0
GLYCTO1	6e-05	0
GLYCTO2	6e-05	0
GLYCTO3	6e-05	0
GLYCTO4	6e-05	0
GLYCt	0.07442	0
GLYK	0.16068	0
GLYTRS	0	0
GLYt2r	0	-0.25518
GMAND	0	0
GMHEPK	0.02295	0
GMHEPPA	0.02295	0
GMPS2	0.05196	0.01183
GMT1	0.00015	0.00014
GND	0.13596	0
GPDDA2	0.03532	0
GRTT	0.01591	0.00178
GSEALD	0.02033	0.00072
GSNK	0.16068	0
GTHOr	0	-1000
GTHRDt2	0	0
GTHS	0.05356	0
GTMLT	0.05356	0
GTP8OXO	0	0
GTPCI	3e-05	3e-05
GTPCII	0.00377	0
GTPCII2	0.00377	0
GTPDPDP	0.07064	0
GTPDPK	0.07064	0
GTPH1	0.08034	0
GUACYC	0.111	0
GUAD	0.04014	0
GUAPRT	0.07115	0
GXRA	0.30599	0
Gln_LT	0.59556	0
H2CO3D	0.64273	0
H2CO3TP	0	-0.64273
H2Ot	0	-0.64273
H2St1	0.1036	0
H2td	0.52196	0
HACD9	0.06197	0
HCO3E	0.85521	0.09421
HCYSMT	0.07064	0
HDAD	0.01273	0
HDCAt2	0.08622	0
HDECH	0.03772	-0.03737
HEMEAS_1	3e-05	3e-05
HEMEOS	6e-05	6e-05
HETZK	0.07064	0
HEX1	0.16068	0
HEXTT	0.00047	0.00044
HIAA	0.01273	0
HIAt	0	-0.01273
HIPA	0.01273	0
HIPB	0.01273	0
HISTD	0.02355	0.00281
HISTP	0.02355	0.00281
HISt2r	0	-0.02075
HMBS	0.00254	9e-05
HMEDR	0.061	0
HMEDS	0.061	0
HMPK1	0.07067	0
HMPK2	0.07067	0
HMPK3	0.07067	0
HMPK4	0.07067	0
HOAS	0	0
HOPNTAL	0	0
HOPNTAL2	0.01273	0
HPPK	3e-05	0
HPPK2	3e-05	0
HSA	0.01273	0
HSAC	0.01273	0
HSAE	0.01273	0
HSDy	-0.01097	-0.1419
HSERTA	0.01174	0
HSK	0.14153	0.00508
HSST	0.13645	0
HSTPT	0.02355	0.00281
HXPRT	0.07115	0
ICDHy	1.93804	0.51887
ICHORSi	0.00047	0.00044
ICL	0.30593	0
ID3ACALDt	0.01794	0
IG3PS	0.02355	0.00281
IGAMD	0.00052	0.00049
IGPDH	0.02355	0.00281
IGPS	0.01941	0.00075
ILETA	-0.00328	-0.13421
ILEt2r	0	-0.13093
IMPC	-0.01801	-0.03875
IMPD	0.01428	0.01183
INDPYRD	0.01794	0
INO1	0.001	0.00049
INSH	0.07262	0.00081
INSK	0.16068	0
IPDAB	0.01273	0
IPDDI	0.01591	-0.0584
IPDPS	0.07431	0
IPDPUDCT	0.00135	0
IPMD	0.34433	0.00767
IPPMIa	-0.00767	-0.34433
IPPMIb	-0.00767	-0.34433
IPPS	0.34433	0.00767
ISCS	6e-05	6e-05
KARA1i	2.76571	0.01537
KARA2i	0.13421	0.00328
KGD2	-1.5909	-2.99764
KSH	0.01273	0
KSTD	0.01273	0
Kabc	0.16068	0
Kt3r	0	-1000
LACZ	0	0
LALDD	0.08034	0
LAT	0	0
LCTSabc	0	0
LDH_L	0.08034	-3.49307
LEUTA	-0.00767	-0.34433
LEUt2r	0	-0.33667
LIPW	0	0
LIPY	0.00543	0
LO	0.07365	0
LPFPLT	0	0
LPLIPAL2E160	0.03532	0
LPLIPAL2E180	0	0
LPPGS	0	0
LYSt5r	0	-0.10246
L_LACD	0.32136	0
L_LACD2	2.48806	0
L_LACD3	3.49307	0
L_LACDcm	0.03378	0
L_LACt2r	0.32136	-0.64273
L_LACt3	0.32136	0
MACCOAT	0.06197	0
MAK	0.16068	0
MALS	0.14429	0
MALT	0.259	0
MALTHPabc	0	0
MALTabc	0	0
MALt2r	0	-0.32136
MAN1PT	0.00273	0
MAN1PT2	0.00273	0
MAN6PI	-0.00615	-0.00648
MANAT1	0.00028	6e-05
MANAT2	0.00021	0
MANAT3	5e-05	5e-05
MANPGH	0	0
MANT1	0	0
MAS3	0.00025	0.00024
MBP_1	0	0
MBTA1	0	0
MBTA3	0	0
MBTG	0	0
MBTK3	0	0
MCBTS	0	0
MCBTS2	0	0
MCBTS3	0	0
MCD	0.16068	0
MCOATA	0.14269	0.02726
MDFDH	0	0
MDH	-0.52057	-6.03088
ME1	4.73563	0
MECDPDH	0.07431	0
MECDPS	0.07431	0.0178
MEOHt2	0	0
MEPCT	0.07431	0.0178
METAT	0.07597	0.00533
METOX1s	0.16085	0
METOX2s	0.16085	0
METS	0.03059	0.00664
METSOXR1	0.16085	0
METSOXR2	0.16085	0
METabc	0	0
MGt5	0	0
MHPGLUT	0	0
MHUD1	0	0
MI1PP	0.0711	0
MI1PS	0.00049	0
MI3PP	0.00049	0
MMCD	0.16068	0
MME	0	-0.17895
MMM2r	0	-0.17895
MMPL8	0	0
MMSAD1	0.08691	0
MMSAD2	0.01273	0
MN6PP	0.00375	0.00356
MNDNS1	0	0
MNDNS2	0	0
MNabc_rev	0.32136	0
MOAE1	0	0
MOBA	0	0
MOBDabc	0.08034	0
MOBDabc_rev	0.08034	0
MOEA1	0	0
MOEB1	0	0
MOHMT	0.00725	0
MPML	0	0
MPTAT	0	0
MR	0.08034	0
MSHAMID	0	0
MSHOXH	0	0
MSHS	0.00052	0.00049
MTAN	0	0
MTAP	0	0
MTHFC	0.1692	0.03323
MTHFD	0.1692	0.03323
MTHFR2	0.03059	0.00664
MTI	0.26487	0
MYC1CYC1	0.00064	0.00057
MYC1CYC2	0.00046	0.0004
MYC1CYC3	0.00038	0.00032
MYC1CYC4	9e-05	8e-05
MYC1CYC5	0.00038	0.00032
MYC1M1	9e-05	8e-05
MYC1M2	0.00038	0.00032
MYC2CYC1	0.00064	0.00057
MYC2CYC2	0.00046	0.0004
MYC2CYC3	0.00038	0.00032
MYCOE	0.00134	0.0011
MYCON1	0.00064	0.00057
MYCON2	0.00046	0.0004
MYCON3	0.00038	0.00032
MYCON4	9e-05	8e-05
MYCON5	0.00038	0.00032
MYCOPP	0.00134	0.0011
MYCSacp50	0.00064	0.00057
MYCSacp56	0.00055	0.00048
MYCSacp58	0.00071	0.00068
MYCTR	0	-1000
MYCTR2	1000	0
Mn2t	0.32136	0
NADDP	0.111	0
NADH10	3.49307	0
NADH2r	1000	-4.41219
NADH5	2.48806	0
NADH9	1.01	0
NADK	0.00054	0.00051
NADS2	0.00114	0.00108
NADTRHD	1000	0
NAGINS	0.00052	0.00049
NAGINSP	0.00052	0.00049
NAKtr	1000	0
NAPRTr	0.00245	0
NARK	0.12625	0
NAt3_1	1000	0
NDPK1	4.98586	-0.04601
NDPK2	0.28229	0.01589
NDPK3	0.12045	-0.07111
NDPK4	0.11141	0.00041
NDPK5	0.16463	0.00073
NDPK6	0.111	-0.0004
NDPK7	0.11189	0.00073
NDPK8	0.11138	0.00038
NH4OHDs	1.53378	0
NH4t	-5.43195	-10.415
NMNAT	0.111	0
NMO	0.03378	0
NNAM	0	0
NNAT	0.00114	0.00108
NNDMBRT	0.00245	0
NNDPR	0.00114	0.00108
NO	0	0
NO3R1	1.5	0
NO3R2	1.5	0
NO3t2	1.5	1.43202
NODCOAt	0.13579	0
NOt	0	0
NPHS	0.00047	0.00044
NTD1	0	0
NTD10	0.07115	0
NTD11	0.16068	0
NTD2	0.16068	0
NTD3	0	0
NTD4	0.16068	0
NTD5	0.16068	0
NTD6	0	0
NTD7	0.16068	0
NTD8	0	0
NTD9	0.16068	0
NTPP2	0.111	0
NTPP3	0.111	0
NTPP4	0.111	0
NTPP5	0.111	0
NTPP7	0.111	0
NTPP8	0.111	0
NTPTP1	0	0
NTPTP2	0.111	0
NTRIR2x	1.53378	0
NTRIRx	1.53378	0
NTRIRy	1.53378	0
Ni2t	0	0
O16RHAT	3e-05	3e-05
O2t	0.5	0.40446
OCBT	0.04172	0.00451
OCDCAt2	0.13863	0
OCDCEAt	0	-0.36258
OCOAT1r	0	0
OCTSCOAt	0.39008	0.00972
OIVD3	0.06197	0
OMCDC	0.34433	0.00767
OMPDC	0.03267	0.00912
OPAH	0.05356	0
OPP	0.00047	0.00044
ORNDC	0	0
ORNTA	0.20717	0
ORNTAC	0.21168	0.00451
ORNt	0	-0.1537
ORPT	-0.00912	-0.03267
OTSB1	0.00017	0
OXACOAL	0.1219	0
OXCDC	0.1219	0
OXGDC	0.11403	0
P5CD	0.16068	0
P5CR	1.01517	0
P5CRx	1.01517	0
PACt2r	0	-0.02599
PANTS	0.00725	0
PAPA1	0	0
PAPA160	0.16068	0
PAPA2	0	0
PAPPT1	0.00078	0.00074
PAPPT2	0.00078	0.00074
PAPPT3	4e-05	4e-05
PAPR	0.06901	-0.00026
PATS	5e-05	5e-05
PC	0.16068	0
PC11M	0.00245	0
PC17M	0.00245	0
PC20M	0.00245	0
PC6AR	0.00245	0
PC6YM	0.00245	0
PC8XM	0.00245	0
PC_TBt	0	0
PDBL_1	0	0
PDBL_2	0	0
PDBL_3	0	0
PDBL_4	0	0
PDE1	0.111	0
PDE4	0.111	0
PDH	0.38849	0
PDHa	0.38849	0
PDHbr	0.38849	0
PDHc	0.44398	0
PDIMAS	0.01543	0
PDIMAT	0.01543	0
PDX5PO	0	0
PEAMNO	0.02599	0
PEPA	0	0
PEPCK_re	4.97446	-0.05416
PFK	0.16068	0
PFL	0.51799	0
PGAMT	-0.01236	-0.19364
PGCD	0.2057	0.00961
PGI	-0.02826	-0.16423
PGK	0.2638	0.18318
PGL	0.13596	0
PGLS	0	0
PGLYCP	0	0
PGM	0.38888	0.19419
PGMT	0.09872	-0.27883
PGPP160	0.00026	0.00024
PGPP160190	0.0007	0.00067
PGPP190	0.00023	0.00022
PGPPT3	4e-05	4e-05
PGSA160	0.00026	0.00024
PGSA160190	0.0007	0.00067
PGSA190	0.00023	0.00022
PHBADA	0	0
PHBADB	0	0
PHBADC	0	0
PHBADD	0	0
PHDCATA	-0.00024	-0.01467
PHDCAt	0	-0.01443
PHEMEt	0	0
PHETA1	-0.0018	-0.03394
PHEt2r	0	-0.03214
PHTHDLS	0.01543	0
PHTHDLS2	0.00762	0
PHTHS	0.01543	0
PHTHS2	0.00762	0
PHYCBOXL	0.02599	0
PIabc	0.07059	0.04763
PKS121	0	0
PKS122	0	0
PKS2	0.00025	0.00024
PLCD	0.07064	0
PLIPA1E160	0.111	0
PLIPA1E180	0.111	0
PMANM	-0.00259	-0.00273
PMDPHT	0.00377	0.00131
PMPK	0.07067	3e-05
PNCDC	0	0
PNTK	0.00725	0
PPA	0.16068	0
PPAKr	0.16197	0
PPAtr	0.16197	0
PPBNGS	0.01016	0.00036
PPCDC	0.00725	0
PPCOAC	0.18839	0.00943
PPDIMAS	0.00762	0
PPDIMAT	0.00762	0
PPDK	0.259	0
PPGKr	0.51188	-0.16679
PPGPPDP	0.07064	0
PPK2	1000	0
PPM1	0.00116	0.0011
PPNCL3	0.00725	0
PPND	0.0313	0.00122
PPNDH	0.03394	0.0018
PPPGO	6e-05	6e-05
PPTGS	0	0
PPTGS_TB1	0.00074	0.00071
PPTGS_TB2	0.00074	0.00071
PPTTm	0.00047	0.00044
PRAGSr	0.02248	0.01523
PRAIS	0.02248	0.01523
PRAIi	0.01941	0.00075
PRAMPC	0.02355	0.00281
PRASCS	0.02245	0.0152
PRATPP	0.02355	0.00281
PRCOA1	0.01273	0
PRDX	0	0
PREPHACPH	0.111	0
PREPPACPH	0.00762	0
PREPTHS	0.01543	0
PREPTHS2	0.00762	0
PREPTTA	0.111	-0.01543
PRFGS	0.02248	0.01523
PRMICIi	0.02355	0.00281
PROD2	1.01	0
PROabc	0.21424	0
PROt2r	0	-0.21424
PRPPS	0.106	0.03419
PSCVT	0.03662	0.00449
PSD160	0.03547	0.00015
PSERT	0.2057	0.00961
PSP_L	0.2057	0.00961
PSSA160	0.03547	0.00015
PTA2	0.16197	0
PTAr	0	-0.16467
PTPATi	0.00725	0
PUNP1	0.08276	-0.02363
PUNP2	0	-0.08236
PUNP3	0.07115	0
PUNP4	0	0
PUNP5	0.02363	-0.08276
PUNP6	0.08236	0
PUNP7	0.07115	0
PYAM5PO	0	0
PYDXNK	0.30599	0
PYDXNO	0	0
PYDXNtr	0	0
PYDXO	0	0
PYK	4.73563	0
PYRD1	0.03066	0
PYRDC	0.48107	0
PYRt2r	0	-0.47133
QRr	4.41219	-1000
QULNS	0.00114	0.00108
R05217	0.00245	0
R05219	0.00245	0
R05224	0.00245	0
RBFK	0.162	0.00131
RBFSa	0.00753	0.00263
RBFSb	0.00377	0.00131
RBK	0.07181	0
RIBabc	0	0
RNDR1	0.00054	0.00051
RNDR2	0.00076	0.00073
RNDR3	0.00117	0.00073
RNDR4	0.0004	0
RNTR4	0.0004	0
ROSFE	0	0
RPE	0.0646	-0.04792
RPI	-0.02341	-0.06873
RPPDIMAS	0	0
RRPPDIMAS	0	0
RZ5PP	0.00245	0
S7PI	0.02295	0
SADH	0.03047	0
SADT	0.10785	0.00425
SALSYN	0	0
SDPDS	0.10549	0.00302
SDPTA	-0.00302	-0.10549
SELCYSS	0	0
SEPHCHCS	0.00047	0.00044
SERAT	0.01142	0
SERD_D	0	0
SERD_L	0.16068	0
SERt2r	0	-0.11983
SGDS	0.03047	0
SGSAD	0.03047	0
SHCHCS3	0.00047	0.00044
SHCHD2	3e-05	3e-05
SHCHD3	0	0
SHCHF	3e-05	3e-05
SHK3Dr	0.04734	0.00449
SHKK	0.03662	0.00449
SHSL1r	0.00274	-0.00939
SHSL2r	0.01194	0
SHSL4r	0.13421	-0.00274
SIRA2	-0.00401	-0.10761
SKMt2	0	-0.04285
SOTA	0.03047	0
SPMS	0	0
SPODM	0	0
SR1	0	0
SR2	0.08034	0
SSALx	0.11403	0
SSALy	0.11403	0
SUCBZL	0.00047	0.00044
SUCBZS	0.00047	0.00044
SUCCt2r	-2.41082	-5.77831
SUCD1i	999.455	0
SUCOAS	-1.7337	-2.99461
SULabc	0.10785	0.00425
TAG	0.00489	0
TALA	0.03454	-0.02608
TARTD	0	0
TARTRt7	0	0
TATS	5e-05	4e-05
TBSNLS1	0.01413	0
TBSNLS2	0.01413	0
TBSNLS3	0.01413	0
TBSYNLDPS	0.01413	0
TDMS1	0.00013	0.00012
TDMS2	9e-05	8e-05
TDMS3	9e-05	0
TDMS4	4e-05	4e-05
TDPDRE	3e-05	3e-05
TDPDRR	3e-05	3e-05
TDPGDH	3e-05	3e-05
THDPS	0.10549	0.00302
THFGLUS	0	0
THMDP	0.0515	0
THMP	0.07064	0
THRD	0.00245	0
THRD_Lr	0.13645	0
THRS	0.14153	0.00508
THRt2r	0	-0.10246
THZPSN	3e-05	3e-05
TKT1	0.03454	-0.02032
TKT2	0.03006	-0.04383
TMDK1	0.16068	0
TMDPP	0	0
TMDS	0.0004	0
TMDS3	0.0004	0
TMHAS1	4e-05	4e-05
TMHAS2	4e-05	4e-05
TMHAS3	4e-05	4e-05
TMHAS4	4e-05	4e-05
TMHAS5	0	0
TMHAS6	0	0
TMMYCO	0.00017	0
TMN	0.07064	0
TMPKr	0.05153	3e-05
TMPPP	0.07067	3e-05
TPI	-0.07801	-0.15835
TRDR	0.16721	0.00636
TRE6PP	0.26599	0
TRE6PS	0.26624	0.00024
TREP	0.259	0
TRESULT	0.00026	0.00024
TREY	0.18091	0
TREabc	0	0
TRIATS	0	0
TRPS1	0.01941	0
TRPS2	0.01941	0
TRPS3	0.01941	0
TRPTA	0.01794	0
TRPt2r	0	-0.01865
TSULabc	0	0
TTDCAt2	0.06257	0
TYRTA	-0.00122	-0.0313
TYRTRS	0	0
TYRt2r	0	-0.03009
UAAGDS	4e-05	4e-05
UAAGLS1	0.00078	0.00074
UAAGLS2	0.00078	0.00074
UAGCVT	0.00175	0.00167
UAGDP	0.00394	0.00374
UAGPT1	0.00078	0.00074
UAGPT2	0.00078	0.00074
UAGPT3	4e-05	4e-05
UAMAGS	0.0016	0.00152
UAMAS	0.0016	0.00152
UAMRH	4e-05	4e-05
UAPGR	0.00175	0.00167
UDCPDP	0.00283	0.00269
UDCPDPS	0.00135	0
UDPDPS	0.00135	0
UDPDPS2	0.00135	0
UDPG4E	0.00086	0.00082
UDPGALM	0.00086	0.00082
UDPGD	0	0
UGAGDS	4e-05	4e-05
UGGPT3	4e-05	4e-05
UGLDDS1	0.00078	0.00074
UGLDDS2	0.00078	0.00074
UGMAGS	4e-05	4e-05
UGMAS	4e-05	4e-05
UGMDDS	4e-05	4e-05
UGMDDS2	4e-05	4e-05
UMPK	0.12415	0.01316
UPP3MT	0.00248	3e-05
UPP3S	0.00254	9e-05
UPPDC1	6e-05	6e-05
UPPDC2	0	0
UPPRT	0.00245	0
UREA	0.1	0
UREAt	0.1	0
URIDK2r	0.11062	-0.0004
URIK2	0.16068	0
VALTA	0.88796	-1000
VALt2r	0	-2.75034
VIUB	0.00022	0
VPAMTr	0.98021	-999.992
XPPT	0.07115	0
XYLK	0	0
YUMPS	0.00223	0
biomass	0.03941	0.03744

## Sheet: AMR objective Max Flux in vitro
	min_vitro_ethionamide_obj	min_vitro_pas_obj	min_vitro_ethambutol_obj	min_vitro_cycloserine_obj
NNAM	-0.04578	-0.04553	-0.04089	-0.04089
CIGAMS	0.17672	0.00015	0.00015	0.00015
DHFS	1e-05	0.14812	1e-05	1e-05
DCPT	0.0006	0.0006	0.05541	0.0006
DCPE	0.0006	0.0006	0.05541	0.0006

## Sheet: AMR objective Max Flux in vivo
	min_vivo_ethionamide_obj	min_vivo_pas_obj	min_vivo_ethambutol_obj	min_vivo_cycloserine_obj
NNAM	-0.07035	-0.06714	-0.07027	-0.47042
CIGAMS	0.16514	0.0001	0.0001	0.0001
DHFS	1e-05	0.10105	1e-05	1e-05
DCPT	0.00041	0.00041	0.05956	0.00041
DCPE	0.00041	0.00041	0.05956	0.00041

[truncated: 6 more sheets: Shared Essentiality Griffin, Shared Essentiality deJesus, Blocked Reactions, All models incorrect, iEK Wrong and sMtb Correct, iEK Correct and sMtb Wrong]
