# Supplementary material for: Updated and standardized genome-scale reconstruction of Mycobacterium tuberculosis H37Rv, iEK1011, simulates flux states indicative of physiological conditions
Source: BMC Syst Biol. 2018 Mar 2;12:25. doi: 10.1186/s12918-018-0557-y (PMC5834885; doi:10.1186/s12918-018-0557-y)
Supplement: Supplementary file 2 — A conversion of the sMtb model to BiGGs identifiers (JSON 476 kb) [file 12918_2018_557_MOESM2_ESM.json]

{
"reactions":[
{
"id":"IPDPS",
"name":"1-hydroxy-2-methyl-2-(E)-butenyl 4-diphosphate reductase (ipdp)",
"metabolites":{
"h2mb4p_c":-1.0,
"h2o_c":1.0,
"h_c":-1.0,
"ipdp_c":1.0,
"nad_c":1.0,
"nadh_c":-1.0
},
"lower_bound":0.0,
"upper_bound":1000.0,
"gene_reaction_rule":"Rv3382c",
"subsystem":"Terpenoid backbone biosynthesis"
},
{
"id":"DMPPS",
"name":"1-hydroxy-2-methyl-2-(E)-butenyl 4-diphosphate reductase (dmpp)",
"metabolites":{
"dmpp_c":-1.0,
"h2mb4p_c":1.0,
"h2o_c":-1.0,
"h_c":1.0,
"nad_c":-1.0,
"nadh_c":1.0
},
"lower_bound":-1000.0,
"upper_bound":1000.0,
"gene_reaction_rule":"Rv1110",
"subsystem":"Terpenoid backbone biosynthesis"
},
{
"id":"GK2",
"name":"guanylate kinase (GMP:dATP)",
"metabolites":{
"dadp_c":1.0,
"datp_c":-1.0,
"gdp_c":1.0,
"gmp_c":-1.0
},
"lower_bound":-1000.0,
"upper_bound":1000.0,
"gene_reaction_rule":"Rv1389",
"subsystem":"Purine metabolism"
},
{
"id":"DTMPK",
"name":"dTMP kinase",
"metabolites":{
"adp_c":1.0,
"atp_c":-1.0,
"dtdp_c":1.0,
"dtmp_c":-1.0
},
"lower_bound":-1000.0,
"upper_bound":1000.0,
"gene_reaction_rule":"Rv3247c",
"subsystem":"Pyrimidine metabolism"
},
{
"id":"PPSB1",
"name":"PPSB1",
"metabolites":{
"co2_c":1.0,
"coa_c":1.0,
"h_c":-1.0,
"malcoa_c":-1.0,
"nad_c":1.0,
"nadh_c":-1.0,
"ph35dhc27acylacp_c":1.0,
"ph3hc25acylacp_c":-1.0
},
"lower_bound":0.0,
"upper_bound":1000.0,
"gene_reaction_rule":"Rv2932",
"subsystem":"Dimycocerosate ester biosynthesis"
},
{
"id":"SUCFUMt",
"name":"succinate:fumarate antiporter",
"metabolites":{
"fum_c":1.0,
"fum_e":-1.0,
"succ_c":-1.0,
"succ_e":1.0
},
"lower_bound":-1000.0,
"upper_bound":1000.0,
"gene_reaction_rule":"",
"subsystem":"Transport"
},
{
"id":"PPSB3",
"name":"PPSB3",
"metabolites":{
"35dhc26acylACP_c":1.0,
"3hc24acylACP_c":-1.0,
"co2_c":1.0,
"coa_c":1.0,
"h_c":-1.0,
"malcoa_c":-1.0,
"nad_c":1.0,
"nadh_c":-1.0
},
"lower_bound":0.0,
"upper_bound":1000.0,
"gene_reaction_rule":"Rv2932",
"subsystem":"Dimycocerosate ester biosynthesis"
},
{
"id":"PPSB2",
"name":"PPSB2",
"metabolites":{
"co2_c":1.0,
"coa_c":1.0,
"h_c":-1.0,
"malcoa_c":-1.0,
"nad_c":1.0,
"nadh_c":-1.0,
"ph35dhc29acylacp_c":1.0,
"ph3hc27acylacp_c":-1.0
},
"lower_bound":0.0,
"upper_bound":1000.0,
"gene_reaction_rule":"Rv2932",
"subsystem":"Dimycocerosate ester biosynthesis"
},
{
"id":"CHRPL",
"name":"Chorismate pyruvate lyase",
"metabolites":{
"4hbz_c":1.0,
"chor_c":-1.0,
"pyr_c":1.0
},
"lower_bound":0.0,
"upper_bound":1000.0,
"gene_reaction_rule":"Rv2949c",
"subsystem":"Dimycocerosate ester biosynthesis"
},
{
"id":"34HPPOR",
"name":"4-Hydroxyphenylpyruvate:oxygen oxidoreductase",
"metabolites":{
"2h34hppr_c":-1.0,
"co2_c":1.0,
"hgentis_c":1.0,
"o2_c":-1.0
},
"lower_bound":0.0,
"upper_bound":1000.0,
"gene_reaction_rule":"",
"subsystem":"Tyrosine metabolism"
},
{
"id":"NO3R1",
"name":"Nitrate reductase (Ubiquinol-8)",
"metabolites":{
"h2o_c":1.0,
"no2_c":1.0,
"no3_c":-1.0,
"q8_c":1.0,
"q8h2_c":-1.0
},
"lower_bound":0.0,
"upper_bound":1000.0,
"gene_reaction_rule":"(Rv1161 and Rv1162 and Rv1164 and Rv1163) or Rv1736c",
"subsystem":"Nitrogen metabolism"
},
{
"id":"TPI",
"name":"triose-phosphate isomerase",
"metabolites":{
"dhap_c":-1.0,
"g3p_c":1.0
},
"lower_bound":-1000.0,
"upper_bound":1000.0,
"gene_reaction_rule":"Rv1438",
"subsystem":"Glycolysis / Gluconeogenesis"
},
{
"id":"OGSAL",
"name":"OGSAL",
"metabolites":{
"4oxsal_c":1.0,
"5h4opntn_c":-1.0,
"h_c":1.0,
"nad_c":-1.0,
"nadh_c":1.0
},
"lower_bound":0.0,
"upper_bound":1000.0,
"gene_reaction_rule":"",
"subsystem":"Porphyrin metabolism"
},
{
"id":"PRPPS",
"name":"phosphoribosylpyrophosphate synthetase",
"metabolites":{
"amp_c":1.0,
"atp_c":-1.0,
"prpp_c":1.0,
"r5p_c":-1.0
},
"lower_bound":-1000.0,
"upper_bound":1000.0,
"gene_reaction_rule":"Rv1017c",
"subsystem":"Pentose phosphate pathway"
},
{
"id":"HPPK2",
"name":"6-hydroxymethyl-dihydropterin pyrophosphokinase",
"metabolites":{
"6hmhpt_c":-1.0,
"6hmhptpp_c":1.0,
"amp_c":1.0,
"atp_c":-1.0
},
"lower_bound":0.0,
"upper_bound":1000.0,
"gene_reaction_rule":"Rv3606c",
"subsystem":"Folate biosynthesis"
},
{
"id":"EMB",
"name":"EMB",
"metabolites":{
"agalfragund_c":-1.0,
"arabinanagalfragund_c":1.0,
"decd_tb_c":70.0,
"decda_tb_c":-70.0
},
"lower_bound":-1000.0,
"upper_bound":1000.0,
"gene_reaction_rule":"Rv3794 and Rv3795 and Rv3793",
"subsystem":"Arabinogalactan biosynthesis"
},
{
"id":"ECHA20",
"name":"MNXR84970",
"metabolites":{
"h2o_c":-1.0,
"h_c":-1.0,
"hipecoa_c":-1.0,
"hipohcoa_c":1.0
},
"lower_bound":0.0,
"upper_bound":1000.0,
"gene_reaction_rule":"Rv3550",
"subsystem":"Cholesterol degradation"
},
{
"id":"PC11M",
"name":"precorrin-4 C11-methyltransferase",
"metabolites":{
"ahcys_c":1.0,
"amet_c":-1.0,
"pre4_c":-1.0,
"pre5_c":1.0
},
"lower_bound":0.0,
"upper_bound":1000.0,
"gene_reaction_rule":"Rv2071c",
"subsystem":"Cofactor biosynthesis"
},
{
"id":"SULabc_rev",
"name":"T00059b",
"metabolites":{
"adp_c":1.0,
"atp_c":-1.0,
"h2o_c":-1.0,
"pi_c":1.0,
"so4_c":-1.0,
"so4_e":1.0
},
"lower_bound":0.0,
"upper_bound":1000.0,
"gene_reaction_rule":"Rv2397c and Rv2398c and Rv2399c and Rv2400c and Rv1739c",
"subsystem":"Transport"
},
{
"id":"FBA2",
"name":"D-Fructose 1-phosphate D-glyceraldehyde-3-phosphate-lyase",
"metabolites":{
"dhap_c":1.0,
"f1p_c":-1.0,
"glyald_c":1.0
},
"lower_bound":0.0,
"upper_bound":1000.0,
"gene_reaction_rule":"Rv0363c",
"subsystem":"Fructose and mannose metabolism"
},
{
"id":"FBA",
"name":"fructose-bisphosphate aldolase",
"metabolites":{
"dhap_c":1.0,
"fdp_c":-1.0,
"g3p_c":1.0
},
"lower_bound":-1000.0,
"upper_bound":1000.0,
"gene_reaction_rule":"Rv0363c",
"subsystem":"Glycolysis / Gluconeogenesis"
},
{
"id":"SULabc",
"name":"sulfate transport via ABC system",
"metabolites":{
"adp_c":1.0,
"atp_c":-1.0,
"h2o_c":-1.0,
"pi_c":1.0,
"so4_c":1.0,
"so4_e":-1.0
},
"lower_bound":0.0,
"upper_bound":1000.0,
"gene_reaction_rule":"Rv2397c and Rv2398c and Rv2399c and Rv2400c and Rv1739c",
"subsystem":"Transport"
},
{
"id":"RNDR3",
"name":"ribonucleoside-diphosphate reductase (CDP)",
"metabolites":{
"cdp_c":-1.0,
"dcdp_c":1.0,
"h2o_c":1.0,
"trdox_c":1.0,
"trdrd_c":-1.0
},
"lower_bound":0.0,
"upper_bound":1000.0,
"gene_reaction_rule":"Rv3051c and Rv3048c",
"subsystem":"Pyrimidine metabolism"
},
{
"id":"RNDR2",
"name":"ribonucleoside-diphosphate reductase (GDP)",
"metabolites":{
"dgdp_c":1.0,
"gdp_c":-1.0,
"h2o_c":1.0,
"trdox_c":1.0,
"trdrd_c":-1.0
},
"lower_bound":0.0,
"upper_bound":1000.0,
"gene_reaction_rule":"Rv3051c and Rv3048c",
"subsystem":"Purine metabolism"
},
{
"id":"NO3t2",
"name":"nitrate transport in via proton symport",
"metabolites":{
"h_c":-1.0,
"h_e":1.0,
"no3_c":1.0,
"no3_e":-1.0
},
"lower_bound":-1000.0,
"upper_bound":1000.0,
"gene_reaction_rule":"",
"subsystem":"Transport"
},
{
"id":"INHA13",
"name":"MNXR64028",
"metabolites":{
"dotetracon_c":1.0,
"h_c":-1.0,
"nad_c":1.0,
"nadh_c":-1.0,
"td2ec42acylacp_c":-1.0
},
"lower_bound":0.0,
"upper_bound":1000.0,
"gene_reaction_rule":"Rv1484",
"subsystem":"Mycolic acid pathway"
},
{
"id":"FOLB5",
"name":"FOLB5",
"metabolites":{
"dhmpt_c":-1.0,
"for_c":1.0,
"gcald_c":1.0,
"h2mpt_c":1.0,
"o2_c":-1.0
},
"lower_bound":0.0,
"upper_bound":1000.0,
"gene_reaction_rule":"Rv3607c",
"subsystem":"Folate biosynthesis"
},
{
"id":"PDE1",
"name":"3',5'-cyclic-nucleotide phosphodiesterase",
"metabolites":{
"amp_c":1.0,
"camp_c":-1.0,
"h2o_c":-1.0
},
"lower_bound":0.0,
"upper_bound":1000.0,
"gene_reaction_rule":"",
"subsystem":"Purine metabolism"
},
{
"id":"DCTPD",
"name":"dCTP deaminase",
"metabolites":{
"dctp_c":-1.0,
"dutp_c":1.0,
"h2o_c":-1.0,
"nh3_c":1.0
},
"lower_bound":0.0,
"upper_bound":1000.0,
"gene_reaction_rule":"Rv0321",
"subsystem":"Pyrimidine metabolism"
},
{
"id":"DHNPA2r",
"name":"dihydroneopterin aldolase reversible",
"metabolites":{
"6hmhpt_c":1.0,
"dhnpt_c":-1.0,
"gcald_c":1.0
},
"lower_bound":0.0,
"upper_bound":1000.0,
"gene_reaction_rule":"Rv3607c",
"subsystem":"Folate biosynthesis"
},
{
"id":"INHA12",
"name":"MNXR64067",
"metabolites":{
"h_c":-1.0,
"nad_c":1.0,
"nadh_c":-1.0,
"td2ec40acylacp_c":-1.0,
"tetcACP_c":1.0
},
"lower_bound":0.0,
"upper_bound":1000.0,
"gene_reaction_rule":"Rv1484",
"subsystem":"Mycolic acid pathway"
},
{
"id":"FOLB3",
"name":"FOLB3",
"metabolites":{
"6hmhpt_c":1.0,
"dhmpt_c":-1.0,
"gcald_c":1.0
},
"lower_bound":0.0,
"upper_bound":1000.0,
"gene_reaction_rule":"Rv3607c",
"subsystem":"Folate biosynthesis"
},
{
"id":"DHNPTE",
"name":"Dihydroneopterin epimerase",
"metabolites":{
"dhmpt_c":1.0,
"dhnpt_c":-1.0
},
"lower_bound":-1000.0,
"upper_bound":1000.0,
"gene_reaction_rule":"Rv3607c",
"subsystem":"Folate biosynthesis"
},
{
"id":"MME",
"name":"methylmalonyl-CoA epimerase",
"metabolites":{
"mmcoa__R_c":1.0,
"mmcoa__S_c":-1.0
},
"lower_bound":-1000.0,
"upper_bound":1000.0,
"gene_reaction_rule":"Rv1322A",
"subsystem":"Valine, leucine and isoleucine degradation"
},
{
"id":"PDHa",
"name":"pyruvate dehydrogenase (lipoamide)",
"metabolites":{
"adhlam_c":1.0,
"co2_c":1.0,
"lpam_c":-1.0,
"pyr_c":-1.0
},
"lower_bound":0.0,
"upper_bound":1000.0,
"gene_reaction_rule":"Rv2241",
"subsystem":"Glycolysis / Gluconeogenesis"
},
{
"id":"INHA10",
"name":"MNXR64027",
"metabolites":{
"h_c":-1.0,
"hextriacACP_c":1.0,
"nad_c":1.0,
"nadh_c":-1.0,
"td2ec36acylacp_c":-1.0
},
"lower_bound":0.0,
"upper_bound":1000.0,
"gene_reaction_rule":"Rv1484",
"subsystem":"Mycolic acid pathway"
},
{
"id":"DCPE",
"name":"decaprenylphosphoryl  ribose, arabinofuranose isomerization",
"metabolites":{
"decda_tb_c":1.0,
"decdpr_c":-1.0
},
"lower_bound":0.0,
"upper_bound":1000.0,
"gene_reaction_rule":"Rv3790 and Rv3791",
"subsystem":"Arabinogalactan biosynthesis"
},
{
"id":"PGCD",
"name":"phosphoglycerate dehydrogenase",
"metabolites":{
"3pg_c":-1.0,
"3php_c":1.0,
"h_c":1.0,
"nad_c":-1.0,
"nadh_c":1.0
},
"lower_bound":0.0,
"upper_bound":1000.0,
"gene_reaction_rule":"Rv2996c and Rv0728c",
"subsystem":"Glycine, serine and threonine metabolism"
},
{
"id":"ISPG",
"name":"MNXR57061",
"metabolites":{
"2mecdp_c":-1.0,
"fdxox_c":2.0,
"fdxrd_c":-2.0,
"h2mb4p_c":1.0,
"h2o_c":1.0,
"h_c":-2.0
},
"lower_bound":0.0,
"upper_bound":1000.0,
"gene_reaction_rule":"Rv2868c",
"subsystem":"Terpenoid backbone biosynthesis"
},
{
"id":"MECDPS",
"name":"2-C-methyl-D-erythritol 2,4-cyclodiphosphate synthase",
"metabolites":{
"2mecdp_c":1.0,
"2p4c2me_c":-1.0,
"cmp_c":1.0
},
"lower_bound":0.0,
"upper_bound":1000.0,
"gene_reaction_rule":"Rv3581c",
"subsystem":"Terpenoid backbone biosynthesis"
},
{
"id":"CDPMEK",
"name":"4-(cytidine 5'-diphospho)-2-C-methyl-D-erythritol kinase",
"metabolites":{
"2p4c2me_c":1.0,
"4c2me_c":-1.0,
"adp_c":1.0,
"atp_c":-1.0
},
"lower_bound":0.0,
"upper_bound":1000.0,
"gene_reaction_rule":"Rv1011",
"subsystem":"Terpenoid backbone biosynthesis"
},
{
"id":"MEPCT",
"name":"2-C-methyl-D-erythritol 4-phosphate cytidylyltransferase",
"metabolites":{
"2me4p_c":-1.0,
"4c2me_c":1.0,
"ctp_c":-1.0,
"ppi_c":1.0
},
"lower_bound":0.0,
"upper_bound":1000.0,
"gene_reaction_rule":"Rv3582c",
"subsystem":"Terpenoid backbone biosynthesis"
},
{
"id":"FAS5",
"name":"FAS5",
"metabolites":{
"c2acylACPFAS_c":-1.0,
"coa_c":1.0,
"malc2aclACPFAS_c":1.0,
"malcoa_c":-1.0
},
"lower_bound":0.0,
"upper_bound":1000.0,
"gene_reaction_rule":"Rv2524c",
"subsystem":"Mycolic acid pathway"
},
{
"id":"FAS4",
"name":"FAS4",
"metabolites":{
"accoa_c":-1.0,
"acpFAS_c":-1.0,
"c2acylACPFAS_c":1.0,
"coa_c":1.0
},
"lower_bound":0.0,
"upper_bound":1000.0,
"gene_reaction_rule":"Rv2524c",
"subsystem":"Mycolic acid pathway"
},
{
"id":"FAS7",
"name":"FAS7",
"metabolites":{
"3hc4acylACPFAS_c":1.0,
"bketoc4acylACPFAS_c":-1.0,
"h_c":-1.0,
"nadp_c":1.0,
"nadph_c":-1.0
},
"lower_bound":0.0,
"upper_bound":1000.0,
"gene_reaction_rule":"Rv2524c",
"subsystem":"Mycolic acid pathway"
},
{
"id":"FAS6",
"name":"FAS6",
"metabolites":{
"bketoc4acylACPFAS_c":1.0,
"co2_c":1.0,
"malc2aclACPFAS_c":-1.0
},
"lower_bound":0.0,
"upper_bound":1000.0,
"gene_reaction_rule":"Rv2524c",
"subsystem":"Mycolic acid pathway"
},
{
"id":"FAS1",
"name":"FAS1",
"metabolites":{
"ACP_c":6.0,
"co2_c":6.0,
"h2o_c":6.0,
"h_c":-12.0,
"malACP_c":-6.0,
"nadp_c":12.0,
"nadph_c":-12.0,
"ppACP_c":-1.0,
"ptdcaACP_c":1.0
},
"lower_bound":0.0,
"upper_bound":1000.0,
"gene_reaction_rule":"Rv2524c",
"subsystem":"Lipid metabolism"
},
{
"id":"UG6PGT",
"name":"UDPglucose:D-glucose-6-phosphate 1-alpha-D-glucosyltransferase",
"metabolites":{
"g6p_c":-1.0,
"tre6p_c":1.0,
"udp_c":1.0,
"udpg_c":-1.0
},
"lower_bound":0.0,
"upper_bound":1000.0,
"gene_reaction_rule":"Rv3490",
"subsystem":"Starch and sucrose metabolism"
},
{
"id":"FAS3",
"name":"FAS3",
"metabolites":{
"ACP_c":1.0,
"co2_c":1.0,
"h2o_c":1.0,
"h_c":-2.0,
"hpdcalACP_c":-1.0,
"malACP_c":-1.0,
"nadp_c":2.0,
"nadph_c":-2.0,
"nondcaACP_c":1.0
},
"lower_bound":0.0,
"upper_bound":1000.0,
"gene_reaction_rule":"Rv2524c",
"subsystem":"Lipid metabolism"
},
{
"id":"FAS2",
"name":"FAS2",
"metabolites":{
"ACP_c":1.0,
"co2_c":1.0,
"h2o_c":1.0,
"h_c":-2.0,
"hpdcalACP_c":1.0,
"malACP_c":-1.0,
"nadp_c":2.0,
"nadph_c":-2.0,
"ptdcaACP_c":-1.0
},
"lower_bound":0.0,
"upper_bound":1000.0,
"gene_reaction_rule":"Rv2524c",
"subsystem":"Lipid metabolism"
},
{
"id":"MCD",
"name":"Malonyl-CoA Decarboxylase cytoplasmic",
"metabolites":{
"accoa_c":1.0,
"co2_c":1.0,
"malcoa_c":-1.0
},
"lower_bound":-1000.0,
"upper_bound":1000.0,
"gene_reaction_rule":"Rv2247 and Rv3799c and Rv3280 and Rv3281 and Rv3285",
"subsystem":"Lipid metabolism"
},
{
"id":"ACCC",
"name":"Acyl-CoA Carboxylase",
"metabolites":{
"chexccoa_c":1.0,
"co2_c":-1.0,
"hexccoa_c":-1.0
},
"lower_bound":0.0,
"upper_bound":1000.0,
"gene_reaction_rule":"Rv3799c and Rv3280 and Rv3285",
"subsystem":"Mycolic acid pathway"
},
{
"id":"ACCD3",
"name":"ACCD3",
"metabolites":{
"accb_c":1.0,
"accoa_c":-1.0,
"bccpco2_c":-1.0,
"malcoa_c":1.0
},
"lower_bound":0.0,
"upper_bound":1000.0,
"gene_reaction_rule":"Rv0904c",
"subsystem":"Mycolic acid pathway"
},
{
"id":"FAS8",
"name":"FAS8",
"metabolites":{
"3hc4acylACPFAS_c":-1.0,
"h2o_c":1.0,
"td2ec4acylacpfas_c":1.0
},
"lower_bound":0.0,
"upper_bound":1000.0,
"gene_reaction_rule":"Rv2524c",
"subsystem":"Mycolic acid pathway"
},
{
"id":"ADNK1",
"name":"adenosine kinase",
"metabolites":{
"adn_c":-1.0,
"adp_c":1.0,
"amp_c":1.0,
"atp_c":-1.0
},
"lower_bound":-1000.0,
"upper_bound":1000.0,
"gene_reaction_rule":"Rv2202c",
"subsystem":"Purine metabolism"
},
{
"id":"SUCBZL",
"name":"o-succinylbenzoate-CoA ligase",
"metabolites":{
"amp_c":1.0,
"atp_c":-1.0,
"coa_c":-1.0,
"ppi_c":1.0,
"sbzcoa_c":1.0,
"sucbz_c":-1.0
},
"lower_bound":0.0,
"upper_bound":1000.0,
"gene_reaction_rule":"Rv0542c and Rv0553",
"subsystem":"Menaquinone biosynthesis"
},
{
"id":"LEUabc",
"name":"L-leucine transport via ABC system",
"metabolites":{
"adp_c":1.0,
"atp_c":-1.0,
"h2o_c":-1.0,
"leu__L_c":1.0,
"leu__L_e":-1.0,
"pi_c":1.0
},
"lower_bound":0.0,
"upper_bound":1000.0,
"gene_reaction_rule":"",
"subsystem":"Transport"
},
{
"id":"NPHS",
"name":"naphthoate synthase",
"metabolites":{
"coa_c":1.0,
"dhna_c":1.0,
"sbzcoa_c":-1.0
},
"lower_bound":0.0,
"upper_bound":1000.0,
"gene_reaction_rule":"Rv0548c",
"subsystem":"Menaquinone biosynthesis"
},
{
"id":"DHNAOT",
"name":"1,4-dihydroxy-2-naphthoate octaprenyltransferase",
"metabolites":{
"2dmmq8_c":1.0,
"co2_c":1.0,
"dhna_c":-1.0,
"h2o_c":1.0,
"o2_c":-0.5,
"octdp_c":-1.0,
"ppi_c":1.0
},
"lower_bound":0.0,
"upper_bound":1000.0,
"gene_reaction_rule":"Rv0534c",
"subsystem":"Menaquinone biosynthesis"
},
{
"id":"PPTTm",
"name":"trans-pentaprenyltranstransferase, mitochondrial",
"metabolites":{
"hexdp_c":1.0,
"ipdp_c":-1.0,
"pendp_c":-1.0,
"ppi_c":1.0
},
"lower_bound":0.0,
"upper_bound":1000.0,
"gene_reaction_rule":"",
"subsystem":"Menaquinone biosynthesis"
},
{
"id":"NH3t",
"name":"MNXR82602",
"metabolites":{
"nh3_c":1.0,
"nh3_e":-1.0
},
"lower_bound":-1000.0,
"upper_bound":1000.0,
"gene_reaction_rule":"Rv2920c",
"subsystem":"Transport"
},
{
"id":"PRASCSi",
"name":"phosphoribosylaminoimidazolesuccinocarboxamide synthase",
"metabolites":{
"25aics_c":1.0,
"5aizc_c":-1.0,
"adp_c":1.0,
"asp__L_c":-1.0,
"atp_c":-1.0,
"pi_c":1.0
},
"lower_bound":0.0,
"upper_bound":1000.0,
"gene_reaction_rule":"Rv0780",
"subsystem":"Purine metabolism"
},
{
"id":"MMAA25",
"name":"MNXR90599",
"metabolites":{
"ahcys_c":1.0,
"amet_c":-1.0,
"cd37mhmc60acylACP_c":-1.0,
"cmc61meroacylcpacp_c":1.0
},
"lower_bound":0.0,
"upper_bound":1000.0,
"gene_reaction_rule":"Rv0644c or Rv0503c",
"subsystem":"Mycolic acid pathway"
},
{
"id":"ADOCBLS",
"name":"Adenosylcobalamin 5'-phosphate synthase",
"metabolites":{
"adocbl_c":1.0,
"agdpcbi_c":-1.0,
"gmp_c":1.0,
"h_c":1.0,
"rdmbzi_c":-1.0
},
"lower_bound":0.0,
"upper_bound":1000.0,
"gene_reaction_rule":"Rv2208",
"subsystem":"Cofactor biosynthesis"
},
{
"id":"FCLT",
"name":"Ferrochelatase",
"metabolites":{
"fe2_c":-1.0,
"h_c":2.0,
"pheme_c":1.0,
"ppp9_c":-1.0
},
"lower_bound":0.0,
"upper_bound":1000.0,
"gene_reaction_rule":"Rv1485",
"subsystem":"Porphyrin metabolism"
},
{
"id":"G1SAT",
"name":"glutamate-1-semialdehyde aminotransferase",
"metabolites":{
"5aop_c":1.0,
"glu1sa_c":-1.0
},
"lower_bound":0.0,
"upper_bound":1000.0,
"gene_reaction_rule":"Rv0524",
"subsystem":"Porphyrin metabolism"
},
{
"id":"DHORDfum",
"name":"Fumarate dependent DHORD",
"metabolites":{
"dhor__S_c":-1.0,
"fum_c":-1.0,
"orot_c":1.0,
"succ_c":1.0
},
"lower_bound":0.0,
"upper_bound":1000.0,
"gene_reaction_rule":"Rv2139",
"subsystem":"Pyrimidine metabolism"
},
{
"id":"FMNAT",
"name":"FMN adenylyltransferase",
"metabolites":{
"atp_c":-1.0,
"fad_c":1.0,
"fmn_c":-1.0,
"ppi_c":1.0
},
"lower_bound":0.0,
"upper_bound":1000.0,
"gene_reaction_rule":"Rv2786c",
"subsystem":"Riboflavin metabolism"
},
{
"id":"LDH_D",
"name":"D-lactate dehydrogenase",
"metabolites":{
"h_c":1.0,
"lac__D_c":-1.0,
"nad_c":-1.0,
"nadh_c":1.0,
"pyr_c":1.0
},
"lower_bound":-1000.0,
"upper_bound":1000.0,
"gene_reaction_rule":"",
"subsystem":"Pyruvate metabolism"
},
{
"id":"TMDPP",
"name":"thymidine phosphorylase",
"metabolites":{
"2dr1p_c":1.0,
"pi_c":-1.0,
"thym_c":1.0,
"thymd_c":-1.0
},
"lower_bound":-1000.0,
"upper_bound":1000.0,
"gene_reaction_rule":"Rv3314c",
"subsystem":"Pyrimidine metabolism"
},
{
"id":"ACS2",
"name":"acetyl-CoA synthase (propionate)",
"metabolites":{
"amp_c":1.0,
"atp_c":-1.0,
"coa_c":-1.0,
"ppa_c":-1.0,
"ppcoa_c":1.0,
"ppi_c":1.0
},
"lower_bound":0.0,
"upper_bound":1000.0,
"gene_reaction_rule":"Rv3667",
"subsystem":"Lipid metabolism"
},
{
"id":"UPP3S",
"name":"uroporphyrinogen-III synthase",
"metabolites":{
"h2o_c":1.0,
"hmbil_c":-1.0,
"uppg3_c":1.0
},
"lower_bound":0.0,
"upper_bound":1000.0,
"gene_reaction_rule":"Rv0511",
"subsystem":"Porphyrin metabolism"
},
{
"id":"ACS",
"name":"acetyl-CoA synthetase",
"metabolites":{
"ac_c":-1.0,
"accoa_c":1.0,
"amp_c":1.0,
"atp_c":-1.0,
"coa_c":-1.0,
"ppi_c":1.0
},
"lower_bound":0.0,
"upper_bound":1000.0,
"gene_reaction_rule":"Rv3667",
"subsystem":"Lipid metabolism"
},
{
"id":"HMBS",
"name":"hydroxymethylbilane synthase",
"metabolites":{
"h2o_c":-1.0,
"hmbil_c":1.0,
"nh3_c":4.0,
"ppbng_c":-4.0
},
"lower_bound":0.0,
"upper_bound":1000.0,
"gene_reaction_rule":"Rv0510",
"subsystem":"Porphyrin metabolism"
},
{
"id":"PPBNGS",
"name":"porphobilinogen synthase",
"metabolites":{
"5aop_c":-2.0,
"h2o_c":2.0,
"ppbng_c":1.0
},
"lower_bound":0.0,
"upper_bound":1000.0,
"gene_reaction_rule":"Rv0512",
"subsystem":"Porphyrin metabolism"
},
{
"id":"TMPPP",
"name":"thiamine-phosphate diphosphorylase",
"metabolites":{
"2mahmp_c":-1.0,
"4mpetz_c":-1.0,
"h_c":-1.0,
"ppi_c":1.0,
"thmmp_c":1.0
},
"lower_bound":0.0,
"upper_bound":1000.0,
"gene_reaction_rule":"Rv0414c",
"subsystem":"Cofactor biosynthesis"
},
{
"id":"IGAMD",
"name":"1D-myo-inositol 2-Acetamido-2-deoxy-D-glucopyranoside deacetylase",
"metabolites":{
"ac_c":1.0,
"h2o_c":-1.0,
"iacgam_c":-1.0,
"igam_c":1.0
},
"lower_bound":0.0,
"upper_bound":1000.0,
"gene_reaction_rule":"Rv1170",
"subsystem":"Mycothiol biosynthesis"
},
{
"id":"THZPSN",
"name":"thiazole phosphate synthesis",
"metabolites":{
"4hba_c":1.0,
"4mpetz_c":1.0,
"adp_c":1.0,
"ala__L_c":1.0,
"atp_c":-1.0,
"co2_c":1.0,
"cys__L_c":-1.0,
"dxyl5p_c":-1.0,
"h2o_c":1.0,
"pi_c":1.0,
"tyr__L_c":-1.0
},
"lower_bound":0.0,
"upper_bound":1000.0,
"gene_reaction_rule":"Rv0417",
"subsystem":"Cofactor biosynthesis"
},
{
"id":"PPPGO_1",
"name":"Protoporphyrinogen IX oxidase",
"metabolites":{
"h2o2_c":3.0,
"o2_c":-3.0,
"ppp9_c":1.0,
"pppg9_c":-1.0
},
"lower_bound":0.0,
"upper_bound":1000.0,
"gene_reaction_rule":"Rv2677c or Rv1300",
"subsystem":"Porphyrin metabolism"
},
{
"id":"ICL",
"name":"Isocitrate lyase",
"metabolites":{
"glx_c":1.0,
"icit_c":-1.0,
"succ_c":1.0
},
"lower_bound":0.0,
"upper_bound":1000.0,
"gene_reaction_rule":"Rv0467 or (Rv1915 and Rv1916)",
"subsystem":"Glyoxylate and dicarboxylate metabolism"
},
{
"id":"Ht",
"name":"proton diffusion",
"metabolites":{
"h_c":1.0,
"h_e":-1.0
},
"lower_bound":-1000.0,
"upper_bound":1000.0,
"gene_reaction_rule":"Rv2287 or Rv3236c",
"subsystem":"Transport"
},
{
"id":"THIC",
"name":"MNXR71755",
"metabolites":{
"4ahmmp_c":1.0,
"air_c":-1.0,
"for_c":2.0,
"h2o_c":-2.0,
"h_c":1.0,
"nad_c":-1.0,
"nadh_c":1.0,
"pi_c":1.0
},
"lower_bound":0.0,
"upper_bound":1000.0,
"gene_reaction_rule":"Rv0423c",
"subsystem":"Cofactor biosynthesis"
},
{
"id":"DESA13",
"name":"DESA13",
"metabolites":{
"cd21937ec58acylACP_c":1.0,
"h_c":2.0,
"nadp_c":-2.0,
"nadph_c":2.0,
"octaptcACP_c":-1.0
},
"lower_bound":0.0,
"upper_bound":1000.0,
"gene_reaction_rule":"Rv0824c and Rv1094 and Rv3229c",
"subsystem":"Mycolic acid pathway"
},
{
"id":"DESA12",
"name":"DESA12",
"metabolites":{
"cd21931ec54acylACP_c":1.0,
"h_c":2.0,
"nadp_c":-2.0,
"nadph_c":2.0,
"tetptacACP_c":-1.0
},
"lower_bound":0.0,
"upper_bound":1000.0,
"gene_reaction_rule":"Rv0824c and Rv1094 and Rv3229c",
"subsystem":"Mycolic acid pathway"
},
{
"id":"DESA11",
"name":"DESA11",
"metabolites":{
"cd21931ec50acylACP_c":1.0,
"h_c":2.0,
"nadp_c":-2.0,
"nadph_c":2.0,
"ptcnylACP_c":-1.0
},
"lower_bound":0.0,
"upper_bound":1000.0,
"gene_reaction_rule":"Rv0824c and Rv1094 and Rv3229c",
"subsystem":"Mycolic acid pathway"
},
{
"id":"PNTK",
"name":"pantothenate kinase",
"metabolites":{
"4ppan_c":1.0,
"adp_c":1.0,
"atp_c":-1.0,
"pnto_c":-1.0
},
"lower_bound":0.0,
"upper_bound":1000.0,
"gene_reaction_rule":"Rv1092c",
"subsystem":"Pantothenate and CoA biosynthesis"
},
{
"id":"PCOA",
"name":"MNXR81007",
"metabolites":{
"co2_c":2.0,
"coa_c":2.0,
"h2o_c":2.0,
"h_c":-4.0,
"malcoa_c":-3.0,
"nad_c":4.0,
"nadh_c":-4.0,
"pmcoa_c":1.0
},
"lower_bound":0.0,
"upper_bound":1000.0,
"gene_reaction_rule":"",
"subsystem":"Cofactor biosynthesis"
},
{
"id":"GLU_Dabc_rev",
"name":"T00217b",
"metabolites":{
"adp_c":1.0,
"atp_c":-1.0,
"glu__D_c":-1.0,
"glu__D_e":1.0,
"h2o_c":-1.0,
"pi_c":1.0
},
"lower_bound":0.0,
"upper_bound":1000.0,
"gene_reaction_rule":"",
"subsystem":"Transport"
},
{
"id":"PTPATi",
"name":"pantetheine-phosphate adenylyltransferase",
"metabolites":{
"atp_c":-1.0,
"dpcoa_c":1.0,
"pan4p_c":-1.0,
"ppi_c":1.0
},
"lower_bound":0.0,
"upper_bound":1000.0,
"gene_reaction_rule":"Rv2965c",
"subsystem":"Pantothenate and CoA biosynthesis"
},
{
"id":"DPCOAK",
"name":"dephospho-CoA kinase",
"metabolites":{
"adp_c":1.0,
"atp_c":-1.0,
"coa_c":1.0,
"dpcoa_c":-1.0
},
"lower_bound":0.0,
"upper_bound":1000.0,
"gene_reaction_rule":"Rv1631",
"subsystem":"Pantothenate and CoA biosynthesis"
},
{
"id":"BO11",
"name":"BO11",
"metabolites":{
"accoa_c":1.0,
"coa_c":-1.0,
"fad_c":-1.0,
"fadh2_c":1.0,
"h2o_c":-1.0,
"h_c":1.0,
"hxcoa_c":1.0,
"nad_c":-1.0,
"nadh_c":1.0,
"occoa_c":-1.0
},
"lower_bound":0.0,
"upper_bound":1000.0,
"gene_reaction_rule":"(Rv0131c or Rv0154c or Rv0215c or Rv0231 or Rv0244c or Rv0271c or Rv0400c or Rv0752c or Rv0873 or Rv0972c or Rv0975c or Rv1467c or Rv1679 or Rv1933c or Rv1934c or Rv2724c or Rv2789c or Rv3061c or Rv3139 or Rv3140 or Rv3274c or Rv3562 or Rv3563 or Rv3564 or Rv3573c or Rv3761c or Rv3797 or Rv0672 or Rv2500c) and (Rv0222 or Rv0456c or Rv0632c or Rv0673 or Rv0675 or Rv0905 or Rv0971c or Rv1070c or Rv1071c or Rv1141c or Rv1142c or Rv1472 or Rv1935c or Rv2486 or Rv2679 or Rv2831 or Rv3039c or Rv3373 or Rv3374 or Rv3516 or Rv3774) and (Rv0468 or Rv0860 or Rv1715 or Rv1912c or Rv3141) and (Rv0243 or Rv0859 or Rv1074c or Rv1323 or Rv3556c)",
"subsystem":"Beta-oxidation pathway"
},
{
"id":"BO10",
"name":"BO10",
"metabolites":{
"accoa_c":1.0,
"coa_c":-1.0,
"dcacoa_c":-1.0,
"fad_c":-1.0,
"fadh2_c":1.0,
"h2o_c":-1.0,
"h_c":1.0,
"nad_c":-1.0,
"nadh_c":1.0,
"occoa_c":1.0
},
"lower_bound":0.0,
"upper_bound":1000.0,
"gene_reaction_rule":"(Rv0131c or Rv0154c or Rv0215c or Rv0231 or Rv0244c or Rv0271c or Rv0400c or Rv0752c or Rv0873 or Rv0972c or Rv0975c or Rv1467c or Rv1679 or Rv1933c or Rv1934c or Rv2724c or Rv2789c or Rv3061c or Rv3139 or Rv3140 or Rv3274c or Rv3562 or Rv3563 or Rv3564 or Rv3573c or Rv3761c or Rv3797 or Rv0672 or Rv2500c) and (Rv0222 or Rv0456c or Rv0632c or Rv0673 or Rv0675 or Rv0905 or Rv0971c or Rv1070c or Rv1071c or Rv1141c or Rv1142c or Rv1472 or Rv1935c or Rv2486 or Rv2679 or Rv2831 or Rv3039c or Rv3373 or Rv3374 or Rv3516 or Rv3774) and (Rv0468 or Rv0860 or Rv1715 or Rv1912c or Rv3141) and (Rv0243 or Rv0859 or Rv1074c or Rv1323 or Rv3556c)",
"subsystem":"Beta-oxidation pathway"
},
{
"id":"BO13",
"name":"BO13",
"metabolites":{
"accoa_c":2.0,
"btcoa_c":-1.0,
"coa_c":-1.0,
"fad_c":-1.0,
"fadh2_c":1.0,
"h2o_c":-1.0,
"h_c":1.0,
"nad_c":-1.0,
"nadh_c":1.0
},
"lower_bound":0.0,
"upper_bound":1000.0,
"gene_reaction_rule":"(Rv0131c or Rv0154c or Rv0215c or Rv0231 or Rv0244c or Rv0271c or Rv0400c or Rv0752c or Rv0873 or Rv0972c or Rv0975c or Rv1467c or Rv1679 or Rv1933c or Rv1934c or Rv2724c or Rv2789c or Rv3061c or Rv3139 or Rv3140 or Rv3274c or Rv3562 or Rv3563 or Rv3564 or Rv3573c or Rv3761c or Rv3797 or Rv0672 or Rv2500c) and (Rv0222 or Rv0456c or Rv0632c or Rv0673 or Rv0675 or Rv0905 or Rv0971c or Rv1070c or Rv1071c or Rv1141c or Rv1142c or Rv1472 or Rv1935c or Rv2486 or Rv2679 or Rv2831 or Rv3039c or Rv3373 or Rv3374 or Rv3516 or Rv3774) and (Rv0468 or Rv0860 or Rv1715 or Rv1912c or Rv3141) and (Rv0243 or Rv0859 or Rv1074c or Rv1323 or Rv3556c)",
"subsystem":"Beta-oxidation pathway"
},
{
"id":"FADD268",
"name":"FADD268",
"metabolites":{
"ACP_c":-1.0,
"amp_c":1.0,
"lgnACP_c":1.0,
"lgnAMP_c":-1.0
},
"lower_bound":0.0,
"upper_bound":1000.0,
"gene_reaction_rule":"Rv2930",
"subsystem":"Dimycocerosate ester biosynthesis"
},
{
"id":"BO15",
"name":"BO15",
"metabolites":{
"9hdcecoa_c":-1.0,
"accoa_c":1.0,
"cd_dd5cacoa_c":1.0,
"coa_c":-1.0,
"fad_c":-1.0,
"fadh2_c":1.0,
"h2o_c":-1.0,
"h_c":1.0,
"nad_c":-1.0,
"nadh_c":1.0
},
"lower_bound":0.0,
"upper_bound":1000.0,
"gene_reaction_rule":"(Rv0131c or Rv0154c or Rv0215c or Rv0231 or Rv0244c or Rv0271c or Rv0400c or Rv0752c or Rv0873 or Rv0972c or Rv0975c or Rv1467c or Rv1679 or Rv1933c or Rv1934c or Rv2724c or Rv2789c or Rv3061c or Rv3139 or Rv3140 or Rv3274c or Rv3562 or Rv3563 or Rv3564 or Rv3573c or Rv3761c or Rv3797 or Rv0672 or Rv2500c) and (Rv0222 or Rv0456c or Rv0632c or Rv0673 or Rv0675 or Rv0905 or Rv0971c or Rv1070c or Rv1071c or Rv1141c or Rv1142c or Rv1472 or Rv1935c or Rv2486 or Rv2679 or Rv2831 or Rv3039c or Rv3373 or Rv3374 or Rv3516 or Rv3774) and (Rv0468 or Rv0860 or Rv1715 or Rv1912c or Rv3141) and (Rv0243 or Rv0859 or Rv1074c or Rv1323 or Rv3556c)",
"subsystem":"Beta-oxidation pathway"
},
{
"id":"BO14",
"name":"BO14",
"metabolites":{
"9hdcecoa_c":1.0,
"accoa_c":1.0,
"coa_c":-1.0,
"fad_c":-1.0,
"fadh2_c":1.0,
"h2o_c":-1.0,
"h_c":1.0,
"nad_c":-1.0,
"nadh_c":1.0,
"ocdce9coa_c":-1.0
},
"lower_bound":0.0,
"upper_bound":1000.0,
"gene_reaction_rule":"(Rv0131c or Rv0154c or Rv0215c or Rv0231 or Rv0244c or Rv0271c or Rv0400c or Rv0752c or Rv0873 or Rv0972c or Rv0975c or Rv1467c or Rv1679 or Rv1933c or Rv1934c or Rv2724c or Rv2789c or Rv3061c or Rv3139 or Rv3140 or Rv3274c or Rv3562 or Rv3563 or Rv3564 or Rv3573c or Rv3761c or Rv3797 or Rv0672 or Rv2500c) and (Rv0222 or Rv0456c or Rv0632c or Rv0673 or Rv0675 or Rv0905 or Rv0971c or Rv1070c or Rv1071c or Rv1141c or Rv1142c or Rv1472 or Rv1935c or Rv2486 or Rv2679 or Rv2831 or Rv3039c or Rv3373 or Rv3374 or Rv3516 or Rv3774) and (Rv0468 or Rv0860 or Rv1715 or Rv1912c or Rv3141) and (Rv0243 or Rv0859 or Rv1074c or Rv1323 or Rv3556c)",
"subsystem":"Beta-oxidation pathway"
},
{
"id":"BO17",
"name":"BO17",
"metabolites":{
"cd_dd3cacoa_c":-1.0,
"td_dd2cacoa_c":1.0
},
"lower_bound":0.0,
"upper_bound":1000.0,
"gene_reaction_rule":"(Rv0131c or Rv0154c or Rv0215c or Rv0231 or Rv0244c or Rv0271c or Rv0400c or Rv0752c or Rv0873 or Rv0972c or Rv0975c or Rv1467c or Rv1679 or Rv1933c or Rv1934c or Rv2724c or Rv2789c or Rv3061c or Rv3139 or Rv3140 or Rv3274c or Rv3562 or Rv3563 or Rv3564 or Rv3573c or Rv3761c or Rv3797 or Rv0672 or Rv2500c) and (Rv0222 or Rv0456c or Rv0632c or Rv0673 or Rv0675 or Rv0905 or Rv0971c or Rv1070c or Rv1071c or Rv1141c or Rv1142c or Rv1472 or Rv1935c or Rv2486 or Rv2679 or Rv2831 or Rv3039c or Rv3373 or Rv3374 or Rv3516 or Rv3774) and (Rv0468 or Rv0860 or Rv1715 or Rv1912c or Rv3141) and (Rv0243 or Rv0859 or Rv1074c or Rv1323 or Rv3556c)",
"subsystem":"Beta-oxidation pathway"
},
{
"id":"BO16",
"name":"BO16",
"metabolites":{
"accoa_c":1.0,
"cd_dd3cacoa_c":1.0,
"cd_dd5cacoa_c":-1.0,
"coa_c":-1.0,
"fad_c":-1.0,
"fadh2_c":1.0,
"h2o_c":-1.0,
"h_c":1.0,
"nad_c":-1.0,
"nadh_c":1.0
},
"lower_bound":0.0,
"upper_bound":1000.0,
"gene_reaction_rule":"(Rv0131c or Rv0154c or Rv0215c or Rv0231 or Rv0244c or Rv0271c or Rv0400c or Rv0752c or Rv0873 or Rv0972c or Rv0975c or Rv1467c or Rv1679 or Rv1933c or Rv1934c or Rv2724c or Rv2789c or Rv3061c or Rv3139 or Rv3140 or Rv3274c or Rv3562 or Rv3563 or Rv3564 or Rv3573c or Rv3761c or Rv3797 or Rv0672 or Rv2500c) and (Rv0222 or Rv0456c or Rv0632c or Rv0673 or Rv0675 or Rv0905 or Rv0971c or Rv1070c or Rv1071c or Rv1141c or Rv1142c or Rv1472 or Rv1935c or Rv2486 or Rv2679 or Rv2831 or Rv3039c or Rv3373 or Rv3374 or Rv3516 or Rv3774) and (Rv0468 or Rv0860 or Rv1715 or Rv1912c or Rv3141) and (Rv0243 or Rv0859 or Rv1074c or Rv1323 or Rv3556c)",
"subsystem":"Beta-oxidation pathway"
},
{
"id":"BO19",
"name":"BO19",
"metabolites":{
"R_3hddcoa_c":-1.0,
"ddcacoa_c":1.0,
"h2o_c":1.0,
"h_c":-1.0,
"nad_c":1.0,
"nadh_c":-1.0
},
"lower_bound":0.0,
"upper_bound":1000.0,
"gene_reaction_rule":"(Rv0131c or Rv0154c or Rv0215c or Rv0231 or Rv0244c or Rv0271c or Rv0400c or Rv0752c or Rv0873 or Rv0972c or Rv0975c or Rv1467c or Rv1679 or Rv1933c or Rv1934c or Rv2724c or Rv2789c or Rv3061c or Rv3139 or Rv3140 or Rv3274c or Rv3562 or Rv3563 or Rv3564 or Rv3573c or Rv3761c or Rv3797 or Rv0672 or Rv2500c) and (Rv0222 or Rv0456c or Rv0632c or Rv0673 or Rv0675 or Rv0905 or Rv0971c or Rv1070c or Rv1071c or Rv1141c or Rv1142c or Rv1472 or Rv1935c or Rv2486 or Rv2679 or Rv2831 or Rv3039c or Rv3373 or Rv3374 or Rv3516 or Rv3774) and (Rv0468 or Rv0860 or Rv1715 or Rv1912c or Rv3141) and (Rv0243 or Rv0859 or Rv1074c or Rv1323 or Rv3556c)",
"subsystem":"Beta-oxidation pathway"
},
{
"id":"BO18",
"name":"BO18",
"metabolites":{
"R_3hddcoa_c":1.0,
"h2o_c":-1.0,
"td_dd2cacoa_c":-1.0
},
"lower_bound":0.0,
"upper_bound":1000.0,
"gene_reaction_rule":"(Rv0131c or Rv0154c or Rv0215c or Rv0231 or Rv0244c or Rv0271c or Rv0400c or Rv0752c or Rv0873 or Rv0972c or Rv0975c or Rv1467c or Rv1679 or Rv1933c or Rv1934c or Rv2724c or Rv2789c or Rv3061c or Rv3139 or Rv3140 or Rv3274c or Rv3562 or Rv3563 or Rv3564 or Rv3573c or Rv3761c or Rv3797 or Rv0672 or Rv2500c) and (Rv0222 or Rv0456c or Rv0632c or Rv0673 or Rv0675 or Rv0905 or Rv0971c or Rv1070c or Rv1071c or Rv1141c or Rv1142c or Rv1472 or Rv1935c or Rv2486 or Rv2679 or Rv2831 or Rv3039c or Rv3373 or Rv3374 or Rv3516 or Rv3774) and (Rv0468 or Rv0860 or Rv1715 or Rv1912c or Rv3141) and (Rv0243 or Rv0859 or Rv1074c or Rv1323 or Rv3556c)",
"subsystem":"Beta-oxidation pathway"
},
{
"id":"FADD261",
"name":"FADD261",
"metabolites":{
"atp_c":-1.0,
"phtriAMP_c":1.0,
"phtri_c":-1.0,
"ppi_c":1.0
},
"lower_bound":0.0,
"upper_bound":1000.0,
"gene_reaction_rule":"Rv2930",
"subsystem":"Dimycocerosate ester biosynthesis"
},
{
"id":"FADD267",
"name":"FADD267",
"metabolites":{
"ACP_c":-1.0,
"amp_c":1.0,
"behenACP_c":1.0,
"behenAMP_c":-1.0
},
"lower_bound":0.0,
"upper_bound":1000.0,
"gene_reaction_rule":"Rv2930",
"subsystem":"Dimycocerosate ester biosynthesis"
},
{
"id":"FADD266",
"name":"FADD266",
"metabolites":{
"atp_c":-1.0,
"lgnAMP_c":1.0,
"lgnc_c":-1.0,
"ppi_c":1.0
},
"lower_bound":0.0,
"upper_bound":1000.0,
"gene_reaction_rule":"Rv2930",
"subsystem":"Dimycocerosate ester biosynthesis"
},
{
"id":"FADD265",
"name":"FADD265",
"metabolites":{
"atp_c":-1.0,
"behenAMP_c":1.0,
"behen_c":-1.0,
"ppi_c":1.0
},
"lower_bound":0.0,
"upper_bound":1000.0,
"gene_reaction_rule":"Rv2930",
"subsystem":"Dimycocerosate ester biosynthesis"
},
{
"id":"FADD264",
"name":"FADD264",
"metabolites":{
"ACP_c":-1.0,
"amp_c":1.0,
"phptACP_c":1.0,
"phptAMP_c":-1.0
},
"lower_bound":0.0,
"upper_bound":1000.0,
"gene_reaction_rule":"Rv2930",
"subsystem":"Dimycocerosate ester biosynthesis"
},
{
"id":"CSD",
"name":"MNXR32753",
"metabolites":{
"cys__L_c":-1.0,
"h2o_c":-1.0,
"h2s_c":1.0,
"nh3_c":1.0,
"pyr_c":1.0
},
"lower_bound":0.0,
"upper_bound":1000.0,
"gene_reaction_rule":"Rv1464",
"subsystem":"Cysteine and methionine metabolism"
},
{
"id":"BKDA1",
"name":"BKDA1",
"metabolites":{
"2mbdhl_c":1.0,
"3mop_c":-1.0,
"co2_c":1.0,
"lpam_c":-1.0
},
"lower_bound":0.0,
"upper_bound":1000.0,
"gene_reaction_rule":"Rv2497c and Rv2496c",
"subsystem":"Lipid metabolism"
},
{
"id":"BKDA2",
"name":"BKDA2",
"metabolites":{
"2mpdhl_c":1.0,
"3mob_c":-1.0,
"co2_c":1.0,
"lpam_c":-1.0
},
"lower_bound":0.0,
"upper_bound":1000.0,
"gene_reaction_rule":"Rv2497c and Rv2496c",
"subsystem":"Lipid metabolism"
},
{
"id":"SIRA2",
"name":"MNXR84814",
"metabolites":{
"fdxox_c":-6.0,
"fdxrd_c":6.0,
"h2o_c":-3.0,
"h2s_c":-1.0,
"h_c":6.0,
"so3_c":1.0
},
"lower_bound":-1000.0,
"upper_bound":1000.0,
"gene_reaction_rule":"Rv2391",
"subsystem":"Sulfur metabolism"
},
{
"id":"4ABUTabc_rev",
"name":"MNXR30199",
"metabolites":{
"4abut_c":-1.0,
"4abut_e":1.0,
"adp_c":1.0,
"atp_c":-1.0,
"h2o_c":-1.0,
"pi_c":1.0
},
"lower_bound":0.0,
"upper_bound":1000.0,
"gene_reaction_rule":"Rv0522",
"subsystem":"Transport"
},
{
"id":"CHOL1",
"name":"MNXR19104",
"metabolites":{
"chol4en3one_c":1.0,
"chsterol_c":-1.0,
"h_c":1.0,
"nad_c":-1.0,
"nadh_c":1.0
},
"lower_bound":0.0,
"upper_bound":1000.0,
"gene_reaction_rule":"Rv1106c",
"subsystem":"Cholesterol degradation"
},
{
"id":"GLNabc_rev",
"name":"MNXR2704",
"metabolites":{
"adp_c":1.0,
"atp_c":-1.0,
"gln__L_c":-1.0,
"gln__L_e":1.0,
"h2o_c":-1.0,
"pi_c":1.0
},
"lower_bound":0.0,
"upper_bound":1000.0,
"gene_reaction_rule":"Rv0411c and Rv0072 and Rv0073 and Rv2563 and Rv2564",
"subsystem":"Transport"
},
{
"id":"MAS8",
"name":"MAS8",
"metabolites":{
"co2_c":1.0,
"coa_c":1.0,
"dmlgncACP_c":-1.0,
"h2o_c":1.0,
"h_c":-2.0,
"mmcoa__S_c":-1.0,
"nadp_c":2.0,
"nadph_c":-2.0,
"tmhexcACP_c":1.0
},
"lower_bound":0.0,
"upper_bound":1000.0,
"gene_reaction_rule":"Rv2940c",
"subsystem":"Dimycocerosate ester biosynthesis"
},
{
"id":"FAS42",
"name":"FAS42",
"metabolites":{
"3hc18acylACPFAS_c":1.0,
"bketoc18acylACPFAS_c":-1.0,
"h_c":-1.0,
"nadp_c":1.0,
"nadph_c":-1.0
},
"lower_bound":0.0,
"upper_bound":1000.0,
"gene_reaction_rule":"Rv2524c",
"subsystem":"Mycolic acid pathway"
},
{
"id":"FAS43",
"name":"FAS43",
"metabolites":{
"3hc18acylACPFAS_c":-1.0,
"h2o_c":1.0,
"td2ec18acylacpfas_c":1.0
},
"lower_bound":0.0,
"upper_bound":1000.0,
"gene_reaction_rule":"Rv2524c",
"subsystem":"Mycolic acid pathway"
},
{
"id":"PHBADD",
"name":"PHBADD",
"metabolites":{
"ahcys_c":3.0,
"amet_c":-3.0,
"phbz1g_c":-1.0,
"phbz2_c":1.0
},
"lower_bound":0.0,
"upper_bound":1000.0,
"gene_reaction_rule":"",
"subsystem":"p-HBAD biosynthesis"
},
{
"id":"FAS41",
"name":"FAS41",
"metabolites":{
"bketoc18acylACPFAS_c":1.0,
"co2_c":1.0,
"malc16aclACPFAS_c":-1.0
},
"lower_bound":0.0,
"upper_bound":1000.0,
"gene_reaction_rule":"Rv2524c",
"subsystem":"Mycolic acid pathway"
},
{
"id":"FAS46",
"name":"FAS46",
"metabolites":{
"bketoc20acylACPFAS_c":1.0,
"co2_c":1.0,
"malc18aclACPFAS_c":-1.0
},
"lower_bound":0.0,
"upper_bound":1000.0,
"gene_reaction_rule":"Rv2524c",
"subsystem":"Mycolic acid pathway"
},
{
"id":"FAS47",
"name":"FAS47",
"metabolites":{
"3hc20acylACPFAS_c":1.0,
"bketoc20acylACPFAS_c":-1.0,
"h_c":-1.0,
"nadp_c":1.0,
"nadph_c":-1.0
},
"lower_bound":0.0,
"upper_bound":1000.0,
"gene_reaction_rule":"Rv2524c",
"subsystem":"Mycolic acid pathway"
},
{
"id":"FAS44",
"name":"FAS44",
"metabolites":{
"c18acylACPFAS_c":1.0,
"h_c":-1.0,
"nad_c":1.0,
"nadh_c":-1.0,
"td2ec18acylacpfas_c":-1.0
},
"lower_bound":0.0,
"upper_bound":1000.0,
"gene_reaction_rule":"Rv2524c",
"subsystem":"Mycolic acid pathway"
},
{
"id":"FAS45",
"name":"FAS45",
"metabolites":{
"c18acylACPFAS_c":-1.0,
"coa_c":1.0,
"malc18aclACPFAS_c":1.0,
"malcoa_c":-1.0
},
"lower_bound":0.0,
"upper_bound":1000.0,
"gene_reaction_rule":"Rv2524c",
"subsystem":"Mycolic acid pathway"
},
{
"id":"FAS48",
"name":"FAS48",
"metabolites":{
"3hc20acylACPFAS_c":-1.0,
"h2o_c":1.0,
"td2ec20acylacpfas_c":1.0
},
"lower_bound":0.0,
"upper_bound":1000.0,
"gene_reaction_rule":"Rv2524c",
"subsystem":"Mycolic acid pathway"
},
{
"id":"FAS49",
"name":"FAS49",
"metabolites":{
"c20acylACPFAS_c":1.0,
"h_c":-1.0,
"nad_c":1.0,
"nadh_c":-1.0,
"td2ec20acylacpfas_c":-1.0
},
"lower_bound":0.0,
"upper_bound":1000.0,
"gene_reaction_rule":"Rv2524c",
"subsystem":"Mycolic acid pathway"
},
{
"id":"LEUTAi",
"name":"leucine transaminase (irreversible)",
"metabolites":{
"4mop_c":-1.0,
"akg_c":1.0,
"glu__L_c":-1.0,
"leu__L_c":1.0
},
"lower_bound":-1000.0,
"upper_bound":1000.0,
"gene_reaction_rule":"Rv2210c",
"subsystem":"Valine, leucine and isoleucine degradation"
},
{
"id":"VALTA",
"name":"valine transaminase",
"metabolites":{
"3mob_c":-1.0,
"akg_c":1.0,
"glu__L_c":-1.0,
"val__L_c":1.0
},
"lower_bound":-1000.0,
"upper_bound":1000.0,
"gene_reaction_rule":"Rv2210c",
"subsystem":"Valine, leucine and isoleucine degradation"
},
{
"id":"ILETA",
"name":"isoleucine transaminase",
"metabolites":{
"3mop_c":1.0,
"akg_c":-1.0,
"glu__L_c":1.0,
"ile__L_c":-1.0
},
"lower_bound":-1000.0,
"upper_bound":1000.0,
"gene_reaction_rule":"Rv2210c",
"subsystem":"Valine, leucine and isoleucine degradation"
},
{
"id":"ARACHt",
"name":"fatty acid transport via diffusion",
"metabolites":{
"arach_c":1.0,
"arach_e":-1.0
},
"lower_bound":-1000.0,
"upper_bound":1000.0,
"gene_reaction_rule":"",
"subsystem":"Transport"
},
{
"id":"NADK",
"name":"NAD kinase",
"metabolites":{
"adp_c":1.0,
"atp_c":-1.0,
"nad_c":-1.0,
"nadp_c":1.0
},
"lower_bound":0.0,
"upper_bound":1000.0,
"gene_reaction_rule":"Rv1695",
"subsystem":"Nicotinate and nicotinamide metabolism"
},
{
"id":"GMPS2",
"name":"GMP synthase",
"metabolites":{
"amp_c":1.0,
"atp_c":-1.0,
"gln__L_c":-1.0,
"glu__L_c":1.0,
"gmp_c":1.0,
"h2o_c":-1.0,
"ppi_c":1.0,
"xmp_c":-1.0
},
"lower_bound":0.0,
"upper_bound":1000.0,
"gene_reaction_rule":"Rv3396c",
"subsystem":"Purine metabolism"
},
{
"id":"MBTA2",
"name":"MBTA2",
"metabolites":{
"acac_c":-1.0,
"h2o_c":6.0,
"h_c":-1.0,
"mcbts_c":1.0,
"n6hlys_c":-1.0,
"n6hlysocdce_c":-1.0,
"nad_c":1.0,
"nadh_c":-1.0,
"salc_c":-1.0,
"thr__L_c":-1.0
},
"lower_bound":0.0,
"upper_bound":1000.0,
"gene_reaction_rule":"Rv2384 and Rv2383c and Rv2382c and Rv2381c and Rv2380c and Rv2379c and Rv2377c",
"subsystem":"Mycobactin biosynthesis"
},
{
"id":"MBTA3",
"name":"MBTA3",
"metabolites":{
"acac_c":-1.0,
"h2o_c":6.0,
"h_c":-1.0,
"mcbtm_c":1.0,
"n6hlys_c":-1.0,
"n6hlysmal_c":-1.0,
"nad_c":1.0,
"nadh_c":-1.0,
"salc_c":-1.0,
"thr__L_c":-1.0
},
"lower_bound":0.0,
"upper_bound":1000.0,
"gene_reaction_rule":"Rv2384 and Rv2383c and Rv2382c and Rv2381c and Rv2380c and Rv2379c and Rv2377c",
"subsystem":"Mycobactin biosynthesis"
},
{
"id":"ALCD2x",
"name":"alcohol dehydrogenase (ethanol)",
"metabolites":{
"acald_c":-1.0,
"etoh_c":1.0,
"h_c":-1.0,
"nad_c":1.0,
"nadh_c":-1.0
},
"lower_bound":-1000.0,
"upper_bound":1000.0,
"gene_reaction_rule":"Rv1862 or Rv1530 or Rv0162c or Rv0761c",
"subsystem":"Glycolysis / Gluconeogenesis"
},
{
"id":"MCA",
"name":"MNXR90574",
"metabolites":{
"acyc_c":1.0,
"h2o_c":-1.0,
"igam_c":1.0,
"msh_c":-1.0
},
"lower_bound":0.0,
"upper_bound":1000.0,
"gene_reaction_rule":"Rv1082",
"subsystem":"Mycothiol biosynthesis"
},
{
"id":"AOBUTDs",
"name":"L-2-amino-3-oxobutanoate decarboxylation (spontaneous)",
"metabolites":{
"2aobut_c":-1.0,
"aact_c":1.0,
"co2_c":1.0
},
"lower_bound":0.0,
"upper_bound":1000.0,
"gene_reaction_rule":"",
"subsystem":"Cofactor biosynthesis"
},
{
"id":"HETZK",
"name":"hydroxyethylthiazole kinase",
"metabolites":{
"4mhetz_c":-1.0,
"4mpetz_c":1.0,
"adp_c":1.0,
"atp_c":-1.0
},
"lower_bound":-1000.0,
"upper_bound":1000.0,
"gene_reaction_rule":"",
"subsystem":"Cofactor biosynthesis"
},
{
"id":"ISCS",
"name":"ISCS",
"metabolites":{
"ala__L_c":1.0,
"cys__L_c":-1.0,
"fdxox_c":1.0,
"fe2_c":-1.0
},
"lower_bound":0.0,
"upper_bound":1000.0,
"gene_reaction_rule":"Rv3025c or Rv1464",
"subsystem":"Cysteine and methionine metabolism"
},
{
"id":"DAPDC",
"name":"diaminopimelate decarboxylase",
"metabolites":{
"26dap_c":-1.0,
"co2_c":1.0,
"lys__L_c":1.0
},
"lower_bound":0.0,
"upper_bound":1000.0,
"gene_reaction_rule":"Rv1293",
"subsystem":"Lysine biosynthesis"
},
{
"id":"MSHS",
"name":"mycothiol synthase",
"metabolites":{
"accoa_c":-1.0,
"cigam_c":-1.0,
"coa_c":1.0,
"msh_c":1.0
},
"lower_bound":0.0,
"upper_bound":1000.0,
"gene_reaction_rule":"Rv0819",
"subsystem":"Mycothiol biosynthesis"
},
{
"id":"KASB19",
"name":"MNXR90601",
"metabolites":{
"ACP_c":1.0,
"bketoc56acylACP_c":1.0,
"co2_c":1.0,
"malACP_c":-1.0,
"tetptacACP_c":-1.0
},
"lower_bound":0.0,
"upper_bound":1000.0,
"gene_reaction_rule":"Rv2246 and Rv2245",
"subsystem":"Mycolic acid pathway"
},
{
"id":"KASB18",
"name":"MNXR90627",
"metabolites":{
"ACP_c":1.0,
"bketoc54acylACP_c":1.0,
"co2_c":1.0,
"dopentacon_c":-1.0,
"malACP_c":-1.0
},
"lower_bound":0.0,
"upper_bound":1000.0,
"gene_reaction_rule":"Rv2246 and Rv2245",
"subsystem":"Mycolic acid pathway"
},
{
"id":"KASB15",
"name":"MNXR90622",
"metabolites":{
"ACP_c":1.0,
"bketoc48acylACP_c":1.0,
"co2_c":1.0,
"hextetcACP_c":-1.0,
"malACP_c":-1.0
},
"lower_bound":0.0,
"upper_bound":1000.0,
"gene_reaction_rule":"Rv2246 and Rv2245",
"subsystem":"Mycolic acid pathway"
},
{
"id":"MALabc",
"name":"T00149a",
"metabolites":{
"adp_c":1.0,
"atp_c":-1.0,
"h2o_c":-1.0,
"mal_c":1.0,
"mal_e":-1.0,
"pi_c":1.0
},
"lower_bound":0.0,
"upper_bound":1000.0,
"gene_reaction_rule":"Rv2443",
"subsystem":"Transport"
},
{
"id":"MALabc_rev",
"name":"T00149b",
"metabolites":{
"adp_c":1.0,
"atp_c":-1.0,
"h2o_c":-1.0,
"mal_c":-1.0,
"mal_e":1.0,
"pi_c":1.0
},
"lower_bound":0.0,
"upper_bound":1000.0,
"gene_reaction_rule":"Rv2443",
"subsystem":"Transport"
},
{
"id":"KASB16",
"name":"MNXR90559",
"metabolites":{
"ACP_c":1.0,
"bketoc50acylACP_c":1.0,
"co2_c":1.0,
"malACP_c":-1.0,
"octatetcACP_c":-1.0
},
"lower_bound":0.0,
"upper_bound":1000.0,
"gene_reaction_rule":"Rv2246 and Rv2245",
"subsystem":"Mycolic acid pathway"
},
{
"id":"KASB11",
"name":"MNXR90572",
"metabolites":{
"ACP_c":1.0,
"bketoc40acylACP_c":1.0,
"co2_c":1.0,
"malACP_c":-1.0,
"octatriacACP_c":-1.0
},
"lower_bound":0.0,
"upper_bound":1000.0,
"gene_reaction_rule":"Rv2246 and Rv2245",
"subsystem":"Mycolic acid pathway"
},
{
"id":"KASB10",
"name":"MNXR90626",
"metabolites":{
"ACP_c":1.0,
"bketoc38acylACP_c":1.0,
"co2_c":1.0,
"hextriacACP_c":-1.0,
"malACP_c":-1.0
},
"lower_bound":0.0,
"upper_bound":1000.0,
"gene_reaction_rule":"Rv2246 and Rv2245",
"subsystem":"Mycolic acid pathway"
},
{
"id":"KASB13",
"name":"MNXR90590",
"metabolites":{
"ACP_c":1.0,
"bketoc44acylACP_c":1.0,
"co2_c":1.0,
"dotetracon_c":-1.0,
"malACP_c":-1.0
},
"lower_bound":0.0,
"upper_bound":1000.0,
"gene_reaction_rule":"Rv2246 and Rv2245",
"subsystem":"Mycolic acid pathway"
},
{
"id":"KASB12",
"name":"MNXR90618",
"metabolites":{
"ACP_c":1.0,
"bketoc42acylACP_c":1.0,
"co2_c":1.0,
"malACP_c":-1.0,
"tetcACP_c":-1.0
},
"lower_bound":0.0,
"upper_bound":1000.0,
"gene_reaction_rule":"Rv2246 and Rv2245",
"subsystem":"Mycolic acid pathway"
},
{
"id":"FADD28",
"name":"FADD28",
"metabolites":{
"amp_c":1.0,
"atp_c":-1.0,
"coa_c":1.0,
"h2o_c":-2.0,
"hpdca_c":1.0,
"hpdcalcoa_c":-1.0,
"ppi_c":1.0
},
"lower_bound":0.0,
"upper_bound":1000.0,
"gene_reaction_rule":"Rv0035 or Rv0099 or Rv0119 or Rv0166 or Rv0214 or Rv0270 or Rv0404 or Rv0551c or Rv0852 or Rv1058 or Rv1185c or Rv1193 or Rv1206 or Rv1427c or Rv1521 or Rv1529 or Rv1549 or Rv1550 or Rv1750c or Rv1925 or Rv2187 or Rv2505c or Rv2590 or Rv2930 or Rv2941 or Rv2948c or Rv2950c or Rv3089 or Rv3506 or Rv3513c or Rv3515c or Rv3561 or Rv3801c or Rv3826",
"subsystem":"Lipid metabolism"
},
{
"id":"26DAP_LLabc_rev",
"name":"T00666b",
"metabolites":{
"26dap_LL_c":-1.0,
"26dap_LL_e":1.0,
"adp_c":1.0,
"atp_c":-1.0,
"h2o_c":-1.0,
"pi_c":1.0
},
"lower_bound":0.0,
"upper_bound":1000.0,
"gene_reaction_rule":"",
"subsystem":"Transport"
},
{
"id":"MGCH",
"name":"methylglutaconyl-CoA hydratase",
"metabolites":{
"3mgcoa_c":-1.0,
"h2o_c":-1.0,
"hmgcoa_c":1.0
},
"lower_bound":0.0,
"upper_bound":1000.0,
"gene_reaction_rule":"",
"subsystem":"Valine, leucine and isoleucine degradation"
},
{
"id":"GLCabc_rev",
"name":"T00031b",
"metabolites":{
"adp_c":1.0,
"atp_c":-1.0,
"glc__D_c":-1.0,
"glc__D_e":1.0,
"h2o_c":-1.0,
"pi_c":1.0
},
"lower_bound":0.0,
"upper_bound":1000.0,
"gene_reaction_rule":"(Rv2316 and Rv2317 and Rv2318) or (Rv1235 and Rv1236 and Rv1237 and Rv1238) or (Rv2038c and Rv2039c and Rv2040c and Rv2041c)",
"subsystem":"Transport"
},
{
"id":"GLCabc",
"name":"D-glucose transport via ABC system",
"metabolites":{
"adp_c":1.0,
"atp_c":-1.0,
"glc__D_c":1.0,
"glc__D_e":-1.0,
"h2o_c":-1.0,
"pi_c":1.0
},
"lower_bound":0.0,
"upper_bound":1000.0,
"gene_reaction_rule":"(Rv2316 and Rv2317 and Rv2318) or (Rv1235 and Rv1236 and Rv1237 and Rv1238) or (Rv2038c and Rv2039c and Rv2040c and Rv2041c)",
"subsystem":"Transport"
},
{
"id":"BPNT",
"name":"3',5'-bisphosphate nucleotidase",
"metabolites":{
"amp_c":1.0,
"h2o_c":-1.0,
"pap_c":-1.0,
"pi_c":1.0
},
"lower_bound":0.0,
"upper_bound":1000.0,
"gene_reaction_rule":"Rv2131c",
"subsystem":"Sulfur metabolism"
},
{
"id":"BPNT2",
"name":"3',5'-bisphosphate nucleotidase (paps)",
"metabolites":{
"aps_c":1.0,
"h2o_c":-1.0,
"paps_c":-1.0,
"pi_c":1.0
},
"lower_bound":0.0,
"upper_bound":1000.0,
"gene_reaction_rule":"Rv2131c",
"subsystem":"Sulfur metabolism"
},
{
"id":"PCAA3",
"name":"PCAA3",
"metabolites":{
"1931cpc56acylACP_c":1.0,
"ahcys_c":1.0,
"amet_c":-1.0,
"cd131e19cpc55acylACP_c":-1.0
},
"lower_bound":0.0,
"upper_bound":1000.0,
"gene_reaction_rule":"Rv0470c",
"subsystem":"Mycolic acid pathway"
},
{
"id":"PCAA2",
"name":"PCAA2",
"metabolites":{
"1931cpc54acylACP_c":1.0,
"ahcys_c":1.0,
"amet_c":-1.0,
"cd131e19cpc53acylACP_c":-1.0
},
"lower_bound":0.0,
"upper_bound":1000.0,
"gene_reaction_rule":"Rv0470c",
"subsystem":"Mycolic acid pathway"
},
{
"id":"PCAA1",
"name":"PCAA1",
"metabolites":{
"ahcys_c":1.0,
"amet_c":-1.0,
"cd131e19cpc51acylACP_c":-1.0,
"meroacidcyc2ACP_c":1.0
},
"lower_bound":0.0,
"upper_bound":1000.0,
"gene_reaction_rule":"Rv0470c",
"subsystem":"Mycolic acid pathway"
},
{
"id":"FADE282",
"name":"MNXR87738",
"metabolites":{
"cholc3coa_c":-1.0,
"cholenec3coa_c":1.0,
"fad_c":-1.0,
"fadh2_c":1.0
},
"lower_bound":0.0,
"upper_bound":1000.0,
"gene_reaction_rule":"Rv3544c and Rv3543c",
"subsystem":"Cholesterol degradation"
},
{
"id":"DASYN160190",
"name":"CDP-diacylglycerol synthetase (C16:0, C19:0)",
"metabolites":{
"adp_c":-2.0,
"atp_c":2.0,
"cdpc16c19g_c":1.0,
"ctp_c":-1.0,
"h2o_c":1.0,
"pa160190_c":-1.0
},
"lower_bound":-1000.0,
"upper_bound":1000.0,
"gene_reaction_rule":"Rv2881c",
"subsystem":"Glycerophospholipid metabolism"
},
{
"id":"FACOAL170",
"name":"fatty-acid--CoA ligase",
"metabolites":{
"amp_c":1.0,
"atp_c":-1.0,
"coa_c":-1.0,
"hpdca_c":-1.0,
"hpdcalcoa_c":1.0,
"ppi_c":1.0
},
"lower_bound":0.0,
"upper_bound":1000.0,
"gene_reaction_rule":"Rv0035 or Rv0099 or Rv0119 or Rv0166 or Rv0214 or Rv0270 or Rv0404 or Rv0551c or Rv0852 or Rv1058 or Rv1185c or Rv1193 or Rv1206 or Rv1427c or Rv1521 or Rv1529 or Rv1549 or Rv1550 or Rv1750c or Rv1925 or Rv2187 or Rv2505c or Rv2590 or Rv2930 or Rv2941 or Rv2948c or Rv2950c or Rv3089 or Rv3506 or Rv3513c or Rv3515c or Rv3561 or Rv3801c or Rv3826",
"subsystem":"Lipid metabolism"
},
{
"id":"FAS37",
"name":"FAS37",
"metabolites":{
"3hc16acylACPFAS_c":1.0,
"bketoc16acylACPFAS_c":-1.0,
"h_c":-1.0,
"nadp_c":1.0,
"nadph_c":-1.0
},
"lower_bound":0.0,
"upper_bound":1000.0,
"gene_reaction_rule":"Rv2524c",
"subsystem":"Mycolic acid pathway"
},
{
"id":"FAS36",
"name":"FAS36",
"metabolites":{
"bketoc16acylACPFAS_c":1.0,
"co2_c":1.0,
"malc14aclACPFAS_c":-1.0
},
"lower_bound":0.0,
"upper_bound":1000.0,
"gene_reaction_rule":"Rv2524c",
"subsystem":"Mycolic acid pathway"
},
{
"id":"FAS35",
"name":"FAS35",
"metabolites":{
"c14acylACPFAS_c":-1.0,
"coa_c":1.0,
"malc14aclACPFAS_c":1.0,
"malcoa_c":-1.0
},
"lower_bound":0.0,
"upper_bound":1000.0,
"gene_reaction_rule":"Rv2524c",
"subsystem":"Mycolic acid pathway"
},
{
"id":"FAS34",
"name":"FAS34",
"metabolites":{
"c14acylACPFAS_c":1.0,
"h_c":-1.0,
"nad_c":1.0,
"nadh_c":-1.0,
"td2ec14acylacpfas_c":-1.0
},
"lower_bound":0.0,
"upper_bound":1000.0,
"gene_reaction_rule":"Rv2524c",
"subsystem":"Mycolic acid pathway"
},
{
"id":"FAS33",
"name":"FAS33",
"metabolites":{
"3hc14acylACPFAS_c":-1.0,
"h2o_c":1.0,
"td2ec14acylacpfas_c":1.0
},
"lower_bound":0.0,
"upper_bound":1000.0,
"gene_reaction_rule":"Rv2524c",
"subsystem":"Mycolic acid pathway"
},
{
"id":"FAS32",
"name":"FAS32",
"metabolites":{
"3hc14acylACPFAS_c":1.0,
"bketoc14acylACPFAS_c":-1.0,
"h_c":-1.0,
"nadp_c":1.0,
"nadph_c":-1.0
},
"lower_bound":0.0,
"upper_bound":1000.0,
"gene_reaction_rule":"Rv2524c",
"subsystem":"Mycolic acid pathway"
},
{
"id":"FAS31",
"name":"FAS31",
"metabolites":{
"bketoc14acylACPFAS_c":1.0,
"co2_c":1.0,
"malc12aclACPFAS_c":-1.0
},
"lower_bound":0.0,
"upper_bound":1000.0,
"gene_reaction_rule":"Rv2524c",
"subsystem":"Mycolic acid pathway"
},
{
"id":"FAS30",
"name":"FAS30",
"metabolites":{
"c12acylACPFAS_c":-1.0,
"coa_c":1.0,
"malc12aclACPFAS_c":1.0,
"malcoa_c":-1.0
},
"lower_bound":0.0,
"upper_bound":1000.0,
"gene_reaction_rule":"Rv2524c",
"subsystem":"Mycolic acid pathway"
},
{
"id":"XPPT",
"name":"xanthine phosphoribosyltransferase",
"metabolites":{
"ppi_c":1.0,
"prpp_c":-1.0,
"xan_c":-1.0,
"xmp_c":1.0
},
"lower_bound":0.0,
"upper_bound":1000.0,
"gene_reaction_rule":"Rv3624c",
"subsystem":"Purine metabolism"
},
{
"id":"GUAPRT",
"name":"guanine phosphoribosyltransferase",
"metabolites":{
"gmp_c":1.0,
"gua_c":-1.0,
"ppi_c":1.0,
"prpp_c":-1.0
},
"lower_bound":0.0,
"upper_bound":1000.0,
"gene_reaction_rule":"Rv3624c",
"subsystem":"Purine metabolism"
},
{
"id":"HXPRT",
"name":"hypoxanthine phosphoribosyltransferase (Hypoxanthine)",
"metabolites":{
"hxan_c":-1.0,
"imp_c":1.0,
"ppi_c":1.0,
"prpp_c":-1.0
},
"lower_bound":0.0,
"upper_bound":1000.0,
"gene_reaction_rule":"Rv3624c",
"subsystem":"Purine metabolism"
},
{
"id":"GTPCI",
"name":"GTP cyclohydrolase I",
"metabolites":{
"ahdt_c":1.0,
"for_c":1.0,
"gtp_c":-1.0,
"h2o_c":-1.0
},
"lower_bound":0.0,
"upper_bound":1000.0,
"gene_reaction_rule":"Rv3609c",
"subsystem":"Folate biosynthesis"
},
{
"id":"FAS39",
"name":"FAS39",
"metabolites":{
"c16acylACPFAS_c":1.0,
"h_c":-1.0,
"nad_c":1.0,
"nadh_c":-1.0,
"td2ec16acylacpfas_c":-1.0
},
"lower_bound":0.0,
"upper_bound":1000.0,
"gene_reaction_rule":"Rv2524c",
"subsystem":"Mycolic acid pathway"
},
{
"id":"FAS38",
"name":"FAS38",
"metabolites":{
"3hc16acylACPFAS_c":-1.0,
"h2o_c":1.0,
"td2ec16acylacpfas_c":1.0
},
"lower_bound":0.0,
"upper_bound":1000.0,
"gene_reaction_rule":"Rv2524c",
"subsystem":"Mycolic acid pathway"
},
{
"id":"G6PDA",
"name":"glucosamine-6-phosphate deaminase",
"metabolites":{
"f6p_c":1.0,
"gam6p_c":-1.0,
"h2o_c":-1.0,
"nh3_c":1.0
},
"lower_bound":-1000.0,
"upper_bound":1000.0,
"gene_reaction_rule":"",
"subsystem":"Amino sugar and nucleotide sugar metabolism"
},
{
"id":"CITt7",
"name":"Citrate transport via succinate antiport",
"metabolites":{
"cit_c":1.0,
"cit_e":-1.0,
"succ_c":-1.0,
"succ_e":1.0
},
"lower_bound":-1000.0,
"upper_bound":1000.0,
"gene_reaction_rule":"",
"subsystem":"Transport"
},
{
"id":"ADNt2",
"name":"adenosine transport in via proton symport",
"metabolites":{
"adn_c":1.0,
"adn_e":-1.0,
"h_c":-1.0,
"h_e":1.0
},
"lower_bound":-1000.0,
"upper_bound":1000.0,
"gene_reaction_rule":"",
"subsystem":"Transport"
},
{
"id":"TRE6PP",
"name":"trehalose-phosphatase",
"metabolites":{
"h2o_c":-1.0,
"pi_c":1.0,
"tre6p_c":-1.0,
"tre_c":1.0
},
"lower_bound":0.0,
"upper_bound":1000.0,
"gene_reaction_rule":"Rv2006 or Rv3372",
"subsystem":"Starch and sucrose metabolism"
},
{
"id":"HOPNTAL2",
"name":"4-hydroxy-2-oxopentanoate aldolase(p-xylene)",
"metabolites":{
"4hoxoh_c":-1.0,
"ppal_c":1.0,
"pyr_c":1.0
},
"lower_bound":0.0,
"upper_bound":1000.0,
"gene_reaction_rule":"Rv3534c",
"subsystem":"Cholesterol degradation"
},
{
"id":"CDPPT160190",
"name":"CDP diacylglycerol inositon 3-phosphatidyltransferase",
"metabolites":{
"cdpc16c19g_c":-1.0,
"cmp_c":1.0,
"inost_c":-1.0,
"ptd1ino160190_c":1.0
},
"lower_bound":0.0,
"upper_bound":1000.0,
"gene_reaction_rule":"Rv2612c",
"subsystem":"Lipid metabolism"
},
{
"id":"VALt2r_rev",
"name":"T00183b",
"metabolites":{
"adp_c":1.0,
"atp_c":-1.0,
"h2o_c":-1.0,
"pi_c":1.0,
"val__L_c":-1.0,
"val__L_e":1.0
},
"lower_bound":0.0,
"upper_bound":1000.0,
"gene_reaction_rule":"",
"subsystem":"Transport"
},
{
"id":"PGSA160190",
"name":"Phosphatidylglycerol synthase (C16:0,C19:0)",
"metabolites":{
"cdpc16c19g_c":-1.0,
"cmp_c":1.0,
"glyc3p_c":-1.0,
"pgp160190_c":1.0
},
"lower_bound":-1000.0,
"upper_bound":1000.0,
"gene_reaction_rule":"Rv2746c",
"subsystem":"Glycerophospholipid metabolism"
},
{
"id":"PGSA2",
"name":"MNXR1099",
"metabolites":{
"clpn_TB_c":1.0,
"glyc_c":1.0,
"pg160190_c":-2.0
},
"lower_bound":0.0,
"upper_bound":1000.0,
"gene_reaction_rule":"Rv1822",
"subsystem":"Glycerophospholipid metabolism"
},
{
"id":"MAS6",
"name":"MAS6",
"metabolites":{
"co2_c":1.0,
"coa_c":1.0,
"dmlgncACP_c":1.0,
"h2o_c":1.0,
"h_c":-2.0,
"mbhnACP_c":-1.0,
"mmcoa__S_c":-1.0,
"nadp_c":2.0,
"nadph_c":-2.0
},
"lower_bound":0.0,
"upper_bound":1000.0,
"gene_reaction_rule":"Rv2940c",
"subsystem":"Dimycocerosate ester biosynthesis"
},
{
"id":"MCACP",
"name":"MCACP",
"metabolites":{
"dmbhnACP_c":-0.05,
"dmlgncACP_c":-0.05,
"mycocerosoylacp_c":1.0,
"pmdecaACP_c":-0.05,
"pmoctaACP_c":-0.05,
"tamhexcACP_c":-0.65,
"tamoctaACP_c":-0.05,
"tmhexcACP_c":-0.05,
"tmlgncACP_c":-0.05
},
"lower_bound":0.0,
"upper_bound":1000.0,
"gene_reaction_rule":"",
"subsystem":"Dimycocerosate ester biosynthesis"
},
{
"id":"RBFSb",
"name":"riboflavin synthase",
"metabolites":{
"4r5au_c":1.0,
"dmlz_c":-2.0,
"ribflv_c":1.0
},
"lower_bound":0.0,
"upper_bound":1000.0,
"gene_reaction_rule":"Rv1412",
"subsystem":"Riboflavin metabolism"
},
{
"id":"PPSC1",
"name":"PPSC1",
"metabolites":{
"co2_c":1.0,
"coa_c":1.0,
"h2o_c":1.0,
"h_c":-2.0,
"malcoa_c":-1.0,
"nad_c":2.0,
"nadh_c":-2.0,
"ph35dhc27acylacp_c":-1.0,
"ph57dhc29acylacp_c":1.0
},
"lower_bound":0.0,
"upper_bound":1000.0,
"gene_reaction_rule":"Rv2933",
"subsystem":"Dimycocerosate ester biosynthesis"
},
{
"id":"OTSB1",
"name":"MNXR90564",
"metabolites":{
"h2o_c":-1.0,
"pi_c":1.0,
"tre6mm_c":1.0,
"tre6mmp_c":-1.0
},
"lower_bound":0.0,
"upper_bound":1000.0,
"gene_reaction_rule":"Rv3400 or Rv2006",
"subsystem":"Mycolic acid pathway"
},
{
"id":"ECHA192",
"name":"ECHA192",
"metabolites":{
"cholenec5coa_c":-1.0,
"h2o_c":-1.0,
"hcholc5coa_c":1.0
},
"lower_bound":-1000.0,
"upper_bound":1000.0,
"gene_reaction_rule":"Rv3516 or Rv3538",
"subsystem":"Cholesterol degradation"
},
{
"id":"MNt2",
"name":"manganese transport in via proton symport",
"metabolites":{
"h_c":-2.0,
"h_e":2.0,
"mn2_c":1.0,
"mn2_e":-1.0
},
"lower_bound":-1000.0,
"upper_bound":1000.0,
"gene_reaction_rule":"Rv0924c",
"subsystem":"Transport"
},
{
"id":"NAGINSP",
"name":"MNXR61204",
"metabolites":{
"iacgam3p_c":1.0,
"mi3p__D_c":-1.0,
"uacgam_c":-1.0,
"udp_c":1.0
},
"lower_bound":0.0,
"upper_bound":1000.0,
"gene_reaction_rule":"Rv0486",
"subsystem":"Inositol phosphate metabolism"
},
{
"id":"MALS",
"name":"malate synthase",
"metabolites":{
"accoa_c":-1.0,
"coa_c":1.0,
"glx_c":-1.0,
"h2o_c":-1.0,
"mal_c":1.0
},
"lower_bound":0.0,
"upper_bound":1000.0,
"gene_reaction_rule":"Rv1837c",
"subsystem":"Glyoxylate and dicarboxylate metabolism"
},
{
"id":"DCPDP",
"name":"decaprenyl-diphosphatase",
"metabolites":{
"decd_tb_c":1.0,
"decdp_tb_c":-1.0,
"h2o_c":-1.0,
"pi_c":1.0
},
"lower_bound":-1000.0,
"upper_bound":1000.0,
"gene_reaction_rule":"Rv2136c",
"subsystem":"Peptidoglycan biosynthesis"
},
{
"id":"ASNN",
"name":"L-asparaginase",
"metabolites":{
"asn_c":-1.0,
"asp__L_c":1.0,
"h2o_c":-1.0,
"nh3_c":1.0
},
"lower_bound":0.0,
"upper_bound":1000.0,
"gene_reaction_rule":"Rv1538c",
"subsystem":"Alanine, aspartate and glutamate metabolism"
},
{
"id":"INO1",
"name":"MNXR75043",
"metabolites":{
"g6p_c":-1.0,
"mi3p__D_c":1.0
},
"lower_bound":-1000.0,
"upper_bound":1000.0,
"gene_reaction_rule":"Rv0046c",
"subsystem":"Inositol phosphate metabolism"
},
{
"id":"PNCA",
"name":"MNXR3835",
"metabolites":{
"h2o_c":-1.0,
"nac_c":1.0,
"ncam_c":-1.0,
"nh3_c":1.0
},
"lower_bound":-1000.0,
"upper_bound":1000.0,
"gene_reaction_rule":"Rv2043c",
"subsystem":"Nicotinate and nicotinamide metabolism"
},
{
"id":"FADE2",
"name":"FADE2",
"metabolites":{
"accoa_c":1.0,
"coa_c":-1.0,
"fad_c":-1.0,
"fadh2_c":1.0,
"h2o_c":-1.0,
"h_c":1.0,
"hpdcalcoa_c":-1.0,
"nad_c":-1.0,
"nadh_c":1.0,
"ptdcacoa_c":1.0
},
"lower_bound":0.0,
"upper_bound":1000.0,
"gene_reaction_rule":"(Rv0131c or Rv0154c or Rv0215c or Rv0231 or Rv0244c or Rv0271c or Rv0400c or Rv0752c or Rv0873 or Rv0972c or Rv0975c or Rv1467c or Rv1679 or Rv1933c or Rv1934c or Rv2724c or Rv2789c or Rv3061c or Rv3139 or Rv3140 or Rv3274c or Rv3562 or Rv3563 or Rv3564 or Rv3573c or Rv3761c or Rv3797 or Rv0672 or Rv2500c) and (Rv0222 or Rv0456c or Rv0632c or Rv0673 or Rv0675 or Rv0905 or Rv0971c or Rv1070c or Rv1071c or Rv1141c or Rv1142c or Rv1472 or Rv1935c or Rv2486 or Rv2679 or Rv2831 or Rv3039c or Rv3373 or Rv3374 or Rv3516 or Rv3774) and (Rv0468 or Rv0860 or Rv1715 or Rv1912c or Rv3141) and (Rv0243 or Rv0859 or Rv1074c or Rv1323 or Rv3556c)",
"subsystem":"Lipid metabolism"
},
{
"id":"FADE3",
"name":"FADE3",
"metabolites":{
"accoa_c":1.0,
"coa_c":-1.0,
"fad_c":-1.0,
"fadh2_c":1.0,
"h2o_c":-1.0,
"h_c":1.0,
"nad_c":-1.0,
"nadh_c":1.0,
"ptdcacoa_c":-1.0,
"trdcalcoa_c":1.0
},
"lower_bound":0.0,
"upper_bound":1000.0,
"gene_reaction_rule":"(Rv0131c or Rv0154c or Rv0215c or Rv0231 or Rv0244c or Rv0271c or Rv0400c or Rv0752c or Rv0873 or Rv0972c or Rv0975c or Rv1467c or Rv1679 or Rv1933c or Rv1934c or Rv2724c or Rv2789c or Rv3061c or Rv3139 or Rv3140 or Rv3274c or Rv3562 or Rv3563 or Rv3564 or Rv3573c or Rv3761c or Rv3797 or Rv0672 or Rv2500c) and (Rv0222 or Rv0456c or Rv0632c or Rv0673 or Rv0675 or Rv0905 or Rv0971c or Rv1070c or Rv1071c or Rv1141c or Rv1142c or Rv1472 or Rv1935c or Rv2486 or Rv2679 or Rv2831 or Rv3039c or Rv3373 or Rv3374 or Rv3516 or Rv3774) and (Rv0468 or Rv0860 or Rv1715 or Rv1912c or Rv3141) and (Rv0243 or Rv0859 or Rv1074c or Rv1323 or Rv3556c)",
"subsystem":"Lipid metabolism"
},
{
"id":"CHORM",
"name":"chorismate mutase",
"metabolites":{
"chor_c":-1.0,
"pphn_c":1.0
},
"lower_bound":-1000.0,
"upper_bound":1000.0,
"gene_reaction_rule":"Rv1885c or Rv0948c",
"subsystem":"Phenylalanine, tyrosine and tryptophan biosynthesis"
},
{
"id":"FADE1",
"name":"FADE1",
"metabolites":{
"accoa_c":1.0,
"coa_c":-1.0,
"fad_c":-1.0,
"fadh2_c":1.0,
"h2o_c":-1.0,
"h_c":1.0,
"hpdcalcoa_c":1.0,
"nad_c":-1.0,
"nadh_c":1.0,
"nondcacoa_c":-1.0
},
"lower_bound":0.0,
"upper_bound":1000.0,
"gene_reaction_rule":"(Rv0131c or Rv0154c or Rv0215c or Rv0231 or Rv0244c or Rv0271c or Rv0400c or Rv0752c or Rv0873 or Rv0972c or Rv0975c or Rv1467c or Rv1679 or Rv1933c or Rv1934c or Rv2724c or Rv2789c or Rv3061c or Rv3139 or Rv3140 or Rv3274c or Rv3562 or Rv3563 or Rv3564 or Rv3573c or Rv3761c or Rv3797 or Rv0672 or Rv2500c) and (Rv0222 or Rv0456c or Rv0632c or Rv0673 or Rv0675 or Rv0905 or Rv0971c or Rv1070c or Rv1071c or Rv1141c or Rv1142c or Rv1472 or Rv1935c or Rv2486 or Rv2679 or Rv2831 or Rv3039c or Rv3373 or Rv3374 or Rv3516 or Rv3774) and (Rv0468 or Rv0860 or Rv1715 or Rv1912c or Rv3141) and (Rv0243 or Rv0859 or Rv1074c or Rv1323 or Rv3556c)",
"subsystem":"Lipid metabolism"
},
{
"id":"FADE6",
"name":"FADE6",
"metabolites":{
"accoa_c":1.0,
"coa_c":-1.0,
"fad_c":-1.0,
"fadh2_c":1.0,
"h2o_c":-1.0,
"h_c":1.0,
"hpalcoa_c":1.0,
"nad_c":-1.0,
"nadh_c":1.0,
"nndccoa_c":-1.0
},
"lower_bound":0.0,
"upper_bound":1000.0,
"gene_reaction_rule":"(Rv0131c or Rv0154c or Rv0215c or Rv0231 or Rv0244c or Rv0271c or Rv0400c or Rv0752c or Rv0873 or Rv0972c or Rv0975c or Rv1467c or Rv1679 or Rv1933c or Rv1934c or Rv2724c or Rv2789c or Rv3061c or Rv3139 or Rv3140 or Rv3274c or Rv3562 or Rv3563 or Rv3564 or Rv3573c or Rv3761c or Rv3797 or Rv0672 or Rv2500c) and (Rv0222 or Rv0456c or Rv0632c or Rv0673 or Rv0675 or Rv0905 or Rv0971c or Rv1070c or Rv1071c or Rv1141c or Rv1142c or Rv1472 or Rv1935c or Rv2486 or Rv2679 or Rv2831 or Rv3039c or Rv3373 or Rv3374 or Rv3516 or Rv3774) and (Rv0468 or Rv0860 or Rv1715 or Rv1912c or Rv3141) and (Rv0243 or Rv0859 or Rv1074c or Rv1323 or Rv3556c)",
"subsystem":"Lipid metabolism"
},
{
"id":"FADE7",
"name":"FADE7",
"metabolites":{
"accoa_c":1.0,
"coa_c":-1.0,
"fad_c":-1.0,
"fadh2_c":1.0,
"h2o_c":-1.0,
"h_c":1.0,
"hpalcoa_c":-1.0,
"nad_c":-1.0,
"nadh_c":1.0,
"ptcoa_c":1.0
},
"lower_bound":0.0,
"upper_bound":1000.0,
"gene_reaction_rule":"(Rv0131c or Rv0154c or Rv0215c or Rv0231 or Rv0244c or Rv0271c or Rv0400c or Rv0752c or Rv0873 or Rv0972c or Rv0975c or Rv1467c or Rv1679 or Rv1933c or Rv1934c or Rv2724c or Rv2789c or Rv3061c or Rv3139 or Rv3140 or Rv3274c or Rv3562 or Rv3563 or Rv3564 or Rv3573c or Rv3761c or Rv3797 or Rv0672 or Rv2500c) and (Rv0222 or Rv0456c or Rv0632c or Rv0673 or Rv0675 or Rv0905 or Rv0971c or Rv1070c or Rv1071c or Rv1141c or Rv1142c or Rv1472 or Rv1935c or Rv2486 or Rv2679 or Rv2831 or Rv3039c or Rv3373 or Rv3374 or Rv3516 or Rv3774) and (Rv0468 or Rv0860 or Rv1715 or Rv1912c or Rv3141) and (Rv0243 or Rv0859 or Rv1074c or Rv1323 or Rv3556c)",
"subsystem":"Lipid metabolism"
},
{
"id":"FADE4",
"name":"FADE4",
"metabolites":{
"accoa_c":1.0,
"coa_c":-1.0,
"fad_c":-1.0,
"fadh2_c":1.0,
"h2o_c":-1.0,
"h_c":1.0,
"nad_c":-1.0,
"nadh_c":1.0,
"trdcalcoa_c":-1.0,
"undcoa_c":1.0
},
"lower_bound":0.0,
"upper_bound":1000.0,
"gene_reaction_rule":"(Rv0131c or Rv0154c or Rv0215c or Rv0231 or Rv0244c or Rv0271c or Rv0400c or Rv0752c or Rv0873 or Rv0972c or Rv0975c or Rv1467c or Rv1679 or Rv1933c or Rv1934c or Rv2724c or Rv2789c or Rv3061c or Rv3139 or Rv3140 or Rv3274c or Rv3562 or Rv3563 or Rv3564 or Rv3573c or Rv3761c or Rv3797 or Rv0672 or Rv2500c) and (Rv0222 or Rv0456c or Rv0632c or Rv0673 or Rv0675 or Rv0905 or Rv0971c or Rv1070c or Rv1071c or Rv1141c or Rv1142c or Rv1472 or Rv1935c or Rv2486 or Rv2679 or Rv2831 or Rv3039c or Rv3373 or Rv3374 or Rv3516 or Rv3774) and (Rv0468 or Rv0860 or Rv1715 or Rv1912c or Rv3141) and (Rv0243 or Rv0859 or Rv1074c or Rv1323 or Rv3556c)",
"subsystem":"Lipid metabolism"
},
{
"id":"FADE5",
"name":"FADE5",
"metabolites":{
"accoa_c":1.0,
"coa_c":-1.0,
"fad_c":-1.0,
"fadh2_c":1.0,
"h2o_c":-1.0,
"h_c":1.0,
"nad_c":-1.0,
"nadh_c":1.0,
"nndccoa_c":1.0,
"undcoa_c":-1.0
},
"lower_bound":0.0,
"upper_bound":1000.0,
"gene_reaction_rule":"(Rv0131c or Rv0154c or Rv0215c or Rv0231 or Rv0244c or Rv0271c or Rv0400c or Rv0752c or Rv0873 or Rv0972c or Rv0975c or Rv1467c or Rv1679 or Rv1933c or Rv1934c or Rv2724c or Rv2789c or Rv3061c or Rv3139 or Rv3140 or Rv3274c or Rv3562 or Rv3563 or Rv3564 or Rv3573c or Rv3761c or Rv3797 or Rv0672 or Rv2500c) and (Rv0222 or Rv0456c or Rv0632c or Rv0673 or Rv0675 or Rv0905 or Rv0971c or Rv1070c or Rv1071c or Rv1141c or Rv1142c or Rv1472 or Rv1935c or Rv2486 or Rv2679 or Rv2831 or Rv3039c or Rv3373 or Rv3374 or Rv3516 or Rv3774) and (Rv0468 or Rv0860 or Rv1715 or Rv1912c or Rv3141) and (Rv0243 or Rv0859 or Rv1074c or Rv1323 or Rv3556c)",
"subsystem":"Lipid metabolism"
},
{
"id":"FADE233",
"name":"R02661",
"metabolites":{
"2mp2coa_c":1.0,
"fad_c":-1.0,
"fadh2_c":1.0,
"ibcoa_c":-1.0
},
"lower_bound":0.0,
"upper_bound":1000.0,
"gene_reaction_rule":"Rv3140",
"subsystem":"Lipid metabolism"
},
{
"id":"MBCOAi",
"name":"3-Methylbutanoyl-CoA:(acceptor) 2,3-oxidoreductase",
"metabolites":{
"3mb2coa_c":1.0,
"fad_c":-1.0,
"fadh2_c":1.0,
"ivcoa_c":-1.0
},
"lower_bound":0.0,
"upper_bound":1000.0,
"gene_reaction_rule":"Rv3140",
"subsystem":"Lipid metabolism"
},
{
"id":"OIVD3",
"name":"2-oxoisovalerate dehydrogenase (acylating; 3-methyl-2-oxopentanoate)",
"metabolites":{
"2mb2coa_c":1.0,
"2mbcoa_c":-1.0,
"fad_c":-1.0,
"fadh2_c":1.0
},
"lower_bound":0.0,
"upper_bound":1000.0,
"gene_reaction_rule":"Rv3140",
"subsystem":"Lipid metabolism"
},
{
"id":"PPNDH",
"name":"prephenate dehydratase",
"metabolites":{
"co2_c":1.0,
"h2o_c":1.0,
"phpyr_c":1.0,
"pphn_c":-1.0
},
"lower_bound":0.0,
"upper_bound":1000.0,
"gene_reaction_rule":"Rv3838c",
"subsystem":"Phenylalanine, tyrosine and tryptophan biosynthesis"
},
{
"id":"KATG1",
"name":"KATG1",
"metabolites":{
"no3_c":1.0,
"no_c":-1.0,
"o2_c":-1.0
},
"lower_bound":0.0,
"upper_bound":1000.0,
"gene_reaction_rule":"Rv1908c",
"subsystem":"Nitrogen metabolism"
},
{
"id":"CAT",
"name":"catalase",
"metabolites":{
"h2o2_c":-2.0,
"h2o_c":2.0,
"o2_c":1.0
},
"lower_bound":0.0,
"upper_bound":1000.0,
"gene_reaction_rule":"Rv1908c",
"subsystem":"Peroxide metabolism"
},
{
"id":"MCITS",
"name":"2-methylcitrate synthase",
"metabolites":{
"2mcit_c":1.0,
"coa_c":1.0,
"h2o_c":-1.0,
"oaa_c":-1.0,
"ppcoa_c":-1.0
},
"lower_bound":0.0,
"upper_bound":1000.0,
"gene_reaction_rule":"Rv1131",
"subsystem":"Citrate cycle (TCA cycle)"
},
{
"id":"AOXSr",
"name":"8-amino-7-oxononanoate synthase",
"metabolites":{
"8aonn_c":1.0,
"ala__L_c":-1.0,
"co2_c":1.0,
"coa_c":1.0,
"pmcoa_c":-1.0
},
"lower_bound":0.0,
"upper_bound":1000.0,
"gene_reaction_rule":"Rv1569 and Rv0032",
"subsystem":"Cofactor biosynthesis"
},
{
"id":"LEUabc_rev",
"name":"T00123b",
"metabolites":{
"adp_c":1.0,
"atp_c":-1.0,
"h2o_c":-1.0,
"leu__L_c":-1.0,
"leu__L_e":1.0,
"pi_c":1.0
},
"lower_bound":0.0,
"upper_bound":1000.0,
"gene_reaction_rule":"",
"subsystem":"Transport"
},
{
"id":"PYRD1",
"name":"PYRD1",
"metabolites":{
"dhor__S_c":-1.0,
"h2o2_c":1.0,
"o2_c":-1.0,
"orot_c":1.0
},
"lower_bound":0.0,
"upper_bound":1000.0,
"gene_reaction_rule":"Rv2139",
"subsystem":"Pyrimidine metabolism"
},
{
"id":"MYC1CYC5",
"name":"Mycolic Acid Cyclopropanation",
"metabolites":{
"CKC60MEROACYLACP_c":1.0,
"ahcys_c":1.0,
"amet_c":-1.0,
"cd37mkc59acylACP_c":-1.0
},
"lower_bound":0.0,
"upper_bound":1000.0,
"gene_reaction_rule":"Rv0644c",
"subsystem":"Mycolic acid pathway"
},
{
"id":"ETOHt2r",
"name":"ethanol reversible transport via proton symport",
"metabolites":{
"etoh_c":1.0,
"etoh_e":-1.0,
"h_c":-1.0,
"h_e":1.0
},
"lower_bound":-1000.0,
"upper_bound":1000.0,
"gene_reaction_rule":"",
"subsystem":"Transport"
},
{
"id":"MMAA24",
"name":"MNXR90593",
"metabolites":{
"ahcys_c":1.0,
"amet_c":-1.0,
"cd37mhmc58acylACP_c":-1.0,
"mmeroacidcyc2ACP_c":1.0
},
"lower_bound":0.0,
"upper_bound":1000.0,
"gene_reaction_rule":"Rv0644c or Rv0503c",
"subsystem":"Mycolic acid pathway"
},
{
"id":"MMAA23",
"name":"MMAA23",
"metabolites":{
"ahcys_c":1.0,
"amet_c":-1.0,
"cd131e19cpc55acylACP_c":1.0,
"cd21931ec54acylACP_c":-1.0
},
"lower_bound":0.0,
"upper_bound":1000.0,
"gene_reaction_rule":"Rv0644c",
"subsystem":"Mycolic acid pathway"
},
{
"id":"MCITL2",
"name":"methylisocitrate lyase",
"metabolites":{
"micit_c":-1.0,
"pyr_c":1.0,
"succ_c":1.0
},
"lower_bound":0.0,
"upper_bound":1000.0,
"gene_reaction_rule":"Rv0467 or (Rv1915 and Rv1916)",
"subsystem":"Methylcitrate cycle"
},
{
"id":"MMAA21",
"name":"MNXR90611",
"metabolites":{
"ahcys_c":1.0,
"amet_c":-1.0,
"cd131e19cpc51acylACP_c":1.0,
"cd21931ec50acylACP_c":-1.0
},
"lower_bound":0.0,
"upper_bound":1000.0,
"gene_reaction_rule":"Rv0644c",
"subsystem":"Mycolic acid pathway"
},
{
"id":"ASP1DC",
"name":"aspartate 1-decarboxylase",
"metabolites":{
"ala_c":1.0,
"asp__L_c":-1.0,
"co2_c":1.0
},
"lower_bound":0.0,
"upper_bound":1000.0,
"gene_reaction_rule":"Rv3601c",
"subsystem":"Alanine, aspartate and glutamate metabolism"
},
{
"id":"LPFPLT",
"name":"LPPG:Fo 2-phospho-L-lactate transferase",
"metabolites":{
"ddhrb_c":-1.0,
"f420_0_c":1.0,
"gmp_c":1.0,
"lppg_c":-1.0
},
"lower_bound":0.0,
"upper_bound":1000.0,
"gene_reaction_rule":"Rv3261 and Rv3262",
"subsystem":"Cofactor biosynthesis"
},
{
"id":"TREY",
"name":"MNXR86764",
"metabolites":{
"glycogen_c":-2.0,
"h2o_c":-1.0,
"tre_c":1.0
},
"lower_bound":0.0,
"upper_bound":1000.0,
"gene_reaction_rule":"Rv1563c or Rv1562c",
"subsystem":"Starch and sucrose metabolism"
},
{
"id":"Kabc_rev",
"name":"T00238b",
"metabolites":{
"adp_c":1.0,
"atp_c":-1.0,
"h2o_c":-1.0,
"k_c":-1.0,
"k_e":1.0,
"pi_c":1.0
},
"lower_bound":0.0,
"upper_bound":1000.0,
"gene_reaction_rule":"Rv2691 and Rv2692",
"subsystem":"Transport"
},
{
"id":"PC",
"name":"pyruvate carboxylase",
"metabolites":{
"adp_c":1.0,
"atp_c":-1.0,
"h_c":-1.0,
"hco3_c":-1.0,
"oaa_c":1.0,
"pi_c":1.0,
"pyr_c":-1.0
},
"lower_bound":0.0,
"upper_bound":1000.0,
"gene_reaction_rule":"Rv2967c",
"subsystem":"Citrate cycle (TCA cycle)"
},
{
"id":"FAS17",
"name":"FAS17",
"metabolites":{
"3hc8acylACPFAS_c":1.0,
"bketoc8acylACPFAS_c":-1.0,
"h_c":-1.0,
"nadp_c":1.0,
"nadph_c":-1.0
},
"lower_bound":0.0,
"upper_bound":1000.0,
"gene_reaction_rule":"Rv2524c",
"subsystem":"Mycolic acid pathway"
},
{
"id":"PCD",
"name":"MNXR23091",
"metabolites":{
"L2aadp_c":1.0,
"h2o_c":-2.0,
"h_c":1.0,
"nad_c":-1.0,
"nadh_c":1.0,
"thp2c_c":-1.0
},
"lower_bound":0.0,
"upper_bound":1000.0,
"gene_reaction_rule":"Rv3293",
"subsystem":"L-alpha-aminoadipic acid (L-AAA) biosynthesis"
},
{
"id":"CADVt",
"name":"Lysine/Cadaverine antiporter",
"metabolites":{
"15dap_c":-1.0,
"15dap_e":1.0,
"h_c":-1.0,
"h_e":1.0,
"lys__L_c":1.0,
"lys__L_e":-1.0
},
"lower_bound":-1000.0,
"upper_bound":1000.0,
"gene_reaction_rule":"",
"subsystem":"Transport"
},
{
"id":"FAS16",
"name":"FAS16",
"metabolites":{
"bketoc8acylACPFAS_c":1.0,
"co2_c":1.0,
"malc6aclACPFAS_c":-1.0
},
"lower_bound":0.0,
"upper_bound":1000.0,
"gene_reaction_rule":"Rv2524c",
"subsystem":"Mycolic acid pathway"
},
{
"id":"SHSL1",
"name":"O-succinylhomoserine lyase (L-cysteine)",
"metabolites":{
"cys__L_c":-1.0,
"cyst__L_c":1.0,
"succ_c":1.0,
"suchms_c":-1.0
},
"lower_bound":0.0,
"upper_bound":1000.0,
"gene_reaction_rule":"Rv1079",
"subsystem":"Cysteine and methionine metabolism"
},
{
"id":"SHSL4r",
"name":"O-succinylhomoserine lyase (elimination), reversible",
"metabolites":{
"2obut_c":1.0,
"h2o_c":-1.0,
"nh3_c":1.0,
"succ_c":1.0,
"suchms_c":-1.0
},
"lower_bound":0.0,
"upper_bound":1000.0,
"gene_reaction_rule":"Rv1079",
"subsystem":"Cysteine and methionine metabolism"
},
{
"id":"METB2",
"name":"MNXR1358",
"metabolites":{
"2obut_c":1.0,
"cys__L_c":1.0,
"cyst__L_c":-1.0,
"h2o_c":-1.0,
"nh3_c":1.0
},
"lower_bound":-1000.0,
"upper_bound":1000.0,
"gene_reaction_rule":"Rv1079",
"subsystem":"Cysteine and methionine metabolism"
},
{
"id":"METB1",
"name":"metb1",
"metabolites":{
"ac_c":1.0,
"achms_c":-1.0,
"cys__L_c":-1.0,
"cyst__L_c":1.0
},
"lower_bound":0.0,
"upper_bound":1000.0,
"gene_reaction_rule":"Rv1079",
"subsystem":"Cysteine and methionine metabolism"
},
{
"id":"ADA",
"name":"Adenosine deaminase",
"metabolites":{
"adn_c":-1.0,
"h2o_c":-1.0,
"ins_c":1.0,
"nh3_c":1.0
},
"lower_bound":0.0,
"upper_bound":1000.0,
"gene_reaction_rule":"Rv3313c",
"subsystem":"Purine metabolism"
},
{
"id":"HSA",
"name":"MNXR75761",
"metabolites":{
"34dhsa_c":1.0,
"3hsa_c":-1.0,
"fmn_c":1.0,
"fmnh2_c":-1.0,
"h2o_c":1.0,
"o2_c":-1.0
},
"lower_bound":0.0,
"upper_bound":1000.0,
"gene_reaction_rule":"Rv3570c and Rv3567c",
"subsystem":"Cholesterol degradation"
},
{
"id":"ADD2",
"name":"MNXR1403",
"metabolites":{
"dad_2_c":-1.0,
"din_c":1.0,
"h2o_c":-1.0,
"nh3_c":1.0
},
"lower_bound":0.0,
"upper_bound":1000.0,
"gene_reaction_rule":"Rv3313c",
"subsystem":"Purine metabolism"
},
{
"id":"APRAUR",
"name":"5-amino-6-(5-phosphoribosylamino)uracil reductase",
"metabolites":{
"5aprbu_c":1.0,
"5apru_c":-1.0,
"h_c":-1.0,
"nadp_c":1.0,
"nadph_c":-1.0
},
"lower_bound":0.0,
"upper_bound":1000.0,
"gene_reaction_rule":"Rv2671 or Rv1409",
"subsystem":"Riboflavin metabolism"
},
{
"id":"PEPCKm",
"name":"Phosphoenolpyruvate carboxykinase (GTP)",
"metabolites":{
"co2_c":-1.0,
"gdp_c":-1.0,
"gtp_c":1.0,
"oaa_c":1.0,
"pep_c":-1.0
},
"lower_bound":0.0,
"upper_bound":1000.0,
"gene_reaction_rule":"Rv0211",
"subsystem":"Glycolysis / Gluconeogenesis"
},
{
"id":"MCOATA",
"name":"Malonyl-CoA-ACP transacylase",
"metabolites":{
"ACP_c":-1.0,
"coa_c":1.0,
"malACP_c":1.0,
"malcoa_c":-1.0
},
"lower_bound":0.0,
"upper_bound":1000.0,
"gene_reaction_rule":"Rv2243",
"subsystem":"Mycolic acid pathway"
},
{
"id":"FADB3",
"name":"FADB3",
"metabolites":{
"h_c":1.0,
"hcholc5coa_c":-1.0,
"nad_c":-1.0,
"nadh_c":1.0,
"ocholc5coa_c":1.0
},
"lower_bound":0.0,
"upper_bound":1000.0,
"gene_reaction_rule":"Rv3502c",
"subsystem":"Cholesterol degradation"
},
{
"id":"FADB2",
"name":"FADB2",
"metabolites":{
"h_c":1.0,
"hcholc8coa_c":-1.0,
"nad_c":-1.0,
"nadh_c":1.0,
"ocholc8coa_c":1.0
},
"lower_bound":0.0,
"upper_bound":1000.0,
"gene_reaction_rule":"Rv3502c",
"subsystem":"Cholesterol degradation"
},
{
"id":"HBCO_nadp",
"name":"3-Hydroxybutanoyl-CoA:NADP+ oxidoreductase",
"metabolites":{
"3hbcoa_c":-1.0,
"aacoa_c":1.0,
"h_c":1.0,
"nadp_c":-1.0,
"nadph_c":1.0
},
"lower_bound":-1000.0,
"upper_bound":1000.0,
"gene_reaction_rule":"Rv0468 or Rv1715",
"subsystem":"Butanoate metabolism"
},
{
"id":"KDH",
"name":"KDH",
"metabolites":{
"akg_c":-1.0,
"co2_c":1.0,
"lpam_c":-1.0,
"sdhlam_c":1.0
},
"lower_bound":-1000.0,
"upper_bound":1000.0,
"gene_reaction_rule":"Rv1248c",
"subsystem":"Lipoamide metabolism"
},
{
"id":"FADD344",
"name":"FADD344",
"metabolites":{
"amp_c":1.0,
"atp_c":-1.0,
"coa_c":1.0,
"h2o_c":-2.0,
"hexc_c":1.0,
"hexccoa_c":-1.0,
"ppi_c":1.0
},
"lower_bound":0.0,
"upper_bound":1000.0,
"gene_reaction_rule":"Rv0035 or Rv0099 or Rv0119 or Rv0166 or Rv0214 or Rv0270 or Rv0404 or Rv0551c or Rv0852 or Rv1058 or Rv1185c or Rv1193 or Rv1206 or Rv1427c or Rv1521 or Rv1529 or Rv1549 or Rv1550 or Rv1750c or Rv1925 or Rv2187 or Rv2505c or Rv2590 or Rv2930 or Rv2941 or Rv2948c or Rv2950c or Rv3089 or Rv3506 or Rv3513c or Rv3515c or Rv3561 or Rv3801c or Rv3826",
"subsystem":"Lipid metabolism"
},
{
"id":"FADD345",
"name":"FADD345",
"metabolites":{
"amp_c":1.0,
"atp_c":-1.0,
"coa_c":-1.0,
"hexc_c":-1.0,
"hexccoa_c":1.0,
"ppi_c":1.0
},
"lower_bound":0.0,
"upper_bound":1000.0,
"gene_reaction_rule":"Rv0035 or Rv0099 or Rv0119 or Rv0166 or Rv0214 or Rv0270 or Rv0404 or Rv0551c or Rv0852 or Rv1058 or Rv1185c or Rv1193 or Rv1206 or Rv1427c or Rv1521 or Rv1529 or Rv1549 or Rv1550 or Rv1750c or Rv1925 or Rv2187 or Rv2505c or Rv2590 or Rv2930 or Rv2941 or Rv2948c or Rv2950c or Rv3089 or Rv3506 or Rv3513c or Rv3515c or Rv3561 or Rv3801c or Rv3826",
"subsystem":"Lipid metabolism"
},
{
"id":"FADD346",
"name":"FADD346",
"metabolites":{
"amp_c":1.0,
"atp_c":-1.0,
"coa_c":1.0,
"h2o_c":-2.0,
"lgnc_c":1.0,
"lgnccoa_c":-1.0,
"ppi_c":1.0
},
"lower_bound":0.0,
"upper_bound":1000.0,
"gene_reaction_rule":"Rv0035 or Rv0099 or Rv0119 or Rv0166 or Rv0214 or Rv0270 or Rv0404 or Rv0551c or Rv0852 or Rv1058 or Rv1185c or Rv1193 or Rv1206 or Rv1427c or Rv1521 or Rv1529 or Rv1549 or Rv1550 or Rv1750c or Rv1925 or Rv2187 or Rv2505c or Rv2590 or Rv2930 or Rv2941 or Rv2948c or Rv2950c or Rv3089 or Rv3506 or Rv3513c or Rv3515c or Rv3561 or Rv3801c or Rv3826",
"subsystem":"Lipid metabolism"
},
{
"id":"FADD347",
"name":"FADD347",
"metabolites":{
"amp_c":1.0,
"atp_c":-1.0,
"coa_c":-1.0,
"lgnc_c":-1.0,
"lgnccoa_c":1.0,
"ppi_c":1.0
},
"lower_bound":0.0,
"upper_bound":1000.0,
"gene_reaction_rule":"Rv0035 or Rv0099 or Rv0119 or Rv0166 or Rv0214 or Rv0270 or Rv0404 or Rv0551c or Rv0852 or Rv1058 or Rv1185c or Rv1193 or Rv1206 or Rv1427c or Rv1521 or Rv1529 or Rv1549 or Rv1550 or Rv1750c or Rv1925 or Rv2187 or Rv2505c or Rv2590 or Rv2930 or Rv2941 or Rv2948c or Rv2950c or Rv3089 or Rv3506 or Rv3513c or Rv3515c or Rv3561 or Rv3801c or Rv3826",
"subsystem":"Lipid metabolism"
},
{
"id":"FACOAL100",
"name":"FADD341",
"metabolites":{
"amp_c":1.0,
"atp_c":-1.0,
"coa_c":-1.0,
"dca_c":-1.0,
"dcacoa_c":1.0,
"ppi_c":1.0
},
"lower_bound":0.0,
"upper_bound":1000.0,
"gene_reaction_rule":"Rv0035 or Rv0099 or Rv0119 or Rv0166 or Rv0214 or Rv0270 or Rv0404 or Rv0551c or Rv0852 or Rv1058 or Rv1185c or Rv1193 or Rv1206 or Rv1427c or Rv1521 or Rv1529 or Rv1549 or Rv1550 or Rv1750c or Rv1925 or Rv2187 or Rv2505c or Rv2590 or Rv2930 or Rv2941 or Rv2948c or Rv2950c or Rv3089 or Rv3506 or Rv3513c or Rv3515c or Rv3561 or Rv3801c or Rv3826",
"subsystem":"Lipid metabolism"
},
{
"id":"FADD342",
"name":"FADD342",
"metabolites":{
"amp_c":1.0,
"atp_c":-1.0,
"coa_c":1.0,
"h2o_c":-2.0,
"ppi_c":1.0,
"ptdca_c":1.0,
"ptdcacoa_c":-1.0
},
"lower_bound":0.0,
"upper_bound":1000.0,
"gene_reaction_rule":"Rv0035 or Rv0099 or Rv0119 or Rv0166 or Rv0214 or Rv0270 or Rv0404 or Rv0551c or Rv0852 or Rv1058 or Rv1185c or Rv1193 or Rv1206 or Rv1427c or Rv1521 or Rv1529 or Rv1549 or Rv1550 or Rv1750c or Rv1925 or Rv2187 or Rv2505c or Rv2590 or Rv2930 or Rv2941 or Rv2948c or Rv2950c or Rv3089 or Rv3506 or Rv3513c or Rv3515c or Rv3561 or Rv3801c or Rv3826",
"subsystem":"Lipid metabolism"
},
{
"id":"DHPPDA2",
"name":"diaminohydroxyphosphoribosylaminopryrimidine deaminase (25drapp)",
"metabolites":{
"25drapp_c":-1.0,
"5apru_c":1.0,
"h2o_c":-1.0,
"nh3_c":1.0
},
"lower_bound":0.0,
"upper_bound":1000.0,
"gene_reaction_rule":"Rv2671 or Rv1409",
"subsystem":"Riboflavin metabolism"
},
{
"id":"TDPDRR",
"name":"dTDP-4-dehydrorhamnose reductase",
"metabolites":{
"dtdp4d6dm_c":-1.0,
"dtdprmn_c":1.0,
"h_c":-1.0,
"nadp_c":1.0,
"nadph_c":-1.0
},
"lower_bound":0.0,
"upper_bound":1000.0,
"gene_reaction_rule":"",
"subsystem":"Polyketide sugar unit biosynthesis"
},
{
"id":"O16RHAT",
"name":"rhamnosyltransferase (LPS O16 antigen biosynthesis)",
"metabolites":{
"dtdp_c":1.0,
"dtdprmn_c":-1.0,
"ragund_c":1.0,
"unaga_c":-1.0
},
"lower_bound":0.0,
"upper_bound":1000.0,
"gene_reaction_rule":"Rv3265c and Rv1525",
"subsystem":"Arabinogalactan biosynthesis"
},
{
"id":"ORNDC",
"name":"Ornithine Decarboxylase",
"metabolites":{
"co2_c":1.0,
"orn_c":-1.0,
"ptrc_c":1.0
},
"lower_bound":0.0,
"upper_bound":1000.0,
"gene_reaction_rule":"Rv2531c",
"subsystem":"Spermidine biosynthesis"
},
{
"id":"ECOAH9ir",
"name":"2-Methylprop-2-enoyl-CoA (2-Methylbut-2-enoyl-CoA)",
"metabolites":{
"2mb2coa_c":-1.0,
"3hmbcoa_c":1.0,
"h2o_c":-1.0
},
"lower_bound":0.0,
"upper_bound":1000.0,
"gene_reaction_rule":"Rv1070c or Rv0905 or Rv2486 or Rv1472 or Rv3774",
"subsystem":"Valine, leucine and isoleucine degradation"
},
{
"id":"ECOAH12",
"name":"3-hydroxyacyl-CoA dehydratase (3-hydroxyisobutyryl-CoA) (mitochondria)",
"metabolites":{
"2mp2coa_c":-1.0,
"3hibutcoa_c":1.0,
"h2o_c":-1.0
},
"lower_bound":0.0,
"upper_bound":1000.0,
"gene_reaction_rule":"Rv1070c or Rv0905 or Rv2486 or Rv1472 or Rv3774",
"subsystem":"Valine, leucine and isoleucine degradation"
},
{
"id":"FBIA2",
"name":"MNXR71589",
"metabolites":{
"f420_1_c":-1.0,
"f420_c":1.0,
"gdp_c":1.0,
"glu__L_c":-1.0,
"gtp_c":-1.0,
"pi_c":1.0
},
"lower_bound":0.0,
"upper_bound":1000.0,
"gene_reaction_rule":"Rv3261",
"subsystem":"Cofactor biosynthesis"
},
{
"id":"GF4GL_0",
"name":"GF4GL 0",
"metabolites":{
"f420_0_c":-1.0,
"f420_1_c":1.0,
"gdp_c":1.0,
"glu__L_c":-1.0,
"gtp_c":-1.0,
"pi_c":1.0
},
"lower_bound":0.0,
"upper_bound":1000.0,
"gene_reaction_rule":"Rv3261",
"subsystem":"Cofactor biosynthesis"
},
{
"id":"PGPP160190",
"name":"phosphatidylglycerol phosphate phosphatase (C16:0, C19:0)",
"metabolites":{
"h2o_c":-1.0,
"pg160190_c":1.0,
"pgp160190_c":-1.0,
"pi_c":1.0
},
"lower_bound":0.0,
"upper_bound":1000.0,
"gene_reaction_rule":"",
"subsystem":"Glycerophospholipid metabolism"
},
{
"id":"KASB20",
"name":"MNXR90619",
"metabolites":{
"ACP_c":1.0,
"bketoc58acylACP_c":1.0,
"co2_c":1.0,
"hexptcACP_c":-1.0,
"malACP_c":-1.0
},
"lower_bound":0.0,
"upper_bound":1000.0,
"gene_reaction_rule":"Rv2246 and Rv2245",
"subsystem":"Mycolic acid pathway"
},
{
"id":"FABG18",
"name":"FABG18",
"metabolites":{
"3hc52acylACP_c":1.0,
"bketoc52acylACP_c":-1.0,
"h_c":-1.0,
"nadp_c":1.0,
"nadph_c":-1.0
},
"lower_bound":0.0,
"upper_bound":1000.0,
"gene_reaction_rule":"Rv1483 or Rv1350 or Rv2002 or Rv0242c or Rv2766c",
"subsystem":"Mycolic acid pathway"
},
{
"id":"MYCON5",
"name":"Mycolic Acid Condensation",
"metabolites":{
"CKC60MEROACYLAMP_c":-1.0,
"amp_c":1.0,
"chexccoa_c":-1.0,
"co2_c":1.0,
"coa_c":1.0,
"h2o_c":-1.0,
"h_c":-1.0,
"mkmycolate_c":1.0,
"nad_c":1.0,
"nadh_c":-1.0
},
"lower_bound":0.0,
"upper_bound":1000.0,
"gene_reaction_rule":"Rv3800c",
"subsystem":"Mycolic acid pathway"
},
{
"id":"GLYK",
"name":"glycerol kinase",
"metabolites":{
"adp_c":1.0,
"atp_c":-1.0,
"glyc3p_c":1.0,
"glyc_c":-1.0
},
"lower_bound":0.0,
"upper_bound":1000.0,
"gene_reaction_rule":"Rv3696c",
"subsystem":"Glycerolipid metabolism"
},
{
"id":"ADOCBIK",
"name":"Adenosyl cobinamide kinase",
"metabolites":{
"adocbi_c":-1.0,
"adocbip_c":1.0,
"adp_c":1.0,
"atp_c":-1.0
},
"lower_bound":0.0,
"upper_bound":1000.0,
"gene_reaction_rule":"Rv0254c",
"subsystem":"Cofactor biosynthesis"
},
{
"id":"ENO",
"name":"enolase",
"metabolites":{
"2pg_c":-1.0,
"h2o_c":1.0,
"pep_c":1.0
},
"lower_bound":-1000.0,
"upper_bound":1000.0,
"gene_reaction_rule":"Rv1023",
"subsystem":"Glycolysis / Gluconeogenesis"
},
{
"id":"FADD348",
"name":"FADD348",
"metabolites":{
"amp_c":1.0,
"atp_c":-1.0,
"behen_c":1.0,
"behencoa_c":-1.0,
"coa_c":1.0,
"h2o_c":-2.0,
"ppi_c":1.0
},
"lower_bound":0.0,
"upper_bound":1000.0,
"gene_reaction_rule":"Rv0035 or Rv0099 or Rv0119 or Rv0166 or Rv0214 or Rv0270 or Rv0404 or Rv0551c or Rv0852 or Rv1058 or Rv1185c or Rv1193 or Rv1206 or Rv1427c or Rv1521 or Rv1529 or Rv1549 or Rv1550 or Rv1750c or Rv1925 or Rv2187 or Rv2505c or Rv2590 or Rv2930 or Rv2941 or Rv2948c or Rv2950c or Rv3089 or Rv3506 or Rv3513c or Rv3515c or Rv3561 or Rv3801c or Rv3826",
"subsystem":"Lipid metabolism"
},
{
"id":"HIBH",
"name":"3-hydroxyisobutyryl-coa hydrolase, mitochondrial",
"metabolites":{
"3hib_c":1.0,
"3hibutcoa_c":-1.0,
"coa_c":1.0,
"h2o_c":-1.0
},
"lower_bound":0.0,
"upper_bound":1000.0,
"gene_reaction_rule":"",
"subsystem":"Valine, leucine and isoleucine degradation"
},
{
"id":"FADD349",
"name":"FADD349",
"metabolites":{
"amp_c":1.0,
"atp_c":-1.0,
"coa_c":1.0,
"h2o_c":-2.0,
"hxa_c":1.0,
"hxcoa_c":-1.0,
"ppi_c":1.0
},
"lower_bound":0.0,
"upper_bound":1000.0,
"gene_reaction_rule":"Rv0035 or Rv0099 or Rv0119 or Rv0166 or Rv0214 or Rv0270 or Rv0404 or Rv0551c or Rv0852 or Rv1058 or Rv1185c or Rv1193 or Rv1206 or Rv1427c or Rv1521 or Rv1529 or Rv1549 or Rv1550 or Rv1750c or Rv1925 or Rv2187 or Rv2505c or Rv2590 or Rv2930 or Rv2941 or Rv2948c or Rv2950c or Rv3089 or Rv3506 or Rv3513c or Rv3515c or Rv3561 or Rv3801c or Rv3826",
"subsystem":"Lipid metabolism"
},
{
"id":"PPGPPDP",
"name":"guanosine-3',5'-bis(diphosphate) 3'-diphosphatase",
"metabolites":{
"gdp_c":1.0,
"h2o_c":-1.0,
"ppgpp_c":-1.0,
"ppi_c":1.0
},
"lower_bound":0.0,
"upper_bound":1000.0,
"gene_reaction_rule":"",
"subsystem":"Purine metabolism"
},
{
"id":"FAS68",
"name":"FAS68",
"metabolites":{
"acpFAS_c":1.0,
"arachcoa_c":1.0,
"c20acylACPFAS_c":-1.0,
"coa_c":-1.0
},
"lower_bound":0.0,
"upper_bound":1000.0,
"gene_reaction_rule":"Rv2524c",
"subsystem":"Mycolic acid pathway"
},
{
"id":"LIPY",
"name":"LIPY",
"metabolites":{
"12dgr_TB_c":10.0,
"arach_c":1.0,
"h2o_c":-10.0,
"hdca_c":2.0,
"hexc_c":1.0,
"lgnc_c":1.0,
"nondca_c":1.0,
"ocdca_c":3.0,
"ptdca_c":1.0,
"tag_TB_c":-10.0
},
"lower_bound":0.0,
"upper_bound":1000.0,
"gene_reaction_rule":"Rv3097c",
"subsystem":"Lipid metabolism"
},
{
"id":"PKS133",
"name":"PKS133",
"metabolites":{
"1931cpc56acylAMP_c":-1.0,
"amp_c":1.0,
"amycolate82_c":1.0,
"chexccoa_c":-1.0,
"co2_c":1.0,
"coa_c":1.0,
"h2o_c":-1.0,
"h_c":-1.0,
"nad_c":1.0,
"nadh_c":-1.0
},
"lower_bound":0.0,
"upper_bound":1000.0,
"gene_reaction_rule":"Rv3800c",
"subsystem":"Mycolic acid pathway"
},
{
"id":"PKS132",
"name":"PKS132",
"metabolites":{
"1931cpc54acylAMP_c":-1.0,
"amp_c":1.0,
"amycolate80_c":1.0,
"chexccoa_c":-1.0,
"co2_c":1.0,
"coa_c":1.0,
"h2o_c":-1.0,
"h_c":-1.0,
"nad_c":1.0,
"nadh_c":-1.0
},
"lower_bound":0.0,
"upper_bound":1000.0,
"gene_reaction_rule":"Rv3800c",
"subsystem":"Mycolic acid pathway"
},
{
"id":"MYCON1",
"name":"Mycolic Acid Condensation",
"metabolites":{
"amp_c":1.0,
"chexccoa_c":-1.0,
"co2_c":1.0,
"coa_c":1.0,
"h2o_c":-1.0,
"h_c":-1.0,
"meroacidcyc2AMP_c":-1.0,
"mycolate_c":1.0,
"nad_c":1.0,
"nadh_c":-1.0
},
"lower_bound":0.0,
"upper_bound":1000.0,
"gene_reaction_rule":"Rv3800c",
"subsystem":"Mycolic acid pathway"
},
{
"id":"CHCD",
"name":"MNXR22345",
"metabolites":{
"h_c":1.0,
"hipocoa_c":1.0,
"hipohcoa_c":-1.0,
"nad_c":-1.0,
"nadh_c":1.0
},
"lower_bound":0.0,
"upper_bound":1000.0,
"gene_reaction_rule":"",
"subsystem":"Cholesterol degradation"
},
{
"id":"LIPW",
"name":"MNXR84636",
"metabolites":{
"12dgr_TB_c":1.0,
"cholp_c":1.0,
"h2o_c":-1.0,
"h_c":-1.0,
"pc_TB_c":-1.0
},
"lower_bound":0.0,
"upper_bound":1000.0,
"gene_reaction_rule":"Rv0217c or Rv0220 or Rv0646c or Rv1076 or Rv1104 or Rv1105 or Rv1399c or Rv1400c or Rv1426c or Rv1497 or Rv1755c or Rv1900c or Rv1923 or Rv2045c or Rv2284 or Rv2349c or Rv2350c or Rv2351c or Rv2385 or Rv2463 or Rv2485c or Rv2970c or Rv3084 or Rv3176c or Rv3203 or Rv3487c or Rv3775",
"subsystem":"Glycerophospholipid metabolism"
},
{
"id":"PKS135",
"name":"MNXR90588",
"metabolites":{
"amp_c":1.0,
"chexccoa_c":-1.0,
"cmc61meroacylcpamp_c":-1.0,
"co2_c":1.0,
"coa_c":1.0,
"h2o_c":-1.0,
"h_c":-1.0,
"mmycolate87_c":1.0,
"nad_c":1.0,
"nadh_c":-1.0
},
"lower_bound":0.0,
"upper_bound":1000.0,
"gene_reaction_rule":"Rv3800c",
"subsystem":"Mycolic acid pathway"
},
{
"id":"PKS134",
"name":"MNXR90628",
"metabolites":{
"amp_c":1.0,
"chexccoa_c":-1.0,
"co2_c":1.0,
"coa_c":1.0,
"h2o_c":-1.0,
"h_c":-1.0,
"mmeroacidcyc2AMP_c":-1.0,
"mmycolate85_c":1.0,
"nad_c":1.0,
"nadh_c":-1.0
},
"lower_bound":0.0,
"upper_bound":1000.0,
"gene_reaction_rule":"Rv3800c",
"subsystem":"Mycolic acid pathway"
},
{
"id":"ADMDC",
"name":"adenosylmethionine decarboxylase",
"metabolites":{
"amet_c":-1.0,
"ametam_c":1.0,
"co2_c":1.0,
"h_c":-1.0
},
"lower_bound":-1000.0,
"upper_bound":1000.0,
"gene_reaction_rule":"",
"subsystem":"Spermidine biosynthesis"
},
{
"id":"LIPB",
"name":"LIPB",
"metabolites":{
"acpFAS_c":1.0,
"apolipo_c":1.0,
"c8acylacpFAS_c":-1.0,
"nh3_c":-1.0
},
"lower_bound":0.0,
"upper_bound":1000.0,
"gene_reaction_rule":"Rv2217",
"subsystem":"Lipoate biosynthesis"
},
{
"id":"KARI",
"name":"Ketol-acid reductoisomerase",
"metabolites":{
"2ahbut_c":-1.0,
"3hmop_c":1.0
},
"lower_bound":0.0,
"upper_bound":1000.0,
"gene_reaction_rule":"Rv3001c",
"subsystem":"Valine, leucine and isoleucine biosynthesis"
},
{
"id":"LIPA",
"name":"LIPA",
"metabolites":{
"amet_c":-2.0,
"apolipo_c":-1.0,
"dad_2_c":2.0,
"h2s_c":-2.0,
"h_c":1.0,
"lpam_c":1.0,
"met__L_c":2.0,
"nad_c":-1.0,
"nadh_c":1.0
},
"lower_bound":0.0,
"upper_bound":1000.0,
"gene_reaction_rule":"Rv2218",
"subsystem":"Lipoate biosynthesis"
},
{
"id":"BiomassGrowthInVitro",
"name":"Biomass growth in vitro",
"metabolites":{
"14glucan_c":-0.3715,
"5mdr1p_c":-0.0012,
"Ac1PIM1_c":-0.0033,
"Ac1PIM2_c":-0.0019,
"Ac1PIM6_c":-0.0033,
"Ac2PIM2_c":-0.0033,
"Ac2PIM6_c":-0.0033,
"adp_c":57.0,
"ahcys_c":0.0417,
"ala__L_c":-0.2184,
"amet_c":-0.0417,
"arabinanagalpeptido_c":-0.0023,
"arg__L_c":-0.1148,
"asn_c":-0.0351,
"asp__L_c":-0.0886,
"atp_c":-57.03,
"c78mycolatepp_c":-0.0402,
"clpn_TB_c":-0.0124,
"coa_c":-0.0159,
"ctp_c":-0.0168,
"cys__L_c":-0.0155,
"datp_c":-0.0102,
"dctp_c":-0.0194,
"decda_tb_c":-0.0529,
"dgtp_c":-0.0194,
"dhlam_c":-0.0012,
"dttp_c":-0.0102,
"fad_c":-0.0155,
"fdxox_c":-0.001,
"fdxrd_c":-0.001,
"fe2_c":-0.001,
"fe3_c":-0.001,
"gdpfuc_c":-0.0379,
"gdpmann_c":-0.0001,
"gdptp_c":-0.001,
"gln__L_c":-0.1384,
"glu__L_c":-0.1625,
"gly_c":-0.158,
"glyc_c":-0.025,
"glycogen_c":-0.3715,
"gtp_c":-0.0168,
"h2o_c":-57.0,
"hemeA_c":-0.001,
"hemeO_c":-0.001,
"his__L_c":-0.0343,
"ile__L_c":-0.0642,
"leu__L_c":-0.1483,
"lys__L_c":-0.0317,
"man_c":-0.2767,
"met__L_c":-0.0285,
"mpt_c":-0.001,
"mql8_c":-0.0142,
"msh_c":-0.0179,
"nad_c":-0.0183,
"nadp_c":-0.0164,
"pe_TB_c":-0.0049,
"phe__L_c":-0.0429,
"pi_c":57.0,
"pmtricoa_c":-0.0001,
"pro_c":-0.0924,
"rib__D_c":-0.0807,
"ser_c":-0.0892,
"sheme_c":-0.001,
"spmd_c":-0.0012,
"tag_TB_c":-0.0971,
"thf_c":-0.001,
"thmpp_c":-0.001,
"thr__L_c":-0.0917,
"trp__L_c":-0.0218,
"tyr__L_c":-0.0308,
"uamr_c":-0.0628,
"utp_c":-0.0088,
"val__L_c":-0.1373
},
"lower_bound":0.0,
"upper_bound":0.0,
"gene_reaction_rule":"",
"subsystem":"Biomass and Maintenance"
},
{
"id":"KARA1i",
"name":"acetohydroxy acid isomeroreductase",
"metabolites":{
"23dhmb_c":1.0,
"alac__S_c":-1.0,
"h_c":-1.0,
"nadp_c":1.0,
"nadph_c":-1.0
},
"lower_bound":0.0,
"upper_bound":1000.0,
"gene_reaction_rule":"Rv3001c",
"subsystem":"Pantothenate and CoA biosynthesis"
},
{
"id":"L_LACt2r",
"name":"L lactate reversible transport via proton symport",
"metabolites":{
"h_c":-1.0,
"h_e":1.0,
"lac__L_c":1.0,
"lac__L_e":-1.0
},
"lower_bound":-1000.0,
"upper_bound":1000.0,
"gene_reaction_rule":"Rv0191",
"subsystem":"Transport"
},
{
"id":"HDAD",
"name":"MNXR76953",
"metabolites":{
"49dsha_c":-1.0,
"h2o_c":-1.0,
"hhd_c":1.0,
"hip_c":1.0
},
"lower_bound":0.0,
"upper_bound":1000.0,
"gene_reaction_rule":"Rv3569c",
"subsystem":"Cholesterol degradation"
},
{
"id":"UAMRH",
"name":"UDP-MurNAc Hydroxylase",
"metabolites":{
"h2o_c":1.0,
"h_c":-1.0,
"nadp_c":1.0,
"nadph_c":-1.0,
"o2_c":-1.0,
"uamr_c":-1.0,
"ugmr_c":1.0
},
"lower_bound":0.0,
"upper_bound":1000.0,
"gene_reaction_rule":"Rv3818",
"subsystem":"Alanine, aspartate and glutamate metabolism"
},
{
"id":"RNMK",
"name":"ribosylnicotinamide kinase",
"metabolites":{
"adp_c":1.0,
"atp_c":-1.0,
"h_c":1.0,
"nmn_c":1.0,
"rnam_c":-1.0
},
"lower_bound":0.0,
"upper_bound":1000.0,
"gene_reaction_rule":"",
"subsystem":"Nicotinate and nicotinamide metabolism"
},
{
"id":"GLNabc",
"name":"MNXR2704",
"metabolites":{
"adp_c":1.0,
"atp_c":-1.0,
"gln__L_c":1.0,
"gln__L_e":-1.0,
"h2o_c":-1.0,
"pi_c":1.0
},
"lower_bound":0.0,
"upper_bound":1000.0,
"gene_reaction_rule":"Rv0411c and Rv0072 and Rv0073 and Rv2563 and Rv2564",
"subsystem":"Transport"
},
{
"id":"PRO1xm",
"name":"proline oxidase (NAD), mitochondrial",
"metabolites":{
"1pyr5c_c":-1.0,
"h_c":-1.0,
"nad_c":1.0,
"nadh_c":-1.0,
"pro_c":1.0
},
"lower_bound":-1000.0,
"upper_bound":1000.0,
"gene_reaction_rule":"Rv0500",
"subsystem":"Arginine and proline metabolism"
},
{
"id":"P5CR",
"name":"pyrroline-5-carboxylate reductase",
"metabolites":{
"1pyr5c_c":-1.0,
"h_c":-1.0,
"nadp_c":1.0,
"nadph_c":-1.0,
"pro_c":1.0
},
"lower_bound":-1000.0,
"upper_bound":1000.0,
"gene_reaction_rule":"Rv0500",
"subsystem":"Arginine and proline metabolism"
},
{
"id":"ADNCYC",
"name":"adenylate cyclase",
"metabolites":{
"atp_c":-1.0,
"camp_c":1.0,
"ppi_c":1.0
},
"lower_bound":0.0,
"upper_bound":1000.0,
"gene_reaction_rule":"Rv1625c or Rv2435c or Rv1264 or (Rv1318c and Rv1319c or Rv1320c)",
"subsystem":"Purine metabolism"
},
{
"id":"CO2t",
"name":"CO2 transporter via diffusion",
"metabolites":{
"co2_c":1.0,
"co2_e":-1.0
},
"lower_bound":-1000.0,
"upper_bound":1000.0,
"gene_reaction_rule":"",
"subsystem":"Transport"
},
{
"id":"5DOAN",
"name":"5'-deoxyadenosine nuclosidase",
"metabolites":{
"ade_c":1.0,
"dad_5_c":-1.0,
"drib_c":1.0,
"h2o_c":-1.0
},
"lower_bound":-1000.0,
"upper_bound":1000.0,
"gene_reaction_rule":"",
"subsystem":"Pentose phosphate pathway"
},
{
"id":"DRBK",
"name":"Deoxyribokinase",
"metabolites":{
"2dr5p_c":-1.0,
"adp_c":-1.0,
"atp_c":1.0,
"drib_c":1.0
},
"lower_bound":-1000.0,
"upper_bound":1000.0,
"gene_reaction_rule":"",
"subsystem":"Pentose phosphate pathway"
},
{
"id":"UAMAS",
"name":"UDP-N-acetylmuramoyl-L-alanine synthetase",
"metabolites":{
"adp_c":1.0,
"ala__L_c":-1.0,
"atp_c":-1.0,
"pi_c":1.0,
"uama_c":1.0,
"uamr_c":-0.3,
"ugmr_c":-0.7
},
"lower_bound":-1000.0,
"upper_bound":1000.0,
"gene_reaction_rule":"Rv2152c",
"subsystem":"Alanine, aspartate and glutamate metabolism"
},
{
"id":"UAPGR",
"name":"UDP-N-acetylenolpyruvoylglucosamine reductase",
"metabolites":{
"h_c":-1.0,
"nadp_c":1.0,
"nadph_c":-1.0,
"uaccg_c":-1.0,
"uamr_c":1.0
},
"lower_bound":0.0,
"upper_bound":1000.0,
"gene_reaction_rule":"Rv0482",
"subsystem":"Amino sugar and nucleotide sugar metabolism"
},
{
"id":"UAGCVT",
"name":"UDP-N-acetylglucosamine 1-carboxyvinyltransferase",
"metabolites":{
"pep_c":-1.0,
"pi_c":1.0,
"uaccg_c":1.0,
"uacgam_c":-1.0
},
"lower_bound":-1000.0,
"upper_bound":1000.0,
"gene_reaction_rule":"Rv1315",
"subsystem":"Amino sugar and nucleotide sugar metabolism"
},
{
"id":"ALKP",
"name":"alkaline phosphatase",
"metabolites":{
"dha_c":1.0,
"dhap_c":-1.0,
"h2o_c":-1.0,
"pi_c":1.0
},
"lower_bound":-1000.0,
"upper_bound":1000.0,
"gene_reaction_rule":"Rv3310",
"subsystem":"Lipid metabolism"
},
{
"id":"PDHbr",
"name":"pyruvate dehydrogenase (dihydrolipoamide) reversible",
"metabolites":{
"accoa_c":1.0,
"adhlam_c":-1.0,
"coa_c":-1.0,
"dhlam_c":1.0
},
"lower_bound":-1000.0,
"upper_bound":1000.0,
"gene_reaction_rule":"Rv2215 or Rv2495c",
"subsystem":"Glycolysis / Gluconeogenesis"
},
{
"id":"UGMDDS",
"name":"UDP-N-acetylmuramoyl-L-alanyl-D-glutamyl-meso-2,6-diaminopimeloyl-D-alanyl-D-alanine synthetase",
"metabolites":{
"adp_c":1.0,
"alaala_c":-1.0,
"atp_c":-1.0,
"pi_c":1.0,
"ugmd_c":-1.0,
"ugmda_c":1.0
},
"lower_bound":0.0,
"upper_bound":1000.0,
"gene_reaction_rule":"Rv2157c",
"subsystem":"Lysine biosynthesis"
},
{
"id":"UAAGDS",
"name":"UDP-N-acetylmuramoyl-L-alanyl-D-glutamyl-meso-2,6-diaminopimelate synthetase",
"metabolites":{
"26dap_c":-1.0,
"adp_c":1.0,
"atp_c":-1.0,
"pi_c":1.0,
"uamag_c":-1.0,
"ugmd_c":1.0
},
"lower_bound":0.0,
"upper_bound":1000.0,
"gene_reaction_rule":"Rv2158c",
"subsystem":"Peptidoglycan and lipopolysaccharide biosynthesis"
},
{
"id":"ALAR",
"name":"alanine racemase",
"metabolites":{
"ala__D_c":1.0,
"ala__L_c":-1.0
},
"lower_bound":-1000.0,
"upper_bound":1000.0,
"gene_reaction_rule":"Rv3423c",
"subsystem":"Alanine, aspartate and glutamate metabolism"
},
{
"id":"CYSTS",
"name":"cystathionine beta-synthase",
"metabolites":{
"cyst__L_c":1.0,
"h2o_c":1.0,
"hcys__L_c":-1.0,
"ser_c":-1.0
},
"lower_bound":0.0,
"upper_bound":1000.0,
"gene_reaction_rule":"Rv1077",
"subsystem":"Glycine, serine and threonine metabolism"
},
{
"id":"YUMPS",
"name":"yUMP synthetase",
"metabolites":{
"h2o_c":1.0,
"psd5p_c":1.0,
"r5p_c":-1.0,
"ura_c":-1.0
},
"lower_bound":-1000.0,
"upper_bound":1000.0,
"gene_reaction_rule":"Rv2793c",
"subsystem":"Pyrimidine metabolism"
},
{
"id":"PSERT",
"name":"phosphoserine transaminase",
"metabolites":{
"3php_c":-1.0,
"akg_c":1.0,
"glu__L_c":-1.0,
"pser_c":1.0
},
"lower_bound":-1000.0,
"upper_bound":1000.0,
"gene_reaction_rule":"Rv0884c",
"subsystem":"Glycine, serine and threonine metabolism"
},
{
"id":"PSP_L",
"name":"phosphoserine phosphatase (L-serine)",
"metabolites":{
"h2o_c":-1.0,
"pi_c":1.0,
"pser_c":-1.0,
"ser_c":1.0
},
"lower_bound":0.0,
"upper_bound":1000.0,
"gene_reaction_rule":"Rv3042c and Rv0505c",
"subsystem":"Glycine, serine and threonine metabolism"
},
{
"id":"MTI",
"name":"maltose trehalose isomerase",
"metabolites":{
"malt_c":-1.0,
"tre_c":1.0
},
"lower_bound":-1000.0,
"upper_bound":1000.0,
"gene_reaction_rule":"Rv0126",
"subsystem":"Starch and sucrose metabolism"
},
{
"id":"AMMQT8",
"name":"S-adenosylmethione:2-demthylmenaquinone methyltransferase (menaquinone 8)",
"metabolites":{
"2dmmq8_c":-1.0,
"ahcys_c":1.0,
"amet_c":-1.0,
"mql8_c":1.0
},
"lower_bound":0.0,
"upper_bound":1000.0,
"gene_reaction_rule":"",
"subsystem":"Menaquinone biosynthesis"
},
{
"id":"HCO3E",
"name":"HCO3 equilibration reaction",
"metabolites":{
"co2_c":-1.0,
"h2co3_c":1.0,
"h2o_c":-1.0
},
"lower_bound":-1000.0,
"upper_bound":1000.0,
"gene_reaction_rule":"Rv3588c or Rv1284 or Rv3273",
"subsystem":"Carbon metabolism"
},
{
"id":"RMLD",
"name":"MNXR20326",
"metabolites":{
"dtdp4d6dg_c":1.0,
"dtdprmn_c":-1.0,
"h_c":1.0,
"nadp_c":-1.0,
"nadph_c":1.0
},
"lower_bound":-1000.0,
"upper_bound":1000.0,
"gene_reaction_rule":"Rv3266c",
"subsystem":"Polyketide sugar unit biosynthesis"
},
{
"id":"UDPP",
"name":"UDPP",
"metabolites":{
"decd_tb_c":-1.0,
"ipdp_c":-1.0,
"ppi_c":1.0,
"udcpp_c":1.0
},
"lower_bound":-1000.0,
"upper_bound":1000.0,
"gene_reaction_rule":"",
"subsystem":"Terpenoid backbone biosynthesis"
},
{
"id":"TAG_TBt",
"name":"T00422",
"metabolites":{
"tag_TB_c":1.0,
"tag_TB_e":-1.0
},
"lower_bound":-1000.0,
"upper_bound":1000.0,
"gene_reaction_rule":"",
"subsystem":"Transport"
},
{
"id":"ICDHyr",
"name":"isocitrate dehydrogenase (NADP)",
"metabolites":{
"akg_c":1.0,
"co2_c":1.0,
"h_c":1.0,
"icit_c":-1.0,
"nadp_c":-1.0,
"nadph_c":1.0
},
"lower_bound":0.0,
"upper_bound":1000.0,
"gene_reaction_rule":"Rv3339c or Rv0066c",
"subsystem":"Citrate cycle (TCA cycle)"
},
{
"id":"THRD",
"name":"L-threonine dehydrogenase",
"metabolites":{
"2aobut_c":1.0,
"h_c":1.0,
"nad_c":-1.0,
"nadh_c":1.0,
"thr__L_c":-1.0
},
"lower_bound":0.0,
"upper_bound":1000.0,
"gene_reaction_rule":"Rv2259",
"subsystem":"Glycine, serine and threonine metabolism"
},
{
"id":"CYTBD",
"name":"cytochrome oxidase bd (ubiquinol-8: 2 protons)",
"metabolites":{
"h2o_c":2.0,
"o2_c":-1.0,
"q8_c":2.0,
"q8h2_c":-2.0
},
"lower_bound":0.0,
"upper_bound":1000.0,
"gene_reaction_rule":"(Rv1622c and Rv1620c) or (Rv1622c and Rv1621c)",
"subsystem":"Respiratory chain"
},
{
"id":"HEMEAS_1",
"name":"Heme A synthase",
"metabolites":{
"h2o_c":1.0,
"hemeA_c":1.0,
"hemeO_c":-1.0,
"o2_c":-1.0
},
"lower_bound":0.0,
"upper_bound":1000.0,
"gene_reaction_rule":"Rv2194 and Rv2195 and Rv2196 and Rv1451 and Rv1456c and Rv3029c and Rv3028c and Rv2200c and Rv3043c and Rv2193 and Rv1623c and Rv1622c",
"subsystem":"Cofactor biosynthesis"
},
{
"id":"NTRIRy",
"name":"nitrite reductase (NADPH)",
"metabolites":{
"h2o_c":1.0,
"h_c":-3.0,
"nadp_c":3.0,
"nadph_c":-3.0,
"nh4oh_c":1.0,
"no2_c":-1.0
},
"lower_bound":0.0,
"upper_bound":1000.0,
"gene_reaction_rule":"Rv0252 and Rv0253",
"subsystem":"Nitrogen metabolism"
},
{
"id":"TESA8",
"name":"TESA8",
"metabolites":{
"ACP_c":1.0,
"h2o_c":-1.0,
"ph4m3k911dhc36acylacp_c":-1.0,
"ph4m3k911dhc36oate_c":1.0
},
"lower_bound":0.0,
"upper_bound":1000.0,
"gene_reaction_rule":"Rv2928",
"subsystem":"Dimycocerosate ester biosynthesis"
},
{
"id":"ISUCC",
"name":"MNXR77912",
"metabolites":{
"h2o_c":-1.0,
"iasp_c":-1.0,
"nh3_c":1.0,
"oaa_c":1.0
},
"lower_bound":0.0,
"upper_bound":1000.0,
"gene_reaction_rule":"",
"subsystem":"Quinolinate biosynthesis"
},
{
"id":"GLGC",
"name":"glucose-1-phosphate adenylyltransferase",
"metabolites":{
"adpglc_c":1.0,
"atp_c":-1.0,
"g1p_c":-1.0,
"ppi_c":1.0
},
"lower_bound":-1000.0,
"upper_bound":1000.0,
"gene_reaction_rule":"Rv1213",
"subsystem":"Starch and sucrose metabolism"
},
{
"id":"GLGB",
"name":"MNXR80417",
"metabolites":{
"14glucan_c":-1.0,
"glycogen_c":1.0
},
"lower_bound":0.0,
"upper_bound":1000.0,
"gene_reaction_rule":"Rv1326c",
"subsystem":"Starch and sucrose metabolism"
},
{
"id":"MTHFC",
"name":"methenyltetrahydrofolate cyclohydrolase",
"metabolites":{
"10fthf_c":1.0,
"h2o_c":-1.0,
"h_c":1.0,
"methf_c":-1.0
},
"lower_bound":-1000.0,
"upper_bound":1000.0,
"gene_reaction_rule":"Rv3356c",
"subsystem":"Folate biosynthesis"
},
{
"id":"GLGE",
"name":"GLGE",
"metabolites":{
"glycogen_c":2.0,
"malt6p_c":-1.0,
"pi_c":1.0
},
"lower_bound":0.0,
"upper_bound":1000.0,
"gene_reaction_rule":"Rv1327c",
"subsystem":"Starch and sucrose metabolism"
},
{
"id":"PRMICI",
"name":"1-(5-phosphoribosyl)-5-[(5-phosphoribosylamino)methylideneamino)imidazole-4-carboxamide isomerase",
"metabolites":{
"prfp_c":-1.0,
"prlp_c":1.0
},
"lower_bound":0.0,
"upper_bound":1000.0,
"gene_reaction_rule":"Rv1603",
"subsystem":"Histidine metabolism"
},
{
"id":"PDHB",
"name":"PDHB",
"metabolites":{
"3mbdhl_c":1.0,
"4mop_c":-1.0,
"co2_c":1.0,
"lpam_c":-1.0
},
"lower_bound":0.0,
"upper_bound":1000.0,
"gene_reaction_rule":"Rv2496c and Rv2497c",
"subsystem":"Lipid metabolism"
},
{
"id":"IPMD",
"name":"3-isopropylmalate dehydrogenase",
"metabolites":{
"3c2hmp_c":-1.0,
"3c4mop_c":1.0,
"h_c":1.0,
"nad_c":-1.0,
"nadh_c":1.0
},
"lower_bound":0.0,
"upper_bound":1000.0,
"gene_reaction_rule":"Rv2995c",
"subsystem":"Valine, leucine and isoleucine biosynthesis"
},
{
"id":"PRAIi",
"name":"phosphoribosylanthranilate isomerase (irreversible)",
"metabolites":{
"2cpr5p_c":1.0,
"pran_c":-1.0
},
"lower_bound":0.0,
"upper_bound":1000.0,
"gene_reaction_rule":"Rv1603",
"subsystem":"Phenylalanine, tyrosine and tryptophan biosynthesis"
},
{
"id":"HEXCt",
"name":"fatty acid transport via diffusion",
"metabolites":{
"hexc_c":1.0,
"hexc_e":-1.0
},
"lower_bound":-1000.0,
"upper_bound":1000.0,
"gene_reaction_rule":"",
"subsystem":"Transport"
},
{
"id":"PROD2",
"name":"Proline dehydrogenase",
"metabolites":{
"1pyr5c_c":1.0,
"fad_c":-1.0,
"fadh2_c":1.0,
"pro_c":-1.0
},
"lower_bound":0.0,
"upper_bound":1000.0,
"gene_reaction_rule":"Rv1188",
"subsystem":"Arginine and proline metabolism"
},
{
"id":"GLGP",
"name":"GLGP",
"metabolites":{
"14glucan_c":-1.0,
"g6p_c":2.0,
"glycogen_c":-1.0,
"pi_c":-2.0
},
"lower_bound":0.0,
"upper_bound":1000.0,
"gene_reaction_rule":"Rv1328",
"subsystem":"Starch and sucrose metabolism"
},
{
"id":"PPSC2",
"name":"PPSC2",
"metabolites":{
"co2_c":1.0,
"coa_c":1.0,
"h2o_c":1.0,
"h_c":-2.0,
"malcoa_c":-1.0,
"nad_c":2.0,
"nadh_c":-2.0,
"ph35dhc29acylacp_c":-1.0,
"ph57dhc31acylacp_c":1.0
},
"lower_bound":0.0,
"upper_bound":1000.0,
"gene_reaction_rule":"Rv2933",
"subsystem":"Dimycocerosate ester biosynthesis"
},
{
"id":"QULNS",
"name":"quinolinate synthase",
"metabolites":{
"dhap_c":-1.0,
"h2o_c":2.0,
"iasp_c":-1.0,
"pi_c":1.0,
"quln_c":1.0
},
"lower_bound":0.0,
"upper_bound":1000.0,
"gene_reaction_rule":"Rv1594",
"subsystem":"Quinolinate biosynthesis"
},
{
"id":"NNDPR",
"name":"nicotinate-nucleotide diphosphorylase (carboxylating)",
"metabolites":{
"co2_c":1.0,
"h_c":-1.0,
"nicrnt_c":1.0,
"ppi_c":1.0,
"prpp_c":-1.0,
"quln_c":-1.0
},
"lower_bound":0.0,
"upper_bound":1000.0,
"gene_reaction_rule":"Rv1596",
"subsystem":"Nicotinate and nicotinamide metabolism"
},
{
"id":"MCCC",
"name":"methylcrotonoyl-CoA carboxylase",
"metabolites":{
"3mb2coa_c":-1.0,
"3mgcoa_c":1.0,
"adp_c":1.0,
"atp_c":-1.0,
"h_c":-1.0,
"hco3_c":-1.0,
"pi_c":1.0
},
"lower_bound":0.0,
"upper_bound":1000.0,
"gene_reaction_rule":"Rv2501c and Rv2502c",
"subsystem":"Valine, leucine and isoleucine degradation"
},
{
"id":"TYRt2r",
"name":"L-tyrosine reversible transport via proton symport",
"metabolites":{
"h_c":-1.0,
"h_e":1.0,
"tyr__L_c":1.0,
"tyr__L_e":-1.0
},
"lower_bound":-1000.0,
"upper_bound":1000.0,
"gene_reaction_rule":"",
"subsystem":"Transport"
},
{
"id":"DRPA",
"name":"deoxyribose-phosphate aldolase",
"metabolites":{
"2dr5p_c":-1.0,
"acald_c":1.0,
"g3p_c":1.0
},
"lower_bound":0.0,
"upper_bound":1000.0,
"gene_reaction_rule":"Rv0478",
"subsystem":"Pentose phosphate pathway"
},
{
"id":"LGTHL",
"name":"lactoylglutathione lyase",
"metabolites":{
"gthrd_c":-1.0,
"lgt__S_c":1.0,
"mthgxl_c":-1.0
},
"lower_bound":0.0,
"upper_bound":1000.0,
"gene_reaction_rule":"Rv2641",
"subsystem":"Glyoxal pathway"
},
{
"id":"CHOD",
"name":"MNXR6103",
"metabolites":{
"chol4en3one_c":1.0,
"chsterol_c":-1.0,
"h2o2_c":1.0,
"o2_c":-1.0
},
"lower_bound":0.0,
"upper_bound":1000.0,
"gene_reaction_rule":"Rv3409c",
"subsystem":"Cholesterol degradation"
},
{
"id":"3HSA",
"name":"MNXR19078",
"metabolites":{
"3hsa_c":1.0,
"9ohadd_c":-1.0
},
"lower_bound":0.0,
"upper_bound":1000.0,
"gene_reaction_rule":"",
"subsystem":"Cholesterol degradation"
},
{
"id":"GALFT",
"name":"galactofuranose transferse (M tb)",
"metabolites":{
"galfragund_c":1.0,
"ragund_c":-1.0,
"udp_c":30.0,
"udpgalfur_c":-30.0
},
"lower_bound":-1000.0,
"upper_bound":1000.0,
"gene_reaction_rule":"Rv3808c",
"subsystem":"Arabinogalactan biosynthesis"
},
{
"id":"ADOCBLabc",
"name":"MNXR81564",
"metabolites":{
"adocbl_c":1.0,
"adocbl_e":-1.0,
"adp_c":1.0,
"atp_c":-1.0,
"h2o_c":-1.0,
"pi_c":1.0
},
"lower_bound":0.0,
"upper_bound":1000.0,
"gene_reaction_rule":"Rv1819c",
"subsystem":"Transport"
},
{
"id":"APRO",
"name":"MNXR5959",
"metabolites":{
"aact_c":-1.0,
"appl_c":1.0,
"h_c":-1.0,
"nad_c":1.0,
"nadh_c":-1.0
},
"lower_bound":0.0,
"upper_bound":1000.0,
"gene_reaction_rule":"",
"subsystem":"Cofactor biosynthesis"
},
{
"id":"FADD6",
"name":"FADD6",
"metabolites":{
"amp_c":1.0,
"atp_c":-1.0,
"coa_c":1.0,
"ddca_c":1.0,
"ddcacoa_c":-1.0,
"h2o_c":-2.0,
"ppi_c":1.0
},
"lower_bound":0.0,
"upper_bound":1000.0,
"gene_reaction_rule":"Rv0035 or Rv0099 or Rv0119 or Rv0166 or Rv0214 or Rv0270 or Rv0404 or Rv0551c or Rv0852 or Rv1058 or Rv1185c or Rv1193 or Rv1206 or Rv1427c or Rv1521 or Rv1529 or Rv1549 or Rv1550 or Rv1750c or Rv1925 or Rv2187 or Rv2505c or Rv2590 or Rv2930 or Rv2941 or Rv2948c or Rv2950c or Rv3089 or Rv3506 or Rv3513c or Rv3515c or Rv3561 or Rv3801c or Rv3826",
"subsystem":"Lipid metabolism"
},
{
"id":"SPMS",
"name":"spermidine synthase",
"metabolites":{
"5mta_c":1.0,
"ametam_c":-1.0,
"h_c":1.0,
"ptrc_c":-1.0,
"spmd_c":1.0
},
"lower_bound":0.0,
"upper_bound":1000.0,
"gene_reaction_rule":"Rv2601",
"subsystem":"Spermidine biosynthesis"
},
{
"id":"DHFS",
"name":"dihydrofolate synthase",
"metabolites":{
"adp_c":1.0,
"atp_c":-1.0,
"dhf_c":1.0,
"dhpt_c":-1.0,
"glu__L_c":-1.0,
"pi_c":1.0
},
"lower_bound":0.0,
"upper_bound":1000.0,
"gene_reaction_rule":"Rv2447c",
"subsystem":"Folate biosynthesis"
},
{
"id":"DMBI",
"name":"MNXR18583",
"metabolites":{
"barb_c":1.0,
"dmbzid_c":1.0,
"e4p_c":1.0,
"fmnh2_c":-1.0,
"h2o_c":1.0,
"h_c":-1.0,
"nad_c":1.0,
"nadh_c":-1.0,
"o2_c":-1.0
},
"lower_bound":-1000.0,
"upper_bound":1000.0,
"gene_reaction_rule":"",
"subsystem":"Cofactor biosynthesis"
},
{
"id":"KASB14",
"name":"MNXR90608",
"metabolites":{
"ACP_c":1.0,
"bketoc46acylACP_c":1.0,
"co2_c":1.0,
"malACP_c":-1.0,
"tettetcACP_c":-1.0
},
"lower_bound":0.0,
"upper_bound":1000.0,
"gene_reaction_rule":"Rv2246 and Rv2245",
"subsystem":"Mycolic acid pathway"
},
{
"id":"PPSB4",
"name":"PPSB4",
"metabolites":{
"35dhc28acylACP_c":1.0,
"3hc26acylACP_c":-1.0,
"co2_c":1.0,
"coa_c":1.0,
"h_c":-1.0,
"malcoa_c":-1.0,
"nad_c":1.0,
"nadh_c":-1.0
},
"lower_bound":0.0,
"upper_bound":1000.0,
"gene_reaction_rule":"Rv2932",
"subsystem":"Dimycocerosate ester biosynthesis"
},
{
"id":"ACPIM3",
"name":"ACPIM3",
"metabolites":{
"Ac1PIM2_c":-1.0,
"Ac1PIM3_c":1.0,
"gdp_c":1.0,
"gdpmann_c":-1.0
},
"lower_bound":0.0,
"upper_bound":1000.0,
"gene_reaction_rule":"",
"subsystem":"Phosphatidyl inositol mannoside biosynthesis"
},
{
"id":"ACPIM2",
"name":"ACPIM2",
"metabolites":{
"ACP_c":1.0,
"Ac1PIM2_c":-1.0,
"Ac2PIM2_c":1.0,
"hdcaACP_c":-1.0
},
"lower_bound":0.0,
"upper_bound":1000.0,
"gene_reaction_rule":"",
"subsystem":"Phosphatidyl inositol mannoside biosynthesis"
},
{
"id":"RZ5PP",
"name":"alpha-ribazole 5-phosphate phosphatase",
"metabolites":{
"5prdmbz_c":-1.0,
"h2o_c":-1.0,
"pi_c":1.0,
"rdmbzi_c":1.0
},
"lower_bound":-1000.0,
"upper_bound":1000.0,
"gene_reaction_rule":"Rv2228c",
"subsystem":"Cofactor biosynthesis"
},
{
"id":"ACPIM7",
"name":"ACPIM7",
"metabolites":{
"Ac2PIM3_c":-1.0,
"Ac2PIM4_c":1.0,
"gdp_c":1.0,
"gdpmann_c":-1.0
},
"lower_bound":0.0,
"upper_bound":1000.0,
"gene_reaction_rule":"",
"subsystem":"Phosphatidyl inositol mannoside biosynthesis"
},
{
"id":"ACPIM6",
"name":"ACPIM6",
"metabolites":{
"Ac2PIM2_c":-1.0,
"Ac2PIM3_c":1.0,
"gdp_c":1.0,
"gdpmann_c":-1.0
},
"lower_bound":0.0,
"upper_bound":1000.0,
"gene_reaction_rule":"",
"subsystem":"Phosphatidyl inositol mannoside biosynthesis"
},
{
"id":"ACPIM5",
"name":"ACPIM5",
"metabolites":{
"Ac1PIM5_c":-1.0,
"Ac1PIM6_c":1.0,
"gdp_c":1.0,
"gdpmann_c":-1.0
},
"lower_bound":0.0,
"upper_bound":1000.0,
"gene_reaction_rule":"Rv1500",
"subsystem":"Phosphatidyl inositol mannoside biosynthesis"
},
{
"id":"ACPIM4",
"name":"ACPIM4",
"metabolites":{
"Ac1PIM3_c":-1.0,
"Ac1PIM4_c":1.0,
"gdp_c":1.0,
"gdpmann_c":-1.0
},
"lower_bound":0.0,
"upper_bound":1000.0,
"gene_reaction_rule":"",
"subsystem":"Phosphatidyl inositol mannoside biosynthesis"
},
{
"id":"FAS9",
"name":"FAS9",
"metabolites":{
"c4acylACPFAS_c":1.0,
"h_c":-1.0,
"nad_c":1.0,
"nadh_c":-1.0,
"td2ec4acylacpfas_c":-1.0
},
"lower_bound":0.0,
"upper_bound":1000.0,
"gene_reaction_rule":"Rv2524c",
"subsystem":"Mycolic acid pathway"
},
{
"id":"GALt2",
"name":"D-galactose transport in via proton symport",
"metabolites":{
"gal_c":1.0,
"gal_e":-1.0,
"h_c":1.0,
"h_e":-1.0
},
"lower_bound":-1000.0,
"upper_bound":1000.0,
"gene_reaction_rule":"Rv3331",
"subsystem":"Transport"
},
{
"id":"ACPIM8",
"name":"ACPIM8",
"metabolites":{
"Ac2PIM5_c":-1.0,
"Ac2PIM6_c":1.0,
"gdp_c":1.0,
"gdpmann_c":-1.0
},
"lower_bound":0.0,
"upper_bound":1000.0,
"gene_reaction_rule":"Rv1500",
"subsystem":"Phosphatidyl inositol mannoside biosynthesis"
},
{
"id":"G5SADs",
"name":"L-glutamate 5-semialdehyde dehydratase (spontaneous)",
"metabolites":{
"1pyr5c_c":1.0,
"glu5sa_c":-1.0,
"h2o_c":1.0
},
"lower_bound":-1000.0,
"upper_bound":1000.0,
"gene_reaction_rule":"",
"subsystem":"Alanine, aspartate and glutamate metabolism"
},
{
"id":"H2CO3D2",
"name":"carboxylic acid dissociation",
"metabolites":{
"h2co3_c":-1.0,
"h_c":1.0,
"hco3_c":1.0
},
"lower_bound":-1000.0,
"upper_bound":1000.0,
"gene_reaction_rule":"",
"subsystem":"Carbon metabolism"
},
{
"id":"NH3OHDs",
"name":"S3",
"metabolites":{
"h2o_c":1.0,
"nh3_c":1.0,
"nh4oh_c":-1.0
},
"lower_bound":-1000.0,
"upper_bound":1000.0,
"gene_reaction_rule":"",
"subsystem":"Nitrogen metabolism"
},
{
"id":"DCPT",
"name":"phosphoribose transferase (undecaprenyl phosphate)",
"metabolites":{
"decd_tb_c":-1.0,
"decdpr_c":1.0,
"ppi_c":1.0,
"prpp_c":-1.0
},
"lower_bound":0.0,
"upper_bound":1000.0,
"gene_reaction_rule":"Rv3806c",
"subsystem":"Arabinogalactan biosynthesis"
},
{
"id":"DPPP",
"name":"MNXR71618",
"metabolites":{
"decdp_tb_c":1.0,
"frdp_2_cis_c":-1.0,
"ipdp_c":-7.0,
"ppi_c":7.0
},
"lower_bound":0.0,
"upper_bound":1000.0,
"gene_reaction_rule":"Rv2361c",
"subsystem":"Peptidoglycan biosynthesis"
},
{
"id":"GTHOr",
"name":"glutathione oxidoreductase",
"metabolites":{
"gthox_c":1.0,
"gthrd_c":-2.0,
"h_c":1.0,
"nadp_c":-1.0,
"nadph_c":1.0
},
"lower_bound":-1000.0,
"upper_bound":1000.0,
"gene_reaction_rule":"Rv2855",
"subsystem":"Glutathione metabolism"
},
{
"id":"MMAA22",
"name":"MMAA22",
"metabolites":{
"ahcys_c":1.0,
"amet_c":-1.0,
"cd131e19cpc53acylACP_c":1.0,
"cd21931ec52acylACP_c":-1.0
},
"lower_bound":0.0,
"upper_bound":1000.0,
"gene_reaction_rule":"Rv0644c",
"subsystem":"Mycolic acid pathway"
},
{
"id":"4HBAt",
"name":"MNXR68734",
"metabolites":{
"4hba_c":1.0,
"4hba_e":-1.0
},
"lower_bound":-1000.0,
"upper_bound":1000.0,
"gene_reaction_rule":"",
"subsystem":"Transport"
},
{
"id":"SUCRe",
"name":"sucrose hydrolyzing enxyme, extracellular",
"metabolites":{
"fru_c":1.0,
"glc__D_c":1.0,
"h2o_c":-1.0,
"sucr_c":-1.0
},
"lower_bound":0.0,
"upper_bound":1000.0,
"gene_reaction_rule":"Rv2471",
"subsystem":"Starch and sucrose metabolism"
},
{
"id":"MALT",
"name":"alpha-glucosidase",
"metabolites":{
"glc__D_c":2.0,
"h2o_c":-1.0,
"malt_c":-1.0
},
"lower_bound":0.0,
"upper_bound":1000.0,
"gene_reaction_rule":"Rv2471",
"subsystem":"Starch and sucrose metabolism"
},
{
"id":"UPPRT",
"name":"uracil phosphoribosyltransferase",
"metabolites":{
"ppi_c":-1.0,
"prpp_c":1.0,
"ump_c":-1.0,
"ura_c":1.0
},
"lower_bound":-1000.0,
"upper_bound":1000.0,
"gene_reaction_rule":"Rv3309c",
"subsystem":"Pyrimidine metabolism"
},
{
"id":"PGK",
"name":"phosphoglycerate kinase",
"metabolites":{
"13dpg_c":-1.0,
"3pg_c":1.0,
"adp_c":-1.0,
"atp_c":1.0
},
"lower_bound":-1000.0,
"upper_bound":1000.0,
"gene_reaction_rule":"Rv1437",
"subsystem":"Glycolysis / Gluconeogenesis"
},
{
"id":"GCCam",
"name":"glycine-cleavage complex (lipoylprotein), mitochondrial",
"metabolites":{
"alpro_c":1.0,
"co2_c":1.0,
"gly_c":-1.0,
"lpro_c":-1.0
},
"lower_bound":0.0,
"upper_bound":1000.0,
"gene_reaction_rule":"Rv1832",
"subsystem":"Glycine, serine and threonine metabolism"
},
{
"id":"PGI",
"name":"glucose-6-phosphate isomerase",
"metabolites":{
"f6p_c":1.0,
"g6p_c":-1.0
},
"lower_bound":-1000.0,
"upper_bound":1000.0,
"gene_reaction_rule":"Rv0946c",
"subsystem":"Glycolysis / Gluconeogenesis"
},
{
"id":"CYSG2",
"name":"MNXR5475",
"metabolites":{
"ahcys_c":1.0,
"amet_c":-1.0,
"pre1_c":1.0,
"uppg3_c":-1.0
},
"lower_bound":0.0,
"upper_bound":1000.0,
"gene_reaction_rule":"Rv2847c",
"subsystem":"Porphyrin metabolism"
},
{
"id":"CYSG3",
"name":"MNXR6043",
"metabolites":{
"ahcys_c":1.0,
"amet_c":-1.0,
"dscl_c":1.0,
"pre1_c":-1.0
},
"lower_bound":0.0,
"upper_bound":1000.0,
"gene_reaction_rule":"Rv2847c or Rv0511",
"subsystem":"Cofactor biosynthesis"
},
{
"id":"SHCHD2",
"name":"sirohydrochlorin dehydrogenase (NAD)",
"metabolites":{
"dscl_c":-1.0,
"h_c":1.0,
"nad_c":-1.0,
"nadh_c":1.0,
"scl_c":1.0
},
"lower_bound":0.0,
"upper_bound":1000.0,
"gene_reaction_rule":"Rv2847c",
"subsystem":"Porphyrin and chlorophyll metabolism"
},
{
"id":"G5SD",
"name":"glutamate-5-semialdehyde dehydrogenase",
"metabolites":{
"glu5p_c":-1.0,
"glu5sa_c":1.0,
"h_c":-1.0,
"nadp_c":1.0,
"nadph_c":-1.0,
"pi_c":1.0
},
"lower_bound":0.0,
"upper_bound":1000.0,
"gene_reaction_rule":"Rv2427c",
"subsystem":"Arginine and proline metabolism"
},
{
"id":"GLU5K",
"name":"glutamate 5-kinase",
"metabolites":{
"adp_c":1.0,
"atp_c":-1.0,
"glu5p_c":1.0,
"glu__L_c":-1.0
},
"lower_bound":0.0,
"upper_bound":1000.0,
"gene_reaction_rule":"Rv2439c",
"subsystem":"Arginine and proline metabolism"
},
{
"id":"AHCi",
"name":"adenosylhomocysteinase",
"metabolites":{
"adn_c":1.0,
"ahcys_c":-1.0,
"h2o_c":-1.0,
"hcys__L_c":1.0
},
"lower_bound":0.0,
"upper_bound":1000.0,
"gene_reaction_rule":"Rv3248c",
"subsystem":"Cysteine and methionine metabolism"
},
{
"id":"UMPK",
"name":"UMP kinase",
"metabolites":{
"adp_c":1.0,
"atp_c":-1.0,
"udp_c":1.0,
"ump_c":-1.0
},
"lower_bound":-1000.0,
"upper_bound":1000.0,
"gene_reaction_rule":"Rv1712",
"subsystem":"Pyrimidine metabolism"
},
{
"id":"FACOAL161",
"name":"fatty-acid--CoA ligase (hexadecenoate)",
"metabolites":{
"amp_c":1.0,
"atp_c":-1.0,
"coa_c":-1.0,
"hdca_c":-1.0,
"pmtcoa_c":1.0,
"ppi_c":1.0
},
"lower_bound":0.0,
"upper_bound":1000.0,
"gene_reaction_rule":"Rv0035 or Rv0099 or Rv0119 or Rv0166 or Rv0214 or Rv0270 or Rv0404 or Rv0551c or Rv0852 or Rv1058 or Rv1185c or Rv1193 or Rv1206 or Rv1427c or Rv1521 or Rv1529 or Rv1549 or Rv1550 or Rv1750c or Rv1925 or Rv2187 or Rv2505c or Rv2590 or Rv2930 or Rv2941 or Rv2948c or Rv2950c or Rv3089 or Rv3506 or Rv3513c or Rv3515c or Rv3561 or Rv3801c or Rv3826",
"subsystem":"Lipid metabolism"
},
{
"id":"NMNAT",
"name":"nicotinamide-nucleotide adenylyltransferase",
"metabolites":{
"atp_c":-1.0,
"h_c":-1.0,
"nad_c":1.0,
"nmn_c":-1.0,
"ppi_c":1.0
},
"lower_bound":0.0,
"upper_bound":1000.0,
"gene_reaction_rule":"Rv2421c",
"subsystem":"Nicotinate and nicotinamide metabolism"
},
{
"id":"NNATr",
"name":"nicotinate-nucleotide adenylyltransferase",
"metabolites":{
"atp_c":-1.0,
"dnad_c":1.0,
"nicrnt_c":-1.0,
"ppi_c":1.0
},
"lower_bound":0.0,
"upper_bound":1000.0,
"gene_reaction_rule":"Rv2421c",
"subsystem":"Nicotinate and nicotinamide metabolism"
},
{
"id":"NIabc",
"name":"nickel transport via ABC system",
"metabolites":{
"adp_c":1.0,
"atp_c":-1.0,
"h2o_c":-1.0,
"ni2_c":1.0,
"ni2_e":-1.0,
"pi_c":1.0
},
"lower_bound":0.0,
"upper_bound":1000.0,
"gene_reaction_rule":"Rv2856",
"subsystem":"Transport"
},
{
"id":"DIMA",
"name":"DIMA",
"metabolites":{
"ahcys_c":1.0,
"amet_c":-1.0,
"pdima_c":1.0,
"pttdima_c":-1.0
},
"lower_bound":0.0,
"upper_bound":1000.0,
"gene_reaction_rule":"Rv2952",
"subsystem":"Dimycocerosate ester biosynthesis"
},
{
"id":"ASAD",
"name":"aspartate-semialdehyde dehydrogenase",
"metabolites":{
"4pasp_c":-1.0,
"aspsa_c":1.0,
"h_c":-1.0,
"nadp_c":1.0,
"nadph_c":-1.0,
"pi_c":1.0
},
"lower_bound":0.0,
"upper_bound":1000.0,
"gene_reaction_rule":"Rv3708c",
"subsystem":"Glycine, serine and threonine metabolism"
},
{
"id":"FADD322",
"name":"FADD322",
"metabolites":{
"1931cpc54acylACP_c":-1.0,
"1931cpc54acylAMP_c":1.0,
"ACP_c":1.0,
"atp_c":-1.0,
"h2o_c":-1.0,
"ppi_c":1.0
},
"lower_bound":0.0,
"upper_bound":1000.0,
"gene_reaction_rule":"Rv3801c",
"subsystem":"Mycolic acid pathway"
},
{
"id":"KASB9",
"name":"MNXR90575",
"metabolites":{
"ACP_c":1.0,
"bketoc36acylACP_c":1.0,
"co2_c":1.0,
"malACP_c":-1.0,
"tettriacACP_c":-1.0
},
"lower_bound":0.0,
"upper_bound":1000.0,
"gene_reaction_rule":"Rv2246 and Rv2245",
"subsystem":"Mycolic acid pathway"
},
{
"id":"ASPK",
"name":"aspartate kinase",
"metabolites":{
"4pasp_c":1.0,
"adp_c":1.0,
"asp__L_c":-1.0,
"atp_c":-1.0
},
"lower_bound":0.0,
"upper_bound":1000.0,
"gene_reaction_rule":"Rv3709c",
"subsystem":"Glycine, serine and threonine metabolism"
},
{
"id":"G6PDH2r",
"name":"glucose 6-phosphate dehydrogenase",
"metabolites":{
"6pgl_c":1.0,
"g6p_c":-1.0,
"h_c":1.0,
"nadp_c":-1.0,
"nadph_c":1.0
},
"lower_bound":0.0,
"upper_bound":1000.0,
"gene_reaction_rule":"Rv1447c or Rv1121",
"subsystem":"Pentose phosphate pathway"
},
{
"id":"DAPB1",
"name":"R04198",
"metabolites":{
"23dhdp_c":-1.0,
"h_c":-1.0,
"nad_c":1.0,
"nadh_c":-1.0,
"thdp_c":1.0
},
"lower_bound":0.0,
"upper_bound":1000.0,
"gene_reaction_rule":"Rv2773c",
"subsystem":"Lysine biosynthesis"
},
{
"id":"DHDPRy",
"name":"dihydrodipicolinate reductase (NADPH)",
"metabolites":{
"23dhdp_c":-1.0,
"h_c":-1.0,
"nadp_c":1.0,
"nadph_c":-1.0,
"thdp_c":1.0
},
"lower_bound":0.0,
"upper_bound":1000.0,
"gene_reaction_rule":"Rv2773c",
"subsystem":"Lysine biosynthesis"
},
{
"id":"TRPS1",
"name":"tryptophan synthase (indoleglycerol phosphate)",
"metabolites":{
"3ig3p_c":-1.0,
"g3p_c":1.0,
"h2o_c":1.0,
"ser_c":-1.0,
"trp__L_c":1.0
},
"lower_bound":0.0,
"upper_bound":1000.0,
"gene_reaction_rule":"Rv1613 and Rv1612",
"subsystem":"Glycine, serine and threonine metabolism"
},
{
"id":"OMPDC",
"name":"orotidine-5'-phosphate decarboxylase",
"metabolites":{
"co2_c":1.0,
"orot5p_c":-1.0,
"ump_c":1.0
},
"lower_bound":0.0,
"upper_bound":1000.0,
"gene_reaction_rule":"Rv1385",
"subsystem":"Pyrimidine metabolism"
},
{
"id":"HYXNt",
"name":"Hypoxanthine transport",
"metabolites":{
"hxan_c":1.0,
"hxan_e":-1.0
},
"lower_bound":-1000.0,
"upper_bound":1000.0,
"gene_reaction_rule":"",
"subsystem":"Transport"
},
{
"id":"TESA2",
"name":"TESA2",
"metabolites":{
"24dm3k911dhc36acylACP_c":-1.0,
"24dm3k911dhc36oate_c":1.0,
"ACP_c":1.0,
"h2o_c":-1.0
},
"lower_bound":0.0,
"upper_bound":1000.0,
"gene_reaction_rule":"Rv2928",
"subsystem":"Dimycocerosate ester biosynthesis"
},
{
"id":"ACt2r",
"name":"acetate reversible transport via proton symport",
"metabolites":{
"ac_c":1.0,
"ac_e":-1.0,
"h_c":-1.0,
"h_e":1.0
},
"lower_bound":-1000.0,
"upper_bound":1000.0,
"gene_reaction_rule":"",
"subsystem":"Transport"
},
{
"id":"PMANM",
"name":"phosphomannomutase",
"metabolites":{
"man1p_c":-1.0,
"man6p_c":1.0
},
"lower_bound":-1000.0,
"upper_bound":1000.0,
"gene_reaction_rule":"Rv3257c or Rv3308",
"subsystem":"Fructose and mannose metabolism"
},
{
"id":"MAS9",
"name":"MAS9",
"metabolites":{
"co2_c":1.0,
"coa_c":1.0,
"h2o_c":1.0,
"h_c":-2.0,
"mmcoa__S_c":-1.0,
"nadp_c":2.0,
"nadph_c":-2.0,
"tamhexcACP_c":1.0,
"tmlgncACP_c":-1.0
},
"lower_bound":0.0,
"upper_bound":1000.0,
"gene_reaction_rule":"Rv2940c",
"subsystem":"Dimycocerosate ester biosynthesis"
},
{
"id":"MAN1PT2",
"name":"mannose-1-phosphate guanylyltransferase (GDP)",
"metabolites":{
"gdp_c":-1.0,
"gdpmann_c":1.0,
"man1p_c":-1.0,
"pi_c":1.0
},
"lower_bound":0.0,
"upper_bound":1000.0,
"gene_reaction_rule":"Rv3264c",
"subsystem":"Peptidoglycan and lipopolysaccharide biosynthesis"
},
{
"id":"FADD323",
"name":"FADD323",
"metabolites":{
"1931cpc56acylACP_c":-1.0,
"1931cpc56acylAMP_c":1.0,
"ACP_c":1.0,
"atp_c":-1.0,
"h2o_c":-1.0,
"ppi_c":1.0
},
"lower_bound":0.0,
"upper_bound":1000.0,
"gene_reaction_rule":"Rv3801c",
"subsystem":"Mycolic acid pathway"
},
{
"id":"G3Pt",
"name":"MNXR90814",
"metabolites":{
"g3p_c":1.0,
"g3p_e":-1.0
},
"lower_bound":-1000.0,
"upper_bound":1000.0,
"gene_reaction_rule":"",
"subsystem":"Transport"
},
{
"id":"AMPTASECG",
"name":"alanyl aminopeptidase (cys-gly)",
"metabolites":{
"cgly_c":-1.0,
"cys__L_c":1.0,
"gly_c":1.0,
"h2o_c":-1.0
},
"lower_bound":-1000.0,
"upper_bound":1000.0,
"gene_reaction_rule":"",
"subsystem":"Cysteine and methionine metabolism"
},
{
"id":"HSAC",
"name":"R04597",
"metabolites":{
"34dhsa_c":-1.0,
"49dsha_c":1.0,
"o2_c":-1.0
},
"lower_bound":0.0,
"upper_bound":1000.0,
"gene_reaction_rule":"Rv3568c",
"subsystem":"Cholesterol degradation"
},
{
"id":"MAS1",
"name":"MAS1",
"metabolites":{
"co2_c":1.0,
"coa_c":1.0,
"h2o_c":1.0,
"h_c":-2.0,
"hdcaACP_c":-1.0,
"mmcoa__S_c":-1.0,
"nadp_c":2.0,
"nadph_c":-2.0,
"tbsteryol_c":1.0
},
"lower_bound":0.0,
"upper_bound":1000.0,
"gene_reaction_rule":"Rv2940c",
"subsystem":"Dimycocerosate ester biosynthesis"
},
{
"id":"MAS2",
"name":"MAS2",
"metabolites":{
"co2_c":1.0,
"coa_c":1.0,
"h2o_c":1.0,
"h_c":-2.0,
"marachACP_c":1.0,
"mmcoa__S_c":-1.0,
"nadp_c":2.0,
"nadph_c":-2.0,
"ocACP_c":-1.0
},
"lower_bound":0.0,
"upper_bound":1000.0,
"gene_reaction_rule":"Rv2940c",
"subsystem":"Dimycocerosate ester biosynthesis"
},
{
"id":"MAS3",
"name":"MAS3",
"metabolites":{
"coa_c":1.0,
"hdcaMAS_c":1.0,
"mas_c":-1.0,
"pmtcoa_c":-1.0
},
"lower_bound":0.0,
"upper_bound":1000.0,
"gene_reaction_rule":"Rv2940c",
"subsystem":"Lipid metabolism"
},
{
"id":"MAS4",
"name":"MAS4",
"metabolites":{
"arachACP_c":-1.0,
"co2_c":1.0,
"coa_c":1.0,
"h2o_c":1.0,
"h_c":-2.0,
"mbhnACP_c":1.0,
"mmcoa__S_c":-1.0,
"nadp_c":2.0,
"nadph_c":-2.0
},
"lower_bound":0.0,
"upper_bound":1000.0,
"gene_reaction_rule":"Rv2940c",
"subsystem":"Dimycocerosate ester biosynthesis"
},
{
"id":"GPDDA2",
"name":"Glycerophosphodiester phosphodiesterase (Glycerophosphoethanolamine)",
"metabolites":{
"etha_c":1.0,
"g3pe_c":-1.0,
"glyc3p_c":1.0,
"h2o_c":-1.0
},
"lower_bound":-1000.0,
"upper_bound":1000.0,
"gene_reaction_rule":"Rv3842c or Rv0317c",
"subsystem":"Glycerophospholipid metabolism"
},
{
"id":"HSAE",
"name":"R09960",
"metabolites":{
"4hoxoh_c":1.0,
"h2o_c":-1.0,
"hhd_c":-1.0
},
"lower_bound":0.0,
"upper_bound":1000.0,
"gene_reaction_rule":"Rv3536c",
"subsystem":"Cholesterol degradation"
},
{
"id":"MAS7",
"name":"MAS7",
"metabolites":{
"co2_c":1.0,
"coa_c":1.0,
"dmbhnACP_c":-1.0,
"h2o_c":1.0,
"h_c":-2.0,
"mmcoa__S_c":-1.0,
"nadp_c":2.0,
"nadph_c":-2.0,
"tmlgncACP_c":1.0
},
"lower_bound":0.0,
"upper_bound":1000.0,
"gene_reaction_rule":"Rv2940c",
"subsystem":"Dimycocerosate ester biosynthesis"
},
{
"id":"OXCOA",
"name":"MNXR6223",
"metabolites":{
"oxa_c":-1.0,
"oxalcoa_c":1.0,
"succ_c":1.0,
"succoa_c":-1.0
},
"lower_bound":-1000.0,
"upper_bound":1000.0,
"gene_reaction_rule":"",
"subsystem":"Glyoxylate and dicarboxylate metabolism"
},
{
"id":"ACOTA",
"name":"acetylornithine transaminase",
"metabolites":{
"acg5sa_c":-1.0,
"acorn_c":1.0,
"akg_c":1.0,
"glu__L_c":-1.0
},
"lower_bound":0.0,
"upper_bound":1000.0,
"gene_reaction_rule":"Rv1655",
"subsystem":"Arginine and proline metabolism"
},
{
"id":"SDPTA",
"name":"succinyldiaminopimelate transaminase",
"metabolites":{
"akg_c":1.0,
"glu__L_c":-1.0,
"sl26da_c":1.0,
"sl2a6o_c":-1.0
},
"lower_bound":-1000.0,
"upper_bound":1000.0,
"gene_reaction_rule":"Rv1655 or Rv0858c",
"subsystem":"Lysine biosynthesis"
},
{
"id":"TAG",
"name":"MNXR87026",
"metabolites":{
"12dgr_TB_c":-10.0,
"arachcoa_c":-1.0,
"coa_c":10.0,
"hexccoa_c":-1.0,
"lgnccoa_c":-1.0,
"nondcacoa_c":-1.0,
"pmtcoa_c":-2.0,
"ptdcacoa_c":-1.0,
"stcoa_c":-3.0,
"tag_TB_c":10.0
},
"lower_bound":0.0,
"upper_bound":1000.0,
"gene_reaction_rule":"Rv3130c or Rv3734c or Rv3234c or Rv3088 or Rv0221 or Rv0895 or Rv1425 or Rv1760 or Rv2285 or Rv2484c or Rv3087 or Rv3233c or Rv3371 or Rv3480c or Rv3740c",
"subsystem":"Fatty acid biosynthesis"
},
{
"id":"INHA21",
"name":"MNXR64077",
"metabolites":{
"h_c":-1.0,
"nad_c":1.0,
"nadh_c":-1.0,
"octaptcACP_c":1.0,
"td2ec58acylacp_c":-1.0
},
"lower_bound":0.0,
"upper_bound":1000.0,
"gene_reaction_rule":"Rv1484",
"subsystem":"Mycolic acid pathway"
},
{
"id":"INHA20",
"name":"MNXR64064",
"metabolites":{
"h_c":-1.0,
"hexptcACP_c":1.0,
"nad_c":1.0,
"nadh_c":-1.0,
"td2ec56acylacp_c":-1.0
},
"lower_bound":0.0,
"upper_bound":1000.0,
"gene_reaction_rule":"Rv1484",
"subsystem":"Mycolic acid pathway"
},
{
"id":"FABD13",
"name":"FABD13",
"metabolites":{
"ACP_c":1.0,
"coa_c":-1.0,
"ppACP_c":-1.0,
"ppcoa_c":1.0
},
"lower_bound":-1000.0,
"upper_bound":1000.0,
"gene_reaction_rule":"(Rv2243 or Rv0649) and Rv2244",
"subsystem":"Lipid metabolism"
},
{
"id":"FABD12",
"name":"FABD12",
"metabolites":{
"ACP_c":1.0,
"coa_c":-1.0,
"ptdcaACP_c":-1.0,
"ptdcacoa_c":1.0
},
"lower_bound":-1000.0,
"upper_bound":1000.0,
"gene_reaction_rule":"(Rv2243 or Rv0649) and Rv2244",
"subsystem":"Lipid metabolism"
},
{
"id":"FABD11",
"name":"FABD11",
"metabolites":{
"ACP_c":1.0,
"coa_c":-1.0,
"hpdcalACP_c":-1.0,
"hpdcalcoa_c":1.0
},
"lower_bound":-1000.0,
"upper_bound":1000.0,
"gene_reaction_rule":"(Rv2243 or Rv0649) and Rv2244",
"subsystem":"Lipid metabolism"
},
{
"id":"FABD10",
"name":"FABD10",
"metabolites":{
"ACP_c":1.0,
"coa_c":-1.0,
"nondcaACP_c":-1.0,
"nondcacoa_c":1.0
},
"lower_bound":-1000.0,
"upper_bound":1000.0,
"gene_reaction_rule":"(Rv2243 or Rv0649) and Rv2244",
"subsystem":"Lipid metabolism"
},
{
"id":"PC17M",
"name":"precorrin-3B C17-methyltransferase",
"metabolites":{
"ahcys_c":1.0,
"amet_c":-1.0,
"pre3b_c":-1.0,
"pre4_c":1.0
},
"lower_bound":0.0,
"upper_bound":1000.0,
"gene_reaction_rule":"Rv2066",
"subsystem":"Cofactor biosynthesis"
},
{
"id":"PC20M",
"name":"precorrin-2 C20-methyltransferase",
"metabolites":{
"ahcys_c":1.0,
"amet_c":-1.0,
"dscl_c":-1.0,
"pre3a_c":1.0
},
"lower_bound":0.0,
"upper_bound":1000.0,
"gene_reaction_rule":"Rv2066",
"subsystem":"Porphyrin metabolism"
},
{
"id":"FADD3415",
"name":"FADD3415",
"metabolites":{
"amp_c":1.0,
"atp_c":-1.0,
"coa_c":1.0,
"h2o_c":-2.0,
"ocdca_c":1.0,
"ppi_c":1.0,
"stcoa_c":-1.0
},
"lower_bound":0.0,
"upper_bound":1000.0,
"gene_reaction_rule":"Rv0035 or Rv0099 or Rv0119 or Rv0166 or Rv0214 or Rv0270 or Rv0404 or Rv0551c or Rv0852 or Rv1058 or Rv1185c or Rv1193 or Rv1206 or Rv1427c or Rv1521 or Rv1529 or Rv1549 or Rv1550 or Rv1750c or Rv1925 or Rv2187 or Rv2505c or Rv2590 or Rv2930 or Rv2941 or Rv2948c or Rv2950c or Rv3089 or Rv3506 or Rv3513c or Rv3515c or Rv3561 or Rv3801c or Rv3826",
"subsystem":"Lipid metabolism"
},
{
"id":"FABG17",
"name":"FABG17",
"metabolites":{
"3hc50acylACP_c":1.0,
"bketoc50acylACP_c":-1.0,
"h_c":-1.0,
"nadp_c":1.0,
"nadph_c":-1.0
},
"lower_bound":0.0,
"upper_bound":1000.0,
"gene_reaction_rule":"Rv1483 or Rv1350 or Rv2002 or Rv0242c or Rv2766c",
"subsystem":"Mycolic acid pathway"
},
{
"id":"MGTA",
"name":"MGTA",
"metabolites":{
"PIM1_c":-1.0,
"PIM2_c":1.0,
"gdp_c":1.0,
"gdpmann_c":-1.0
},
"lower_bound":0.0,
"upper_bound":1000.0,
"gene_reaction_rule":"Rv0557",
"subsystem":"Phosphatidyl inositol mannoside biosynthesis"
},
{
"id":"HGNTOR",
"name":"Homogentisate:oxygen 1,2-oxidoreductase (decyclizing)",
"metabolites":{
"4mlacac_c":1.0,
"hgentis_c":-1.0,
"o2_c":-1.0
},
"lower_bound":0.0,
"upper_bound":1000.0,
"gene_reaction_rule":"",
"subsystem":"Tyrosine metabolism"
},
{
"id":"ACLS",
"name":"acetolactate synthase",
"metabolites":{
"alac__S_c":1.0,
"co2_c":1.0,
"pyr_c":-2.0
},
"lower_bound":0.0,
"upper_bound":1000.0,
"gene_reaction_rule":"(Rv3002c and Rv3003c) or Rv1820 or Rv3509c",
"subsystem":"Pantothenate and CoA biosynthesis"
},
{
"id":"HLA",
"name":"MNXR22419",
"metabolites":{
"2h3oxoadp_c":-1.0,
"5h4opntn_c":1.0,
"co2_c":1.0
},
"lower_bound":0.0,
"upper_bound":1000.0,
"gene_reaction_rule":"",
"subsystem":"Porphyrin metabolism"
},
{
"id":"SADT",
"name":"sulfate adenylyltransferase",
"metabolites":{
"aps_c":1.0,
"atp_c":-1.0,
"ppi_c":1.0,
"so4_c":-1.0
},
"lower_bound":0.0,
"upper_bound":1000.0,
"gene_reaction_rule":"Rv1285 and Rv1286",
"subsystem":"Sulfur metabolism"
},
{
"id":"PPSA1",
"name":"PPSA1",
"metabolites":{
"co2_c":1.0,
"coa_c":1.0,
"h_c":-1.0,
"malcoa_c":-1.0,
"nad_c":1.0,
"nadh_c":-1.0,
"ph3hc25acylacp_c":1.0,
"phtriACP_c":-1.0
},
"lower_bound":0.0,
"upper_bound":1000.0,
"gene_reaction_rule":"Rv2931",
"subsystem":"Dimycocerosate ester biosynthesis"
},
{
"id":"FABG2",
"name":"FABG2",
"metabolites":{
"3hc20acylACP_c":1.0,
"bketoc20acylACP_c":-1.0,
"h_c":-1.0,
"nadp_c":1.0,
"nadph_c":-1.0
},
"lower_bound":0.0,
"upper_bound":1000.0,
"gene_reaction_rule":"Rv1483 or Rv1350 or Rv2002 or Rv0242c or Rv2766c",
"subsystem":"Mycolic acid pathway"
},
{
"id":"GALT",
"name":"galactose-1-phosphate uridylyltransferase",
"metabolites":{
"gal1p_c":-1.0,
"ppi_c":1.0,
"udpgal_c":1.0,
"utp_c":-1.0
},
"lower_bound":0.0,
"upper_bound":1000.0,
"gene_reaction_rule":"Rv0619 or Rv0618",
"subsystem":"Galactose metabolism"
},
{
"id":"FADD3410",
"name":"FADD3410",
"metabolites":{
"amp_c":1.0,
"atp_c":-1.0,
"behen_c":-1.0,
"behencoa_c":1.0,
"coa_c":-1.0,
"ppi_c":1.0
},
"lower_bound":0.0,
"upper_bound":1000.0,
"gene_reaction_rule":"Rv0035 or Rv0099 or Rv0119 or Rv0166 or Rv0214 or Rv0270 or Rv0404 or Rv0551c or Rv0852 or Rv1058 or Rv1185c or Rv1193 or Rv1206 or Rv1427c or Rv1521 or Rv1529 or Rv1549 or Rv1550 or Rv1750c or Rv1925 or Rv2187 or Rv2505c or Rv2590 or Rv2930 or Rv2941 or Rv2948c or Rv2950c or Rv3089 or Rv3506 or Rv3513c or Rv3515c or Rv3561 or Rv3801c or Rv3826",
"subsystem":"Lipid metabolism"
},
{
"id":"BIRA",
"name":"BIRA",
"metabolites":{
"accb_c":-1.0,
"amp_c":1.0,
"atp_c":-1.0,
"bccp_c":1.0,
"h2o_c":-1.0,
"ppi_c":1.0
},
"lower_bound":0.0,
"upper_bound":1000.0,
"gene_reaction_rule":"Rv3279c",
"subsystem":"Mycolic acid pathway"
},
{
"id":"FADD3411",
"name":"FADD3411",
"metabolites":{
"amp_c":1.0,
"arach_c":1.0,
"arachcoa_c":-1.0,
"atp_c":-1.0,
"coa_c":1.0,
"h2o_c":-2.0,
"ppi_c":1.0
},
"lower_bound":0.0,
"upper_bound":1000.0,
"gene_reaction_rule":"Rv0035 or Rv0099 or Rv0119 or Rv0166 or Rv0214 or Rv0270 or Rv0404 or Rv0551c or Rv0852 or Rv1058 or Rv1185c or Rv1193 or Rv1206 or Rv1427c or Rv1521 or Rv1529 or Rv1549 or Rv1550 or Rv1750c or Rv1925 or Rv2187 or Rv2505c or Rv2590 or Rv2930 or Rv2941 or Rv2948c or Rv2950c or Rv3089 or Rv3506 or Rv3513c or Rv3515c or Rv3561 or Rv3801c or Rv3826",
"subsystem":"Lipid metabolism"
},
{
"id":"AKGt2r",
"name":"2-oxoglutarate reversible transport via symport",
"metabolites":{
"akg_c":1.0,
"akg_e":-1.0,
"h_c":-1.0,
"h_e":1.0
},
"lower_bound":-1000.0,
"upper_bound":1000.0,
"gene_reaction_rule":"",
"subsystem":"Transport"
},
{
"id":"TALA",
"name":"transaldolase",
"metabolites":{
"e4p_c":1.0,
"f6p_c":1.0,
"g3p_c":-1.0,
"s7p_c":-1.0
},
"lower_bound":-1000.0,
"upper_bound":1000.0,
"gene_reaction_rule":"Rv1448c",
"subsystem":"Pentose phosphate pathway"
},
{
"id":"IMPD",
"name":"IMP dehydrogenase",
"metabolites":{
"h2o_c":-1.0,
"h_c":1.0,
"imp_c":-1.0,
"nad_c":-1.0,
"nadh_c":1.0,
"xmp_c":1.0
},
"lower_bound":0.0,
"upper_bound":1000.0,
"gene_reaction_rule":"Rv3411c and Rv3410c and Rv1843c",
"subsystem":"Purine metabolism"
},
{
"id":"ARGSS",
"name":"argininosuccinate synthase",
"metabolites":{
"amp_c":1.0,
"argsuc_c":1.0,
"asp__L_c":-1.0,
"atp_c":-1.0,
"citr_c":-1.0,
"ppi_c":1.0
},
"lower_bound":0.0,
"upper_bound":1000.0,
"gene_reaction_rule":"Rv1658",
"subsystem":"Alanine, aspartate and glutamate metabolism"
},
{
"id":"D_LACt2",
"name":"D lactate transport via proton symport",
"metabolites":{
"h_c":-1.0,
"h_e":1.0,
"lac__D_c":1.0,
"lac__D_e":-1.0
},
"lower_bound":-1000.0,
"upper_bound":1000.0,
"gene_reaction_rule":"",
"subsystem":"Transport"
},
{
"id":"FACOAL150",
"name":"fatty-acid--CoA ligase",
"metabolites":{
"amp_c":1.0,
"atp_c":-1.0,
"coa_c":-1.0,
"ppi_c":1.0,
"ptdca_c":-1.0,
"ptdcacoa_c":1.0
},
"lower_bound":0.0,
"upper_bound":1000.0,
"gene_reaction_rule":"Rv0035 or Rv0099 or Rv0119 or Rv0166 or Rv0214 or Rv0270 or Rv0404 or Rv0551c or Rv0852 or Rv1058 or Rv1185c or Rv1193 or Rv1206 or Rv1427c or Rv1521 or Rv1529 or Rv1549 or Rv1550 or Rv1750c or Rv1925 or Rv2187 or Rv2505c or Rv2590 or Rv2930 or Rv2941 or Rv2948c or Rv2950c or Rv3089 or Rv3506 or Rv3513c or Rv3515c or Rv3561 or Rv3801c or Rv3826",
"subsystem":"Lipid metabolism"
},
{
"id":"FABD2",
"name":"FABD2",
"metabolites":{
"9hdcecoa_c":1.0,
"acpFAS_c":1.0,
"coa_c":-1.0,
"td2ec16acylacpfas_c":-1.0
},
"lower_bound":-1000.0,
"upper_bound":1000.0,
"gene_reaction_rule":"(Rv2243 or Rv0649) and Rv2244",
"subsystem":"Lipid metabolism"
},
{
"id":"ANTHt",
"name":"MNXR29415",
"metabolites":{
"anth_c":1.0,
"anth_e":-1.0
},
"lower_bound":-1000.0,
"upper_bound":1000.0,
"gene_reaction_rule":"",
"subsystem":"Transport"
},
{
"id":"FABD1",
"name":"FABD1",
"metabolites":{
"ACP_c":1.0,
"coa_c":-1.0,
"hdcaACP_c":-1.0,
"pmtcoa_c":1.0
},
"lower_bound":-1000.0,
"upper_bound":1000.0,
"gene_reaction_rule":"(Rv2243 or Rv0649) and Rv2244",
"subsystem":"Lipid metabolism"
},
{
"id":"TMPK",
"name":"thiamine-phosphate kinase",
"metabolites":{
"adp_c":1.0,
"atp_c":-1.0,
"thmmp_c":-1.0,
"thmpp_c":1.0
},
"lower_bound":-1000.0,
"upper_bound":1000.0,
"gene_reaction_rule":"Rv2977c",
"subsystem":"Cofactor biosynthesis"
},
{
"id":"PPTHIO4",
"name":"PPTHIO4",
"metabolites":{
"co2_c":1.0,
"ph4m3k911dhc36oate_c":-1.0,
"pphthdlC35_c":1.0
},
"lower_bound":0.0,
"upper_bound":1000.0,
"gene_reaction_rule":"",
"subsystem":"Dimycocerosate ester biosynthesis"
},
{
"id":"PPTHIO5",
"name":"PPTHIO5",
"metabolites":{
"pphthdlC33_c":-0.04,
"pphthdlC34_c":-0.33,
"pphthdlC35_c":-0.06,
"pphthdlC36_c":-0.57,
"pphthdl_c":1.0
},
"lower_bound":0.0,
"upper_bound":1000.0,
"gene_reaction_rule":"",
"subsystem":"Dimycocerosate ester biosynthesis"
},
{
"id":"PPTHIO2",
"name":"PPTHIO2",
"metabolites":{
"co2_c":1.0,
"ph24dm3k911dhc37oate_c":-1.0,
"pphthdlC36_c":1.0
},
"lower_bound":0.0,
"upper_bound":1000.0,
"gene_reaction_rule":"",
"subsystem":"Dimycocerosate ester biosynthesis"
},
{
"id":"AADSACYCL",
"name":"2-Aminoadipate 6-semialdehyde",
"metabolites":{
"L2aadp6sa_c":-1.0,
"h2o_c":1.0,
"thp2c_c":1.0
},
"lower_bound":0.0,
"upper_bound":1000.0,
"gene_reaction_rule":"",
"subsystem":"L-alpha-aminoadipic acid (L-AAA) biosynthesis"
},
{
"id":"PYDXNtr",
"name":"pyridoxine transport via diffusion",
"metabolites":{
"pydxn_c":1.0,
"pydxn_e":-1.0
},
"lower_bound":-1000.0,
"upper_bound":1000.0,
"gene_reaction_rule":"",
"subsystem":"Transport"
},
{
"id":"PPTHIO1",
"name":"PPTHIO1",
"metabolites":{
"co2_c":1.0,
"ph24dm3k911dhc35oate_c":-1.0,
"pphthdlC34_c":1.0
},
"lower_bound":0.0,
"upper_bound":1000.0,
"gene_reaction_rule":"",
"subsystem":"Dimycocerosate ester biosynthesis"
},
{
"id":"FAS14",
"name":"FAS14",
"metabolites":{
"c6acylACPFAS_c":1.0,
"h_c":-1.0,
"nad_c":1.0,
"nadh_c":-1.0,
"td2ec6acylacpfas_c":-1.0
},
"lower_bound":0.0,
"upper_bound":1000.0,
"gene_reaction_rule":"Rv2524c",
"subsystem":"Mycolic acid pathway"
},
{
"id":"FABD7",
"name":"FABD7",
"metabolites":{
"ACP_c":1.0,
"coa_c":-1.0,
"lgnACP_c":-1.0,
"lgnccoa_c":1.0
},
"lower_bound":-1000.0,
"upper_bound":1000.0,
"gene_reaction_rule":"(Rv2243 or Rv0649) and Rv2244",
"subsystem":"Lipid metabolism"
},
{
"id":"OCDCEAt",
"name":"Octadecenoate (n-C18:1) transport in via uniport",
"metabolites":{
"ocdcea_c":1.0,
"ocdcea_e":-1.0
},
"lower_bound":-1000.0,
"upper_bound":1000.0,
"gene_reaction_rule":"",
"subsystem":"Transport"
},
{
"id":"ACGK",
"name":"acetylglutamate kinase",
"metabolites":{
"acg5p_c":1.0,
"acglu_c":-1.0,
"adp_c":1.0,
"atp_c":-1.0
},
"lower_bound":0.0,
"upper_bound":1000.0,
"gene_reaction_rule":"Rv1654",
"subsystem":"Arginine and proline metabolism"
},
{
"id":"UPPDC1",
"name":"uroporphyrinogen decarboxylase (uroporphyrinogen III)",
"metabolites":{
"co2_c":4.0,
"cpppg3_c":1.0,
"uppg3_c":-1.0
},
"lower_bound":0.0,
"upper_bound":1000.0,
"gene_reaction_rule":"Rv2678c",
"subsystem":"Porphyrin metabolism"
},
{
"id":"XANt",
"name":"xanthine reversible transport",
"metabolites":{
"xan_c":1.0,
"xan_e":-1.0
},
"lower_bound":-1000.0,
"upper_bound":1000.0,
"gene_reaction_rule":"",
"subsystem":"Transport"
},
{
"id":"SUCCabc_rev",
"name":"MNXR4946",
"metabolites":{
"adp_c":1.0,
"atp_c":-1.0,
"h2o_c":-1.0,
"pi_c":1.0,
"succ_c":-1.0,
"succ_e":1.0
},
"lower_bound":0.0,
"upper_bound":1000.0,
"gene_reaction_rule":"Rv2443",
"subsystem":"Transport"
},
{
"id":"FADD3418",
"name":"FADD3418",
"metabolites":{
"9hdcecoa_c":1.0,
"amp_c":1.0,
"atp_c":-1.0,
"coa_c":-1.0,
"hdcea_c":-1.0,
"ppi_c":1.0
},
"lower_bound":0.0,
"upper_bound":1000.0,
"gene_reaction_rule":"Rv0035 or Rv0099 or Rv0119 or Rv0166 or Rv0214 or Rv0270 or Rv0404 or Rv0551c or Rv0852 or Rv1058 or Rv1185c or Rv1193 or Rv1206 or Rv1427c or Rv1521 or Rv1529 or Rv1549 or Rv1550 or Rv1750c or Rv1925 or Rv2187 or Rv2505c or Rv2590 or Rv2930 or Rv2941 or Rv2948c or Rv2950c or Rv3089 or Rv3506 or Rv3513c or Rv3515c or Rv3561 or Rv3801c or Rv3826",
"subsystem":"Lipid metabolism"
},
{
"id":"ACALD",
"name":"acetaldehyde dehydrogenase (acetylating)",
"metabolites":{
"acald_c":-1.0,
"accoa_c":1.0,
"coa_c":-1.0,
"h_c":1.0,
"nad_c":-1.0,
"nadh_c":1.0
},
"lower_bound":-1000.0,
"upper_bound":1000.0,
"gene_reaction_rule":"Rv3535c",
"subsystem":"Lipid metabolism"
},
{
"id":"GF6PTA",
"name":"glutamine-fructose-6-phosphate transaminase",
"metabolites":{
"f6p_c":-1.0,
"gam6p_c":1.0,
"gln__L_c":-1.0,
"glu__L_c":1.0
},
"lower_bound":-1000.0,
"upper_bound":1000.0,
"gene_reaction_rule":"Rv3436c",
"subsystem":"Alanine, aspartate and glutamate metabolism"
},
{
"id":"PPK",
"name":"MNXR73871",
"metabolites":{
"adp_c":1.0,
"atp_c":-1.0,
"ppn_c":1.0
},
"lower_bound":-1000.0,
"upper_bound":1000.0,
"gene_reaction_rule":"Rv2984",
"subsystem":"Phosphate metabolism"
},
{
"id":"UAGDP",
"name":"UDP-N-acetylglucosamine diphosphorylase",
"metabolites":{
"acgam1p_c":-1.0,
"ppi_c":1.0,
"uacgam_c":1.0,
"utp_c":-1.0
},
"lower_bound":0.0,
"upper_bound":1000.0,
"gene_reaction_rule":"Rv1018c",
"subsystem":"Peptidoglycan and lipopolysaccharide biosynthesis"
},
{
"id":"FOLR2",
"name":"folate reductase",
"metabolites":{
"dhf_c":-1.0,
"fol_c":1.0,
"h_c":1.0,
"nadp_c":-1.0,
"nadph_c":1.0
},
"lower_bound":-1000.0,
"upper_bound":1000.0,
"gene_reaction_rule":"Rv2763c",
"subsystem":"Folate biosynthesis"
},
{
"id":"FABG9",
"name":"FABG9",
"metabolites":{
"3hc34acylACP_c":1.0,
"bketoc34acylACP_c":-1.0,
"h_c":-1.0,
"nadp_c":1.0,
"nadph_c":-1.0
},
"lower_bound":0.0,
"upper_bound":1000.0,
"gene_reaction_rule":"Rv1483 or Rv1350 or Rv2002 or Rv0242c or Rv2766c",
"subsystem":"Mycolic acid pathway"
},
{
"id":"MI3PP",
"name":"myo-inositol 3-phosphatase",
"metabolites":{
"h2o_c":-1.0,
"inost_c":1.0,
"mi3p__D_c":-1.0,
"pi_c":1.0
},
"lower_bound":0.0,
"upper_bound":1000.0,
"gene_reaction_rule":"Rv1604 or Rv2131c or Rv2701c",
"subsystem":"Inositol phosphate metabolism"
},
{
"id":"AFTA",
"name":"arabinofuranosyl transferase (M tb)",
"metabolites":{
"agalfragund_c":1.0,
"decd_tb_c":1.0,
"decda_tb_c":-1.0,
"galfragund_c":-1.0
},
"lower_bound":-1000.0,
"upper_bound":1000.0,
"gene_reaction_rule":"Rv3792",
"subsystem":"Arabinogalactan biosynthesis"
},
{
"id":"FADD30",
"name":"FADD30",
"metabolites":{
"amp_c":1.0,
"atp_c":-1.0,
"coa_c":1.0,
"h2o_c":-2.0,
"nondca_c":1.0,
"nondcacoa_c":-1.0,
"ppi_c":1.0
},
"lower_bound":0.0,
"upper_bound":1000.0,
"gene_reaction_rule":"Rv0035 or Rv0099 or Rv0119 or Rv0166 or Rv0214 or Rv0270 or Rv0404 or Rv0551c or Rv0852 or Rv1058 or Rv1185c or Rv1193 or Rv1206 or Rv1427c or Rv1521 or Rv1529 or Rv1549 or Rv1550 or Rv1750c or Rv1925 or Rv2187 or Rv2505c or Rv2590 or Rv2930 or Rv2941 or Rv2948c or Rv2950c or Rv3089 or Rv3506 or Rv3513c or Rv3515c or Rv3561 or Rv3801c or Rv3826",
"subsystem":"Lipid metabolism"
},
{
"id":"FAS24",
"name":"FAS24",
"metabolites":{
"c10acylACPFAS_c":1.0,
"h_c":-1.0,
"nad_c":1.0,
"nadh_c":-1.0,
"td2ec10acylacpfas_c":-1.0
},
"lower_bound":0.0,
"upper_bound":1000.0,
"gene_reaction_rule":"Rv2524c",
"subsystem":"Mycolic acid pathway"
},
{
"id":"FAS25",
"name":"FAS25",
"metabolites":{
"c10acylACPFAS_c":-1.0,
"coa_c":1.0,
"malc10aclACPFAS_c":1.0,
"malcoa_c":-1.0
},
"lower_bound":0.0,
"upper_bound":1000.0,
"gene_reaction_rule":"Rv2524c",
"subsystem":"Mycolic acid pathway"
},
{
"id":"FAS26",
"name":"FAS26",
"metabolites":{
"bketoc12acylACPFAS_c":1.0,
"co2_c":1.0,
"malc10aclACPFAS_c":-1.0
},
"lower_bound":0.0,
"upper_bound":1000.0,
"gene_reaction_rule":"Rv2524c",
"subsystem":"Mycolic acid pathway"
},
{
"id":"FAS27",
"name":"FAS27",
"metabolites":{
"3hc12acylACPFAS_c":1.0,
"bketoc12acylACPFAS_c":-1.0,
"h_c":-1.0,
"nadp_c":1.0,
"nadph_c":-1.0
},
"lower_bound":0.0,
"upper_bound":1000.0,
"gene_reaction_rule":"Rv2524c",
"subsystem":"Mycolic acid pathway"
},
{
"id":"FAS20",
"name":"FAS20",
"metabolites":{
"c8acylacpFAS_c":-1.0,
"coa_c":1.0,
"malc8aclACPFAS_c":1.0,
"malcoa_c":-1.0
},
"lower_bound":0.0,
"upper_bound":1000.0,
"gene_reaction_rule":"Rv2524c",
"subsystem":"Mycolic acid pathway"
},
{
"id":"FAS21",
"name":"FAS21",
"metabolites":{
"bketoc10acylACPFAS_c":1.0,
"co2_c":1.0,
"malc8aclACPFAS_c":-1.0
},
"lower_bound":0.0,
"upper_bound":1000.0,
"gene_reaction_rule":"Rv2524c",
"subsystem":"Mycolic acid pathway"
},
{
"id":"FAS22",
"name":"FAS22",
"metabolites":{
"3hc10acylACPFAS_c":1.0,
"bketoc10acylACPFAS_c":-1.0,
"h_c":-1.0,
"nadp_c":1.0,
"nadph_c":-1.0
},
"lower_bound":0.0,
"upper_bound":1000.0,
"gene_reaction_rule":"Rv2524c",
"subsystem":"Mycolic acid pathway"
},
{
"id":"FAS23",
"name":"FAS23",
"metabolites":{
"3hc10acylACPFAS_c":-1.0,
"h2o_c":1.0,
"td2ec10acylacpfas_c":1.0
},
"lower_bound":0.0,
"upper_bound":1000.0,
"gene_reaction_rule":"Rv2524c",
"subsystem":"Mycolic acid pathway"
},
{
"id":"CYSabc",
"name":"L-cysteine transport via ABC system",
"metabolites":{
"adp_c":1.0,
"atp_c":-1.0,
"cys__L_c":1.0,
"cys__L_e":-1.0,
"h2o_c":-1.0,
"pi_c":1.0
},
"lower_bound":0.0,
"upper_bound":1000.0,
"gene_reaction_rule":"",
"subsystem":"Transport"
},
{
"id":"PTHIO3",
"name":"PTHIO3",
"metabolites":{
"4m3k911dhc33oate_c":-1.0,
"co2_c":1.0,
"phthdlC32_c":1.0
},
"lower_bound":0.0,
"upper_bound":1000.0,
"gene_reaction_rule":"",
"subsystem":"Dimycocerosate ester biosynthesis"
},
{
"id":"PTHIO2",
"name":"PTHIO2",
"metabolites":{
"24dm3k911dhc36oate_c":-1.0,
"co2_c":1.0,
"phthdlC35_c":1.0
},
"lower_bound":0.0,
"upper_bound":1000.0,
"gene_reaction_rule":"",
"subsystem":"Dimycocerosate ester biosynthesis"
},
{
"id":"FAS28",
"name":"FAS28",
"metabolites":{
"3hc12acylACPFAS_c":-1.0,
"h2o_c":1.0,
"td2ec12acylacpfas_c":1.0
},
"lower_bound":0.0,
"upper_bound":1000.0,
"gene_reaction_rule":"Rv2524c",
"subsystem":"Mycolic acid pathway"
},
{
"id":"GDH1",
"name":"Glutamate dehydrogenase (NAD)",
"metabolites":{
"akg_c":1.0,
"glu__L_c":-1.0,
"h2o_c":-1.0,
"h_c":1.0,
"nad_c":-1.0,
"nadh_c":1.0,
"nh3_c":1.0
},
"lower_bound":0.0,
"upper_bound":1000.0,
"gene_reaction_rule":"Rv2476c",
"subsystem":"Alanine, aspartate and glutamate metabolism"
},
{
"id":"CITRt",
"name":"MNXR1174",
"metabolites":{
"citr_c":1.0,
"citr_e":-1.0
},
"lower_bound":-1000.0,
"upper_bound":1000.0,
"gene_reaction_rule":"",
"subsystem":"Transport"
},
{
"id":"MMSAD2",
"name":"methylmalonate-semialdehyde dehydrogenase (propanol)",
"metabolites":{
"coa_c":-1.0,
"h_c":1.0,
"nad_c":-1.0,
"nadh_c":1.0,
"ppal_c":-1.0,
"ppcoa_c":1.0
},
"lower_bound":0.0,
"upper_bound":1000.0,
"gene_reaction_rule":"Rv3535c",
"subsystem":"Cholesterol degradation"
},
{
"id":"AKP1",
"name":"alkaline phosphatase (Dihydroneopterin)",
"metabolites":{
"ahdt_c":-1.0,
"dhnpt_c":1.0,
"h2o_c":-3.0,
"pi_c":3.0
},
"lower_bound":0.0,
"upper_bound":1000.0,
"gene_reaction_rule":"",
"subsystem":"Folate biosynthesis"
},
{
"id":"NAGINS",
"name":"MNXR21171",
"metabolites":{
"h2o_c":-1.0,
"iacgam3p_c":-1.0,
"iacgam_c":1.0,
"pi_c":1.0
},
"lower_bound":-1000.0,
"upper_bound":1000.0,
"gene_reaction_rule":"",
"subsystem":"Mycothiol biosynthesis"
},
{
"id":"ADSK",
"name":"adenylyl-sulfate kinase",
"metabolites":{
"adp_c":1.0,
"aps_c":-1.0,
"atp_c":-1.0,
"paps_c":1.0
},
"lower_bound":0.0,
"upper_bound":1000.0,
"gene_reaction_rule":"Rv1286",
"subsystem":"Sulfur metabolism"
},
{
"id":"MBTK2",
"name":"MBTK2",
"metabolites":{
"ACP_c":1.0,
"n6hlys_c":-1.0,
"n6hlysocdce_c":1.0,
"ocACP_c":-1.0
},
"lower_bound":0.0,
"upper_bound":1000.0,
"gene_reaction_rule":"Rv1347c",
"subsystem":"Mycobactin biosynthesis"
},
{
"id":"MBTK3",
"name":"MBTK3",
"metabolites":{
"ACP_c":1.0,
"malACP_c":-1.0,
"n6hlys_c":-1.0,
"n6hlysmal_c":1.0
},
"lower_bound":0.0,
"upper_bound":1000.0,
"gene_reaction_rule":"Rv1347c",
"subsystem":"Mycobactin biosynthesis"
},
{
"id":"CITabc_rev",
"name":"T00158b",
"metabolites":{
"adp_c":1.0,
"atp_c":-1.0,
"cit_c":-1.0,
"cit_e":1.0,
"h2o_c":-1.0,
"pi_c":1.0
},
"lower_bound":0.0,
"upper_bound":1000.0,
"gene_reaction_rule":"",
"subsystem":"Transport"
},
{
"id":"MBTK1",
"name":"MBTK1",
"metabolites":{
"ACP_c":1.0,
"n6hlys_c":-1.0,
"n6hlysocdc_c":1.0,
"ocdceACP_c":-1.0
},
"lower_bound":0.0,
"upper_bound":1000.0,
"gene_reaction_rule":"Rv1347c",
"subsystem":"Mycobactin biosynthesis"
},
{
"id":"HMPK1",
"name":"hydroxymethylpyrimidine kinase (ATP)",
"metabolites":{
"4ahmmp_c":-1.0,
"4ampm_c":1.0,
"adp_c":1.0,
"atp_c":-1.0
},
"lower_bound":0.0,
"upper_bound":1000.0,
"gene_reaction_rule":"Rv0422c",
"subsystem":"Cofactor biosynthesis"
},
{
"id":"PMPK",
"name":"phosphomethylpyrimidine kinase",
"metabolites":{
"2mahmp_c":1.0,
"4ampm_c":-1.0,
"adp_c":1.0,
"atp_c":-1.0
},
"lower_bound":0.0,
"upper_bound":1000.0,
"gene_reaction_rule":"Rv0422c",
"subsystem":"Cofactor biosynthesis"
},
{
"id":"NDPK1",
"name":"nucleoside-diphosphate kinase (ATP:GDP)",
"metabolites":{
"adp_c":1.0,
"atp_c":-1.0,
"gdp_c":-1.0,
"gtp_c":1.0
},
"lower_bound":-1000.0,
"upper_bound":1000.0,
"gene_reaction_rule":"Rv2445c",
"subsystem":"Purine metabolism"
},
{
"id":"NDPK8",
"name":"nucleoside-diphosphate kinase (ATP:dADP)",
"metabolites":{
"adp_c":1.0,
"atp_c":-1.0,
"dadp_c":-1.0,
"datp_c":1.0
},
"lower_bound":-1000.0,
"upper_bound":1000.0,
"gene_reaction_rule":"Rv2445c",
"subsystem":"Purine metabolism"
},
{
"id":"NDPK2",
"name":"nucleoside-diphosphate kinase (ATP:UDP)",
"metabolites":{
"adp_c":1.0,
"atp_c":-1.0,
"udp_c":-1.0,
"utp_c":1.0
},
"lower_bound":-1000.0,
"upper_bound":1000.0,
"gene_reaction_rule":"Rv2445c",
"subsystem":"Pyrimidine metabolism"
},
{
"id":"NDPK5",
"name":"nucleoside-diphosphate kinase (ATP:dGDP)",
"metabolites":{
"adp_c":1.0,
"atp_c":-1.0,
"dgdp_c":-1.0,
"dgtp_c":1.0
},
"lower_bound":-1000.0,
"upper_bound":1000.0,
"gene_reaction_rule":"Rv2445c",
"subsystem":"Purine metabolism"
},
{
"id":"NDPK4",
"name":"nucleoside-diphosphate kinase (ATP:dTDP)",
"metabolites":{
"adp_c":1.0,
"atp_c":-1.0,
"dtdp_c":-1.0,
"dttp_c":1.0
},
"lower_bound":-1000.0,
"upper_bound":1000.0,
"gene_reaction_rule":"Rv2445c",
"subsystem":"Pyrimidine metabolism"
},
{
"id":"NDPK3",
"name":"nucleoside-diphosphate kinase (ATP:CDP)",
"metabolites":{
"adp_c":1.0,
"atp_c":-1.0,
"cdp_c":-1.0,
"ctp_c":1.0
},
"lower_bound":-1000.0,
"upper_bound":1000.0,
"gene_reaction_rule":"Rv2445c",
"subsystem":"Pyrimidine metabolism"
},
{
"id":"NDPK7",
"name":"nucleoside-diphosphate kinase (ATP:dCDP)",
"metabolites":{
"adp_c":1.0,
"atp_c":-1.0,
"dcdp_c":-1.0,
"dctp_c":1.0
},
"lower_bound":0.0,
"upper_bound":1000.0,
"gene_reaction_rule":"Rv2445c",
"subsystem":"Pyrimidine metabolism"
},
{
"id":"BARB",
"name":"MNXR70450",
"metabolites":{
"barb_c":1.0,
"h2o_c":-1.0,
"h_c":1.0,
"nad_c":-1.0,
"nadh_c":1.0,
"ura_c":-1.0
},
"lower_bound":-1000.0,
"upper_bound":1000.0,
"gene_reaction_rule":"",
"subsystem":"Pyrimidine metabolism"
},
{
"id":"GTPDPDP",
"name":"guanosine-5'-triphosphate,3'-diphosphate diphosphatase",
"metabolites":{
"gdptp_c":-1.0,
"h2o_c":-1.0,
"pi_c":1.0,
"ppgpp_c":1.0
},
"lower_bound":-1000.0,
"upper_bound":1000.0,
"gene_reaction_rule":"",
"subsystem":"Purine metabolism"
},
{
"id":"MPTAT",
"name":"molybdopterin adenylyltransferase",
"metabolites":{
"atp_c":-1.0,
"mpt_c":-1.0,
"mptamp_c":1.0,
"ppi_c":1.0
},
"lower_bound":0.0,
"upper_bound":1000.0,
"gene_reaction_rule":"Rv0865",
"subsystem":"Cofactor biosynthesis"
},
{
"id":"CELLBabc",
"name":"Cellobiose transport via ATP transporter",
"metabolites":{
"adp_c":1.0,
"atp_c":-1.0,
"cellb_c":1.0,
"cellb_e":-1.0,
"h2o_c":-1.0,
"pi_c":1.0
},
"lower_bound":0.0,
"upper_bound":1000.0,
"gene_reaction_rule":"(Rv2316 and Rv2317 and Rv2318) or (Rv1235 and Rv1236 and Rv1237 and Rv1238) or (Rv2038c and Rv2039c and Rv2040c and Rv2041c)",
"subsystem":"Transport"
},
{
"id":"ACCA3",
"name":"ACCA3",
"metabolites":{
"adp_c":1.0,
"atp_c":-1.0,
"bccp_c":-1.0,
"bccpco2_c":1.0,
"h_c":-1.0,
"hco3_c":-1.0,
"pi_c":1.0
},
"lower_bound":0.0,
"upper_bound":1000.0,
"gene_reaction_rule":"Rv3285",
"subsystem":"Mycolic acid pathway"
},
{
"id":"MAS5",
"name":"MAS5",
"metabolites":{
"co2_c":1.0,
"coa_c":1.0,
"dmbhnACP_c":1.0,
"h2o_c":1.0,
"h_c":-2.0,
"marachACP_c":-1.0,
"mmcoa__S_c":-1.0,
"nadp_c":2.0,
"nadph_c":-2.0
},
"lower_bound":0.0,
"upper_bound":1000.0,
"gene_reaction_rule":"Rv2940c",
"subsystem":"Dimycocerosate ester biosynthesis"
},
{
"id":"HSTPT",
"name":"histidinol-phosphate transaminase",
"metabolites":{
"akg_c":1.0,
"glu__L_c":-1.0,
"hisp_c":1.0,
"imacp_c":-1.0
},
"lower_bound":-1000.0,
"upper_bound":1000.0,
"gene_reaction_rule":"Rv3772 or Rv1600",
"subsystem":"Histidine metabolism"
},
{
"id":"SUCOAS",
"name":"succinyl-CoA synthetase (ADP-forming)",
"metabolites":{
"adp_c":-1.0,
"atp_c":1.0,
"coa_c":1.0,
"pi_c":-1.0,
"succ_c":1.0,
"succoa_c":-1.0
},
"lower_bound":-1000.0,
"upper_bound":1000.0,
"gene_reaction_rule":"Rv0952 and Rv0951",
"subsystem":"Citrate cycle (TCA cycle)"
},
{
"id":"CPMPS",
"name":"cyclic pyranopterin monophosphate synthase",
"metabolites":{
"cpmp_c":1.0,
"gtp_c":-1.0,
"h2o_c":-1.0,
"ppi_c":1.0
},
"lower_bound":0.0,
"upper_bound":1000.0,
"gene_reaction_rule":"(Rv3109 or Rv0869c) and Rv3116 and Rv3111",
"subsystem":"Cofactor biosynthesis"
},
{
"id":"PHETA1",
"name":"phenylalanine transaminase",
"metabolites":{
"akg_c":1.0,
"glu__L_c":-1.0,
"phe__L_c":1.0,
"phpyr_c":-1.0
},
"lower_bound":-1000.0,
"upper_bound":1000.0,
"gene_reaction_rule":"Rv3565 or Rv0337c",
"subsystem":"Phenylalanine metabolism"
},
{
"id":"ASPTA_opposite",
"name":"R00355",
"metabolites":{
"akg_c":1.0,
"asp__L_c":1.0,
"glu__L_c":-1.0,
"oaa_c":-1.0
},
"lower_bound":0.0,
"upper_bound":1000.0,
"gene_reaction_rule":"Rv3565",
"subsystem":"Alanine, aspartate and glutamate metabolism"
},
{
"id":"OMCDC",
"name":"2-Oxo-4-methyl-3-carboxypentanoate decarboxylation",
"metabolites":{
"3c4mop_c":-1.0,
"4mop_c":1.0,
"co2_c":1.0
},
"lower_bound":0.0,
"upper_bound":1000.0,
"gene_reaction_rule":"",
"subsystem":"Valine, leucine and isoleucine degradation"
},
{
"id":"TYRTA",
"name":"tyrosine transaminase",
"metabolites":{
"2h34hppr_c":-1.0,
"akg_c":1.0,
"glu__L_c":-1.0,
"tyr__L_c":1.0
},
"lower_bound":-1000.0,
"upper_bound":1000.0,
"gene_reaction_rule":"Rv3565 or Rv0337c",
"subsystem":"Tyrosine metabolism"
},
{
"id":"HIAA",
"name":"HIAA",
"metabolites":{
"accoa_c":1.0,
"h2o_c":-1.0,
"hia_c":1.0,
"hipocoa_c":-1.0
},
"lower_bound":0.0,
"upper_bound":1000.0,
"gene_reaction_rule":"",
"subsystem":"Cholesterol degradation"
},
{
"id":"CYSS",
"name":"cysteine synthase",
"metabolites":{
"ac_c":1.0,
"acser_c":-1.0,
"cys__L_c":1.0,
"h2s_c":-1.0
},
"lower_bound":0.0,
"upper_bound":1000.0,
"gene_reaction_rule":"Rv2334 or Rv0848 or Rv1336",
"subsystem":"Cysteine and methionine metabolism"
},
{
"id":"HADA1",
"name":"HADA1",
"metabolites":{
"3hc18acylACP_c":-1.0,
"h2o_c":1.0,
"td2ec18acylacp_c":1.0
},
"lower_bound":0.0,
"upper_bound":1000.0,
"gene_reaction_rule":"Rv0635 and Rv0636 and Rv0637",
"subsystem":"Mycolic acid pathway"
},
{
"id":"HADA2",
"name":"HADA2",
"metabolites":{
"3hc20acylACP_c":-1.0,
"h2o_c":1.0,
"td2ec20acylacp_c":1.0
},
"lower_bound":0.0,
"upper_bound":1000.0,
"gene_reaction_rule":"Rv0635 and Rv0636 and Rv0637",
"subsystem":"Mycolic acid pathway"
},
{
"id":"HADA3",
"name":"HADA3",
"metabolites":{
"3hc22acylACP_c":-1.0,
"h2o_c":1.0,
"td2ec22acylacp_c":1.0
},
"lower_bound":0.0,
"upper_bound":1000.0,
"gene_reaction_rule":"Rv0635 and Rv0636 and Rv0637",
"subsystem":"Mycolic acid pathway"
},
{
"id":"HADA4",
"name":"HADA4",
"metabolites":{
"3hc24acylACP_c":-1.0,
"h2o_c":1.0,
"td2ec24acylacp_c":1.0
},
"lower_bound":0.0,
"upper_bound":1000.0,
"gene_reaction_rule":"Rv0635 and Rv0636 and Rv0637",
"subsystem":"Mycolic acid pathway"
},
{
"id":"HADA5",
"name":"HADA5",
"metabolites":{
"3hc26acylACP_c":-1.0,
"h2o_c":1.0,
"td2ec26acylacp_c":1.0
},
"lower_bound":0.0,
"upper_bound":1000.0,
"gene_reaction_rule":"Rv0635 and Rv0636 and Rv0637",
"subsystem":"Mycolic acid pathway"
},
{
"id":"HADA6",
"name":"HADA6",
"metabolites":{
"3hc28acylACP_c":-1.0,
"h2o_c":1.0,
"td2ec28acylacp_c":1.0
},
"lower_bound":0.0,
"upper_bound":1000.0,
"gene_reaction_rule":"Rv0635 and Rv0636 and Rv0637",
"subsystem":"Mycolic acid pathway"
},
{
"id":"HADA7",
"name":"HADA7",
"metabolites":{
"3hc30acylACP_c":-1.0,
"h2o_c":1.0,
"td2ec30acylacp_c":1.0
},
"lower_bound":0.0,
"upper_bound":1000.0,
"gene_reaction_rule":"Rv0635 and Rv0636 and Rv0637",
"subsystem":"Mycolic acid pathway"
},
{
"id":"NTPP3",
"name":"Nucleoside triphosphate pyrophosphorylase (dctp)",
"metabolites":{
"dcmp_c":1.0,
"dctp_c":-1.0,
"h2o_c":-1.0,
"ppi_c":1.0
},
"lower_bound":0.0,
"upper_bound":1000.0,
"gene_reaction_rule":"",
"subsystem":"Pyrimidine metabolism"
},
{
"id":"GCCb",
"name":"glycine cleavage complex",
"metabolites":{
"alpro_c":-1.0,
"dhlpro_c":1.0,
"mlthf_c":1.0,
"nh3_c":1.0,
"thf_c":-1.0
},
"lower_bound":0.0,
"upper_bound":1000.0,
"gene_reaction_rule":"Rv2211c and Rv1826",
"subsystem":"Glycine, serine and threonine metabolism"
},
{
"id":"PGCM",
"name":"Phosphoglucomutase",
"metabolites":{
"g1p_c":1.0,
"g6p_c":-1.0
},
"lower_bound":-1000.0,
"upper_bound":1000.0,
"gene_reaction_rule":"Rv3068c",
"subsystem":"Glycolysis / Gluconeogenesis"
},
{
"id":"DHDPS",
"name":"dihydrodipicolinate synthase",
"metabolites":{
"23dhdp_c":1.0,
"aspsa_c":-1.0,
"h2o_c":2.0,
"pyr_c":-1.0
},
"lower_bound":0.0,
"upper_bound":1000.0,
"gene_reaction_rule":"Rv2753c",
"subsystem":"Lysine biosynthesis"
},
{
"id":"DAPE",
"name":"diaminopimelate epimerase",
"metabolites":{
"26dap_LL_c":-1.0,
"26dap_c":1.0
},
"lower_bound":-1000.0,
"upper_bound":1000.0,
"gene_reaction_rule":"Rv2726c",
"subsystem":"Lysine biosynthesis"
},
{
"id":"SDPDS",
"name":"succinyl-diaminopimelate desuccinylase",
"metabolites":{
"26dap_LL_c":1.0,
"h2o_c":-1.0,
"sl26da_c":-1.0,
"succ_c":1.0
},
"lower_bound":0.0,
"upper_bound":1000.0,
"gene_reaction_rule":"Rv1202",
"subsystem":"Lysine biosynthesis"
},
{
"id":"GLU_Dabc",
"name":"T00217a",
"metabolites":{
"adp_c":1.0,
"atp_c":-1.0,
"glu__D_c":1.0,
"glu__D_e":-1.0,
"h2o_c":-1.0,
"pi_c":1.0
},
"lower_bound":0.0,
"upper_bound":1000.0,
"gene_reaction_rule":"",
"subsystem":"Transport"
},
{
"id":"DAG",
"name":"MNXR1417",
"metabolites":{
"12dgr_TB_c":1.0,
"coa_c":1.0,
"h_c":-2.0,
"nad_c":2.0,
"nadh_c":-2.0,
"pa160190_c":-1.0,
"pi_c":1.0,
"ppcoa_c":-1.0
},
"lower_bound":0.0,
"upper_bound":1000.0,
"gene_reaction_rule":"Rv2252",
"subsystem":"Glycerophospholipid metabolism"
},
{
"id":"CDAPPA160190",
"name":"CDP-Diacylglycerol pyrophostatase (C16:0, C19:0)",
"metabolites":{
"cdpc16c19g_c":-1.0,
"cmp_c":1.0,
"h2o_c":-1.0,
"pa160190_c":1.0
},
"lower_bound":-1000.0,
"upper_bound":1000.0,
"gene_reaction_rule":"Rv2289",
"subsystem":"Glycerophospholipid metabolism"
},
{
"id":"HMGL",
"name":"hydroxymethylglutaryl-CoA lyase",
"metabolites":{
"acac_c":1.0,
"accoa_c":1.0,
"hmgcoa_c":-1.0
},
"lower_bound":0.0,
"upper_bound":1000.0,
"gene_reaction_rule":"",
"subsystem":"Butanoate metabolism"
},
{
"id":"FUMAC",
"name":"fumarylacetoacetase",
"metabolites":{
"4fumacac_c":-1.0,
"acac_c":1.0,
"fum_c":1.0,
"h2o_c":-1.0
},
"lower_bound":0.0,
"upper_bound":1000.0,
"gene_reaction_rule":"",
"subsystem":"Tyrosine metabolism"
},
{
"id":"DMATT",
"name":"dimethylallyltranstransferase",
"metabolites":{
"dmpp_c":-1.0,
"grdp_c":1.0,
"ipdp_c":-1.0,
"ppi_c":1.0
},
"lower_bound":0.0,
"upper_bound":1000.0,
"gene_reaction_rule":"Rv3398c or Rv3383c or Rv2173",
"subsystem":"Terpenoid backbone biosynthesis"
},
{
"id":"MDH",
"name":"malate dehydrogenase",
"metabolites":{
"h_c":1.0,
"mal_c":-1.0,
"nad_c":-1.0,
"nadh_c":1.0,
"oaa_c":1.0
},
"lower_bound":-1000.0,
"upper_bound":1000.0,
"gene_reaction_rule":"Rv1240",
"subsystem":"Citrate cycle (TCA cycle)"
},
{
"id":"ADCL",
"name":"4-aminobenzoate synthase",
"metabolites":{
"4abz_c":1.0,
"4adcho_c":-1.0,
"pyr_c":1.0
},
"lower_bound":0.0,
"upper_bound":1000.0,
"gene_reaction_rule":"Rv0812",
"subsystem":"Folate biosynthesis"
},
{
"id":"RIBabc",
"name":"D-ribose transport via ABC system",
"metabolites":{
"adp_c":1.0,
"atp_c":-1.0,
"h2o_c":-1.0,
"pi_c":1.0,
"rib__D_c":1.0,
"rib__D_e":-1.0
},
"lower_bound":0.0,
"upper_bound":1000.0,
"gene_reaction_rule":"(Rv2316 and Rv2317 and Rv2318) or (Rv1235 and Rv1236 and Rv1237 and Rv1238) or (Rv2038c and Rv2039c and Rv2040c and Rv2041c)",
"subsystem":"Transport"
},
{
"id":"THMP",
"name":"thiamin phosphatase",
"metabolites":{
"h2o_c":-1.0,
"pi_c":1.0,
"thm_c":1.0,
"thmmp_c":-1.0
},
"lower_bound":0.0,
"upper_bound":1000.0,
"gene_reaction_rule":"",
"subsystem":"Cofactor biosynthesis"
},
{
"id":"ABTA",
"name":"4-aminobutyrate transaminase",
"metabolites":{
"4abut_c":-1.0,
"akg_c":-1.0,
"glu__L_c":1.0,
"sucsal_c":1.0
},
"lower_bound":-1000.0,
"upper_bound":1000.0,
"gene_reaction_rule":"Rv2589",
"subsystem":"Alanine, aspartate and glutamate metabolism"
},
{
"id":"SHCHF",
"name":"sirohydrochlorin ferrochelatase",
"metabolites":{
"fe2_c":-1.0,
"h_c":2.0,
"scl_c":-1.0,
"sheme_c":1.0
},
"lower_bound":0.0,
"upper_bound":1000.0,
"gene_reaction_rule":"Rv2393",
"subsystem":"Porphyrin and chlorophyll metabolism"
},
{
"id":"FRUpts",
"name":"D-fructose transport via PEP:Pyr PTS",
"metabolites":{
"f1p_c":1.0,
"fru_e":-1.0,
"pep_c":-1.0,
"pyr_c":1.0
},
"lower_bound":0.0,
"upper_bound":1000.0,
"gene_reaction_rule":"",
"subsystem":"Transport"
},
{
"id":"IPDAB",
"name":"IPDAB",
"metabolites":{
"5ohhip_c":-1.0,
"5ohhipcoa_c":1.0,
"amp_c":1.0,
"atp_c":-1.0,
"coa_c":-1.0,
"ppi_c":1.0
},
"lower_bound":0.0,
"upper_bound":1000.0,
"gene_reaction_rule":"Rv3551 and Rv3552",
"subsystem":"Cholesterol degradation"
},
{
"id":"PGAMT",
"name":"phosphoglucosamine mutase",
"metabolites":{
"gam1p_c":-1.0,
"gam6p_c":1.0
},
"lower_bound":-1000.0,
"upper_bound":1000.0,
"gene_reaction_rule":"Rv3068c",
"subsystem":"Amino sugar and nucleotide sugar metabolism"
},
{
"id":"MACACI",
"name":"maleylacetoacetate isomerase",
"metabolites":{
"4fumacac_c":1.0,
"4mlacac_c":-1.0
},
"lower_bound":-1000.0,
"upper_bound":1000.0,
"gene_reaction_rule":"",
"subsystem":"Tyrosine metabolism"
},
{
"id":"PPM1",
"name":"MNXR76028",
"metabolites":{
"gdp_c":1.0,
"gdpmann_c":-1.0,
"ppm_c":1.0,
"udcpp_c":-1.0
},
"lower_bound":0.0,
"upper_bound":1000.0,
"gene_reaction_rule":"Rv2051c",
"subsystem":"Mycolic acid pathway"
},
{
"id":"TESA7",
"name":"TESA7",
"metabolites":{
"ACP_c":1.0,
"h2o_c":-1.0,
"ph4m3k911dhc34acylacp_c":-1.0,
"ph4m3k911dhc34oate_c":1.0
},
"lower_bound":0.0,
"upper_bound":1000.0,
"gene_reaction_rule":"Rv2928",
"subsystem":"Dimycocerosate ester biosynthesis"
},
{
"id":"TESA6",
"name":"TESA6",
"metabolites":{
"ACP_c":1.0,
"h2o_c":-1.0,
"ph24dm3k911dhc37acylacp_c":-1.0,
"ph24dm3k911dhc37oate_c":1.0
},
"lower_bound":0.0,
"upper_bound":1000.0,
"gene_reaction_rule":"Rv2928",
"subsystem":"Dimycocerosate ester biosynthesis"
},
{
"id":"TESA5",
"name":"TESA5",
"metabolites":{
"ACP_c":1.0,
"h2o_c":-1.0,
"ph24dm3k911dhc35acylacp_c":-1.0,
"ph24dm3k911dhc35oate_c":1.0
},
"lower_bound":0.0,
"upper_bound":1000.0,
"gene_reaction_rule":"Rv2928",
"subsystem":"Dimycocerosate ester biosynthesis"
},
{
"id":"BO12",
"name":"BO12",
"metabolites":{
"accoa_c":1.0,
"btcoa_c":1.0,
"coa_c":-1.0,
"fad_c":-1.0,
"fadh2_c":1.0,
"h2o_c":-1.0,
"h_c":1.0,
"hxcoa_c":-1.0,
"nad_c":-1.0,
"nadh_c":1.0
},
"lower_bound":0.0,
"upper_bound":1000.0,
"gene_reaction_rule":"(Rv0131c or Rv0154c or Rv0215c or Rv0231 or Rv0244c or Rv0271c or Rv0400c or Rv0752c or Rv0873 or Rv0972c or Rv0975c or Rv1467c or Rv1679 or Rv1933c or Rv1934c or Rv2724c or Rv2789c or Rv3061c or Rv3139 or Rv3140 or Rv3274c or Rv3562 or Rv3563 or Rv3564 or Rv3573c or Rv3761c or Rv3797 or Rv0672 or Rv2500c) and (Rv0222 or Rv0456c or Rv0632c or Rv0673 or Rv0675 or Rv0905 or Rv0971c or Rv1070c or Rv1071c or Rv1141c or Rv1142c or Rv1472 or Rv1935c or Rv2486 or Rv2679 or Rv2831 or Rv3039c or Rv3373 or Rv3374 or Rv3516 or Rv3774) and (Rv0468 or Rv0860 or Rv1715 or Rv1912c or Rv3141) and (Rv0243 or Rv0859 or Rv1074c or Rv1323 or Rv3556c)",
"subsystem":"Beta-oxidation pathway"
},
{
"id":"TESA3",
"name":"TESA3",
"metabolites":{
"4m3k911dhc33acylACP_c":-1.0,
"4m3k911dhc33oate_c":1.0,
"ACP_c":1.0,
"h2o_c":-1.0
},
"lower_bound":0.0,
"upper_bound":1000.0,
"gene_reaction_rule":"Rv2928",
"subsystem":"Dimycocerosate ester biosynthesis"
},
{
"id":"PYDXS",
"name":"Pyridoxal 5-phosphate synthase",
"metabolites":{
"g3p_c":-1.0,
"gln__L_c":-1.0,
"glu__L_c":1.0,
"h2o_c":3.0,
"pi_c":1.0,
"pydx5p_c":1.0,
"ru5p_c":-1.0
},
"lower_bound":0.0,
"upper_bound":1000.0,
"gene_reaction_rule":"Rv2604c",
"subsystem":"Pyridoxine metabolism"
},
{
"id":"TESA1",
"name":"TESA1",
"metabolites":{
"24dm3k911dhc34acylACP_c":-1.0,
"24dm3k911dhc34oate_c":1.0,
"ACP_c":1.0,
"h2o_c":-1.0
},
"lower_bound":0.0,
"upper_bound":1000.0,
"gene_reaction_rule":"Rv2928",
"subsystem":"Dimycocerosate ester biosynthesis"
},
{
"id":"PMDPHT",
"name":"pyrimidine phosphatase",
"metabolites":{
"4r5au_c":1.0,
"5aprbu_c":-1.0,
"h2o_c":-1.0,
"pi_c":1.0
},
"lower_bound":0.0,
"upper_bound":1000.0,
"gene_reaction_rule":"",
"subsystem":"Riboflavin metabolism"
},
{
"id":"GOFUCR",
"name":"GDP-4-oxo-L-fucose reductase",
"metabolites":{
"gdpfuc_c":1.0,
"gdpofuc_c":-1.0,
"h_c":-1.0,
"nadp_c":1.0,
"nadph_c":-1.0
},
"lower_bound":0.0,
"upper_bound":1000.0,
"gene_reaction_rule":"Rv1512",
"subsystem":"Galactose metabolism"
},
{
"id":"GDMANE",
"name":"GDP-4-dehydro-6-deoxy-D-mannose epimerase",
"metabolites":{
"gdpddman_c":-1.0,
"gdpofuc_c":1.0
},
"lower_bound":0.0,
"upper_bound":1000.0,
"gene_reaction_rule":"Rv1512",
"subsystem":"Galactose metabolism"
},
{
"id":"G16MTM2",
"name":"Glycolipid 16-alpha-D-mannosyltransferase",
"metabolites":{
"Ac1PIM1_c":-1.0,
"Ac1PIM2_c":1.0,
"gdp_c":1.0,
"gdpmann_c":-1.0
},
"lower_bound":0.0,
"upper_bound":1000.0,
"gene_reaction_rule":"Rv2188c",
"subsystem":"Phosphatidyl inositol mannoside biosynthesis"
},
{
"id":"PFK",
"name":"phosphofructokinase",
"metabolites":{
"adp_c":1.0,
"atp_c":-1.0,
"f6p_c":-1.0,
"fdp_c":1.0
},
"lower_bound":0.0,
"upper_bound":1000.0,
"gene_reaction_rule":"Rv3010c",
"subsystem":"Glycolysis / Gluconeogenesis"
},
{
"id":"RIBFLVt",
"name":"MNXR4626",
"metabolites":{
"ribflv_c":1.0,
"ribflv_e":-1.0
},
"lower_bound":-1000.0,
"upper_bound":1000.0,
"gene_reaction_rule":"",
"subsystem":"Transport"
},
{
"id":"HADA19",
"name":"HADA19",
"metabolites":{
"3hc54acylACP_c":-1.0,
"h2o_c":1.0,
"td2ec54acylacp_c":1.0
},
"lower_bound":0.0,
"upper_bound":1000.0,
"gene_reaction_rule":"Rv0635 and Rv0636 and Rv0637",
"subsystem":"Mycolic acid pathway"
},
{
"id":"ICHORS",
"name":"isochorismate synthase",
"metabolites":{
"chor_c":-1.0,
"ichor_c":1.0
},
"lower_bound":-1000.0,
"upper_bound":1000.0,
"gene_reaction_rule":"Rv3215 or Rv2386c",
"subsystem":"Mycobactin biosynthesis"
},
{
"id":"PAPA2",
"name":"PAPA2",
"metabolites":{
"coa_c":1.0,
"pmtcoa_c":-1.0,
"sl659_c":1.0,
"tres_c":-1.0
},
"lower_bound":0.0,
"upper_bound":1000.0,
"gene_reaction_rule":"Rv3820c",
"subsystem":"Sulfolipid biosynthesis"
},
{
"id":"FUM",
"name":"fumarase",
"metabolites":{
"fum_c":-1.0,
"h2o_c":-1.0,
"mal_c":1.0
},
"lower_bound":-1000.0,
"upper_bound":1000.0,
"gene_reaction_rule":"Rv1098c",
"subsystem":"Citrate cycle (TCA cycle)"
},
{
"id":"FADD263",
"name":"FADD263",
"metabolites":{
"ACP_c":-1.0,
"amp_c":1.0,
"phtriACP_c":1.0,
"phtriAMP_c":-1.0
},
"lower_bound":0.0,
"upper_bound":1000.0,
"gene_reaction_rule":"Rv2930",
"subsystem":"Dimycocerosate ester biosynthesis"
},
{
"id":"FPRA",
"name":"R01195",
"metabolites":{
"fdxox_c":1.0,
"fdxrd_c":-1.0,
"h_c":-1.0,
"nadp_c":-1.0,
"nadph_c":1.0
},
"lower_bound":0.0,
"upper_bound":1000.0,
"gene_reaction_rule":"Rv3106 or Rv0886",
"subsystem":"Nicotinate and nicotinamide metabolism"
},
{
"id":"CYRDAAT",
"name":"cob(I)yrinic acid a,c-diamide adenosyltransferase",
"metabolites":{
"adcobdam_c":1.0,
"atp_c":-1.0,
"co1dam_c":-1.0,
"h_c":-1.0,
"pppi_c":1.0
},
"lower_bound":0.0,
"upper_bound":1000.0,
"gene_reaction_rule":"Rv2849c",
"subsystem":"Cofactor biosynthesis"
},
{
"id":"FADD262",
"name":"FADD262",
"metabolites":{
"atp_c":-1.0,
"phptAMP_c":1.0,
"phpt_c":-1.0,
"ppi_c":1.0
},
"lower_bound":0.0,
"upper_bound":1000.0,
"gene_reaction_rule":"Rv2930",
"subsystem":"Dimycocerosate ester biosynthesis"
},
{
"id":"COabc",
"name":"Cobalt transport via ABC system",
"metabolites":{
"adp_c":1.0,
"atp_c":-1.0,
"cobalt2_c":1.0,
"cobalt2_e":-1.0,
"h2o_c":-1.0,
"pi_c":1.0
},
"lower_bound":0.0,
"upper_bound":1000.0,
"gene_reaction_rule":"",
"subsystem":"Transport"
},
{
"id":"IPDDI",
"name":"isopentenyl-diphosphate D-isomerase",
"metabolites":{
"dmpp_c":1.0,
"ipdp_c":-1.0
},
"lower_bound":-1000.0,
"upper_bound":1000.0,
"gene_reaction_rule":"Rv1745c",
"subsystem":"Terpenoid backbone biosynthesis"
},
{
"id":"COabc_rev",
"name":"T00175b",
"metabolites":{
"adp_c":1.0,
"atp_c":-1.0,
"cobalt2_c":-1.0,
"cobalt2_e":1.0,
"h2o_c":-1.0,
"pi_c":1.0
},
"lower_bound":0.0,
"upper_bound":1000.0,
"gene_reaction_rule":"",
"subsystem":"Transport"
},
{
"id":"PYK",
"name":"pyruvate kinase",
"metabolites":{
"adp_c":-1.0,
"atp_c":1.0,
"pep_c":-1.0,
"pyr_c":1.0
},
"lower_bound":0.0,
"upper_bound":1000.0,
"gene_reaction_rule":"Rv1617",
"subsystem":"Glycolysis / Gluconeogenesis"
},
{
"id":"SHCHCS3",
"name":"2-succinyl-6-hydroxy-2,4-cyclohexadiene 1-carboxylate synthase",
"metabolites":{
"2sephchc_c":-1.0,
"2shchc_c":1.0,
"pyr_c":1.0
},
"lower_bound":-1000.0,
"upper_bound":1000.0,
"gene_reaction_rule":"Rv0555",
"subsystem":"Ubiquinone and other terpenoid-quinone biosynthesis"
},
{
"id":"PGL",
"name":"6-phosphogluconolactonase",
"metabolites":{
"6pgc_c":1.0,
"6pgl_c":-1.0,
"h2o_c":-1.0
},
"lower_bound":0.0,
"upper_bound":1000.0,
"gene_reaction_rule":"Rv1445c",
"subsystem":"Pentose phosphate pathway"
},
{
"id":"HACD9",
"name":"3-hydroxyacyl-CoA dehydrogenase (2-Methylacetoacetyl-CoA)",
"metabolites":{
"2maacoa_c":1.0,
"3hmbcoa_c":-1.0,
"h_c":1.0,
"nad_c":-1.0,
"nadh_c":1.0
},
"lower_bound":0.0,
"upper_bound":1000.0,
"gene_reaction_rule":"Rv3774 or Rv1144",
"subsystem":"Valine, leucine and isoleucine degradation"
},
{
"id":"ATPS",
"name":"ATPase, cytosolic",
"metabolites":{
"adp_c":1.0,
"atp_c":-1.0,
"h2o_c":-1.0,
"pi_e":1.0
},
"lower_bound":0.0,
"upper_bound":1000.0,
"gene_reaction_rule":"(Rv0934 and Rv0936 and Rv0935 and Rv0933) or (Rv0932c and Rv0930 and Rv0929 and Rv0933) or (Rv0928 and Rv0930 and Rv0928 and Rv0933) or Rv0545c or Rv2281",
"subsystem":"Transport"
},
{
"id":"PIabc",
"name":"phosphate transport via ABC system",
"metabolites":{
"adp_c":1.0,
"atp_c":-1.0,
"h2o_c":-1.0,
"pi_c":2.0,
"pi_e":-1.0
},
"lower_bound":0.0,
"upper_bound":1000.0,
"gene_reaction_rule":"(Rv0934 and Rv0936 and Rv0935 and Rv0933) or (Rv0932c and Rv0930 and Rv0929 and Rv0933) or (Rv0928 and Rv0930 and Rv0928 and Rv0933) or Rv0545c or Rv2281",
"subsystem":"Transport"
},
{
"id":"KSH",
"name":"R09860",
"metabolites":{
"9ohadd_c":1.0,
"andrs14dn317dn_c":-1.0,
"h2o_c":1.0,
"h_c":-1.0,
"nad_c":1.0,
"nadh_c":-1.0,
"o2_c":-1.0
},
"lower_bound":0.0,
"upper_bound":1000.0,
"gene_reaction_rule":"Rv3526 and Rv3571",
"subsystem":"Cholesterol degradation"
},
{
"id":"GND",
"name":"phosphogluconate dehydrogenase",
"metabolites":{
"6pgc_c":-1.0,
"co2_c":1.0,
"h_c":1.0,
"nadp_c":-1.0,
"nadph_c":1.0,
"ru5p_c":1.0
},
"lower_bound":0.0,
"upper_bound":1000.0,
"gene_reaction_rule":"Rv1122 or Rv1844c",
"subsystem":"Pentose phosphate pathway"
},
{
"id":"CD2abc1_rev",
"name":"MNXR19981",
"metabolites":{
"adp_c":1.0,
"atp_c":-1.0,
"cd2_c":-1.0,
"cd2_e":1.0,
"h2o_c":-1.0,
"pi_c":1.0
},
"lower_bound":0.0,
"upper_bound":1000.0,
"gene_reaction_rule":"Rv1469",
"subsystem":"Transport"
},
{
"id":"CD2abc1",
"name":"cadmium transport out via ABC system",
"metabolites":{
"adp_c":1.0,
"atp_c":-1.0,
"cd2_c":1.0,
"cd2_e":-1.0,
"h2o_c":-1.0,
"pi_c":1.0
},
"lower_bound":0.0,
"upper_bound":1000.0,
"gene_reaction_rule":"Rv1469",
"subsystem":"Transport"
},
{
"id":"PTHIO1",
"name":"PTHIO1",
"metabolites":{
"24dm3k911dhc34oate_c":-1.0,
"co2_c":1.0,
"phthdlC33_c":1.0
},
"lower_bound":0.0,
"upper_bound":1000.0,
"gene_reaction_rule":"",
"subsystem":"Dimycocerosate ester biosynthesis"
},
{
"id":"HCYSMT",
"name":"homocysteine S-methyltransferase",
"metabolites":{
"ahcys_c":1.0,
"amet_c":-1.0,
"hcys__L_c":-1.0,
"met__L_c":1.0
},
"lower_bound":0.0,
"upper_bound":1000.0,
"gene_reaction_rule":"Rv2458",
"subsystem":"Cysteine and methionine metabolism"
},
{
"id":"2PLS",
"name":"2-phospho-L-lactate synthase",
"metabolites":{
"2plac_c":1.0,
"gdp_c":1.0,
"gtp_c":-1.0,
"lac__L_c":-1.0
},
"lower_bound":0.0,
"upper_bound":1000.0,
"gene_reaction_rule":"",
"subsystem":"Cofactor biosynthesis"
},
{
"id":"GSNt2",
"name":"guanosine transport in via proton symport",
"metabolites":{
"gsn_c":1.0,
"gsn_e":-1.0,
"h_c":-1.0,
"h_e":1.0
},
"lower_bound":-1000.0,
"upper_bound":1000.0,
"gene_reaction_rule":"",
"subsystem":"Transport"
},
{
"id":"PAPSR",
"name":"phosphoadenylyl-sulfate reductase (thioredoxin)",
"metabolites":{
"adp_c":1.0,
"paps_c":-1.0,
"so3_c":1.0,
"trdox_c":1.0,
"trdrd_c":-1.0
},
"lower_bound":0.0,
"upper_bound":1000.0,
"gene_reaction_rule":"Rv2392",
"subsystem":"Sulfur metabolism"
},
{
"id":"ALDD2x",
"name":"aldehyde dehydrogenase (acetaldehyde, NAD)",
"metabolites":{
"ac_c":1.0,
"acald_c":-1.0,
"h2o_c":-1.0,
"h_c":1.0,
"nad_c":-1.0,
"nadh_c":1.0
},
"lower_bound":0.0,
"upper_bound":1000.0,
"gene_reaction_rule":"Rv0458 or Rv0147 or Rv0768",
"subsystem":"Glycolysis / Gluconeogenesis"
},
{
"id":"IPPMIa",
"name":"3-isopropylmalate dehydratase",
"metabolites":{
"2ippm_c":1.0,
"3c2hmp_c":-1.0,
"h2o_c":1.0
},
"lower_bound":-1000.0,
"upper_bound":1000.0,
"gene_reaction_rule":"Rv2988c and Rv2987c",
"subsystem":"Valine, leucine and isoleucine biosynthesis"
},
{
"id":"IPPMIb",
"name":"2-isopropylmalate hydratase",
"metabolites":{
"2ippm_c":-1.0,
"3c3hmp_c":1.0,
"h2o_c":-1.0
},
"lower_bound":-1000.0,
"upper_bound":1000.0,
"gene_reaction_rule":"Rv2988c and Rv2987c",
"subsystem":"Valine, leucine and isoleucine biosynthesis"
},
{
"id":"CYSabc_rev",
"name":"T00097b",
"metabolites":{
"adp_c":1.0,
"atp_c":-1.0,
"cys__L_c":-1.0,
"cys__L_e":1.0,
"h2o_c":-1.0,
"pi_c":1.0
},
"lower_bound":0.0,
"upper_bound":1000.0,
"gene_reaction_rule":"",
"subsystem":"Transport"
},
{
"id":"PTHIO5",
"name":"PTHIO5",
"metabolites":{
"phthdlC32_c":-0.04,
"phthdlC33_c":-0.33,
"phthdlC34_c":-0.06,
"phthdlC35_c":-0.57,
"phthdl_c":1.0
},
"lower_bound":0.0,
"upper_bound":1000.0,
"gene_reaction_rule":"",
"subsystem":"Dimycocerosate ester biosynthesis"
},
{
"id":"MBTA1",
"name":"MBTA1",
"metabolites":{
"acac_c":-1.0,
"h2o_c":6.0,
"h_c":-1.0,
"mcbtt_c":1.0,
"n6hlys_c":-1.0,
"n6hlysocdc_c":-1.0,
"nad_c":1.0,
"nadh_c":-1.0,
"salc_c":-1.0,
"thr__L_c":-1.0
},
"lower_bound":0.0,
"upper_bound":1000.0,
"gene_reaction_rule":"Rv2384 and Rv2383c and Rv2382c and Rv2381c and Rv2380c and Rv2379c and Rv2377c",
"subsystem":"Mycobactin biosynthesis"
},
{
"id":"HADA21",
"name":"HADA21",
"metabolites":{
"3hc58acylACP_c":-1.0,
"h2o_c":1.0,
"td2ec58acylacp_c":1.0
},
"lower_bound":0.0,
"upper_bound":1000.0,
"gene_reaction_rule":"Rv0635 and Rv0636 and Rv0637",
"subsystem":"Mycolic acid pathway"
},
{
"id":"FAS29",
"name":"FAS29",
"metabolites":{
"c12acylACPFAS_c":1.0,
"h_c":-1.0,
"nad_c":1.0,
"nadh_c":-1.0,
"td2ec12acylacpfas_c":-1.0
},
"lower_bound":0.0,
"upper_bound":1000.0,
"gene_reaction_rule":"Rv2524c",
"subsystem":"Mycolic acid pathway"
},
{
"id":"INHA4",
"name":"MNXR64022",
"metabolites":{
"h_c":-1.0,
"lgnACP_c":1.0,
"nad_c":1.0,
"nadh_c":-1.0,
"td2ec24acylacp_c":-1.0
},
"lower_bound":0.0,
"upper_bound":1000.0,
"gene_reaction_rule":"Rv1484",
"subsystem":"Mycolic acid pathway"
},
{
"id":"INHA5",
"name":"MNXR64054",
"metabolites":{
"h_c":-1.0,
"hexcACP_c":1.0,
"nad_c":1.0,
"nadh_c":-1.0,
"td2ec26acylacp_c":-1.0
},
"lower_bound":0.0,
"upper_bound":1000.0,
"gene_reaction_rule":"Rv1484",
"subsystem":"Mycolic acid pathway"
},
{
"id":"INHA6",
"name":"MNXR64042",
"metabolites":{
"h_c":-1.0,
"nad_c":1.0,
"nadh_c":-1.0,
"occACP_c":1.0,
"td2ec28acylacp_c":-1.0
},
"lower_bound":0.0,
"upper_bound":1000.0,
"gene_reaction_rule":"Rv1484",
"subsystem":"Mycolic acid pathway"
},
{
"id":"INHA7",
"name":"MNXR64032",
"metabolites":{
"h_c":-1.0,
"nad_c":1.0,
"nadh_c":-1.0,
"td2ec30acylacp_c":-1.0,
"triacACP_c":1.0
},
"lower_bound":0.0,
"upper_bound":1000.0,
"gene_reaction_rule":"Rv1484",
"subsystem":"Mycolic acid pathway"
},
{
"id":"INHA1",
"name":"INHA1",
"metabolites":{
"h_c":-1.0,
"nad_c":1.0,
"nadh_c":-1.0,
"ocACP_c":1.0,
"td2ec18acylacp_c":-1.0
},
"lower_bound":0.0,
"upper_bound":1000.0,
"gene_reaction_rule":"Rv1484",
"subsystem":"Mycolic acid pathway"
},
{
"id":"INHA2",
"name":"INHA2",
"metabolites":{
"arachACP_c":1.0,
"h_c":-1.0,
"nad_c":1.0,
"nadh_c":-1.0,
"td2ec20acylacp_c":-1.0
},
"lower_bound":0.0,
"upper_bound":1000.0,
"gene_reaction_rule":"Rv1484",
"subsystem":"Mycolic acid pathway"
},
{
"id":"INHA3",
"name":"INHA3",
"metabolites":{
"behenACP_c":1.0,
"h_c":-1.0,
"nad_c":1.0,
"nadh_c":-1.0,
"td2ec22acylacp_c":-1.0
},
"lower_bound":0.0,
"upper_bound":1000.0,
"gene_reaction_rule":"Rv1484",
"subsystem":"Mycolic acid pathway"
},
{
"id":"G16MTM1",
"name":"Glycolipid 1,6-alpha-D-mannosyltransferase",
"metabolites":{
"PIM1_c":1.0,
"gdp_c":1.0,
"gdpmann_c":-1.0,
"ptd1ino160190_c":-1.0
},
"lower_bound":0.0,
"upper_bound":1000.0,
"gene_reaction_rule":"Rv2610c",
"subsystem":"Phosphatidyl inositol mannoside biosynthesis"
},
{
"id":"VIUB",
"name":"VIUB",
"metabolites":{
"adp_c":1.0,
"atp_c":-1.0,
"fe3_c":1.0,
"fe3_e":-1.0,
"h2o_c":-1.0,
"mcbtm_c":-0.001,
"mcbts_c":-0.0005,
"mcbtt_c":-0.0005,
"pi_c":1.0
},
"lower_bound":0.0,
"upper_bound":1000.0,
"gene_reaction_rule":"Rv2895c and Rv1348 and Rv1349",
"subsystem":"Transport"
},
{
"id":"FAMPL1",
"name":"Fatty Acid Ligase AMP (mycolic acid)",
"metabolites":{
"ACP_c":1.0,
"atp_c":-1.0,
"h2o_c":-1.0,
"meroacidcyc2ACP_c":-1.0,
"meroacidcyc2AMP_c":1.0,
"ppi_c":1.0
},
"lower_bound":0.0,
"upper_bound":1000.0,
"gene_reaction_rule":"Rv3801c",
"subsystem":"Mycolic acid pathway"
},
{
"id":"INHA8",
"name":"MNXR64044",
"metabolites":{
"dotriacon_c":1.0,
"h_c":-1.0,
"nad_c":1.0,
"nadh_c":-1.0,
"td2ec32acylacp_c":-1.0
},
"lower_bound":0.0,
"upper_bound":1000.0,
"gene_reaction_rule":"Rv1484",
"subsystem":"Mycolic acid pathway"
},
{
"id":"INHA9",
"name":"MNXR64057",
"metabolites":{
"h_c":-1.0,
"nad_c":1.0,
"nadh_c":-1.0,
"td2ec34acylacp_c":-1.0,
"tettriacACP_c":1.0
},
"lower_bound":0.0,
"upper_bound":1000.0,
"gene_reaction_rule":"Rv1484",
"subsystem":"Mycolic acid pathway"
},
{
"id":"H2Ot",
"name":"H2O transport via diffusion",
"metabolites":{
"h2o_c":1.0,
"h2o_e":-1.0
},
"lower_bound":-1000.0,
"upper_bound":1000.0,
"gene_reaction_rule":"",
"subsystem":"Transport"
},
{
"id":"G1PACT",
"name":"glucosamine-1-phosphate N-acetyltransferase",
"metabolites":{
"accoa_c":-1.0,
"acgam1p_c":1.0,
"coa_c":1.0,
"gam1p_c":-1.0
},
"lower_bound":-1000.0,
"upper_bound":1000.0,
"gene_reaction_rule":"",
"subsystem":"Amino sugar and nucleotide sugar metabolism"
},
{
"id":"MANpts",
"name":"D-mannose transport via PEP:Pyr PTS",
"metabolites":{
"man6p_c":1.0,
"man_e":-1.0,
"pep_c":-1.0,
"pyr_c":1.0
},
"lower_bound":0.0,
"upper_bound":1000.0,
"gene_reaction_rule":"",
"subsystem":"Transport"
},
{
"id":"Clabc",
"name":"MNXR19971",
"metabolites":{
"adp_c":1.0,
"atp_c":-1.0,
"cl_c":1.0,
"cl_e":-1.0,
"h2o_c":-1.0,
"pi_c":1.0
},
"lower_bound":0.0,
"upper_bound":1000.0,
"gene_reaction_rule":"",
"subsystem":"Transport"
},
{
"id":"Clabc_rev",
"name":"MNXR19971",
"metabolites":{
"adp_c":1.0,
"atp_c":-1.0,
"cl_c":-1.0,
"cl_e":1.0,
"h2o_c":-1.0,
"pi_c":1.0
},
"lower_bound":0.0,
"upper_bound":1000.0,
"gene_reaction_rule":"",
"subsystem":"Transport"
},
{
"id":"PKS33",
"name":"PKS33",
"metabolites":{
"ACP_c":3.0,
"co2_c":3.0,
"coa_c":1.0,
"h2o_c":2.0,
"h_c":-4.0,
"mmACP__R_c":-3.0,
"mycolipdienoate_c":1.0,
"nadp_c":4.0,
"nadph_c":-4.0,
"stcoa_c":-1.0
},
"lower_bound":0.0,
"upper_bound":1000.0,
"gene_reaction_rule":"Rv1180 and Rv1183",
"subsystem":"Lipid metabolism"
},
{
"id":"PKS32",
"name":"PKS32",
"metabolites":{
"ACP_c":3.0,
"co2_c":3.0,
"coa_c":1.0,
"h2o_c":2.0,
"h_c":-5.0,
"mmACP__R_c":-3.0,
"mycolipenoate_c":1.0,
"nadp_c":5.0,
"nadph_c":-5.0,
"stcoa_c":-1.0
},
"lower_bound":0.0,
"upper_bound":1000.0,
"gene_reaction_rule":"Rv1180 and Rv1182",
"subsystem":"Lipid metabolism"
},
{
"id":"PKS31",
"name":"PKS31",
"metabolites":{
"ACP_c":3.0,
"co2_c":3.0,
"coa_c":1.0,
"h2o_c":2.0,
"h_c":-6.0,
"mmACP__R_c":-3.0,
"mycolipanoate_c":1.0,
"nadp_c":6.0,
"nadph_c":-6.0,
"stcoa_c":-1.0
},
"lower_bound":0.0,
"upper_bound":1000.0,
"gene_reaction_rule":"Rv1180 and Rv1181",
"subsystem":"Lipid metabolism"
},
{
"id":"PUNP4",
"name":"purine-nucleoside phosphorylase (Deoxyguanosine)",
"metabolites":{
"2dr1p_c":1.0,
"dgsn_c":-1.0,
"gua_c":1.0,
"pi_c":-1.0
},
"lower_bound":-1000.0,
"upper_bound":1000.0,
"gene_reaction_rule":"",
"subsystem":"Purine metabolism"
},
{
"id":"KASB1",
"name":"KASB1",
"metabolites":{
"ACP_c":1.0,
"bketoc20acylACP_c":1.0,
"co2_c":1.0,
"malACP_c":-1.0,
"ocACP_c":-1.0
},
"lower_bound":0.0,
"upper_bound":1000.0,
"gene_reaction_rule":"Rv2246 and Rv2245",
"subsystem":"Mycolic acid pathway"
},
{
"id":"FAS69",
"name":"FAS69",
"metabolites":{
"acpFAS_c":1.0,
"c18acylACPFAS_c":-1.0,
"coa_c":-1.0,
"stcoa_c":1.0
},
"lower_bound":0.0,
"upper_bound":1000.0,
"gene_reaction_rule":"Rv2524c",
"subsystem":"Mycolic acid pathway"
},
{
"id":"KASB3",
"name":"MNXR90580",
"metabolites":{
"ACP_c":1.0,
"behenACP_c":-1.0,
"bketoc24acylACP_c":1.0,
"co2_c":1.0,
"malACP_c":-1.0
},
"lower_bound":0.0,
"upper_bound":1000.0,
"gene_reaction_rule":"Rv2246 and Rv2245",
"subsystem":"Mycolic acid pathway"
},
{
"id":"KASB2",
"name":"KASB2",
"metabolites":{
"ACP_c":1.0,
"arachACP_c":-1.0,
"bketoc22acylACP_c":1.0,
"co2_c":1.0,
"malACP_c":-1.0
},
"lower_bound":0.0,
"upper_bound":1000.0,
"gene_reaction_rule":"Rv2246 and Rv2245",
"subsystem":"Mycolic acid pathway"
},
{
"id":"KASB5",
"name":"MNXR90576",
"metabolites":{
"ACP_c":1.0,
"bketoc28acylACP_c":1.0,
"co2_c":1.0,
"hexcACP_c":-1.0,
"malACP_c":-1.0
},
"lower_bound":0.0,
"upper_bound":1000.0,
"gene_reaction_rule":"Rv2246 and Rv2245",
"subsystem":"Mycolic acid pathway"
},
{
"id":"KASB4",
"name":"MNXR90589",
"metabolites":{
"ACP_c":1.0,
"bketoc26acylACP_c":1.0,
"co2_c":1.0,
"lgnACP_c":-1.0,
"malACP_c":-1.0
},
"lower_bound":0.0,
"upper_bound":1000.0,
"gene_reaction_rule":"Rv2246 and Rv2245",
"subsystem":"Mycolic acid pathway"
},
{
"id":"KASB7",
"name":"MNXR90577",
"metabolites":{
"ACP_c":1.0,
"bketoc32acylACP_c":1.0,
"co2_c":1.0,
"malACP_c":-1.0,
"triacACP_c":-1.0
},
"lower_bound":0.0,
"upper_bound":1000.0,
"gene_reaction_rule":"Rv2246 and Rv2245",
"subsystem":"Mycolic acid pathway"
},
{
"id":"KASB6",
"name":"MNXR90563",
"metabolites":{
"ACP_c":1.0,
"bketoc30acylACP_c":1.0,
"co2_c":1.0,
"malACP_c":-1.0,
"occACP_c":-1.0
},
"lower_bound":0.0,
"upper_bound":1000.0,
"gene_reaction_rule":"Rv2246 and Rv2245",
"subsystem":"Mycolic acid pathway"
},
{
"id":"IPPS",
"name":"2-isopropylmalate synthase",
"metabolites":{
"3c3hmp_c":1.0,
"3mob_c":-1.0,
"accoa_c":-1.0,
"coa_c":1.0,
"h2o_c":-1.0
},
"lower_bound":0.0,
"upper_bound":1000.0,
"gene_reaction_rule":"Rv3710",
"subsystem":"Valine, leucine and isoleucine biosynthesis"
},
{
"id":"KASB8",
"name":"MNXR90592",
"metabolites":{
"ACP_c":1.0,
"bketoc34acylACP_c":1.0,
"co2_c":1.0,
"dotriacon_c":-1.0,
"malACP_c":-1.0
},
"lower_bound":0.0,
"upper_bound":1000.0,
"gene_reaction_rule":"Rv2246 and Rv2245",
"subsystem":"Mycolic acid pathway"
},
{
"id":"FAS62",
"name":"FAS62",
"metabolites":{
"3hc26acylACPFAS_c":1.0,
"bketoc26acylACPFAS_c":-1.0,
"h_c":-1.0,
"nadp_c":1.0,
"nadph_c":-1.0
},
"lower_bound":0.0,
"upper_bound":1000.0,
"gene_reaction_rule":"Rv2524c",
"subsystem":"Mycolic acid pathway"
},
{
"id":"FAS63",
"name":"FAS63",
"metabolites":{
"3hc26acylACPFAS_c":-1.0,
"h2o_c":1.0,
"td2ec26acylacpfas_c":1.0
},
"lower_bound":0.0,
"upper_bound":1000.0,
"gene_reaction_rule":"Rv2524c",
"subsystem":"Mycolic acid pathway"
},
{
"id":"FAS64",
"name":"FAS64",
"metabolites":{
"c26acylACPFAS_c":1.0,
"h_c":-1.0,
"nad_c":1.0,
"nadh_c":-1.0,
"td2ec26acylacpfas_c":-1.0
},
"lower_bound":0.0,
"upper_bound":1000.0,
"gene_reaction_rule":"Rv2524c",
"subsystem":"Mycolic acid pathway"
},
{
"id":"FAS65",
"name":"FAS65",
"metabolites":{
"acpFAS_c":1.0,
"c26acylACPFAS_c":-1.0,
"coa_c":-1.0,
"hexccoa_c":1.0
},
"lower_bound":0.0,
"upper_bound":1000.0,
"gene_reaction_rule":"Rv2524c",
"subsystem":"Mycolic acid pathway"
},
{
"id":"FAS66",
"name":"FAS66",
"metabolites":{
"acpFAS_c":1.0,
"c24acylACPFAS_c":-1.0,
"coa_c":-1.0,
"lgnccoa_c":1.0
},
"lower_bound":0.0,
"upper_bound":1000.0,
"gene_reaction_rule":"Rv2524c",
"subsystem":"Mycolic acid pathway"
},
{
"id":"FAS67",
"name":"FAS67",
"metabolites":{
"acpFAS_c":1.0,
"behencoa_c":1.0,
"c22acylACPFAS_c":-1.0,
"coa_c":-1.0
},
"lower_bound":0.0,
"upper_bound":1000.0,
"gene_reaction_rule":"Rv2524c",
"subsystem":"Mycolic acid pathway"
},
{
"id":"LYSabc",
"name":"L-lysine transport via ABC system",
"metabolites":{
"adp_c":1.0,
"atp_c":-1.0,
"h2o_c":-1.0,
"lys__L_c":1.0,
"lys__L_e":-1.0,
"pi_c":1.0
},
"lower_bound":0.0,
"upper_bound":1000.0,
"gene_reaction_rule":"Rv2320c",
"subsystem":"Transport"
},
{
"id":"GLYOX",
"name":"hydroxyacylglutathione hydrolase",
"metabolites":{
"gthrd_c":1.0,
"h2o_c":-1.0,
"lac__D_c":1.0,
"lgt__S_c":-1.0
},
"lower_bound":0.0,
"upper_bound":1000.0,
"gene_reaction_rule":"Rv2581c or Rv0634c",
"subsystem":"Glyoxal pathway"
},
{
"id":"MG2abc_rev",
"name":"T00305b",
"metabolites":{
"adp_c":1.0,
"atp_c":-1.0,
"h2o_c":-1.0,
"mg2_c":-1.0,
"mg2_e":1.0,
"pi_c":1.0
},
"lower_bound":0.0,
"upper_bound":1000.0,
"gene_reaction_rule":"Rv0362 or Rv0107c or Rv1239c or Rv1811",
"subsystem":"Transport"
},
{
"id":"PRAMPC",
"name":"phosphoribosyl-AMP cyclohydrolase",
"metabolites":{
"h2o_c":-1.0,
"prbamp_c":-1.0,
"prfp_c":1.0
},
"lower_bound":0.0,
"upper_bound":1000.0,
"gene_reaction_rule":"Rv1606",
"subsystem":"Histidine metabolism"
},
{
"id":"IG3PS",
"name":"Imidazole-glycerol-3-phosphate synthase",
"metabolites":{
"aicar_c":1.0,
"eig3p_c":1.0,
"gln__L_c":-1.0,
"glu__L_c":1.0,
"prlp_c":-1.0
},
"lower_bound":0.0,
"upper_bound":1000.0,
"gene_reaction_rule":"Rv1602 and Rv1605",
"subsystem":"Histidine metabolism"
},
{
"id":"ATPPRT",
"name":"ATP phosphoribosyltransferase",
"metabolites":{
"atp_c":-1.0,
"ppi_c":1.0,
"prbatp_c":1.0,
"prpp_c":-1.0
},
"lower_bound":0.0,
"upper_bound":1000.0,
"gene_reaction_rule":"Rv2121c",
"subsystem":"Histidine metabolism"
},
{
"id":"HPDCAt",
"name":"fatty acid transport via diffusion",
"metabolites":{
"hpdca_c":1.0,
"hpdca_e":-1.0
},
"lower_bound":-1000.0,
"upper_bound":1000.0,
"gene_reaction_rule":"",
"subsystem":"Transport"
},
{
"id":"PRATPP",
"name":"phosphoribosyl-ATP pyrophosphatase",
"metabolites":{
"h2o_c":-1.0,
"ppi_c":1.0,
"prbamp_c":1.0,
"prbatp_c":-1.0
},
"lower_bound":0.0,
"upper_bound":1000.0,
"gene_reaction_rule":"Rv2122c",
"subsystem":"Histidine metabolism"
},
{
"id":"HISTD",
"name":"histidinol dehydrogenase",
"metabolites":{
"h2o_c":-1.0,
"h_c":2.0,
"his__L_c":1.0,
"histd_c":-1.0,
"nad_c":-2.0,
"nadh_c":2.0
},
"lower_bound":0.0,
"upper_bound":1000.0,
"gene_reaction_rule":"Rv1599",
"subsystem":"Histidine metabolism"
},
{
"id":"NIabc_rev",
"name":"T00291b",
"metabolites":{
"adp_c":1.0,
"atp_c":-1.0,
"h2o_c":-1.0,
"ni2_c":-1.0,
"ni2_e":1.0,
"pi_c":1.0
},
"lower_bound":0.0,
"upper_bound":1000.0,
"gene_reaction_rule":"Rv2856",
"subsystem":"Transport"
},
{
"id":"SAMOX",
"name":"SAMOX",
"metabolites":{
"amet_c":1.0,
"amob_c":-1.0,
"h2o_c":1.0,
"nad_c":1.0,
"nadh_c":-1.0,
"nh3_c":-1.0
},
"lower_bound":0.0,
"upper_bound":1000.0,
"gene_reaction_rule":"",
"subsystem":"Cofactor biosynthesis"
},
{
"id":"AHCYSNS",
"name":"S-adenosylhomocysteine nucleosidase",
"metabolites":{
"ade_c":1.0,
"ahcys_c":-1.0,
"h2o_c":-1.0,
"rhcys_c":1.0
},
"lower_bound":-1000.0,
"upper_bound":1000.0,
"gene_reaction_rule":"Rv0091",
"subsystem":"Cysteine and methionine metabolism"
},
{
"id":"FADE324",
"name":"FADE324",
"metabolites":{
"ACP_c":1.0,
"atp_c":-1.0,
"cmc61meroacylcpacp_c":-1.0,
"cmc61meroacylcpamp_c":1.0,
"h2o_c":-1.0,
"ppi_c":1.0
},
"lower_bound":0.0,
"upper_bound":1000.0,
"gene_reaction_rule":"Rv3801c",
"subsystem":"Mycolic acid pathway"
},
{
"id":"ACCOAC",
"name":"acetyl-CoA carboxylase",
"metabolites":{
"accoa_c":-1.0,
"adp_c":1.0,
"atp_c":-1.0,
"h_c":-1.0,
"hco3_c":-1.0,
"malcoa_c":1.0,
"pi_c":1.0
},
"lower_bound":0.0,
"upper_bound":1000.0,
"gene_reaction_rule":"Rv3285 and Rv2247",
"subsystem":"Lipid metabolism"
},
{
"id":"GMAND",
"name":"GDP-D-mannose dehydratase",
"metabolites":{
"gdpddman_c":1.0,
"gdpmann_c":-1.0,
"h2o_c":1.0
},
"lower_bound":0.0,
"upper_bound":1000.0,
"gene_reaction_rule":"Rv0112 or Rv1511",
"subsystem":"Peptidoglycan and lipopolysaccharide biosynthesis"
},
{
"id":"FABD3",
"name":"FABD3",
"metabolites":{
"ACP_c":1.0,
"coa_c":-1.0,
"ocACP_c":-1.0,
"stcoa_c":1.0
},
"lower_bound":-1000.0,
"upper_bound":1000.0,
"gene_reaction_rule":"(Rv2243 or Rv0649) and Rv2244",
"subsystem":"Lipid metabolism"
},
{
"id":"ATPS4r",
"name":"ATP synthase (four protons for one ATP)",
"metabolites":{
"adp_c":-1.0,
"atp_c":1.0,
"h2o_c":1.0,
"h_c":3.0,
"hr_e":-3.0,
"pi_c":-1.0
},
"lower_bound":0.0,
"upper_bound":1000.0,
"gene_reaction_rule":"Rv1308 and Rv1304 and Rv1311 and Rv1310 and Rv1305 and Rv1306 and Rv1309 and Rv1307",
"subsystem":"Respiratory chain"
},
{
"id":"PYRt2",
"name":"pyruvate transport in via proton symport",
"metabolites":{
"h_c":-1.0,
"h_e":1.0,
"pyr_c":1.0,
"pyr_e":-1.0
},
"lower_bound":-1000.0,
"upper_bound":1000.0,
"gene_reaction_rule":"",
"subsystem":"Transport"
},
{
"id":"NTPP1",
"name":"Nucleoside triphosphate pyrophosphorylase (dgtp)",
"metabolites":{
"dgmp_c":1.0,
"dgtp_c":-1.0,
"h2o_c":-1.0,
"ppi_c":1.0
},
"lower_bound":0.0,
"upper_bound":1000.0,
"gene_reaction_rule":"",
"subsystem":"Purine metabolism"
},
{
"id":"PTTPDIM",
"name":"PTTPDIM",
"metabolites":{
"h_c":-1.0,
"nadp_c":1.0,
"nadph_c":-1.0,
"ppdimb_c":-1.0,
"pttpdima_c":1.0
},
"lower_bound":0.0,
"upper_bound":1000.0,
"gene_reaction_rule":"Rv2951c",
"subsystem":"Dimycocerosate ester biosynthesis"
},
{
"id":"FABG3",
"name":"FABG3",
"metabolites":{
"3hc22acylACP_c":1.0,
"bketoc22acylACP_c":-1.0,
"h_c":-1.0,
"nadp_c":1.0,
"nadph_c":-1.0
},
"lower_bound":0.0,
"upper_bound":1000.0,
"gene_reaction_rule":"Rv1483 or Rv1350 or Rv2002 or Rv0242c or Rv2766c",
"subsystem":"Mycolic acid pathway"
},
{
"id":"FABG1",
"name":"FABG1",
"metabolites":{
"3hc18acylACP_c":1.0,
"bketoc18acylACP_c":-1.0,
"h_c":-1.0,
"nadp_c":1.0,
"nadph_c":-1.0
},
"lower_bound":0.0,
"upper_bound":1000.0,
"gene_reaction_rule":"Rv1483 or Rv1350 or Rv2002 or Rv0242c or Rv2766c",
"subsystem":"Mycolic acid pathway"
},
{
"id":"FABG6",
"name":"FABG6",
"metabolites":{
"3hc28acylACP_c":1.0,
"bketoc28acylACP_c":-1.0,
"h_c":-1.0,
"nadp_c":1.0,
"nadph_c":-1.0
},
"lower_bound":0.0,
"upper_bound":1000.0,
"gene_reaction_rule":"Rv1483 or Rv1350 or Rv2002 or Rv0242c or Rv2766c",
"subsystem":"Mycolic acid pathway"
},
{
"id":"FABG7",
"name":"FABG7",
"metabolites":{
"3hc30acylACP_c":1.0,
"bketoc30acylACP_c":-1.0,
"h_c":-1.0,
"nadp_c":1.0,
"nadph_c":-1.0
},
"lower_bound":0.0,
"upper_bound":1000.0,
"gene_reaction_rule":"Rv1483 or Rv1350 or Rv2002 or Rv0242c or Rv2766c",
"subsystem":"Mycolic acid pathway"
},
{
"id":"FABG4",
"name":"FABG4",
"metabolites":{
"3hc24acylACP_c":1.0,
"bketoc24acylACP_c":-1.0,
"h_c":-1.0,
"nadp_c":1.0,
"nadph_c":-1.0
},
"lower_bound":0.0,
"upper_bound":1000.0,
"gene_reaction_rule":"Rv1483 or Rv1350 or Rv2002 or Rv0242c or Rv2766c",
"subsystem":"Mycolic acid pathway"
},
{
"id":"FABG5",
"name":"FABG5",
"metabolites":{
"3hc26acylACP_c":1.0,
"bketoc26acylACP_c":-1.0,
"h_c":-1.0,
"nadp_c":1.0,
"nadph_c":-1.0
},
"lower_bound":0.0,
"upper_bound":1000.0,
"gene_reaction_rule":"Rv1483 or Rv1350 or Rv2002 or Rv0242c or Rv2766c",
"subsystem":"Mycolic acid pathway"
},
{
"id":"PDIMBT",
"name":"MMPL72",
"metabolites":{
"pdimb_c":-1.0,
"pdimbm_c":1.0
},
"lower_bound":0.0,
"upper_bound":1000.0,
"gene_reaction_rule":"Rv2942 and Rv2936 and Rv2937 and Rv2938 and Rv2945c",
"subsystem":"Dimycocerosate ester biosynthesis"
},
{
"id":"PPDIMAT",
"name":"ppdima translocase",
"metabolites":{
"ppdima_c":-1.0,
"ppdimab_c":1.0
},
"lower_bound":0.0,
"upper_bound":1000.0,
"gene_reaction_rule":"Rv2942 and Rv2936 and Rv2937 and Rv2938 and Rv2945c",
"subsystem":"Dimycocerosate ester biosynthesis"
},
{
"id":"FABG8",
"name":"FABG8",
"metabolites":{
"3hc32acylACP_c":1.0,
"bketoc32acylACP_c":-1.0,
"h_c":-1.0,
"nadp_c":1.0,
"nadph_c":-1.0
},
"lower_bound":0.0,
"upper_bound":1000.0,
"gene_reaction_rule":"Rv1483 or Rv1350 or Rv2002 or Rv0242c or Rv2766c",
"subsystem":"Mycolic acid pathway"
},
{
"id":"PDIMAT",
"name":"pdima translocase",
"metabolites":{
"pdima_c":-1.0,
"pdimam_c":1.0
},
"lower_bound":0.0,
"upper_bound":1000.0,
"gene_reaction_rule":"Rv2942 and Rv2936 and Rv2937 and Rv2938 and Rv2945c",
"subsystem":"Dimycocerosate ester biosynthesis"
},
{
"id":"FAS40",
"name":"FAS40",
"metabolites":{
"c16acylACPFAS_c":-1.0,
"coa_c":1.0,
"malc16aclACPFAS_c":1.0,
"malcoa_c":-1.0
},
"lower_bound":0.0,
"upper_bound":1000.0,
"gene_reaction_rule":"Rv2524c",
"subsystem":"Mycolic acid pathway"
},
{
"id":"PPDIMBT",
"name":"MMPL74",
"metabolites":{
"ppdimb_c":-1.0,
"ppdimbm_c":1.0
},
"lower_bound":0.0,
"upper_bound":1000.0,
"gene_reaction_rule":"Rv2942 and Rv2936 and Rv2937 and Rv2938 and Rv2945c",
"subsystem":"Dimycocerosate ester biosynthesis"
},
{
"id":"FADD3420",
"name":"FADD3420",
"metabolites":{
"amp_c":1.0,
"atp_c":-1.0,
"coa_c":-1.0,
"hxa_c":-1.0,
"hxcoa_c":1.0,
"ppi_c":1.0
},
"lower_bound":0.0,
"upper_bound":1000.0,
"gene_reaction_rule":"Rv0035 or Rv0099 or Rv0119 or Rv0166 or Rv0214 or Rv0270 or Rv0404 or Rv0551c or Rv0852 or Rv1058 or Rv1185c or Rv1193 or Rv1206 or Rv1427c or Rv1521 or Rv1529 or Rv1549 or Rv1550 or Rv1750c or Rv1925 or Rv2187 or Rv2505c or Rv2590 or Rv2930 or Rv2941 or Rv2948c or Rv2950c or Rv3089 or Rv3506 or Rv3513c or Rv3515c or Rv3561 or Rv3801c or Rv3826",
"subsystem":"Lipid metabolism"
},
{
"id":"HSDy",
"name":"homoserine dehydrogenase (NADPH)",
"metabolites":{
"aspsa_c":-1.0,
"h_c":-1.0,
"hom_c":1.0,
"nadp_c":1.0,
"nadph_c":-1.0
},
"lower_bound":0.0,
"upper_bound":1000.0,
"gene_reaction_rule":"Rv1294",
"subsystem":"Glycine, serine and threonine metabolism"
},
{
"id":"SER_AL",
"name":"L-serine ammonia-lyase",
"metabolites":{
"nh3_c":1.0,
"pyr_c":1.0,
"ser_c":-1.0
},
"lower_bound":0.0,
"upper_bound":1000.0,
"gene_reaction_rule":"Rv0069c",
"subsystem":"Glycine, serine and threonine metabolism"
},
{
"id":"THRS",
"name":"threonine synthase",
"metabolites":{
"h2o_c":-1.0,
"phom_c":-1.0,
"pi_c":1.0,
"thr__L_c":1.0
},
"lower_bound":0.0,
"upper_bound":1000.0,
"gene_reaction_rule":"Rv1295",
"subsystem":"Glycine, serine and threonine metabolism"
},
{
"id":"HSK",
"name":"homoserine kinase",
"metabolites":{
"adp_c":1.0,
"atp_c":-1.0,
"hom_c":-1.0,
"phom_c":1.0
},
"lower_bound":0.0,
"upper_bound":1000.0,
"gene_reaction_rule":"Rv1296",
"subsystem":"Glycine, serine and threonine metabolism"
},
{
"id":"MMM2",
"name":"Methylmalonyl-CoA mutase",
"metabolites":{
"mmcoa__R_c":-1.0,
"succoa_c":1.0
},
"lower_bound":-1000.0,
"upper_bound":1000.0,
"gene_reaction_rule":"Rv1492 and Rv1493",
"subsystem":"Lipid metabolism"
},
{
"id":"PC6YM",
"name":"precorrin-6Y C5,15-methyltransferase (decarboxylating)",
"metabolites":{
"ahcys_c":2.0,
"amet_c":-2.0,
"co2_c":1.0,
"pre6b_c":-1.0,
"pre8_c":1.0
},
"lower_bound":0.0,
"upper_bound":1000.0,
"gene_reaction_rule":"Rv2072c",
"subsystem":"Cofactor biosynthesis"
},
{
"id":"PPSD3",
"name":"PPSD3",
"metabolites":{
"co2_c":1.0,
"coa_c":1.0,
"h2o_c":1.0,
"h_c":-2.0,
"mmcoa__S_c":-1.0,
"nad_c":2.0,
"nadh_c":-2.0,
"ph2m79dhc32acylacp_c":1.0,
"ph57dhc29acylacp_c":-1.0
},
"lower_bound":0.0,
"upper_bound":1000.0,
"gene_reaction_rule":"Rv2934 and Rv2953",
"subsystem":"Dimycocerosate ester biosynthesis"
},
{
"id":"PHBADB",
"name":"PHBADB",
"metabolites":{
"ahcys_c":1.0,
"amet_c":-1.0,
"phbz1_c":1.0,
"rppdima_c":-1.0
},
"lower_bound":0.0,
"upper_bound":1000.0,
"gene_reaction_rule":"Rv2959c",
"subsystem":"p-HBAD biosynthesis"
},
{
"id":"PPSD1",
"name":"PPSD1",
"metabolites":{
"2m79dhc31acylACP_c":1.0,
"57dhc28acylACP_c":-1.0,
"co2_c":1.0,
"coa_c":1.0,
"h2o_c":1.0,
"h_c":-2.0,
"mmcoa__S_c":-1.0,
"nad_c":2.0,
"nadh_c":-2.0
},
"lower_bound":0.0,
"upper_bound":1000.0,
"gene_reaction_rule":"Rv2934 and Rv2953",
"subsystem":"Dimycocerosate ester biosynthesis"
},
{
"id":"PHBADC",
"name":"PHBADC",
"metabolites":{
"dtdp_c":1.0,
"dtdprmn_c":-1.0,
"gdp_c":1.0,
"gdpfuc_c":-1.0,
"phbz1_c":-1.0,
"phbz1g_c":1.0
},
"lower_bound":0.0,
"upper_bound":1000.0,
"gene_reaction_rule":"Rv2957 and Rv2958c",
"subsystem":"p-HBAD biosynthesis"
},
{
"id":"PAPA1",
"name":"PAPA1",
"metabolites":{
"coa_c":1.0,
"hphthiocnylcoa_c":-1.0,
"sl1278_c":1.0,
"sl659_c":-1.0
},
"lower_bound":0.0,
"upper_bound":1000.0,
"gene_reaction_rule":"Rv3824c",
"subsystem":"Sulfolipid biosynthesis"
},
{
"id":"FAS70",
"name":"FAS70",
"metabolites":{
"acpFAS_c":1.0,
"c16acylACPFAS_c":-1.0,
"coa_c":-1.0,
"pmtcoa_c":1.0
},
"lower_bound":0.0,
"upper_bound":1000.0,
"gene_reaction_rule":"Rv2524c",
"subsystem":"Mycolic acid pathway"
},
{
"id":"FBPA",
"name":"MNXR90624",
"metabolites":{
"tdm3_c":1.0,
"tre6mm_c":-2.0,
"tre_c":1.0
},
"lower_bound":0.0,
"upper_bound":1000.0,
"gene_reaction_rule":"Rv3804c and Rv1886c and Rv0129c and Rv3803c",
"subsystem":"Mycolic acid pathway"
},
{
"id":"GLCGSD",
"name":"glucan 1,4-alpha-glucosidase",
"metabolites":{
"glc__D_c":-1.0,
"glycogen_c":1.0,
"h2o_c":1.0
},
"lower_bound":0.0,
"upper_bound":1000.0,
"gene_reaction_rule":"",
"subsystem":"Starch and sucrose metabolism"
},
{
"id":"CITabc",
"name":"citrate transport via ABC system",
"metabolites":{
"adp_c":1.0,
"atp_c":-1.0,
"cit_c":1.0,
"cit_e":-1.0,
"h2o_c":-1.0,
"pi_c":1.0
},
"lower_bound":0.0,
"upper_bound":1000.0,
"gene_reaction_rule":"",
"subsystem":"Transport"
},
{
"id":"ECHA193",
"name":"ECHA193",
"metabolites":{
"cholenec3coa_c":-1.0,
"h2o_c":-1.0,
"hcholc3coa_c":1.0
},
"lower_bound":-1000.0,
"upper_bound":1000.0,
"gene_reaction_rule":"Rv3516 or Rv3538",
"subsystem":"Cholesterol degradation"
},
{
"id":"GALUi",
"name":"UTP-glucose-1-phosphate uridylyltransferase (irreversible)",
"metabolites":{
"g1p_c":-1.0,
"ppi_c":1.0,
"udpg_c":1.0,
"utp_c":-1.0
},
"lower_bound":0.0,
"upper_bound":1000.0,
"gene_reaction_rule":"Rv0993",
"subsystem":"Pentose and glucuronate interconversions"
},
{
"id":"PHBADA",
"name":"PHBADA",
"metabolites":{
"4hbz_c":-1.0,
"dtdp_c":1.0,
"dtdprmn_c":-1.0,
"rppdima_c":1.0
},
"lower_bound":0.0,
"upper_bound":1000.0,
"gene_reaction_rule":"Rv2962c",
"subsystem":"p-HBAD biosynthesis"
},
{
"id":"4ABUTabc",
"name":"MNXR30199",
"metabolites":{
"4abut_c":1.0,
"4abut_e":-1.0,
"adp_c":1.0,
"atp_c":-1.0,
"h2o_c":-1.0,
"pi_c":1.0
},
"lower_bound":0.0,
"upper_bound":1000.0,
"gene_reaction_rule":"Rv0522",
"subsystem":"Transport"
},
{
"id":"PROabc_rev",
"name":"T00148b",
"metabolites":{
"adp_c":1.0,
"atp_c":-1.0,
"h2o_c":-1.0,
"pi_c":1.0,
"pro_c":-1.0,
"pro_e":1.0
},
"lower_bound":0.0,
"upper_bound":1000.0,
"gene_reaction_rule":"Rv3756c and Rv3757c and Rv3758c and Rv3759c",
"subsystem":"Transport"
},
{
"id":"GSEALD",
"name":"GSEALD",
"metabolites":{
"glu1sa_c":1.0,
"glu__L_c":-1.0,
"h2o_c":1.0,
"h_c":-1.0,
"nadp_c":1.0,
"nadph_c":-1.0
},
"lower_bound":0.0,
"upper_bound":1000.0,
"gene_reaction_rule":"",
"subsystem":"Porphyrin metabolism"
},
{
"id":"GALKr",
"name":"galactokinase",
"metabolites":{
"adp_c":1.0,
"atp_c":-1.0,
"gal1p_c":1.0,
"gal_c":-1.0
},
"lower_bound":0.0,
"upper_bound":1000.0,
"gene_reaction_rule":"Rv0620",
"subsystem":"Galactose metabolism"
},
{
"id":"ADEt2",
"name":"adenine transport in via proton symport",
"metabolites":{
"ade_c":1.0,
"ade_e":-1.0,
"h_c":-1.0,
"h_e":1.0
},
"lower_bound":-1000.0,
"upper_bound":1000.0,
"gene_reaction_rule":"",
"subsystem":"Transport"
},
{
"id":"G3PD1ir",
"name":"glycerol-3-phosphate dehydrogenase (NAD)",
"metabolites":{
"dhap_c":-1.0,
"glyc3p_c":1.0,
"h_c":-1.0,
"nad_c":1.0,
"nadh_c":-1.0
},
"lower_bound":-1000.0,
"upper_bound":1000.0,
"gene_reaction_rule":"Rv2982c or Rv0564c",
"subsystem":"Glycerophospholipid metabolism"
},
{
"id":"GHMT2r",
"name":"glycine hydroxymethyltransferase, reversible",
"metabolites":{
"gly_c":1.0,
"h2o_c":1.0,
"mlthf_c":1.0,
"ser_c":-1.0,
"thf_c":-1.0
},
"lower_bound":-1000.0,
"upper_bound":1000.0,
"gene_reaction_rule":"Rv1093 or Rv0070c",
"subsystem":"Glycine, serine and threonine metabolism"
},
{
"id":"DB4PS",
"name":"3,4-Dihydroxy-2-butanone-4-phosphate synthase",
"metabolites":{
"db4p_c":1.0,
"for_c":1.0,
"ru5p_c":-1.0
},
"lower_bound":0.0,
"upper_bound":1000.0,
"gene_reaction_rule":"Rv1940",
"subsystem":"Riboflavin metabolism"
},
{
"id":"GTPCII2",
"name":"GTP cyclohydrolase II (25drapp)",
"metabolites":{
"25drapp_c":1.0,
"for_c":1.0,
"gtp_c":-1.0,
"h2o_c":-3.0,
"ppi_c":1.0
},
"lower_bound":0.0,
"upper_bound":1000.0,
"gene_reaction_rule":"Rv1415 or Rv1940",
"subsystem":"Riboflavin metabolism"
},
{
"id":"GCALDD",
"name":"Glycolaldehyde dehydrogenase",
"metabolites":{
"gcald_c":-1.0,
"glyclt_c":1.0,
"h2o_c":-1.0,
"h_c":1.0,
"nad_c":-1.0,
"nadh_c":1.0
},
"lower_bound":0.0,
"upper_bound":1000.0,
"gene_reaction_rule":"",
"subsystem":"Glyoxylate and dicarboxylate metabolism"
},
{
"id":"TRDR",
"name":"thioredoxin reductase (NADPH)",
"metabolites":{
"h_c":-1.0,
"nadp_c":1.0,
"nadph_c":-1.0,
"trdox_c":-1.0,
"trdrd_c":1.0
},
"lower_bound":0.0,
"upper_bound":1000.0,
"gene_reaction_rule":"Rv3913",
"subsystem":"Pyrimidine metabolism"
},
{
"id":"PPSC4",
"name":"PPSC4",
"metabolites":{
"35dhc28acylACP_c":-1.0,
"57dhc30acylACP_c":1.0,
"co2_c":1.0,
"coa_c":1.0,
"h2o_c":1.0,
"h_c":-2.0,
"malcoa_c":-1.0,
"nad_c":2.0,
"nadh_c":-2.0
},
"lower_bound":0.0,
"upper_bound":1000.0,
"gene_reaction_rule":"Rv2933",
"subsystem":"Dimycocerosate ester biosynthesis"
},
{
"id":"BGLA",
"name":"beta-glucosidase",
"metabolites":{
"cellb_c":-1.0,
"glc__D_c":2.0,
"h2o_c":-1.0
},
"lower_bound":0.0,
"upper_bound":1000.0,
"gene_reaction_rule":"Rv0186",
"subsystem":"Starch and sucrose metabolism"
},
{
"id":"AGPGLCN",
"name":"AGPGLCN",
"metabolites":{
"arabinanagalfragund_c":-1.0,
"arabinanagalpeptido_c":1.0,
"decd_tb_c":1.0,
"peptido_TB_c":-30.0
},
"lower_bound":0.0,
"upper_bound":1000.0,
"gene_reaction_rule":"",
"subsystem":"Arabinogalactan peptidoglycan biosynthesis"
},
{
"id":"XYLK",
"name":"xylulokinase",
"metabolites":{
"adp_c":1.0,
"atp_c":-1.0,
"rbl_c":-1.0,
"xu5p_c":1.0
},
"lower_bound":-1000.0,
"upper_bound":1000.0,
"gene_reaction_rule":"Rv0729",
"subsystem":"Pentose and glucuronate interconversions"
},
{
"id":"MYCOPP",
"name":"MNXR90581",
"metabolites":{
"ACP_c":1.0,
"c78mycolateACP_c":-1.0,
"c78mycolatepp_c":1.0,
"ppm_c":-1.0
},
"lower_bound":0.0,
"upper_bound":1000.0,
"gene_reaction_rule":"Rv3802c",
"subsystem":"Mycolic acid pathway"
},
{
"id":"PUNP2",
"name":"purine-nucleoside phosphorylase (Deoxyadenosine)",
"metabolites":{
"2dr1p_c":1.0,
"ade_c":1.0,
"dad_2_c":-1.0,
"pi_c":-1.0
},
"lower_bound":-1000.0,
"upper_bound":1000.0,
"gene_reaction_rule":"Rv3307",
"subsystem":"Purine metabolism"
},
{
"id":"NDPK6",
"name":"nucleoside-diphosphate kinase (ATP:dUDP)",
"metabolites":{
"adp_c":1.0,
"atp_c":-1.0,
"dudp_c":-1.0,
"dutp_c":1.0
},
"lower_bound":-1000.0,
"upper_bound":1000.0,
"gene_reaction_rule":"Rv2445c",
"subsystem":"Pyrimidine metabolism"
},
{
"id":"ALCD2yi",
"name":"alcohol dehydrogenase (ethanol, NADP)",
"metabolites":{
"acald_c":-1.0,
"etoh_c":1.0,
"h_c":-1.0,
"nadp_c":1.0,
"nadph_c":-1.0
},
"lower_bound":-1000.0,
"upper_bound":1000.0,
"gene_reaction_rule":"Rv3045",
"subsystem":"Glycolysis / Gluconeogenesis"
},
{
"id":"ALCD19y",
"name":"alcohol dehydrogenase (glycerol, NADP)",
"metabolites":{
"glyald_c":1.0,
"glyc_c":-1.0,
"h_c":1.0,
"nadp_c":-1.0,
"nadph_c":1.0
},
"lower_bound":-1000.0,
"upper_bound":1000.0,
"gene_reaction_rule":"Rv3045",
"subsystem":"Glycerolipid metabolism"
},
{
"id":"HADA13",
"name":"HADA13",
"metabolites":{
"3hc42acylACP_c":-1.0,
"h2o_c":1.0,
"td2ec42acylacp_c":1.0
},
"lower_bound":0.0,
"upper_bound":1000.0,
"gene_reaction_rule":"Rv0635 and Rv0636 and Rv0637",
"subsystem":"Mycolic acid pathway"
},
{
"id":"UAGPT3",
"name":"UDP-N-acetylglucosamine-N-acetylmuramyl-(pentapeptide)pyrophosphoryl-undecaprenol N-acetylglucosamine transferase",
"metabolites":{
"uaagmda_c":1.0,
"uacgam_c":-1.0,
"uagmda_c":-1.0,
"udp_c":1.0
},
"lower_bound":0.0,
"upper_bound":1000.0,
"gene_reaction_rule":"Rv2153c",
"subsystem":"Peptidoglycan biosynthesis"
},
{
"id":"Maintenance",
"name":"Maintenance",
"metabolites":{
"adp_c":1.0,
"atp_c":-1.0,
"h2o_c":-1.0,
"pi_c":1.0
},
"lower_bound":1.0,
"upper_bound":1.0,
"gene_reaction_rule":"",
"subsystem":"Biomass and Maintenance"
},
{
"id":"FADE8",
"name":"FADE8",
"metabolites":{
"accoa_c":1.0,
"coa_c":-1.0,
"fad_c":-1.0,
"fadh2_c":1.0,
"h2o_c":-1.0,
"h_c":1.0,
"nad_c":-1.0,
"nadh_c":1.0,
"ppcoa_c":1.0,
"ptcoa_c":-1.0
},
"lower_bound":0.0,
"upper_bound":1000.0,
"gene_reaction_rule":"(Rv0131c or Rv0154c or Rv0215c or Rv0231 or Rv0244c or Rv0271c or Rv0400c or Rv0752c or Rv0873 or Rv0972c or Rv0975c or Rv1467c or Rv1679 or Rv1933c or Rv1934c or Rv2724c or Rv2789c or Rv3061c or Rv3139 or Rv3140 or Rv3274c or Rv3562 or Rv3563 or Rv3564 or Rv3573c or Rv3761c or Rv3797 or Rv0672 or Rv2500c) and (Rv0222 or Rv0456c or Rv0632c or Rv0673 or Rv0675 or Rv0905 or Rv0971c or Rv1070c or Rv1071c or Rv1141c or Rv1142c or Rv1472 or Rv1935c or Rv2486 or Rv2679 or Rv2831 or Rv3039c or Rv3373 or Rv3374 or Rv3516 or Rv3774) and (Rv0468 or Rv0860 or Rv1715 or Rv1912c or Rv3141) and (Rv0243 or Rv0859 or Rv1074c or Rv1323 or Rv3556c)",
"subsystem":"Lipid metabolism"
},
{
"id":"VALt2r",
"name":"L-valine reversible transport via proton symport",
"metabolites":{
"adp_c":1.0,
"atp_c":-1.0,
"h2o_c":-1.0,
"pi_c":1.0,
"val__L_c":1.0,
"val__L_e":-1.0
},
"lower_bound":0.0,
"upper_bound":1000.0,
"gene_reaction_rule":"",
"subsystem":"Transport"
},
{
"id":"DADNt2",
"name":"deoxyadenosine transport in via proton symport",
"metabolites":{
"dad_2_c":1.0,
"dad_2_e":-1.0,
"h_c":-1.0,
"h_e":1.0
},
"lower_bound":-1000.0,
"upper_bound":1000.0,
"gene_reaction_rule":"",
"subsystem":"Transport"
},
{
"id":"NP1",
"name":"nucleotide phosphatase",
"metabolites":{
"h_c":-1.0,
"nac_c":-1.0,
"nicrns_c":1.0,
"pi_c":1.0,
"r1p_c":-1.0
},
"lower_bound":0.0,
"upper_bound":1000.0,
"gene_reaction_rule":"Rv3307",
"subsystem":"Nicotinate and nicotinamide metabolism"
},
{
"id":"KASB17",
"name":"MNXR90560",
"metabolites":{
"ACP_c":1.0,
"bketoc52acylACP_c":1.0,
"co2_c":1.0,
"malACP_c":-1.0,
"ptcnylACP_c":-1.0
},
"lower_bound":0.0,
"upper_bound":1000.0,
"gene_reaction_rule":"Rv2246 and Rv2245",
"subsystem":"Mycolic acid pathway"
},
{
"id":"NADS2",
"name":"NAD synthase (glutamine-hydrolysing)",
"metabolites":{
"amp_c":1.0,
"atp_c":-1.0,
"dnad_c":-1.0,
"gln__L_c":-1.0,
"glu__L_c":1.0,
"h2o_c":-1.0,
"nad_c":1.0,
"ppi_c":1.0
},
"lower_bound":0.0,
"upper_bound":1000.0,
"gene_reaction_rule":"Rv2438c",
"subsystem":"Nicotinate and nicotinamide metabolism"
},
{
"id":"FMNRx",
"name":"FMN reductase",
"metabolites":{
"fmn_c":1.0,
"fmnh2_c":-1.0,
"h_c":1.0,
"nad_c":-1.0,
"nadh_c":1.0
},
"lower_bound":-1000.0,
"upper_bound":1000.0,
"gene_reaction_rule":"",
"subsystem":"Riboflavin metabolism"
},
{
"id":"MMAA42",
"name":"MNXR90596",
"metabolites":{
"ahcys_c":1.0,
"amet_c":-1.0,
"cd21937ec58acylACP_c":-1.0,
"cd37mhc59acylACP_c":1.0,
"h2o_c":-1.0
},
"lower_bound":0.0,
"upper_bound":1000.0,
"gene_reaction_rule":"Rv0642c",
"subsystem":"Mycolic acid pathway"
},
{
"id":"LPPGS",
"name":"LPPG synthetase",
"metabolites":{
"2plac_c":-1.0,
"gtp_c":-1.0,
"lppg_c":1.0,
"ppi_c":1.0
},
"lower_bound":0.0,
"upper_bound":1000.0,
"gene_reaction_rule":"",
"subsystem":"Cofactor biosynthesis"
},
{
"id":"ADSL2r",
"name":"adenylosuccinate lyase",
"metabolites":{
"25aics_c":-1.0,
"aicar_c":1.0,
"fum_c":1.0
},
"lower_bound":-1000.0,
"upper_bound":1000.0,
"gene_reaction_rule":"Rv0777",
"subsystem":"Purine metabolism"
},
{
"id":"ADSL1r",
"name":"adenylsuccinate lyase",
"metabolites":{
"amp_c":1.0,
"dcamp_c":-1.0,
"fum_c":1.0
},
"lower_bound":-1000.0,
"upper_bound":1000.0,
"gene_reaction_rule":"Rv0777",
"subsystem":"Purine metabolism"
},
{
"id":"ETHA",
"name":"MNXR75060",
"metabolites":{
"etha_c":1.0,
"pe_TB_c":-1.0,
"ps_TB_c":1.0,
"ser_c":-1.0
},
"lower_bound":-1000.0,
"upper_bound":1000.0,
"gene_reaction_rule":"",
"subsystem":"Glycerophospholipid metabolism"
},
{
"id":"ACHBS",
"name":"2-aceto-2-hydroxybutanoate synthase",
"metabolites":{
"2ahbut_c":1.0,
"2obut_c":-1.0,
"co2_c":1.0,
"pyr_c":-1.0
},
"lower_bound":0.0,
"upper_bound":1000.0,
"gene_reaction_rule":"Rv3003c or (Rv3470c and Rv3002c)",
"subsystem":"Valine, leucine and isoleucine biosynthesis"
},
{
"id":"COCO2",
"name":"MNXR26399",
"metabolites":{
"co2_c":1.0,
"co_c":-1.0,
"fdxox_c":-2.0,
"fdxrd_c":2.0,
"h2o_c":-1.0,
"h_c":2.0
},
"lower_bound":-1000.0,
"upper_bound":1000.0,
"gene_reaction_rule":"Rv0373c and Rv0374c and Rv0375c",
"subsystem":"Carbon metabolism"
},
{
"id":"MOAE1",
"name":"MNXR85919",
"metabolites":{
"cpmp_c":-1.0,
"moadcoo_c":2.0,
"moadcosh_c":-2.0,
"mpt_c":1.0
},
"lower_bound":0.0,
"upper_bound":1000.0,
"gene_reaction_rule":"(Rv3119 or Rv0866) and Rv3322c",
"subsystem":"Cofactor biosynthesis"
},
{
"id":"MYCO2",
"name":"MYCO2",
"metabolites":{
"cd37mhc59acylACP_c":-1.0,
"cd37mkc59acylACP_c":1.0,
"h_c":1.0,
"nadp_c":-1.0,
"nadph_c":1.0
},
"lower_bound":0.0,
"upper_bound":1000.0,
"gene_reaction_rule":"",
"subsystem":"Mycolic acid pathway"
},
{
"id":"CPPPGO",
"name":"coproporphyrinogen oxidase (O2 required)",
"metabolites":{
"co2_c":2.0,
"cpppg3_c":-1.0,
"h2o_c":2.0,
"o2_c":-1.0,
"pppg9_c":1.0
},
"lower_bound":0.0,
"upper_bound":1000.0,
"gene_reaction_rule":"Rv2388c",
"subsystem":"Porphyrin metabolism"
},
{
"id":"CPPPGO2",
"name":"Oxygen Independent coproporphyrinogen-III oxidase",
"metabolites":{
"amet_c":-2.0,
"co2_c":2.0,
"cpppg3_c":-1.0,
"dad_2_c":2.0,
"met__L_c":2.0,
"pppg9_c":1.0
},
"lower_bound":0.0,
"upper_bound":1000.0,
"gene_reaction_rule":"Rv2388c",
"subsystem":"Porphyrin metabolism"
},
{
"id":"SALSYN",
"name":"Salicylate synthase",
"metabolites":{
"ichor_c":-1.0,
"pyr_c":1.0,
"salc_c":1.0
},
"lower_bound":0.0,
"upper_bound":1000.0,
"gene_reaction_rule":"Rv2386c",
"subsystem":"Mycobactin biosynthesis"
},
{
"id":"LYSabc_rev",
"name":"MNXR3354",
"metabolites":{
"adp_c":1.0,
"atp_c":-1.0,
"h2o_c":-1.0,
"lys__L_c":-1.0,
"lys__L_e":1.0,
"pi_c":1.0
},
"lower_bound":0.0,
"upper_bound":1000.0,
"gene_reaction_rule":"Rv2320c",
"subsystem":"Transport"
},
{
"id":"GLUR",
"name":"glutamate racemase",
"metabolites":{
"glu__D_c":1.0,
"glu__L_c":-1.0
},
"lower_bound":0.0,
"upper_bound":1000.0,
"gene_reaction_rule":"Rv1338",
"subsystem":"Alanine, aspartate and glutamate metabolism"
},
{
"id":"CYP1",
"name":"MNXR19061",
"metabolites":{
"chol4en3one_c":-1.0,
"h2o_c":1.0,
"h_c":-1.0,
"hchol_c":1.0,
"nad_c":1.0,
"nadh_c":-1.0,
"o2_c":-1.0
},
"lower_bound":0.0,
"upper_bound":1000.0,
"gene_reaction_rule":"Rv3518c or Rv3545c",
"subsystem":"Cholesterol degradation"
},
{
"id":"IGPS",
"name":"indole-3-glycerol-phosphate synthase",
"metabolites":{
"2cpr5p_c":-1.0,
"3ig3p_c":1.0,
"co2_c":1.0,
"h2o_c":1.0
},
"lower_bound":0.0,
"upper_bound":1000.0,
"gene_reaction_rule":"Rv1611",
"subsystem":"Phenylalanine, tyrosine and tryptophan biosynthesis"
},
{
"id":"TDPDRE",
"name":"dTDP-4-dehydrorhamnose 3,5-epimerase",
"metabolites":{
"dtdp4d6dg_c":-1.0,
"dtdp4d6dm_c":1.0
},
"lower_bound":0.0,
"upper_bound":1000.0,
"gene_reaction_rule":"Rv3465",
"subsystem":"Polyketide sugar unit biosynthesis"
},
{
"id":"FOLt",
"name":"MNXR25189",
"metabolites":{
"fol_c":1.0,
"fol_e":-1.0
},
"lower_bound":-1000.0,
"upper_bound":1000.0,
"gene_reaction_rule":"",
"subsystem":"Transport"
},
{
"id":"5OPRO",
"name":"MNXR15135",
"metabolites":{
"5oxpro_c":1.0,
"cys__L_c":1.0,
"glucys_c":-1.0
},
"lower_bound":0.0,
"upper_bound":1000.0,
"gene_reaction_rule":"",
"subsystem":"Cysteine and methionine metabolism"
},
{
"id":"DHPS2",
"name":"dihydropteroate synthase",
"metabolites":{
"4abz_c":-1.0,
"6hmhptpp_c":-1.0,
"dhpt_c":1.0,
"ppi_c":1.0
},
"lower_bound":0.0,
"upper_bound":1000.0,
"gene_reaction_rule":"Rv3608c or Rv1207",
"subsystem":"Folate biosynthesis"
},
{
"id":"TREpts",
"name":"trehalose transport via PEP:Pyr PTS",
"metabolites":{
"pep_c":-1.0,
"pyr_c":1.0,
"tre6p_c":1.0,
"tre_e":-1.0
},
"lower_bound":0.0,
"upper_bound":1000.0,
"gene_reaction_rule":"",
"subsystem":"Transport"
},
{
"id":"RNDR1",
"name":"ribonucleoside-diphosphate reductase (ADP)",
"metabolites":{
"adp_c":-1.0,
"dadp_c":1.0,
"h2o_c":1.0,
"trdox_c":1.0,
"trdrd_c":-1.0
},
"lower_bound":0.0,
"upper_bound":1000.0,
"gene_reaction_rule":"(Rv3051c and Rv3048c) or (Rv0570 and Rv1981c)",
"subsystem":"Purine metabolism"
},
{
"id":"BiomassGrowth",
"name":"Biomass growth",
"metabolites":{
"14glucan_c":-0.2352,
"5mdr1p_c":-0.0035,
"Ac1PIM1_c":-0.0024,
"Ac1PIM2_c":-0.0014,
"Ac1PIM6_c":-0.0024,
"Ac2PIM2_c":-0.0024,
"Ac2PIM6_c":-0.0024,
"adp_c":57.0,
"ahcys_c":0.0347,
"ala__L_c":-0.2184,
"amet_c":-0.0347,
"arabinanagalpeptido_c":-0.0017,
"arg__L_c":-0.1148,
"asn_c":-0.0351,
"asp__L_c":-0.0886,
"atp_c":-57.03,
"c78mycolatepp_c":-0.0295,
"clpn_TB_c":-0.0091,
"coa_c":-0.0132,
"ctp_c":-0.0168,
"cys__L_c":-0.0155,
"datp_c":-0.0102,
"dctp_c":-0.0194,
"decda_tb_c":-0.0388,
"dgtp_c":-0.0194,
"dhlam_c":-0.001,
"dttp_c":-0.0102,
"fad_c":-0.0129,
"fdxox_c":-0.0008,
"fdxrd_c":-0.0008,
"fe2_c":-0.0008,
"fe3_c":-0.0008,
"fmn_c":-0.0222,
"gdpfuc_c":-0.024,
"gdpmann_c":-0.0001,
"gdptp_c":-0.0008,
"glc__D_c":-0.4661,
"gln__L_c":-0.1384,
"glu__L_c":-0.1625,
"gly_c":-0.158,
"glyc_c":-0.0184,
"glycogen_c":-0.2352,
"gtp_c":-0.0168,
"h2o_c":-57.0,
"hemeA_c":-0.0008,
"hemeO_c":-0.0008,
"his__L_c":-0.0343,
"hphthiocnylcoa_c":-0.0064,
"ile__L_c":-0.0642,
"leu__L_c":-0.1483,
"lys__L_c":-0.0317,
"man_c":-0.1752,
"mcbtm_c":-0.0003,
"mcbts_c":-0.0003,
"mcbtt_c":-0.0003,
"met__L_c":-0.0285,
"mpt_c":-0.0008,
"mql8_c":-0.0118,
"msh_c":-0.0131,
"mycolipanoate_c":-0.0001,
"mycolipdienoate_c":-0.0002,
"mycolipenoate_c":-0.0004,
"nad_c":-0.0152,
"nadp_c":-0.0136,
"pdimam_c":-0.0008,
"pdimbm_c":-0.0008,
"pe_TB_c":-0.0036,
"phe__L_c":-0.0429,
"pi_c":57.0,
"pmtricoa_c":-0.0001,
"ppdimab_c":-0.003,
"ppdimbm_c":-0.003,
"ppm_c":-0.0256,
"pro_c":-0.0924,
"rib__D_c":-0.0511,
"ser_c":-0.0892,
"sheme_c":-0.0008,
"sl1_c":-0.0064,
"spmd_c":-0.0035,
"tag_TB_c":-0.0713,
"thf_c":-0.0008,
"thmpp_c":-0.0008,
"thr__L_c":-0.0917,
"tre6mm_c":-0.0295,
"tre6p_c":-0.0183,
"trp__L_c":-0.0218,
"tyr__L_c":-0.0308,
"uamr_c":-0.0397,
"utp_c":-0.0088,
"val__L_c":-0.1373
},
"lower_bound":0.0,
"upper_bound":1000.0,
"gene_reaction_rule":"",
"objective_coefficient":1.0,
"subsystem":"Biomass and Maintenance"
},
{
"id":"HSST",
"name":"homoserine O-succinyltransferase",
"metabolites":{
"coa_c":1.0,
"hom_c":-1.0,
"succoa_c":-1.0,
"suchms_c":1.0
},
"lower_bound":-1000.0,
"upper_bound":1000.0,
"gene_reaction_rule":"",
"subsystem":"Cysteine and methionine metabolism"
},
{
"id":"BO9",
"name":"BO9",
"metabolites":{
"accoa_c":1.0,
"coa_c":-1.0,
"dcacoa_c":1.0,
"ddcacoa_c":-1.0,
"fad_c":-1.0,
"fadh2_c":1.0,
"h2o_c":-1.0,
"h_c":1.0,
"nad_c":-1.0,
"nadh_c":1.0
},
"lower_bound":0.0,
"upper_bound":1000.0,
"gene_reaction_rule":"(Rv0131c or Rv0154c or Rv0215c or Rv0231 or Rv0244c or Rv0271c or Rv0400c or Rv0752c or Rv0873 or Rv0972c or Rv0975c or Rv1467c or Rv1679 or Rv1933c or Rv1934c or Rv2724c or Rv2789c or Rv3061c or Rv3139 or Rv3140 or Rv3274c or Rv3562 or Rv3563 or Rv3564 or Rv3573c or Rv3761c or Rv3797 or Rv0672 or Rv2500c) and (Rv0222 or Rv0456c or Rv0632c or Rv0673 or Rv0675 or Rv0905 or Rv0971c or Rv1070c or Rv1071c or Rv1141c or Rv1142c or Rv1472 or Rv1935c or Rv2486 or Rv2679 or Rv2831 or Rv3039c or Rv3373 or Rv3374 or Rv3516 or Rv3774) and (Rv0468 or Rv0860 or Rv1715 or Rv1912c or Rv3141) and (Rv0243 or Rv0859 or Rv1074c or Rv1323 or Rv3556c)",
"subsystem":"Beta-oxidation pathway"
},
{
"id":"BO8",
"name":"BO8",
"metabolites":{
"accoa_c":1.0,
"coa_c":-1.0,
"ddcacoa_c":1.0,
"fad_c":-1.0,
"fadh2_c":1.0,
"h2o_c":-1.0,
"h_c":1.0,
"nad_c":-1.0,
"nadh_c":1.0,
"tdcoa_c":-1.0
},
"lower_bound":0.0,
"upper_bound":1000.0,
"gene_reaction_rule":"(Rv0131c or Rv0154c or Rv0215c or Rv0231 or Rv0244c or Rv0271c or Rv0400c or Rv0752c or Rv0873 or Rv0972c or Rv0975c or Rv1467c or Rv1679 or Rv1933c or Rv1934c or Rv2724c or Rv2789c or Rv3061c or Rv3139 or Rv3140 or Rv3274c or Rv3562 or Rv3563 or Rv3564 or Rv3573c or Rv3761c or Rv3797 or Rv0672 or Rv2500c) and (Rv0222 or Rv0456c or Rv0632c or Rv0673 or Rv0675 or Rv0905 or Rv0971c or Rv1070c or Rv1071c or Rv1141c or Rv1142c or Rv1472 or Rv1935c or Rv2486 or Rv2679 or Rv2831 or Rv3039c or Rv3373 or Rv3374 or Rv3516 or Rv3774) and (Rv0468 or Rv0860 or Rv1715 or Rv1912c or Rv3141) and (Rv0243 or Rv0859 or Rv1074c or Rv1323 or Rv3556c)",
"subsystem":"Beta-oxidation pathway"
},
{
"id":"PROP",
"name":"MNXR14718",
"metabolites":{
"2obut_c":-2.0,
"co2_c":2.0,
"h2o_c":2.0,
"o2_c":-1.0,
"pi_c":-2.0,
"ppap_c":2.0
},
"lower_bound":0.0,
"upper_bound":1000.0,
"gene_reaction_rule":"",
"subsystem":"Propanoate metabolism"
},
{
"id":"L2AADPt",
"name":"T00956",
"metabolites":{
"L2aadp_c":1.0,
"L2aadp_e":-1.0
},
"lower_bound":-1000.0,
"upper_bound":1000.0,
"gene_reaction_rule":"",
"subsystem":"Transport"
},
{
"id":"CYCLY1",
"name":"MNXR31648",
"metabolites":{
"cgly_c":1.0,
"glu__L_c":1.0,
"gthrd_c":-1.0,
"h2o_c":-1.0
},
"lower_bound":-1000.0,
"upper_bound":1000.0,
"gene_reaction_rule":"",
"subsystem":"Cysteine and methionine metabolism"
},
{
"id":"NTRIRx",
"name":"nitrite reductase (NADH)",
"metabolites":{
"h2o_c":1.0,
"h_c":-3.0,
"nad_c":3.0,
"nadh_c":-3.0,
"nh4oh_c":1.0,
"no2_c":-1.0
},
"lower_bound":0.0,
"upper_bound":1000.0,
"gene_reaction_rule":"Rv0252 and Rv0253",
"subsystem":"Nitrogen metabolism"
},
{
"id":"BO1",
"name":"BO1",
"metabolites":{
"accoa_c":1.0,
"coa_c":-1.0,
"fad_c":-1.0,
"fadh2_c":1.0,
"h2o_c":-1.0,
"h_c":1.0,
"hexccoa_c":1.0,
"nad_c":-1.0,
"nadh_c":1.0,
"occcoa_c":-1.0
},
"lower_bound":0.0,
"upper_bound":1000.0,
"gene_reaction_rule":"(Rv0131c or Rv0154c or Rv0215c or Rv0231 or Rv0244c or Rv0271c or Rv0400c or Rv0752c or Rv0873 or Rv0972c or Rv0975c or Rv1467c or Rv1679 or Rv1933c or Rv1934c or Rv2724c or Rv2789c or Rv3061c or Rv3139 or Rv3140 or Rv3274c or Rv3562 or Rv3563 or Rv3564 or Rv3573c or Rv3761c or Rv3797 or Rv0672 or Rv2500c) and (Rv0222 or Rv0456c or Rv0632c or Rv0673 or Rv0675 or Rv0905 or Rv0971c or Rv1070c or Rv1071c or Rv1141c or Rv1142c or Rv1472 or Rv1935c or Rv2486 or Rv2679 or Rv2831 or Rv3039c or Rv3373 or Rv3374 or Rv3516 or Rv3774) and (Rv0468 or Rv0860 or Rv1715 or Rv1912c or Rv3141) and (Rv0243 or Rv0859 or Rv1074c or Rv1323 or Rv3556c)",
"subsystem":"Beta-oxidation pathway"
},
{
"id":"R05219",
"name":"R05219",
"metabolites":{
"ac_c":1.0,
"ahcys_c":1.0,
"amet_c":-1.0,
"h2o_c":-1.0,
"pre5_c":-1.0,
"pre6a_c":1.0
},
"lower_bound":0.0,
"upper_bound":1000.0,
"gene_reaction_rule":"",
"subsystem":"Cofactor biosynthesis"
},
{
"id":"BO3",
"name":"BO3",
"metabolites":{
"accoa_c":1.0,
"behencoa_c":1.0,
"coa_c":-1.0,
"fad_c":-1.0,
"fadh2_c":1.0,
"h2o_c":-1.0,
"h_c":1.0,
"lgnccoa_c":-1.0,
"nad_c":-1.0,
"nadh_c":1.0
},
"lower_bound":0.0,
"upper_bound":1000.0,
"gene_reaction_rule":"(Rv0131c or Rv0154c or Rv0215c or Rv0231 or Rv0244c or Rv0271c or Rv0400c or Rv0752c or Rv0873 or Rv0972c or Rv0975c or Rv1467c or Rv1679 or Rv1933c or Rv1934c or Rv2724c or Rv2789c or Rv3061c or Rv3139 or Rv3140 or Rv3274c or Rv3562 or Rv3563 or Rv3564 or Rv3573c or Rv3761c or Rv3797 or Rv0672 or Rv2500c) and (Rv0222 or Rv0456c or Rv0632c or Rv0673 or Rv0675 or Rv0905 or Rv0971c or Rv1070c or Rv1071c or Rv1141c or Rv1142c or Rv1472 or Rv1935c or Rv2486 or Rv2679 or Rv2831 or Rv3039c or Rv3373 or Rv3374 or Rv3516 or Rv3774) and (Rv0468 or Rv0860 or Rv1715 or Rv1912c or Rv3141) and (Rv0243 or Rv0859 or Rv1074c or Rv1323 or Rv3556c)",
"subsystem":"Beta-oxidation pathway"
},
{
"id":"BO2",
"name":"BO2",
"metabolites":{
"accoa_c":1.0,
"coa_c":-1.0,
"fad_c":-1.0,
"fadh2_c":1.0,
"h2o_c":-1.0,
"h_c":1.0,
"hexccoa_c":-1.0,
"lgnccoa_c":1.0,
"nad_c":-1.0,
"nadh_c":1.0
},
"lower_bound":0.0,
"upper_bound":1000.0,
"gene_reaction_rule":"(Rv0131c or Rv0154c or Rv0215c or Rv0231 or Rv0244c or Rv0271c or Rv0400c or Rv0752c or Rv0873 or Rv0972c or Rv0975c or Rv1467c or Rv1679 or Rv1933c or Rv1934c or Rv2724c or Rv2789c or Rv3061c or Rv3139 or Rv3140 or Rv3274c or Rv3562 or Rv3563 or Rv3564 or Rv3573c or Rv3761c or Rv3797 or Rv0672 or Rv2500c) and (Rv0222 or Rv0456c or Rv0632c or Rv0673 or Rv0675 or Rv0905 or Rv0971c or Rv1070c or Rv1071c or Rv1141c or Rv1142c or Rv1472 or Rv1935c or Rv2486 or Rv2679 or Rv2831 or Rv3039c or Rv3373 or Rv3374 or Rv3516 or Rv3774) and (Rv0468 or Rv0860 or Rv1715 or Rv1912c or Rv3141) and (Rv0243 or Rv0859 or Rv1074c or Rv1323 or Rv3556c)",
"subsystem":"Beta-oxidation pathway"
},
{
"id":"BO5",
"name":"BO5",
"metabolites":{
"accoa_c":1.0,
"arachcoa_c":-1.0,
"coa_c":-1.0,
"fad_c":-1.0,
"fadh2_c":1.0,
"h2o_c":-1.0,
"h_c":1.0,
"nad_c":-1.0,
"nadh_c":1.0,
"stcoa_c":1.0
},
"lower_bound":0.0,
"upper_bound":1000.0,
"gene_reaction_rule":"(Rv0131c or Rv0154c or Rv0215c or Rv0231 or Rv0244c or Rv0271c or Rv0400c or Rv0752c or Rv0873 or Rv0972c or Rv0975c or Rv1467c or Rv1679 or Rv1933c or Rv1934c or Rv2724c or Rv2789c or Rv3061c or Rv3139 or Rv3140 or Rv3274c or Rv3562 or Rv3563 or Rv3564 or Rv3573c or Rv3761c or Rv3797 or Rv0672 or Rv2500c) and (Rv0222 or Rv0456c or Rv0632c or Rv0673 or Rv0675 or Rv0905 or Rv0971c or Rv1070c or Rv1071c or Rv1141c or Rv1142c or Rv1472 or Rv1935c or Rv2486 or Rv2679 or Rv2831 or Rv3039c or Rv3373 or Rv3374 or Rv3516 or Rv3774) and (Rv0468 or Rv0860 or Rv1715 or Rv1912c or Rv3141) and (Rv0243 or Rv0859 or Rv1074c or Rv1323 or Rv3556c)",
"subsystem":"Beta-oxidation pathway"
},
{
"id":"BO4",
"name":"BO4",
"metabolites":{
"accoa_c":1.0,
"arachcoa_c":1.0,
"behencoa_c":-1.0,
"coa_c":-1.0,
"fad_c":-1.0,
"fadh2_c":1.0,
"h2o_c":-1.0,
"h_c":1.0,
"nad_c":-1.0,
"nadh_c":1.0
},
"lower_bound":0.0,
"upper_bound":1000.0,
"gene_reaction_rule":"(Rv0131c or Rv0154c or Rv0215c or Rv0231 or Rv0244c or Rv0271c or Rv0400c or Rv0752c or Rv0873 or Rv0972c or Rv0975c or Rv1467c or Rv1679 or Rv1933c or Rv1934c or Rv2724c or Rv2789c or Rv3061c or Rv3139 or Rv3140 or Rv3274c or Rv3562 or Rv3563 or Rv3564 or Rv3573c or Rv3761c or Rv3797 or Rv0672 or Rv2500c) and (Rv0222 or Rv0456c or Rv0632c or Rv0673 or Rv0675 or Rv0905 or Rv0971c or Rv1070c or Rv1071c or Rv1141c or Rv1142c or Rv1472 or Rv1935c or Rv2486 or Rv2679 or Rv2831 or Rv3039c or Rv3373 or Rv3374 or Rv3516 or Rv3774) and (Rv0468 or Rv0860 or Rv1715 or Rv1912c or Rv3141) and (Rv0243 or Rv0859 or Rv1074c or Rv1323 or Rv3556c)",
"subsystem":"Beta-oxidation pathway"
},
{
"id":"BO7",
"name":"BO7",
"metabolites":{
"accoa_c":1.0,
"coa_c":-1.0,
"fad_c":-1.0,
"fadh2_c":1.0,
"h2o_c":-1.0,
"h_c":1.0,
"nad_c":-1.0,
"nadh_c":1.0,
"pmtcoa_c":-1.0,
"tdcoa_c":1.0
},
"lower_bound":0.0,
"upper_bound":1000.0,
"gene_reaction_rule":"(Rv0131c or Rv0154c or Rv0215c or Rv0231 or Rv0244c or Rv0271c or Rv0400c or Rv0752c or Rv0873 or Rv0972c or Rv0975c or Rv1467c or Rv1679 or Rv1933c or Rv1934c or Rv2724c or Rv2789c or Rv3061c or Rv3139 or Rv3140 or Rv3274c or Rv3562 or Rv3563 or Rv3564 or Rv3573c or Rv3761c or Rv3797 or Rv0672 or Rv2500c) and (Rv0222 or Rv0456c or Rv0632c or Rv0673 or Rv0675 or Rv0905 or Rv0971c or Rv1070c or Rv1071c or Rv1141c or Rv1142c or Rv1472 or Rv1935c or Rv2486 or Rv2679 or Rv2831 or Rv3039c or Rv3373 or Rv3374 or Rv3516 or Rv3774) and (Rv0468 or Rv0860 or Rv1715 or Rv1912c or Rv3141) and (Rv0243 or Rv0859 or Rv1074c or Rv1323 or Rv3556c)",
"subsystem":"Beta-oxidation pathway"
},
{
"id":"BO6",
"name":"BO6",
"metabolites":{
"accoa_c":1.0,
"coa_c":-1.0,
"fad_c":-1.0,
"fadh2_c":1.0,
"h2o_c":-1.0,
"h_c":1.0,
"nad_c":-1.0,
"nadh_c":1.0,
"pmtcoa_c":1.0,
"stcoa_c":-1.0
},
"lower_bound":0.0,
"upper_bound":1000.0,
"gene_reaction_rule":"(Rv0131c or Rv0154c or Rv0215c or Rv0231 or Rv0244c or Rv0271c or Rv0400c or Rv0752c or Rv0873 or Rv0972c or Rv0975c or Rv1467c or Rv1679 or Rv1933c or Rv1934c or Rv2724c or Rv2789c or Rv3061c or Rv3139 or Rv3140 or Rv3274c or Rv3562 or Rv3563 or Rv3564 or Rv3573c or Rv3761c or Rv3797 or Rv0672 or Rv2500c) and (Rv0222 or Rv0456c or Rv0632c or Rv0673 or Rv0675 or Rv0905 or Rv0971c or Rv1070c or Rv1071c or Rv1141c or Rv1142c or Rv1472 or Rv1935c or Rv2486 or Rv2679 or Rv2831 or Rv3039c or Rv3373 or Rv3374 or Rv3516 or Rv3774) and (Rv0468 or Rv0860 or Rv1715 or Rv1912c or Rv3141) and (Rv0243 or Rv0859 or Rv1074c or Rv1323 or Rv3556c)",
"subsystem":"Beta-oxidation pathway"
},
{
"id":"FADD281",
"name":"FADD281",
"metabolites":{
"atp_c":-1.0,
"ocdcaAMP_c":1.0,
"ocdca_c":-1.0,
"ppi_c":1.0
},
"lower_bound":-1000.0,
"upper_bound":1000.0,
"gene_reaction_rule":"Rv1345",
"subsystem":"Dimycocerosate ester biosynthesis"
},
{
"id":"FADD283",
"name":"FADD283",
"metabolites":{
"ACP_c":-1.0,
"amp_c":1.0,
"ocACP_c":1.0,
"ocdcaAMP_c":-1.0
},
"lower_bound":0.0,
"upper_bound":1000.0,
"gene_reaction_rule":"Rv1345 and Rv1344",
"subsystem":"Dimycocerosate ester biosynthesis"
},
{
"id":"PDIMA",
"name":"PDIMA",
"metabolites":{
"ahcys_c":1.0,
"amet_c":-1.0,
"ppdima_c":1.0,
"pttpdima_c":-1.0
},
"lower_bound":0.0,
"upper_bound":1000.0,
"gene_reaction_rule":"Rv2952",
"subsystem":"Dimycocerosate ester biosynthesis"
},
{
"id":"HIPB",
"name":"HIPB",
"metabolites":{
"5ohhipcoa_c":1.0,
"h_c":-1.0,
"hipcoa_c":-1.0,
"nad_c":1.0,
"nadh_c":-1.0
},
"lower_bound":0.0,
"upper_bound":1000.0,
"gene_reaction_rule":"",
"subsystem":"Cholesterol degradation"
},
{
"id":"HEXTT",
"name":"trans-hexaprenyltranstransferase",
"metabolites":{
"hepdp_c":1.0,
"hexdp_c":-1.0,
"ipdp_c":-1.0,
"ppi_c":1.0
},
"lower_bound":0.0,
"upper_bound":1000.0,
"gene_reaction_rule":"Rv0562",
"subsystem":"Menaquinone biosynthesis"
},
{
"id":"INHA18",
"name":"MNXR64019",
"metabolites":{
"dopentacon_c":1.0,
"h_c":-1.0,
"nad_c":1.0,
"nadh_c":-1.0,
"td2ec52acylacp_c":-1.0
},
"lower_bound":0.0,
"upper_bound":1000.0,
"gene_reaction_rule":"Rv1484",
"subsystem":"Mycolic acid pathway"
},
{
"id":"HIPA",
"name":"HIPA",
"metabolites":{
"5ohhip_c":1.0,
"h_c":-1.0,
"hip_c":-1.0,
"nad_c":1.0,
"nadh_c":-1.0
},
"lower_bound":0.0,
"upper_bound":1000.0,
"gene_reaction_rule":"",
"subsystem":"Cholesterol degradation"
},
{
"id":"INHA16",
"name":"MNXR64083",
"metabolites":{
"h_c":-1.0,
"nad_c":1.0,
"nadh_c":-1.0,
"octatetcACP_c":1.0,
"td2ec48acylacp_c":-1.0
},
"lower_bound":0.0,
"upper_bound":1000.0,
"gene_reaction_rule":"Rv1484",
"subsystem":"Mycolic acid pathway"
},
{
"id":"INHA17",
"name":"MNXR64089",
"metabolites":{
"h_c":-1.0,
"nad_c":1.0,
"nadh_c":-1.0,
"ptcnylACP_c":1.0,
"td2ec50acylacp_c":-1.0
},
"lower_bound":0.0,
"upper_bound":1000.0,
"gene_reaction_rule":"Rv1484",
"subsystem":"Mycolic acid pathway"
},
{
"id":"FADE323",
"name":"FADE323",
"metabolites":{
"ACP_c":1.0,
"atp_c":-1.0,
"h2o_c":-1.0,
"mmeroacidcyc2ACP_c":-1.0,
"mmeroacidcyc2AMP_c":1.0,
"ppi_c":1.0
},
"lower_bound":0.0,
"upper_bound":1000.0,
"gene_reaction_rule":"Rv3801c",
"subsystem":"Mycolic acid pathway"
},
{
"id":"INHA15",
"name":"MNXR64078",
"metabolites":{
"h_c":-1.0,
"hextetcACP_c":1.0,
"nad_c":1.0,
"nadh_c":-1.0,
"td2ec46acylacp_c":-1.0
},
"lower_bound":0.0,
"upper_bound":1000.0,
"gene_reaction_rule":"Rv1484",
"subsystem":"Mycolic acid pathway"
},
{
"id":"FAMPL5",
"name":"Fatty Acid Ligase AMP (mycolic acid)",
"metabolites":{
"ACP_c":1.0,
"CKC60MEROACYLACP_c":-1.0,
"CKC60MEROACYLAMP_c":1.0,
"atp_c":-1.0,
"h2o_c":-1.0,
"ppi_c":1.0
},
"lower_bound":0.0,
"upper_bound":1000.0,
"gene_reaction_rule":"Rv3801c",
"subsystem":"Mycolic acid pathway"
},
{
"id":"MOBDabc_rev",
"name":"T06232b",
"metabolites":{
"adp_c":1.0,
"atp_c":-1.0,
"h2o_c":-1.0,
"mobd_c":-1.0,
"mobd_e":1.0,
"pi_c":1.0
},
"lower_bound":0.0,
"upper_bound":1000.0,
"gene_reaction_rule":"Rv1857 and Rv1858 and Rv1859",
"subsystem":"Transport"
},
{
"id":"MOBDabc",
"name":"molybdate transport via ABC system",
"metabolites":{
"adp_c":1.0,
"atp_c":-1.0,
"h2o_c":-1.0,
"mobd_c":1.0,
"mobd_e":-1.0,
"pi_c":1.0
},
"lower_bound":0.0,
"upper_bound":1000.0,
"gene_reaction_rule":"Rv1857 and Rv1858 and Rv1859",
"subsystem":"Transport"
},
{
"id":"INHA11",
"name":"MNXR64015",
"metabolites":{
"h_c":-1.0,
"nad_c":1.0,
"nadh_c":-1.0,
"octatriacACP_c":1.0,
"td2ec38acylacp_c":-1.0
},
"lower_bound":0.0,
"upper_bound":1000.0,
"gene_reaction_rule":"Rv1484",
"subsystem":"Mycolic acid pathway"
},
{
"id":"BKDC2",
"name":"BKDC2",
"metabolites":{
"3mbdhl_c":-1.0,
"coa_c":-1.0,
"dhlam_c":1.0,
"ivcoa_c":1.0
},
"lower_bound":-1000.0,
"upper_bound":1000.0,
"gene_reaction_rule":"Rv2495c",
"subsystem":"Lipid metabolism"
},
{
"id":"MCITD",
"name":"2-methylcitrate dehydratase",
"metabolites":{
"2mcacn_c":1.0,
"2mcit_c":-1.0,
"h2o_c":1.0
},
"lower_bound":-1000.0,
"upper_bound":1000.0,
"gene_reaction_rule":"Rv1130",
"subsystem":"Propanoate metabolism"
},
{
"id":"BKDC1",
"name":"BKDC1",
"metabolites":{
"2mbcoa_c":1.0,
"2mbdhl_c":-1.0,
"coa_c":-1.0,
"dhlam_c":1.0
},
"lower_bound":-1000.0,
"upper_bound":1000.0,
"gene_reaction_rule":"Rv2495c",
"subsystem":"Lipid metabolism"
},
{
"id":"CBPS",
"name":"carbamoyl-phosphate synthase (glutamine-hydrolysing)",
"metabolites":{
"adp_c":2.0,
"atp_c":-2.0,
"cbp_c":1.0,
"gln__L_c":-1.0,
"glu__L_c":1.0,
"h2co3_c":-1.0,
"h2o_c":-1.0,
"pi_c":1.0
},
"lower_bound":0.0,
"upper_bound":1000.0,
"gene_reaction_rule":"Rv1383 and Rv1384",
"subsystem":"Pyrimidine metabolism"
},
{
"id":"HSERTA",
"name":"homoserine O-trans-acetylase",
"metabolites":{
"accoa_c":-1.0,
"achms_c":1.0,
"coa_c":1.0,
"hom_c":-1.0
},
"lower_bound":-1000.0,
"upper_bound":1000.0,
"gene_reaction_rule":"Rv3341",
"subsystem":"Cysteine and methionine metabolism"
},
{
"id":"SEPHCHCS",
"name":"2-succinyl-5-enolpyruvyl-6-hydroxy-3-cyclohexene-1-carboxylate synthase",
"metabolites":{
"2sephchc_c":1.0,
"akg_c":-1.0,
"co2_c":1.0,
"ichor_c":-1.0
},
"lower_bound":-1000.0,
"upper_bound":1000.0,
"gene_reaction_rule":"Rv0555",
"subsystem":"Ubiquinone and other terpenoid-quinone biosynthesis"
},
{
"id":"FCOAH2",
"name":"formyl coa hydrolase",
"metabolites":{
"coa_c":1.0,
"for_c":1.0,
"forcoa_c":-1.0,
"h2o_c":-1.0
},
"lower_bound":0.0,
"upper_bound":1000.0,
"gene_reaction_rule":"",
"subsystem":"Glyoxylate and dicarboxylate metabolism"
},
{
"id":"GLYCLTt",
"name":"Glycolate transport via diffusion",
"metabolites":{
"glyclt_c":1.0,
"glyclt_e":-1.0
},
"lower_bound":-1000.0,
"upper_bound":1000.0,
"gene_reaction_rule":"",
"subsystem":"Transport"
},
{
"id":"TRESULT",
"name":"trehalose sulfotransferase",
"metabolites":{
"pap_c":1.0,
"paps_c":-1.0,
"tre_c":-1.0,
"tres_c":1.0
},
"lower_bound":0.0,
"upper_bound":1000.0,
"gene_reaction_rule":"Rv1373 or Rv2267c or Rv3529c",
"subsystem":"Sulfolipid biosynthesis"
},
{
"id":"GLYALDDr",
"name":"D-Glyceraldehyde dehydrogenase",
"metabolites":{
"glyald_c":-1.0,
"glyc__R_c":1.0,
"h2o_c":-1.0,
"h_c":1.0,
"nad_c":-1.0,
"nadh_c":1.0
},
"lower_bound":0.0,
"upper_bound":1000.0,
"gene_reaction_rule":"Rv2858c or Rv0458",
"subsystem":"Glycerolipid metabolism"
},
{
"id":"CTFPP",
"name":"MNXR75537",
"metabolites":{
"frdp_2_cis_c":1.0,
"frdp_c":-1.0
},
"lower_bound":-1000.0,
"upper_bound":1000.0,
"gene_reaction_rule":"",
"subsystem":"Peptidoglycan biosynthesis"
},
{
"id":"HOA",
"name":"MNXR7408",
"metabolites":{
"2h3oxoadp_c":1.0,
"akg_c":-1.0,
"co2_c":1.0,
"glx_c":-1.0
},
"lower_bound":-1000.0,
"upper_bound":1000.0,
"gene_reaction_rule":"Rv1248c",
"subsystem":"Porphyrin metabolism"
},
{
"id":"FRUpts2",
"name":"Fructose transport via PEP:Pyr PTS (f6p generating)",
"metabolites":{
"f6p_c":1.0,
"fru_e":-1.0,
"pep_c":-1.0,
"pyr_c":1.0
},
"lower_bound":0.0,
"upper_bound":1000.0,
"gene_reaction_rule":"",
"subsystem":"Transport"
},
{
"id":"GK1",
"name":"guanylate kinase (GMP:ATP)",
"metabolites":{
"adp_c":1.0,
"atp_c":-1.0,
"gdp_c":1.0,
"gmp_c":-1.0
},
"lower_bound":-1000.0,
"upper_bound":1000.0,
"gene_reaction_rule":"Rv1389",
"subsystem":"Purine metabolism"
},
{
"id":"ILEabc",
"name":"L-isoleucine transport via ABC system",
"metabolites":{
"adp_c":1.0,
"atp_c":-1.0,
"h2o_c":-1.0,
"ile__L_c":1.0,
"ile__L_e":-1.0,
"pi_c":1.0
},
"lower_bound":0.0,
"upper_bound":1000.0,
"gene_reaction_rule":"",
"subsystem":"Transport"
},
{
"id":"ILEabc_rev",
"name":"T00407b",
"metabolites":{
"adp_c":1.0,
"atp_c":-1.0,
"h2o_c":-1.0,
"ile__L_c":-1.0,
"ile__L_e":1.0,
"pi_c":1.0
},
"lower_bound":0.0,
"upper_bound":1000.0,
"gene_reaction_rule":"",
"subsystem":"Transport"
},
{
"id":"CHOLCOA",
"name":"MNXR87732",
"metabolites":{
"cholc5coa_c":-1.0,
"cholenec5coa_c":1.0,
"fad_c":-1.0,
"fadh2_c":1.0
},
"lower_bound":0.0,
"upper_bound":1000.0,
"gene_reaction_rule":"Rv3504 or Rv3505",
"subsystem":"Cholesterol degradation"
},
{
"id":"THRabc_rev",
"name":"T00188b",
"metabolites":{
"adp_c":1.0,
"atp_c":-1.0,
"h2o_c":-1.0,
"pi_c":1.0,
"thr__L_c":-1.0,
"thr__L_e":1.0
},
"lower_bound":0.0,
"upper_bound":1000.0,
"gene_reaction_rule":"",
"subsystem":"Transport"
},
{
"id":"DGK1",
"name":"deoxyguanylate kinase (dGMP:ATP)",
"metabolites":{
"adp_c":1.0,
"atp_c":-1.0,
"dgdp_c":1.0,
"dgmp_c":-1.0
},
"lower_bound":-1000.0,
"upper_bound":1000.0,
"gene_reaction_rule":"Rv1389",
"subsystem":"Purine metabolism"
},
{
"id":"THRabc",
"name":"L-threonine transport via ABC system",
"metabolites":{
"adp_c":1.0,
"atp_c":-1.0,
"h2o_c":-1.0,
"pi_c":1.0,
"thr__L_c":1.0,
"thr__L_e":-1.0
},
"lower_bound":0.0,
"upper_bound":1000.0,
"gene_reaction_rule":"",
"subsystem":"Transport"
},
{
"id":"ZNabc",
"name":"zinc transport via ABC system",
"metabolites":{
"adp_c":1.0,
"atp_c":-1.0,
"h2o_c":-1.0,
"pi_c":1.0,
"zn2_c":1.0,
"zn2_e":-1.0
},
"lower_bound":0.0,
"upper_bound":1000.0,
"gene_reaction_rule":"Rv0107c",
"subsystem":"Transport"
},
{
"id":"ZNabc_rev",
"name":"MNXR5385",
"metabolites":{
"adp_c":1.0,
"atp_c":-1.0,
"h2o_c":-1.0,
"pi_c":1.0,
"zn2_c":-1.0,
"zn2_e":1.0
},
"lower_bound":0.0,
"upper_bound":1000.0,
"gene_reaction_rule":"Rv0107c",
"subsystem":"Transport"
},
{
"id":"TMDS3",
"name":"thymidylate synthase (FAD dependent)",
"metabolites":{
"dtmp_c":1.0,
"dump_c":-1.0,
"h_c":-1.0,
"mlthf_c":-1.0,
"nadp_c":1.0,
"nadph_c":-1.0,
"thf_c":1.0
},
"lower_bound":-1000.0,
"upper_bound":1000.0,
"gene_reaction_rule":"Rv2754c",
"subsystem":"Pyrimidine metabolism"
},
{
"id":"RBK",
"name":"ribokinase",
"metabolites":{
"adp_c":1.0,
"atp_c":-1.0,
"r5p_c":1.0,
"rib__D_c":-1.0
},
"lower_bound":0.0,
"upper_bound":1000.0,
"gene_reaction_rule":"Rv2436",
"subsystem":"Pentose phosphate pathway"
},
{
"id":"HADA8",
"name":"HADA8",
"metabolites":{
"3hc32acylACP_c":-1.0,
"h2o_c":1.0,
"td2ec32acylacp_c":1.0
},
"lower_bound":0.0,
"upper_bound":1000.0,
"gene_reaction_rule":"Rv0635 and Rv0636 and Rv0637",
"subsystem":"Mycolic acid pathway"
},
{
"id":"GLNS",
"name":"glutamine synthetase",
"metabolites":{
"adp_c":1.0,
"atp_c":-1.0,
"gln__L_c":1.0,
"glu__L_c":-1.0,
"nh3_c":-1.0,
"pi_c":1.0
},
"lower_bound":0.0,
"upper_bound":1000.0,
"gene_reaction_rule":"Rv2220 or Rv2222c or Rv1878 or Rv2860c",
"subsystem":"Alanine, aspartate and glutamate metabolism"
},
{
"id":"CAt4",
"name":"calcium transport in/out via proton antiporter",
"metabolites":{
"ca2_c":1.0,
"ca2_e":-1.0,
"h_c":-2.0,
"h_e":2.0
},
"lower_bound":-1000.0,
"upper_bound":1000.0,
"gene_reaction_rule":"Rv1607",
"subsystem":"Transport"
},
{
"id":"DHFR",
"name":"dihydrofolate reductase",
"metabolites":{
"dhf_c":-1.0,
"h_c":-1.0,
"nadp_c":1.0,
"nadph_c":-1.0,
"thf_c":1.0
},
"lower_bound":0.0,
"upper_bound":1000.0,
"gene_reaction_rule":"Rv2763c",
"subsystem":"Folate biosynthesis"
},
{
"id":"HADA9",
"name":"HADA9",
"metabolites":{
"3hc34acylACP_c":-1.0,
"h2o_c":1.0,
"td2ec34acylacp_c":1.0
},
"lower_bound":0.0,
"upper_bound":1000.0,
"gene_reaction_rule":"Rv0635 and Rv0636 and Rv0637",
"subsystem":"Mycolic acid pathway"
},
{
"id":"UDPGALM",
"name":"UDPgalactopyranose mutase",
"metabolites":{
"udpgal_c":-1.0,
"udpgalfur_c":1.0
},
"lower_bound":0.0,
"upper_bound":1000.0,
"gene_reaction_rule":"Rv3809c",
"subsystem":"Peptidoglycan and lipopolysaccharide biosynthesis"
},
{
"id":"FABG21",
"name":"FABG21",
"metabolites":{
"3hc58acylACP_c":1.0,
"bketoc58acylACP_c":-1.0,
"h_c":-1.0,
"nadp_c":1.0,
"nadph_c":-1.0
},
"lower_bound":0.0,
"upper_bound":1000.0,
"gene_reaction_rule":"Rv1483 or Rv1350 or Rv2002 or Rv0242c or Rv2766c",
"subsystem":"Mycolic acid pathway"
},
{
"id":"FABG20",
"name":"FABG20",
"metabolites":{
"3hc56acylACP_c":1.0,
"bketoc56acylACP_c":-1.0,
"h_c":-1.0,
"nadp_c":1.0,
"nadph_c":-1.0
},
"lower_bound":0.0,
"upper_bound":1000.0,
"gene_reaction_rule":"Rv1483 or Rv1350 or Rv2002 or Rv0242c or Rv2766c",
"subsystem":"Mycolic acid pathway"
},
{
"id":"NOR_syn",
"name":"Ferredoxin-Nitrite Reductase",
"metabolites":{
"fdxox_c":-6.0,
"fdxrd_c":6.0,
"h2o_c":-2.0,
"h_c":6.0,
"nh3_c":-1.0,
"no2_c":1.0
},
"lower_bound":-1000.0,
"upper_bound":1000.0,
"gene_reaction_rule":"Rv2391",
"subsystem":"Nitrogen metabolism"
},
{
"id":"MMAA41",
"name":"MNXR90578",
"metabolites":{
"ahcys_c":1.0,
"amet_c":-1.0,
"cd21937ec56acylACP_c":-1.0,
"cd37mhc57acylACP_c":1.0,
"h2o_c":-1.0
},
"lower_bound":0.0,
"upper_bound":1000.0,
"gene_reaction_rule":"Rv0642c",
"subsystem":"Mycolic acid pathway"
},
{
"id":"INSt2",
"name":"inosine transport in via proton symport",
"metabolites":{
"h_c":-1.0,
"h_e":1.0,
"ins_c":1.0,
"ins_e":-1.0
},
"lower_bound":-1000.0,
"upper_bound":1000.0,
"gene_reaction_rule":"",
"subsystem":"Transport"
},
{
"id":"FDH",
"name":"formate dehydrogenase",
"metabolites":{
"co2_c":1.0,
"for_c":-1.0,
"h_c":1.0,
"nad_c":-1.0,
"nadh_c":1.0
},
"lower_bound":0.0,
"upper_bound":1000.0,
"gene_reaction_rule":"Rv2900c",
"subsystem":"Folate biosynthesis"
},
{
"id":"GLYCTO1",
"name":"Glycolate oxidase",
"metabolites":{
"glx_c":1.0,
"glyclt_c":-1.0,
"h2o2_c":1.0,
"o2_c":-1.0
},
"lower_bound":0.0,
"upper_bound":1000.0,
"gene_reaction_rule":"Rv1257c",
"subsystem":"Glyoxylate and dicarboxylate metabolism"
},
{
"id":"UDPG4E",
"name":"UDPglucose 4-epimerase",
"metabolites":{
"udpg_c":-1.0,
"udpgal_c":1.0
},
"lower_bound":-1000.0,
"upper_bound":1000.0,
"gene_reaction_rule":"Rv3634c or Rv0501 or Rv0536",
"subsystem":"Galactose metabolism"
},
{
"id":"GLUSy",
"name":"glutamate synthase (NADPH)",
"metabolites":{
"akg_c":-1.0,
"gln__L_c":-1.0,
"glu__L_c":2.0,
"h_c":-1.0,
"nadp_c":1.0,
"nadph_c":-1.0
},
"lower_bound":-1000.0,
"upper_bound":1000.0,
"gene_reaction_rule":"Rv3859c and Rv3858c",
"subsystem":"Alanine, aspartate and glutamate metabolism"
},
{
"id":"ECHA191",
"name":"ECHA191",
"metabolites":{
"cholenec8coa_c":-1.0,
"h2o_c":-1.0,
"hcholc8coa_c":1.0
},
"lower_bound":-1000.0,
"upper_bound":1000.0,
"gene_reaction_rule":"Rv3516 or Rv3538",
"subsystem":"Cholesterol degradation"
},
{
"id":"FUMabc_rev",
"name":"T00122b",
"metabolites":{
"adp_c":1.0,
"atp_c":-1.0,
"fum_c":-1.0,
"fum_e":1.0,
"h2o_c":-1.0,
"pi_c":1.0
},
"lower_bound":0.0,
"upper_bound":1000.0,
"gene_reaction_rule":"Rv2443",
"subsystem":"Transport"
},
{
"id":"ADCYRS",
"name":"adenosylcobyric acid synthase (glutamine-hydrolysing)",
"metabolites":{
"adcobdam_c":-1.0,
"adcobhex_c":1.0,
"adp_c":4.0,
"atp_c":-4.0,
"gln__L_c":-4.0,
"glu__L_c":4.0,
"h2o_c":-4.0,
"pi_c":4.0
},
"lower_bound":0.0,
"upper_bound":1000.0,
"gene_reaction_rule":"Rv0255c",
"subsystem":"Cofactor biosynthesis"
},
{
"id":"FUMabc",
"name":"T00122a",
"metabolites":{
"adp_c":1.0,
"atp_c":-1.0,
"fum_c":1.0,
"fum_e":-1.0,
"h2o_c":-1.0,
"pi_c":1.0
},
"lower_bound":0.0,
"upper_bound":1000.0,
"gene_reaction_rule":"Rv2443",
"subsystem":"Transport"
},
{
"id":"NADS1",
"name":"NAD synthase (nh3)",
"metabolites":{
"amp_c":1.0,
"atp_c":-1.0,
"dnad_c":-1.0,
"nad_c":1.0,
"nh3_c":-1.0,
"ppi_c":1.0
},
"lower_bound":0.0,
"upper_bound":1000.0,
"gene_reaction_rule":"Rv2438c",
"subsystem":"Nicotinate and nicotinamide metabolism"
},
{
"id":"MOBA",
"name":"MNXR63860",
"metabolites":{
"gmp_c":-1.0,
"h2o_c":1.0,
"h_c":1.0,
"mocogdp_c":1.0,
"mpt_c":-1.0,
"nad_c":-1.0,
"nadh_c":1.0
},
"lower_bound":0.0,
"upper_bound":1000.0,
"gene_reaction_rule":"Rv2453c",
"subsystem":"Cofactor biosynthesis"
},
{
"id":"PTGLCN",
"name":"PTGLCN",
"metabolites":{
"decd_tb_c":1.0,
"peptido_TB_c":1.0,
"uaagmda_c":-1.0
},
"lower_bound":0.0,
"upper_bound":1000.0,
"gene_reaction_rule":"Rv2518c",
"subsystem":"Arabinogalactan peptidoglycan biosynthesis"
},
{
"id":"PC_TBt",
"name":"T00157",
"metabolites":{
"pc_TB_c":1.0,
"pc_TB_e":-1.0
},
"lower_bound":-1000.0,
"upper_bound":1000.0,
"gene_reaction_rule":"",
"subsystem":"Transport"
},
{
"id":"FAS11",
"name":"FAS11",
"metabolites":{
"bketoc6acylACPFAS_c":1.0,
"co2_c":1.0,
"malc4aclACPFAS_c":-1.0
},
"lower_bound":0.0,
"upper_bound":1000.0,
"gene_reaction_rule":"Rv2524c",
"subsystem":"Mycolic acid pathway"
},
{
"id":"FAS10",
"name":"FAS10",
"metabolites":{
"c4acylACPFAS_c":-1.0,
"coa_c":1.0,
"malc4aclACPFAS_c":1.0,
"malcoa_c":-1.0
},
"lower_bound":0.0,
"upper_bound":1000.0,
"gene_reaction_rule":"Rv2524c",
"subsystem":"Mycolic acid pathway"
},
{
"id":"FAS13",
"name":"FAS13",
"metabolites":{
"3hc6acylACPFAS_c":-1.0,
"h2o_c":1.0,
"td2ec6acylacpfas_c":1.0
},
"lower_bound":0.0,
"upper_bound":1000.0,
"gene_reaction_rule":"Rv2524c",
"subsystem":"Mycolic acid pathway"
},
{
"id":"FAS12",
"name":"FAS12",
"metabolites":{
"3hc6acylACPFAS_c":1.0,
"bketoc6acylACPFAS_c":-1.0,
"h_c":-1.0,
"nadp_c":1.0,
"nadph_c":-1.0
},
"lower_bound":0.0,
"upper_bound":1000.0,
"gene_reaction_rule":"Rv2524c",
"subsystem":"Mycolic acid pathway"
},
{
"id":"FAS15",
"name":"FAS15",
"metabolites":{
"c6acylACPFAS_c":-1.0,
"coa_c":1.0,
"malc6aclACPFAS_c":1.0,
"malcoa_c":-1.0
},
"lower_bound":0.0,
"upper_bound":1000.0,
"gene_reaction_rule":"Rv2524c",
"subsystem":"Mycolic acid pathway"
},
{
"id":"PNTOt",
"name":"MNXR4366",
"metabolites":{
"pnto_c":1.0,
"pnto_e":-1.0
},
"lower_bound":-1000.0,
"upper_bound":1000.0,
"gene_reaction_rule":"",
"subsystem":"Transport"
},
{
"id":"Kabc",
"name":"Potassium ABC transporter",
"metabolites":{
"adp_c":1.0,
"atp_c":-1.0,
"h2o_c":-1.0,
"k_c":1.0,
"k_e":-1.0,
"pi_c":1.0
},
"lower_bound":0.0,
"upper_bound":1000.0,
"gene_reaction_rule":"Rv2691 and Rv2692",
"subsystem":"Transport"
},
{
"id":"PTTDIM",
"name":"PTTDIM",
"metabolites":{
"h_c":-1.0,
"nadp_c":1.0,
"nadph_c":-1.0,
"pdimb_c":-1.0,
"pttdima_c":1.0
},
"lower_bound":0.0,
"upper_bound":1000.0,
"gene_reaction_rule":"Rv2951c",
"subsystem":"Dimycocerosate ester biosynthesis"
},
{
"id":"FAS19",
"name":"FAS19",
"metabolites":{
"c8acylacpFAS_c":1.0,
"h_c":-1.0,
"nad_c":1.0,
"nadh_c":-1.0,
"td2ec8acylacpfas_c":-1.0
},
"lower_bound":0.0,
"upper_bound":1000.0,
"gene_reaction_rule":"Rv2524c",
"subsystem":"Mycolic acid pathway"
},
{
"id":"FAS18",
"name":"FAS18",
"metabolites":{
"3hc8acylACPFAS_c":-1.0,
"h2o_c":1.0,
"td2ec8acylacpfas_c":1.0
},
"lower_bound":0.0,
"upper_bound":1000.0,
"gene_reaction_rule":"Rv2524c",
"subsystem":"Mycolic acid pathway"
},
{
"id":"DAGD",
"name":"DAGD",
"metabolites":{
"12dgr_TB_c":-10.0,
"arach_c":1.0,
"h2o_c":-10.0,
"hdca_c":2.0,
"hexc_c":1.0,
"lgnc_c":1.0,
"mag_c":10.0,
"nondca_c":1.0,
"ocdca_c":3.0,
"ptdca_c":1.0
},
"lower_bound":0.0,
"upper_bound":1000.0,
"gene_reaction_rule":"",
"subsystem":"Lipid metabolism"
},
{
"id":"NADH5",
"name":"NADH dehydrogenase (ubiquinone-8 )",
"metabolites":{
"h_c":-1.0,
"nad_c":1.0,
"nadh_c":-1.0,
"q8_c":-1.0,
"q8h2_c":1.0
},
"lower_bound":0.0,
"upper_bound":1000.0,
"gene_reaction_rule":"Rv0392c or Rv1854c",
"subsystem":"respiratory chain"
},
{
"id":"GLYt2r",
"name":"glycine reversible transport via proton symport",
"metabolites":{
"gly_c":1.0,
"gly_e":-1.0,
"h_c":-1.0,
"h_e":1.0
},
"lower_bound":-1000.0,
"upper_bound":1000.0,
"gene_reaction_rule":"Rv1704c",
"subsystem":"Transport"
},
{
"id":"SERt2r",
"name":"L-serine reversible transport via proton symport",
"metabolites":{
"h_c":-1.0,
"h_e":1.0,
"ser_c":1.0,
"ser_e":-1.0
},
"lower_bound":-1000.0,
"upper_bound":1000.0,
"gene_reaction_rule":"Rv1704c",
"subsystem":"Transport"
},
{
"id":"MOEA1",
"name":"MNXR79418",
"metabolites":{
"amp_c":1.0,
"h2o_c":1.0,
"mobd_c":-1.0,
"moco_c":1.0,
"mptamp_c":-1.0
},
"lower_bound":0.0,
"upper_bound":1000.0,
"gene_reaction_rule":"Rv0994 or Rv0438c",
"subsystem":"Cofactor biosynthesis"
},
{
"id":"DALAt2r",
"name":"D-alanine transport via proton symport",
"metabolites":{
"ala__D_c":1.0,
"ala__D_e":-1.0,
"h_c":-1.0,
"h_e":1.0
},
"lower_bound":-1000.0,
"upper_bound":1000.0,
"gene_reaction_rule":"Rv1704c",
"subsystem":"Transport"
},
{
"id":"ALAabc",
"name":"T00041a",
"metabolites":{
"adp_c":1.0,
"ala__L_c":1.0,
"ala__L_e":-1.0,
"atp_c":-1.0,
"h2o_c":-1.0,
"pi_c":1.0
},
"lower_bound":0.0,
"upper_bound":1000.0,
"gene_reaction_rule":"Rv1704c",
"subsystem":"Transport"
},
{
"id":"ALAD_L",
"name":"L-alanine dehydrogenase",
"metabolites":{
"ala__L_c":1.0,
"h2o_c":1.0,
"h_c":-1.0,
"nad_c":1.0,
"nadh_c":-1.0,
"nh3_c":-1.0,
"pyr_c":-1.0
},
"lower_bound":-1000.0,
"upper_bound":1000.0,
"gene_reaction_rule":"Rv2780",
"subsystem":"Alanine, aspartate and glutamate metabolism"
},
{
"id":"ORNTACim",
"name":"ornithine transacetylase, irreversible, mitochondrial",
"metabolites":{
"acglu_c":1.0,
"acorn_c":-1.0,
"glu__L_c":-1.0,
"orn_c":1.0
},
"lower_bound":-1000.0,
"upper_bound":1000.0,
"gene_reaction_rule":"Rv1653",
"subsystem":"Arginine and proline metabolism"
},
{
"id":"FBIC",
"name":"MNXR85920",
"metabolites":{
"2h34hppr_c":-1.0,
"4r5au_c":-1.0,
"amet_c":-2.0,
"dad_5_c":2.0,
"ddhrb_c":1.0,
"h2o_c":-1.0,
"met__L_c":2.0,
"nh3_c":1.0,
"oxa_c":1.0
},
"lower_bound":0.0,
"upper_bound":1000.0,
"gene_reaction_rule":"Rv1173",
"subsystem":"Cofactor biosynthesis"
},
{
"id":"ADPT",
"name":"adenine phosphoribosyltransferase",
"metabolites":{
"ade_c":-1.0,
"amp_c":1.0,
"ppi_c":1.0,
"prpp_c":-1.0
},
"lower_bound":0.0,
"upper_bound":1000.0,
"gene_reaction_rule":"Rv2584c",
"subsystem":"Purine metabolism"
},
{
"id":"MMTSAO",
"name":"(S)-Methylmalonate semialdehyde:NAD+ oxidoreductase (CoA-propanoylating)",
"metabolites":{
"co2_c":1.0,
"coa_c":-1.0,
"h_c":1.0,
"mmtsa_c":-1.0,
"nad_c":-1.0,
"nadh_c":1.0,
"ppcoa_c":1.0
},
"lower_bound":0.0,
"upper_bound":1000.0,
"gene_reaction_rule":"Rv0753c",
"subsystem":"Valine, leucine and isoleucine degradation"
},
{
"id":"PPGKr",
"name":"Polyphosphate glucokinase reversible",
"metabolites":{
"g6p_c":1.0,
"glc__D_c":-1.0,
"ppn_c":-1.0
},
"lower_bound":0.0,
"upper_bound":1000.0,
"gene_reaction_rule":"Rv2702",
"subsystem":"Glycolysis / Gluconeogenesis"
},
{
"id":"GLPD2",
"name":"MNXR49865",
"metabolites":{
"dhap_c":1.0,
"glyc3p_c":-1.0,
"q8_c":-1.0,
"q8h2_c":1.0
},
"lower_bound":0.0,
"upper_bound":1000.0,
"gene_reaction_rule":"Rv3302c or Rv2249c",
"subsystem":"Glycerol metabolism"
},
{
"id":"HEX1",
"name":"hexokinase (D-glucose:ATP)",
"metabolites":{
"adp_c":1.0,
"atp_c":-1.0,
"g6p_c":1.0,
"glc__D_c":-1.0
},
"lower_bound":0.0,
"upper_bound":1000.0,
"gene_reaction_rule":"Rv2702 or Rv0650",
"subsystem":"Glycolysis / Gluconeogenesis"
},
{
"id":"HMNO",
"name":"3-Hydroxy-2-methylpropanoate:NAD+ oxidoreductase",
"metabolites":{
"3hib_c":-1.0,
"h_c":1.0,
"mmtsa_c":1.0,
"nad_c":-1.0,
"nadh_c":1.0
},
"lower_bound":0.0,
"upper_bound":1000.0,
"gene_reaction_rule":"Rv1144 or Rv0751c",
"subsystem":"Valine, leucine and isoleucine degradation"
},
{
"id":"PSD",
"name":"MNXR4476",
"metabolites":{
"co2_c":1.0,
"pe_TB_c":1.0,
"ps_TB_c":-1.0
},
"lower_bound":0.0,
"upper_bound":1000.0,
"gene_reaction_rule":"Rv0437c",
"subsystem":"Glycerophospholipid metabolism"
},
{
"id":"FADE30",
"name":"MNXR87739",
"metabolites":{
"5ohhipcoa_c":-1.0,
"fad_c":-1.0,
"fadh2_c":1.0,
"hipecoa_c":1.0
},
"lower_bound":0.0,
"upper_bound":1000.0,
"gene_reaction_rule":"Rv3560c",
"subsystem":"Cholesterol degradation"
},
{
"id":"ORNTA",
"name":"ornithine transaminase",
"metabolites":{
"akg_c":-1.0,
"glu5sa_c":1.0,
"glu__L_c":1.0,
"orn_c":-1.0
},
"lower_bound":0.0,
"upper_bound":1000.0,
"gene_reaction_rule":"Rv2321c or Rv2322c",
"subsystem":"Arginine and proline metabolism"
},
{
"id":"GLUPRT",
"name":"glutamine phosphoribosyldiphosphate amidotransferase",
"metabolites":{
"gln__L_c":-1.0,
"glu__L_c":1.0,
"h2o_c":-1.0,
"ppi_c":1.0,
"pram_c":1.0,
"prpp_c":-1.0
},
"lower_bound":0.0,
"upper_bound":1000.0,
"gene_reaction_rule":"Rv0808",
"subsystem":"Purine metabolism"
},
{
"id":"THFOR2",
"name":"5,6,7,8-Tetrahydrofolate:NADP+ oxidoreductase",
"metabolites":{
"fol_c":1.0,
"h_c":2.0,
"nadp_c":-2.0,
"nadph_c":2.0,
"thf_c":-1.0
},
"lower_bound":-1000.0,
"upper_bound":1000.0,
"gene_reaction_rule":"Rv2763c",
"subsystem":"Folate biosynthesis"
},
{
"id":"PTAr",
"name":"phosphotransacetylase",
"metabolites":{
"accoa_c":1.0,
"actp_c":-1.0,
"coa_c":-1.0,
"pi_c":1.0
},
"lower_bound":-1000.0,
"upper_bound":1000.0,
"gene_reaction_rule":"Rv0408",
"subsystem":"Lipid metabolism"
},
{
"id":"PPSA4",
"name":"PPSA4",
"metabolites":{
"3hc26acylACP_c":1.0,
"co2_c":1.0,
"coa_c":1.0,
"h_c":-1.0,
"lgnACP_c":-1.0,
"malcoa_c":-1.0,
"nad_c":1.0,
"nadh_c":-1.0
},
"lower_bound":0.0,
"upper_bound":1000.0,
"gene_reaction_rule":"Rv2931",
"subsystem":"Dimycocerosate ester biosynthesis"
},
{
"id":"FADD3417",
"name":"FADD3417",
"metabolites":{
"9hdcecoa_c":-1.0,
"amp_c":1.0,
"atp_c":-1.0,
"coa_c":1.0,
"h2o_c":-2.0,
"hdcea_c":1.0,
"ppi_c":1.0
},
"lower_bound":0.0,
"upper_bound":1000.0,
"gene_reaction_rule":"Rv0035 or Rv0099 or Rv0119 or Rv0166 or Rv0214 or Rv0270 or Rv0404 or Rv0551c or Rv0852 or Rv1058 or Rv1185c or Rv1193 or Rv1206 or Rv1427c or Rv1521 or Rv1529 or Rv1549 or Rv1550 or Rv1750c or Rv1925 or Rv2187 or Rv2505c or Rv2590 or Rv2930 or Rv2941 or Rv2948c or Rv2950c or Rv3089 or Rv3506 or Rv3513c or Rv3515c or Rv3561 or Rv3801c or Rv3826",
"subsystem":"Lipid metabolism"
},
{
"id":"FABD9",
"name":"FABD9",
"metabolites":{
"ACP_c":1.0,
"coa_c":-1.0,
"occACP_c":-1.0,
"occcoa_c":1.0
},
"lower_bound":-1000.0,
"upper_bound":1000.0,
"gene_reaction_rule":"(Rv2243 or Rv0649) and Rv2244",
"subsystem":"Lipid metabolism"
},
{
"id":"FABD8",
"name":"FABD8",
"metabolites":{
"ACP_c":1.0,
"coa_c":-1.0,
"hexcACP_c":-1.0,
"hexccoa_c":1.0
},
"lower_bound":-1000.0,
"upper_bound":1000.0,
"gene_reaction_rule":"(Rv2243 or Rv0649) and Rv2244",
"subsystem":"Lipid metabolism"
},
{
"id":"CHSTEROLt",
"name":"MNXR1163",
"metabolites":{
"adp_c":1.0,
"atp_c":-1.0,
"chsterol_c":1.0,
"chsterol_e":-1.0,
"h2o_c":-1.0,
"pi_c":1.0
},
"lower_bound":0.0,
"upper_bound":1000.0,
"gene_reaction_rule":"Rv3499c and Rv3498c and Rv3497c and Rv3496c and Rv3495c and Rv3494c and Rv3500c and Rv3501c",
"subsystem":"Transport"
},
{
"id":"MTHFD",
"name":"methylenetetrahydrofolate dehydrogenase (NADP)",
"metabolites":{
"methf_c":1.0,
"mlthf_c":-1.0,
"nadp_c":-1.0,
"nadph_c":1.0
},
"lower_bound":-1000.0,
"upper_bound":1000.0,
"gene_reaction_rule":"Rv3356c",
"subsystem":"Folate biosynthesis"
},
{
"id":"PPSA2",
"name":"PPSA2",
"metabolites":{
"co2_c":1.0,
"coa_c":1.0,
"h_c":-1.0,
"malcoa_c":-1.0,
"nad_c":1.0,
"nadh_c":-1.0,
"ph3hc27acylacp_c":1.0,
"phptACP_c":-1.0
},
"lower_bound":0.0,
"upper_bound":1000.0,
"gene_reaction_rule":"Rv2931",
"subsystem":"Dimycocerosate ester biosynthesis"
},
{
"id":"PPSA3",
"name":"PPSA3",
"metabolites":{
"3hc24acylACP_c":1.0,
"behenACP_c":-1.0,
"co2_c":1.0,
"coa_c":1.0,
"h_c":-1.0,
"malcoa_c":-1.0,
"nad_c":1.0,
"nadh_c":-1.0
},
"lower_bound":0.0,
"upper_bound":1000.0,
"gene_reaction_rule":"Rv2931",
"subsystem":"Dimycocerosate ester biosynthesis"
},
{
"id":"XYLI2",
"name":"xylose isomerase",
"metabolites":{
"fru_c":-1.0,
"glc__D_c":1.0
},
"lower_bound":-1000.0,
"upper_bound":1000.0,
"gene_reaction_rule":"",
"subsystem":"Starch and sucrose metabolism"
},
{
"id":"OCBT",
"name":"ornithine carbamoyltransferase",
"metabolites":{
"cbp_c":-1.0,
"citr_c":1.0,
"orn_c":-1.0,
"pi_c":1.0
},
"lower_bound":0.0,
"upper_bound":1000.0,
"gene_reaction_rule":"Rv1656",
"subsystem":"Arginine and proline metabolism"
},
{
"id":"KARI_23dhmp",
"name":"Ketol-acid reductoisomerase, (R)-2,3-Dihydroxy-3-methylpentanoate forming",
"metabolites":{
"23dhmp_c":1.0,
"3hmop_c":-1.0,
"h_c":-1.0,
"nadp_c":1.0,
"nadph_c":-1.0
},
"lower_bound":0.0,
"upper_bound":1000.0,
"gene_reaction_rule":"Rv3001c",
"subsystem":"Valine, leucine and isoleucine biosynthesis"
},
{
"id":"AGPR",
"name":"N-acetyl-g-glutamyl-phosphate reductase",
"metabolites":{
"acg5p_c":-1.0,
"acg5sa_c":1.0,
"h_c":-1.0,
"nadp_c":1.0,
"nadph_c":-1.0,
"pi_c":1.0
},
"lower_bound":0.0,
"upper_bound":1000.0,
"gene_reaction_rule":"Rv1652",
"subsystem":"Arginine and proline metabolism"
},
{
"id":"MTHF2",
"name":"MTHF2",
"metabolites":{
"5mthf_c":1.0,
"glu__L_c":2.0,
"h2o_c":-2.0,
"mhpglu_c":-1.0
},
"lower_bound":-1000.0,
"upper_bound":1000.0,
"gene_reaction_rule":"",
"subsystem":"Folate biosynthesis"
},
{
"id":"FABD5",
"name":"FABD5",
"metabolites":{
"ACP_c":1.0,
"arachACP_c":-1.0,
"arachcoa_c":1.0,
"coa_c":-1.0
},
"lower_bound":-1000.0,
"upper_bound":1000.0,
"gene_reaction_rule":"(Rv2243 or Rv0649) and Rv2244",
"subsystem":"Lipid metabolism"
},
{
"id":"FABD4",
"name":"FABD4",
"metabolites":{
"acpFAS_c":1.0,
"coa_c":-1.0,
"ocdce9coa_c":1.0,
"td2ec18acylacpfas_c":-1.0
},
"lower_bound":-1000.0,
"upper_bound":1000.0,
"gene_reaction_rule":"(Rv2243 or Rv0649) and Rv2244",
"subsystem":"Lipid metabolism"
},
{
"id":"PHEt2r",
"name":"L-phenylalanine reversible transport via proton symport",
"metabolites":{
"h_c":-1.0,
"h_e":1.0,
"phe__L_c":1.0,
"phe__L_e":-1.0
},
"lower_bound":-1000.0,
"upper_bound":1000.0,
"gene_reaction_rule":"",
"subsystem":"Transport"
},
{
"id":"NADTRHD",
"name":"NAD transhydrogenase",
"metabolites":{
"nad_c":-1.0,
"nadh_c":1.0,
"nadp_c":1.0,
"nadph_c":-1.0
},
"lower_bound":-1000.0,
"upper_bound":1000.0,
"gene_reaction_rule":"Rv2713 or (Rv0155 and Rv0156 and Rv0157)",
"subsystem":"Nicotinate and nicotinamide metabolism"
},
{
"id":"HADA18",
"name":"HADA18",
"metabolites":{
"3hc52acylACP_c":-1.0,
"h2o_c":1.0,
"td2ec52acylacp_c":1.0
},
"lower_bound":0.0,
"upper_bound":1000.0,
"gene_reaction_rule":"Rv0635 and Rv0636 and Rv0637",
"subsystem":"Mycolic acid pathway"
},
{
"id":"ARGSL",
"name":"argininosuccinate lyase",
"metabolites":{
"arg__L_c":1.0,
"argsuc_c":-1.0,
"fum_c":1.0
},
"lower_bound":0.0,
"upper_bound":1000.0,
"gene_reaction_rule":"Rv1659",
"subsystem":"Arginine and proline metabolism"
},
{
"id":"HDCAt",
"name":"Hexadecanoate (n-C16:0) transport in via uniport",
"metabolites":{
"hdca_c":1.0,
"hdca_e":-1.0
},
"lower_bound":-1000.0,
"upper_bound":1000.0,
"gene_reaction_rule":"",
"subsystem":"Transport"
},
{
"id":"CYP3",
"name":"CYP3",
"metabolites":{
"cchol_c":1.0,
"h2o_c":1.0,
"h_c":-1.0,
"nad_c":1.0,
"nadh_c":-1.0,
"o2_c":-1.0,
"ochol_c":-1.0
},
"lower_bound":0.0,
"upper_bound":1000.0,
"gene_reaction_rule":"Rv3518c or Rv3545c",
"subsystem":"Cholesterol degradation"
},
{
"id":"MG2abc",
"name":"magnesium transport via ABC system",
"metabolites":{
"adp_c":1.0,
"atp_c":-1.0,
"h2o_c":-1.0,
"mg2_c":1.0,
"mg2_e":-1.0,
"pi_c":1.0
},
"lower_bound":0.0,
"upper_bound":1000.0,
"gene_reaction_rule":"Rv0362 or Rv0107c or Rv1239c or Rv1811",
"subsystem":"Transport"
},
{
"id":"O2t",
"name":"o2 transport (diffusion)",
"metabolites":{
"o2_c":1.0,
"o2_e":-1.0
},
"lower_bound":-1000.0,
"upper_bound":1000.0,
"gene_reaction_rule":"",
"subsystem":"Transport"
},
{
"id":"PPSD2",
"name":"PPSD2",
"metabolites":{
"2m79dhc33acylACP_c":1.0,
"57dhc30acylACP_c":-1.0,
"co2_c":1.0,
"coa_c":1.0,
"h2o_c":1.0,
"h_c":-2.0,
"mmcoa__S_c":-1.0,
"nad_c":2.0,
"nadh_c":-2.0
},
"lower_bound":0.0,
"upper_bound":1000.0,
"gene_reaction_rule":"Rv2934 and Rv2953",
"subsystem":"Dimycocerosate ester biosynthesis"
},
{
"id":"CYP2",
"name":"CYP2",
"metabolites":{
"h_c":1.0,
"hchol_c":-1.0,
"nad_c":-1.0,
"nadh_c":1.0,
"ochol_c":1.0
},
"lower_bound":0.0,
"upper_bound":1000.0,
"gene_reaction_rule":"Rv3518c or Rv3545c",
"subsystem":"Cholesterol degradation"
},
{
"id":"PPSE7",
"name":"PPSE7",
"metabolites":{
"co2_c":1.0,
"coa_c":1.0,
"malcoa_c":-1.0,
"ph2m79dhc32acylacp_c":-1.0,
"ph4m3k911dhc34acylacp_c":1.0
},
"lower_bound":0.0,
"upper_bound":1000.0,
"gene_reaction_rule":"Rv2935",
"subsystem":"Dimycocerosate ester biosynthesis"
},
{
"id":"CBLAT",
"name":"cob(I)alamin adenosyltransferase",
"metabolites":{
"adocbl_c":1.0,
"atp_c":-1.0,
"cbl1_c":-1.0,
"pppi_c":1.0
},
"lower_bound":-1000.0,
"upper_bound":1000.0,
"gene_reaction_rule":"",
"subsystem":"Cofactor biosynthesis"
},
{
"id":"OCOAT1",
"name":"3-oxoacid CoA-transferase (Succinyl-CoA: acetoacetate)",
"metabolites":{
"aacoa_c":1.0,
"acac_c":-1.0,
"succ_c":1.0,
"succoa_c":-1.0
},
"lower_bound":-1000.0,
"upper_bound":1000.0,
"gene_reaction_rule":"Rv2504c and Rv2503c",
"subsystem":"Fatty acid biosynthesis"
},
{
"id":"ACBIPGT",
"name":"Adenosyl cobinamide phosphate guanyltransferase",
"metabolites":{
"adocbip_c":-1.0,
"agdpcbi_c":1.0,
"gtp_c":-1.0,
"ppi_c":1.0
},
"lower_bound":0.0,
"upper_bound":1000.0,
"gene_reaction_rule":"",
"subsystem":"Cofactor biosynthesis"
},
{
"id":"PTHIO4",
"name":"PTHIO4",
"metabolites":{
"4m3k911dhc35oate_c":-1.0,
"co2_c":1.0,
"phthdlC34_c":1.0
},
"lower_bound":0.0,
"upper_bound":1000.0,
"gene_reaction_rule":"",
"subsystem":"Dimycocerosate ester biosynthesis"
},
{
"id":"CS",
"name":"citrate synthase",
"metabolites":{
"accoa_c":-1.0,
"cit_c":1.0,
"coa_c":1.0,
"h2o_c":-1.0,
"oaa_c":-1.0
},
"lower_bound":0.0,
"upper_bound":1000.0,
"gene_reaction_rule":"Rv0896 or Rv0889c",
"subsystem":"Citrate cycle (TCA cycle)"
},
{
"id":"OPAH",
"name":"5-Oxoproline amidohydrolase (ATP-hydrolysing)",
"metabolites":{
"5oxpro_c":-1.0,
"adp_c":1.0,
"atp_c":-1.0,
"glu__L_c":1.0,
"h2o_c":-2.0,
"pi_c":1.0
},
"lower_bound":-1000.0,
"upper_bound":1000.0,
"gene_reaction_rule":"Rv0266c",
"subsystem":"Glutathione metabolism"
},
{
"id":"DXPS",
"name":"1-deoxy-D-xylulose 5-phosphate synthase",
"metabolites":{
"co2_c":1.0,
"dxyl5p_c":1.0,
"g3p_c":-1.0,
"pyr_c":-1.0
},
"lower_bound":0.0,
"upper_bound":1000.0,
"gene_reaction_rule":"Rv3379c or Rv2682c",
"subsystem":"Terpenoid backbone biosynthesis"
},
{
"id":"SUCBZS",
"name":"O-succinylbenzoate-CoA synthase",
"metabolites":{
"2shchc_c":-1.0,
"h2o_c":1.0,
"sucbz_c":1.0
},
"lower_bound":0.0,
"upper_bound":1000.0,
"gene_reaction_rule":"",
"subsystem":"Ubiquinone and other terpenoid-quinone biosynthesis"
},
{
"id":"TMMYCO",
"name":"TMMYCO",
"metabolites":{
"c78mycolatepp_c":-1.0,
"ppm_c":1.0,
"tre6mmp_c":1.0,
"tre6p_c":-1.0
},
"lower_bound":0.0,
"upper_bound":1000.0,
"gene_reaction_rule":"Rv1288 or Rv0519c or Rv0774c",
"subsystem":"Mycolic acid pathway"
},
{
"id":"FADD29",
"name":"MNXR93286",
"metabolites":{
"amp_c":1.0,
"atp_c":-1.0,
"coa_c":-1.0,
"nondca_c":-1.0,
"nondcacoa_c":1.0,
"ppi_c":1.0
},
"lower_bound":0.0,
"upper_bound":1000.0,
"gene_reaction_rule":"Rv0035 or Rv0099 or Rv0119 or Rv0166 or Rv0214 or Rv0270 or Rv0404 or Rv0551c or Rv0852 or Rv1058 or Rv1185c or Rv1193 or Rv1206 or Rv1427c or Rv1521 or Rv1529 or Rv1549 or Rv1550 or Rv1750c or Rv1925 or Rv2187 or Rv2505c or Rv2590 or Rv2930 or Rv2941 or Rv2948c or Rv2950c or Rv3089 or Rv3506 or Rv3513c or Rv3515c or Rv3561 or Rv3801c or Rv3826",
"subsystem":"Lipid metabolism"
},
{
"id":"GLUabc_rev",
"name":"T00025b",
"metabolites":{
"adp_c":1.0,
"atp_c":-1.0,
"glu__L_c":-1.0,
"glu__L_e":1.0,
"h2o_c":-1.0,
"pi_c":1.0
},
"lower_bound":0.0,
"upper_bound":1000.0,
"gene_reaction_rule":"",
"subsystem":"Transport"
},
{
"id":"GAPD",
"name":"glyceraldehyde-3-phosphate dehydrogenase",
"metabolites":{
"13dpg_c":1.0,
"g3p_c":-1.0,
"h_c":1.0,
"nad_c":-1.0,
"nadh_c":1.0,
"pi_c":-1.0
},
"lower_bound":-1000.0,
"upper_bound":1000.0,
"gene_reaction_rule":"Rv1436",
"subsystem":"Glycolysis / Gluconeogenesis"
},
{
"id":"MMAA31",
"name":"MNXR88680",
"metabolites":{
"ahcys_c":1.0,
"amet_c":-1.0,
"cd37mhc57acylACP_c":-1.0,
"cd37mhmc58acylACP_c":1.0
},
"lower_bound":0.0,
"upper_bound":1000.0,
"gene_reaction_rule":"Rv0643c",
"subsystem":"Mycolic acid pathway"
},
{
"id":"FACOAL200",
"name":"fatty-acid--CoA ligase",
"metabolites":{
"amp_c":1.0,
"arach_c":-1.0,
"arachcoa_c":1.0,
"atp_c":-1.0,
"coa_c":-1.0,
"ppi_c":1.0
},
"lower_bound":0.0,
"upper_bound":1000.0,
"gene_reaction_rule":"Rv0035 or Rv0099 or Rv0119 or Rv0166 or Rv0214 or Rv0270 or Rv0404 or Rv0551c or Rv0852 or Rv1058 or Rv1185c or Rv1193 or Rv1206 or Rv1427c or Rv1521 or Rv1529 or Rv1549 or Rv1550 or Rv1750c or Rv1925 or Rv2187 or Rv2505c or Rv2590 or Rv2930 or Rv2941 or Rv2948c or Rv2950c or Rv3089 or Rv3506 or Rv3513c or Rv3515c or Rv3561 or Rv3801c or Rv3826",
"subsystem":"Lipid metabolism"
},
{
"id":"26DAP_LLabc",
"name":"T00666a",
"metabolites":{
"26dap_LL_c":1.0,
"26dap_LL_e":-1.0,
"adp_c":1.0,
"atp_c":-1.0,
"h2o_c":-1.0,
"pi_c":1.0
},
"lower_bound":0.0,
"upper_bound":1000.0,
"gene_reaction_rule":"",
"subsystem":"Transport"
},
{
"id":"MALTabc_rev",
"name":"T00208b",
"metabolites":{
"adp_c":1.0,
"atp_c":-1.0,
"h2o_c":-1.0,
"malt_c":-1.0,
"malt_e":1.0,
"pi_c":1.0
},
"lower_bound":0.0,
"upper_bound":1000.0,
"gene_reaction_rule":"(Rv2316 and Rv2317 and Rv2318) or (Rv1235 and Rv1236 and Rv1237 and Rv1238) or (Rv2038c and Rv2039c and Rv2040c and Rv2041c)",
"subsystem":"Transport"
},
{
"id":"MALTabc",
"name":"maltose transport via ABC system",
"metabolites":{
"adp_c":1.0,
"atp_c":-1.0,
"h2o_c":-1.0,
"malt_c":1.0,
"malt_e":-1.0,
"pi_c":1.0
},
"lower_bound":0.0,
"upper_bound":1000.0,
"gene_reaction_rule":"(Rv2316 and Rv2317 and Rv2318) or (Rv1235 and Rv1236 and Rv1237 and Rv1238) or (Rv2038c and Rv2039c and Rv2040c and Rv2041c)",
"subsystem":"Transport"
},
{
"id":"RBFK",
"name":"riboflavin kinase",
"metabolites":{
"adp_c":1.0,
"atp_c":-1.0,
"fmn_c":1.0,
"ribflv_c":-1.0
},
"lower_bound":0.0,
"upper_bound":1000.0,
"gene_reaction_rule":"Rv2786c",
"subsystem":"Riboflavin metabolism"
},
{
"id":"FAS61",
"name":"FAS61",
"metabolites":{
"bketoc26acylACPFAS_c":1.0,
"co2_c":1.0,
"malc24aclACPFAS_c":-1.0
},
"lower_bound":0.0,
"upper_bound":1000.0,
"gene_reaction_rule":"Rv2524c",
"subsystem":"Mycolic acid pathway"
},
{
"id":"CHLabc",
"name":"choline transport via ABC system",
"metabolites":{
"adp_c":1.0,
"atp_c":-1.0,
"chol_c":1.0,
"chol_e":-1.0,
"h2o_c":-1.0,
"pi_c":1.0
},
"lower_bound":0.0,
"upper_bound":1000.0,
"gene_reaction_rule":"Rv3756c and Rv3757c and Rv3758c and Rv3759c",
"subsystem":"Transport"
},
{
"id":"BSORy",
"name":"Biotin sulfoxide reductase",
"metabolites":{
"btn_c":1.0,
"btnso_c":-1.0,
"h2o_c":1.0,
"h_c":-1.0,
"nadp_c":1.0,
"nadph_c":-1.0
},
"lower_bound":0.0,
"upper_bound":1000.0,
"gene_reaction_rule":"Rv1442",
"subsystem":"Cofactor biosynthesis"
},
{
"id":"PROabc",
"name":"L-proline transport via ABC system",
"metabolites":{
"adp_c":1.0,
"atp_c":-1.0,
"h2o_c":-1.0,
"pi_c":1.0,
"pro_c":1.0,
"pro_e":-1.0
},
"lower_bound":0.0,
"upper_bound":1000.0,
"gene_reaction_rule":"Rv3756c and Rv3757c and Rv3758c and Rv3759c",
"subsystem":"Transport"
},
{
"id":"RIBabc_rev",
"name":"T00121b",
"metabolites":{
"adp_c":1.0,
"atp_c":-1.0,
"h2o_c":-1.0,
"pi_c":1.0,
"rib__D_c":-1.0,
"rib__D_e":1.0
},
"lower_bound":0.0,
"upper_bound":1000.0,
"gene_reaction_rule":"(Rv2316 and Rv2317 and Rv2318) or (Rv1235 and Rv1236 and Rv1237 and Rv1238) or (Rv2038c and Rv2039c and Rv2040c and Rv2041c)",
"subsystem":"Transport"
},
{
"id":"PUNP5",
"name":"purine-nucleoside phosphorylase (Inosine)",
"metabolites":{
"hxan_c":-1.0,
"ins_c":1.0,
"pi_c":1.0,
"r1p_c":-1.0
},
"lower_bound":-1000.0,
"upper_bound":1000.0,
"gene_reaction_rule":"Rv3307",
"subsystem":"Purine metabolism"
},
{
"id":"PUNP3",
"name":"purine-nucleoside phosphorylase (Guanosine)",
"metabolites":{
"gsn_c":1.0,
"gua_c":-1.0,
"pi_c":1.0,
"r1p_c":-1.0
},
"lower_bound":-1000.0,
"upper_bound":1000.0,
"gene_reaction_rule":"Rv3307",
"subsystem":"Purine metabolism"
},
{
"id":"PUNP7",
"name":"purine-nucleoside phosphorylase (Xanthosine)",
"metabolites":{
"pi_c":1.0,
"r1p_c":-1.0,
"xan_c":-1.0,
"xtsn_c":1.0
},
"lower_bound":-1000.0,
"upper_bound":1000.0,
"gene_reaction_rule":"Rv3307",
"subsystem":"Purine metabolism"
},
{
"id":"HXAt",
"name":"MNXR3057",
"metabolites":{
"hxa_c":1.0,
"hxa_e":-1.0
},
"lower_bound":-1000.0,
"upper_bound":1000.0,
"gene_reaction_rule":"",
"subsystem":"Transport"
},
{
"id":"GLUabc",
"name":"L-glutamate transport via ABC system",
"metabolites":{
"adp_c":1.0,
"atp_c":-1.0,
"glu__L_c":1.0,
"glu__L_e":-1.0,
"h2o_c":-1.0,
"pi_c":1.0
},
"lower_bound":0.0,
"upper_bound":1000.0,
"gene_reaction_rule":"",
"subsystem":"Transport"
},
{
"id":"TKT1",
"name":"transketolase",
"metabolites":{
"g3p_c":1.0,
"r5p_c":-1.0,
"s7p_c":1.0,
"xu5p_c":-1.0
},
"lower_bound":-1000.0,
"upper_bound":1000.0,
"gene_reaction_rule":"Rv1449c",
"subsystem":"Pentose phosphate pathway"
},
{
"id":"PUNP1",
"name":"purine-nucleoside phosphorylase (Adenosine)",
"metabolites":{
"ade_c":-1.0,
"adn_c":1.0,
"pi_c":1.0,
"r1p_c":-1.0
},
"lower_bound":-1000.0,
"upper_bound":1000.0,
"gene_reaction_rule":"Rv3307",
"subsystem":"Purine metabolism"
},
{
"id":"HDCEAt",
"name":"hexadecenoate (n-C16:1) transport in via uniport",
"metabolites":{
"hdcea_c":1.0,
"hdcea_e":-1.0
},
"lower_bound":-1000.0,
"upper_bound":1000.0,
"gene_reaction_rule":"",
"subsystem":"Transport"
},
{
"id":"FADD3413",
"name":"FADD3413",
"metabolites":{
"amp_c":1.0,
"atp_c":-1.0,
"coa_c":1.0,
"h2o_c":-2.0,
"ocdce9coa_c":-1.0,
"ocdcea_c":1.0,
"ppi_c":1.0
},
"lower_bound":0.0,
"upper_bound":1000.0,
"gene_reaction_rule":"Rv0035 or Rv0099 or Rv0119 or Rv0166 or Rv0214 or Rv0270 or Rv0404 or Rv0551c or Rv0852 or Rv1058 or Rv1185c or Rv1193 or Rv1206 or Rv1427c or Rv1521 or Rv1529 or Rv1549 or Rv1550 or Rv1750c or Rv1925 or Rv2187 or Rv2505c or Rv2590 or Rv2930 or Rv2941 or Rv2948c or Rv2950c or Rv3089 or Rv3506 or Rv3513c or Rv3515c or Rv3561 or Rv3801c or Rv3826",
"subsystem":"Lipid metabolism"
},
{
"id":"PTDCAt",
"name":"fatty acid transport via diffusion",
"metabolites":{
"ptdca_c":1.0,
"ptdca_e":-1.0
},
"lower_bound":-1000.0,
"upper_bound":1000.0,
"gene_reaction_rule":"",
"subsystem":"Transport"
},
{
"id":"PUNP6",
"name":"purine-nucleoside phosphorylase (Deoxyinosine)",
"metabolites":{
"2dr1p_c":1.0,
"din_c":-1.0,
"hxan_c":1.0,
"pi_c":-1.0
},
"lower_bound":-1000.0,
"upper_bound":1000.0,
"gene_reaction_rule":"Rv3307",
"subsystem":"Purine metabolism"
},
{
"id":"MAN6PI",
"name":"mannose-6-phosphate isomerase",
"metabolites":{
"f6p_c":1.0,
"man6p_c":-1.0
},
"lower_bound":-1000.0,
"upper_bound":1000.0,
"gene_reaction_rule":"Rv3255c",
"subsystem":"Starch and sucrose metabolism"
},
{
"id":"ACPIM1B",
"name":"ACPIM1B",
"metabolites":{
"ACP_c":1.0,
"Ac1PIM1_c":1.0,
"PIM1_c":-1.0,
"hdcaACP_c":-1.0
},
"lower_bound":0.0,
"upper_bound":1000.0,
"gene_reaction_rule":"Rv2611c",
"subsystem":"Phosphatidyl inositol mannoside biosynthesis"
},
{
"id":"PPSC3",
"name":"PPSC3",
"metabolites":{
"35dhc26acylACP_c":-1.0,
"57dhc28acylACP_c":1.0,
"co2_c":1.0,
"coa_c":1.0,
"h2o_c":1.0,
"h_c":-2.0,
"malcoa_c":-1.0,
"nad_c":2.0,
"nadh_c":-2.0
},
"lower_bound":0.0,
"upper_bound":1000.0,
"gene_reaction_rule":"Rv2933",
"subsystem":"Dimycocerosate ester biosynthesis"
},
{
"id":"PRCOA1",
"name":"MNXR76960",
"metabolites":{
"andrstndn_c":1.0,
"hcholc3coa_c":-1.0,
"ppcoa_c":1.0
},
"lower_bound":0.0,
"upper_bound":1000.0,
"gene_reaction_rule":"Rv3540c",
"subsystem":"Cholesterol degradation"
},
{
"id":"IGPDH",
"name":"imidazoleglycerol-phosphate dehydratase",
"metabolites":{
"eig3p_c":-1.0,
"h2o_c":1.0,
"imacp_c":1.0
},
"lower_bound":0.0,
"upper_bound":1000.0,
"gene_reaction_rule":"Rv1601",
"subsystem":"Histidine metabolism"
},
{
"id":"FOLB4",
"name":"FOLB4",
"metabolites":{
"dhnpt_c":-1.0,
"for_c":1.0,
"gcald_c":1.0,
"h2mpt_c":1.0,
"o2_c":-1.0
},
"lower_bound":0.0,
"upper_bound":1000.0,
"gene_reaction_rule":"Rv3607c",
"subsystem":"Folate biosynthesis"
},
{
"id":"BFBP",
"name":"Beta-D-Fructose 1,6-bisphosphate 1-phosphohydrolase",
"metabolites":{
"f6p_c":1.0,
"fdp_c":-1.0,
"h2o_c":-1.0,
"pi_c":1.0
},
"lower_bound":0.0,
"upper_bound":1000.0,
"gene_reaction_rule":"Rv1099c or Rv2131c",
"subsystem":"Glycolysis / Gluconeogenesis"
},
{
"id":"HISTP",
"name":"histidinol-phosphatase",
"metabolites":{
"h2o_c":-1.0,
"hisp_c":-1.0,
"histd_c":1.0,
"pi_c":1.0
},
"lower_bound":0.0,
"upper_bound":1000.0,
"gene_reaction_rule":"Rv1601",
"subsystem":"Histidine metabolism"
},
{
"id":"TMN",
"name":"thiaminase",
"metabolites":{
"4ahmmp_c":1.0,
"4mhetz_c":1.0,
"h2o_c":-1.0,
"h_c":1.0,
"thm_c":-1.0
},
"lower_bound":0.0,
"upper_bound":1000.0,
"gene_reaction_rule":"",
"subsystem":"Cofactor biosynthesis"
},
{
"id":"DCAt",
"name":"MNXR1456",
"metabolites":{
"dca_c":1.0,
"dca_e":-1.0
},
"lower_bound":-1000.0,
"upper_bound":1000.0,
"gene_reaction_rule":"",
"subsystem":"Transport"
},
{
"id":"PRFGS",
"name":"phosphoribosylformylglycinamidine synthase",
"metabolites":{
"adp_c":1.0,
"atp_c":-1.0,
"fgam_c":-1.0,
"fpram_c":1.0,
"gln__L_c":-1.0,
"glu__L_c":1.0,
"h2o_c":-1.0,
"pi_c":1.0
},
"lower_bound":0.0,
"upper_bound":1000.0,
"gene_reaction_rule":"Rv0803 and Rv0788",
"subsystem":"Purine metabolism"
},
{
"id":"PRAIS",
"name":"phosphoribosylaminoimidazole synthase",
"metabolites":{
"adp_c":1.0,
"air_c":1.0,
"atp_c":-1.0,
"fpram_c":-1.0,
"pi_c":1.0
},
"lower_bound":0.0,
"upper_bound":1000.0,
"gene_reaction_rule":"Rv0809",
"subsystem":"Purine metabolism"
},
{
"id":"GARFT",
"name":"phosphoribosylglycinamide formyltransferase",
"metabolites":{
"10fthf_c":-1.0,
"fgam_c":1.0,
"gar_c":-1.0,
"thf_c":1.0
},
"lower_bound":0.0,
"upper_bound":1000.0,
"gene_reaction_rule":"Rv0956",
"subsystem":"Purine metabolism"
},
{
"id":"SERAT",
"name":"serine O-acetyltransferase",
"metabolites":{
"accoa_c":-1.0,
"acser_c":1.0,
"coa_c":1.0,
"ser_c":-1.0
},
"lower_bound":-1000.0,
"upper_bound":1000.0,
"gene_reaction_rule":"Rv2335",
"subsystem":"Cysteine and methionine metabolism"
},
{
"id":"PDE4",
"name":"3',5'-cyclic-nucleotide phosphodiesterase",
"metabolites":{
"35cgmp_c":-1.0,
"gmp_c":1.0,
"h2o_c":-1.0
},
"lower_bound":0.0,
"upper_bound":1000.0,
"gene_reaction_rule":"",
"subsystem":"Purine metabolism"
},
{
"id":"GUACYC",
"name":"guanylate cyclase",
"metabolites":{
"35cgmp_c":1.0,
"gtp_c":-1.0,
"ppi_c":1.0
},
"lower_bound":0.0,
"upper_bound":1000.0,
"gene_reaction_rule":"Rv2435c",
"subsystem":"Purine metabolism"
},
{
"id":"AIRCr",
"name":"phosphoribosylaminoimidazole carboxylase",
"metabolites":{
"5aizc_c":1.0,
"air_c":-1.0,
"co2_c":-1.0
},
"lower_bound":0.0,
"upper_bound":1000.0,
"gene_reaction_rule":"Rv3275c and Rv3276c",
"subsystem":"Purine metabolism"
},
{
"id":"PRAGSr",
"name":"phosphoribosylglycinamide synthase",
"metabolites":{
"adp_c":1.0,
"atp_c":-1.0,
"gar_c":1.0,
"gly_c":-1.0,
"pi_c":1.0,
"pram_c":-1.0
},
"lower_bound":0.0,
"upper_bound":1000.0,
"gene_reaction_rule":"Rv0772",
"subsystem":"Purine metabolism"
},
{
"id":"ASNS1",
"name":"asparagine synthase (glutamine-hydrolysing)",
"metabolites":{
"amp_c":1.0,
"asn_c":1.0,
"asp__L_c":-1.0,
"atp_c":-1.0,
"gln__L_c":-1.0,
"glu__L_c":1.0,
"h2o_c":-1.0,
"ppi_c":1.0
},
"lower_bound":0.0,
"upper_bound":1000.0,
"gene_reaction_rule":"Rv2201",
"subsystem":"Alanine, aspartate and glutamate metabolism"
},
{
"id":"ASPCT",
"name":"aspartate carbamoyltransferase",
"metabolites":{
"asp__L_c":-1.0,
"cbasp_c":1.0,
"cbp_c":-1.0,
"pi_c":1.0
},
"lower_bound":0.0,
"upper_bound":1000.0,
"gene_reaction_rule":"Rv1380",
"subsystem":"Pyrimidine metabolism"
},
{
"id":"DHORTS",
"name":"dihydroorotase",
"metabolites":{
"cbasp_c":-1.0,
"dhor__S_c":1.0,
"h2o_c":1.0
},
"lower_bound":-1000.0,
"upper_bound":1000.0,
"gene_reaction_rule":"Rv1381",
"subsystem":"Pyrimidine metabolism"
},
{
"id":"THFOR1",
"name":"5,6,7,8-Tetrahydrofolate:NAD+ oxidoreductase",
"metabolites":{
"fol_c":1.0,
"h_c":2.0,
"nad_c":-2.0,
"nadh_c":2.0,
"thf_c":-1.0
},
"lower_bound":-1000.0,
"upper_bound":1000.0,
"gene_reaction_rule":"Rv2763c",
"subsystem":"Folate biosynthesis"
},
{
"id":"ADSS",
"name":"adenylosuccinate synthase",
"metabolites":{
"asp__L_c":-1.0,
"dcamp_c":1.0,
"gdp_c":1.0,
"gtp_c":-1.0,
"imp_c":-1.0,
"pi_c":1.0
},
"lower_bound":0.0,
"upper_bound":1000.0,
"gene_reaction_rule":"Rv0357c",
"subsystem":"Alanine, aspartate and glutamate metabolism"
},
{
"id":"DHFOR",
"name":"Dihydrofolate:NAD+ oxidoreductase",
"metabolites":{
"dhf_c":-1.0,
"fol_c":1.0,
"h_c":1.0,
"nad_c":-1.0,
"nadh_c":1.0
},
"lower_bound":-1000.0,
"upper_bound":1000.0,
"gene_reaction_rule":"Rv2763c",
"subsystem":"Folate biosynthesis"
},
{
"id":"PYDXNK",
"name":"pyridoxine kinase",
"metabolites":{
"adp_c":1.0,
"atp_c":-1.0,
"pdx5p_c":1.0,
"pydxn_c":-1.0
},
"lower_bound":-1000.0,
"upper_bound":1000.0,
"gene_reaction_rule":"Rv2606c",
"subsystem":"Pyridoxine metabolism"
},
{
"id":"METabc_rev",
"name":"T00073b",
"metabolites":{
"adp_c":1.0,
"atp_c":-1.0,
"h2o_c":-1.0,
"met__L_c":-1.0,
"met__L_e":1.0,
"pi_c":1.0
},
"lower_bound":0.0,
"upper_bound":1000.0,
"gene_reaction_rule":"",
"subsystem":"Transport"
},
{
"id":"CIGAMS",
"name":"cys-1D-myo-inositol 2-deoxy-D-glucopyranoside synthase",
"metabolites":{
"amp_c":1.0,
"atp_c":-1.0,
"cigam_c":1.0,
"cys__L_c":-1.0,
"igam_c":-1.0,
"ppi_c":1.0
},
"lower_bound":0.0,
"upper_bound":1000.0,
"gene_reaction_rule":"Rv2130c",
"subsystem":"Mycothiol biosynthesis"
},
{
"id":"ACPIM1A",
"name":"ACPIM1A",
"metabolites":{
"ACP_c":1.0,
"Ac1PIM2_c":1.0,
"PIM2_c":-1.0,
"hdcaACP_c":-1.0
},
"lower_bound":0.0,
"upper_bound":1000.0,
"gene_reaction_rule":"Rv2611c",
"subsystem":"Phosphatidyl inositol mannoside biosynthesis"
},
{
"id":"METabc",
"name":"L-methionine transport via ABC system",
"metabolites":{
"adp_c":1.0,
"atp_c":-1.0,
"h2o_c":-1.0,
"met__L_c":1.0,
"met__L_e":-1.0,
"pi_c":1.0
},
"lower_bound":0.0,
"upper_bound":1000.0,
"gene_reaction_rule":"",
"subsystem":"Transport"
},
{
"id":"FTHFD",
"name":"formyltetrahydrofolate deformylase",
"metabolites":{
"10fthf_c":-1.0,
"for_c":1.0,
"h2o_c":-1.0,
"thf_c":1.0
},
"lower_bound":-1000.0,
"upper_bound":1000.0,
"gene_reaction_rule":"Rv2964",
"subsystem":"Glyoxylate and dicarboxylate metabolism"
},
{
"id":"FADE281",
"name":"MNXR87732",
"metabolites":{
"cholc8coa_c":-1.0,
"cholenec8coa_c":1.0,
"fad_c":-1.0,
"fadh2_c":1.0
},
"lower_bound":0.0,
"upper_bound":1000.0,
"gene_reaction_rule":"Rv3504 or Rv3505",
"subsystem":"Cholesterol degradation"
},
{
"id":"HEX4",
"name":"hexokinase (D-mannose:ATP)",
"metabolites":{
"adp_c":1.0,
"atp_c":-1.0,
"man6p_c":1.0,
"man_c":-1.0
},
"lower_bound":-1000.0,
"upper_bound":1000.0,
"gene_reaction_rule":"",
"subsystem":"Fructose and mannose metabolism"
},
{
"id":"HADA17",
"name":"HADA17",
"metabolites":{
"3hc50acylACP_c":-1.0,
"h2o_c":1.0,
"td2ec50acylacp_c":1.0
},
"lower_bound":0.0,
"upper_bound":1000.0,
"gene_reaction_rule":"Rv0635 and Rv0636 and Rv0637",
"subsystem":"Mycolic acid pathway"
},
{
"id":"HADA12",
"name":"HADA12",
"metabolites":{
"3hc40acylACP_c":-1.0,
"h2o_c":1.0,
"td2ec40acylacp_c":1.0
},
"lower_bound":0.0,
"upper_bound":1000.0,
"gene_reaction_rule":"Rv0635 and Rv0636 and Rv0637",
"subsystem":"Mycolic acid pathway"
},
{
"id":"ORNabc",
"name":"ornithine transport via ABC system",
"metabolites":{
"adp_c":1.0,
"atp_c":-1.0,
"h2o_c":-1.0,
"orn_c":1.0,
"orn_e":-1.0,
"pi_c":1.0
},
"lower_bound":0.0,
"upper_bound":1000.0,
"gene_reaction_rule":"Rv2320c",
"subsystem":"Transport"
},
{
"id":"HADA10",
"name":"HADA10",
"metabolites":{
"3hc36acylACP_c":-1.0,
"h2o_c":1.0,
"td2ec36acylacp_c":1.0
},
"lower_bound":0.0,
"upper_bound":1000.0,
"gene_reaction_rule":"Rv0635 and Rv0636 and Rv0637",
"subsystem":"Mycolic acid pathway"
},
{
"id":"HADA11",
"name":"HADA11",
"metabolites":{
"3hc38acylACP_c":-1.0,
"h2o_c":1.0,
"td2ec38acylacp_c":1.0
},
"lower_bound":0.0,
"upper_bound":1000.0,
"gene_reaction_rule":"Rv0635 and Rv0636 and Rv0637",
"subsystem":"Mycolic acid pathway"
},
{
"id":"HADA16",
"name":"HADA16",
"metabolites":{
"3hc48acylACP_c":-1.0,
"h2o_c":1.0,
"td2ec48acylacp_c":1.0
},
"lower_bound":0.0,
"upper_bound":1000.0,
"gene_reaction_rule":"Rv0635 and Rv0636 and Rv0637",
"subsystem":"Mycolic acid pathway"
},
{
"id":"ACP1e",
"name":"acid phosphatase, extracellular (secreted)",
"metabolites":{
"fmn_c":-1.0,
"h2o_c":-1.0,
"pi_c":1.0,
"ribflv_c":1.0
},
"lower_bound":-1000.0,
"upper_bound":1000.0,
"gene_reaction_rule":"Rv3310",
"subsystem":"Riboflavin metabolism"
},
{
"id":"HADA14",
"name":"HADA14",
"metabolites":{
"3hc44acylACP_c":-1.0,
"h2o_c":1.0,
"td2ec44acylacp_c":1.0
},
"lower_bound":0.0,
"upper_bound":1000.0,
"gene_reaction_rule":"Rv0635 and Rv0636 and Rv0637",
"subsystem":"Mycolic acid pathway"
},
{
"id":"HADA15",
"name":"HADA15",
"metabolites":{
"3hc46acylACP_c":-1.0,
"h2o_c":1.0,
"td2ec46acylacp_c":1.0
},
"lower_bound":0.0,
"upper_bound":1000.0,
"gene_reaction_rule":"Rv0635 and Rv0636 and Rv0637",
"subsystem":"Mycolic acid pathway"
},
{
"id":"MAS12",
"name":"MAS12",
"metabolites":{
"co2_c":1.0,
"coa_c":1.0,
"h2o_c":1.0,
"h_c":-2.0,
"mmcoa__S_c":-1.0,
"nadp_c":2.0,
"nadph_c":-2.0,
"pmdecaACP_c":1.0,
"tamoctaACP_c":-1.0
},
"lower_bound":0.0,
"upper_bound":1000.0,
"gene_reaction_rule":"Rv2940c",
"subsystem":"Dimycocerosate ester biosynthesis"
},
{
"id":"UAMAGS",
"name":"UDP-N-acetylmuramoyl-L-alanyl-D-glutamate synthetase",
"metabolites":{
"adp_c":1.0,
"atp_c":-1.0,
"glu__D_c":-1.0,
"pi_c":1.0,
"uama_c":-1.0,
"uamag_c":1.0
},
"lower_bound":0.0,
"upper_bound":1000.0,
"gene_reaction_rule":"Rv2155c",
"subsystem":"Peptidoglycan and lipopolysaccharide biosynthesis"
},
{
"id":"MAS10",
"name":"MAS10",
"metabolites":{
"co2_c":1.0,
"coa_c":1.0,
"h2o_c":1.0,
"h_c":-2.0,
"mmcoa__S_c":-1.0,
"nadp_c":2.0,
"nadph_c":-2.0,
"tamoctaACP_c":1.0,
"tmhexcACP_c":-1.0
},
"lower_bound":0.0,
"upper_bound":1000.0,
"gene_reaction_rule":"Rv2940c",
"subsystem":"Dimycocerosate ester biosynthesis"
},
{
"id":"MAS11",
"name":"MAS11",
"metabolites":{
"co2_c":1.0,
"coa_c":1.0,
"h2o_c":1.0,
"h_c":-2.0,
"mmcoa__S_c":-1.0,
"nadp_c":2.0,
"nadph_c":-2.0,
"pmoctaACP_c":1.0,
"tamhexcACP_c":-1.0
},
"lower_bound":0.0,
"upper_bound":1000.0,
"gene_reaction_rule":"Rv2940c",
"subsystem":"Dimycocerosate ester biosynthesis"
},
{
"id":"GLUCYS",
"name":"gamma-glutamylcysteine synthetase",
"metabolites":{
"adp_c":1.0,
"atp_c":-1.0,
"cys__L_c":-1.0,
"glu__L_c":-1.0,
"glucys_c":1.0,
"pi_c":1.0
},
"lower_bound":-1000.0,
"upper_bound":1000.0,
"gene_reaction_rule":"Rv3704c",
"subsystem":"Glutathione metabolism"
},
{
"id":"ORNabc_rev",
"name":"T00077b",
"metabolites":{
"adp_c":1.0,
"atp_c":-1.0,
"h2o_c":-1.0,
"orn_c":-1.0,
"orn_e":1.0,
"pi_c":1.0
},
"lower_bound":0.0,
"upper_bound":1000.0,
"gene_reaction_rule":"Rv2320c",
"subsystem":"Transport"
},
{
"id":"DES13",
"name":"DES13",
"metabolites":{
"cd21937ec56acylACP_c":1.0,
"h_c":2.0,
"hexptcACP_c":-1.0,
"nadp_c":-2.0,
"nadph_c":2.0
},
"lower_bound":0.0,
"upper_bound":1000.0,
"gene_reaction_rule":"Rv0824c and Rv1094 and Rv3229c",
"subsystem":"Mycolic acid pathway"
},
{
"id":"DES12",
"name":"DES12",
"metabolites":{
"cd21931ec52acylACP_c":1.0,
"dopentacon_c":-1.0,
"h_c":2.0,
"nadp_c":-2.0,
"nadph_c":2.0
},
"lower_bound":0.0,
"upper_bound":1000.0,
"gene_reaction_rule":"Rv0824c and Rv1094 and Rv3229c",
"subsystem":"Mycolic acid pathway"
},
{
"id":"DXPRIi",
"name":"1-deoxy-D-xylulose reductoisomerase",
"metabolites":{
"2me4p_c":1.0,
"dxyl5p_c":-1.0,
"h_c":-1.0,
"nadp_c":1.0,
"nadph_c":-1.0
},
"lower_bound":0.0,
"upper_bound":1000.0,
"gene_reaction_rule":"Rv2870c",
"subsystem":"Terpenoid backbone biosynthesis"
},
{
"id":"BKDC",
"name":"BKDC",
"metabolites":{
"2mpdhl_c":-1.0,
"coa_c":-1.0,
"dhlam_c":1.0,
"ibcoa_c":1.0
},
"lower_bound":-1000.0,
"upper_bound":1000.0,
"gene_reaction_rule":"Rv2495c",
"subsystem":"Lipid metabolism"
},
{
"id":"ME1",
"name":"malic enzyme (NAD)",
"metabolites":{
"co2_c":1.0,
"h_c":1.0,
"mal_c":-1.0,
"nad_c":-1.0,
"nadh_c":1.0,
"pyr_c":1.0
},
"lower_bound":-1000.0,
"upper_bound":1000.0,
"gene_reaction_rule":"Rv2332",
"subsystem":"Pyruvate metabolism"
},
{
"id":"FAS55",
"name":"FAS55",
"metabolites":{
"c22acylACPFAS_c":-1.0,
"coa_c":1.0,
"malc22aclACPFAS_c":1.0,
"malcoa_c":-1.0
},
"lower_bound":0.0,
"upper_bound":1000.0,
"gene_reaction_rule":"Rv2524c",
"subsystem":"Mycolic acid pathway"
},
{
"id":"FAS54",
"name":"FAS54",
"metabolites":{
"c22acylACPFAS_c":1.0,
"h_c":-1.0,
"nad_c":1.0,
"nadh_c":-1.0,
"td2ec22acylacpfas_c":-1.0
},
"lower_bound":0.0,
"upper_bound":1000.0,
"gene_reaction_rule":"Rv2524c",
"subsystem":"Mycolic acid pathway"
},
{
"id":"FAS57",
"name":"FAS57",
"metabolites":{
"3hc24acylACPFAS_c":1.0,
"bketoc24acylACPFAS_c":-1.0,
"h_c":-1.0,
"nadp_c":1.0,
"nadph_c":-1.0
},
"lower_bound":0.0,
"upper_bound":1000.0,
"gene_reaction_rule":"Rv2524c",
"subsystem":"Mycolic acid pathway"
},
{
"id":"NAMNPP",
"name":"nicotinic acid mononucleotide pyrophosphorylase",
"metabolites":{
"h_c":-1.0,
"nac_c":-1.0,
"nicrnt_c":1.0,
"ppi_c":1.0,
"prpp_c":-1.0
},
"lower_bound":0.0,
"upper_bound":1000.0,
"gene_reaction_rule":"Rv0573c",
"subsystem":"Nicotinate and nicotinamide metabolism"
},
{
"id":"FAS51",
"name":"FAS51",
"metabolites":{
"bketoc22acylACPFAS_c":1.0,
"co2_c":1.0,
"malc20aclACPFAS_c":-1.0
},
"lower_bound":0.0,
"upper_bound":1000.0,
"gene_reaction_rule":"Rv2524c",
"subsystem":"Mycolic acid pathway"
},
{
"id":"FAS50",
"name":"FAS50",
"metabolites":{
"c20acylACPFAS_c":-1.0,
"coa_c":1.0,
"malc20aclACPFAS_c":1.0,
"malcoa_c":-1.0
},
"lower_bound":0.0,
"upper_bound":1000.0,
"gene_reaction_rule":"Rv2524c",
"subsystem":"Mycolic acid pathway"
},
{
"id":"FAS53",
"name":"FAS53",
"metabolites":{
"3hc22acylACPFAS_c":-1.0,
"h2o_c":1.0,
"td2ec22acylacpfas_c":1.0
},
"lower_bound":0.0,
"upper_bound":1000.0,
"gene_reaction_rule":"Rv2524c",
"subsystem":"Mycolic acid pathway"
},
{
"id":"FAS52",
"name":"FAS52",
"metabolites":{
"3hc22acylACPFAS_c":1.0,
"bketoc22acylACPFAS_c":-1.0,
"h_c":-1.0,
"nadp_c":1.0,
"nadph_c":-1.0
},
"lower_bound":0.0,
"upper_bound":1000.0,
"gene_reaction_rule":"Rv2524c",
"subsystem":"Mycolic acid pathway"
},
{
"id":"MTAN",
"name":"methylthioadenosine nucleosidase",
"metabolites":{
"5mta_c":-1.0,
"5mtr_c":1.0,
"ade_c":1.0,
"h2o_c":-1.0
},
"lower_bound":-1000.0,
"upper_bound":1000.0,
"gene_reaction_rule":"Rv0091",
"subsystem":"Cysteine and methionine metabolism"
},
{
"id":"ACALDt",
"name":"acetaldehyde reversible transport",
"metabolites":{
"acald_c":1.0,
"acald_e":-1.0
},
"lower_bound":-1000.0,
"upper_bound":1000.0,
"gene_reaction_rule":"",
"subsystem":"Transport"
},
{
"id":"FAS59",
"name":"FAS59",
"metabolites":{
"c24acylACPFAS_c":1.0,
"h_c":-1.0,
"nad_c":1.0,
"nadh_c":-1.0,
"td2ec24acylacpfas_c":-1.0
},
"lower_bound":0.0,
"upper_bound":1000.0,
"gene_reaction_rule":"Rv2524c",
"subsystem":"Mycolic acid pathway"
},
{
"id":"FAS58",
"name":"FAS58",
"metabolites":{
"3hc24acylACPFAS_c":-1.0,
"h2o_c":1.0,
"td2ec24acylacpfas_c":1.0
},
"lower_bound":0.0,
"upper_bound":1000.0,
"gene_reaction_rule":"Rv2524c",
"subsystem":"Mycolic acid pathway"
},
{
"id":"THRD_L",
"name":"L-threonine deaminase",
"metabolites":{
"2obut_c":1.0,
"nh3_c":1.0,
"thr__L_c":-1.0
},
"lower_bound":0.0,
"upper_bound":1000.0,
"gene_reaction_rule":"Rv1559",
"subsystem":"Glycine, serine and threonine metabolism"
},
{
"id":"HCYS",
"name":"MNXR68614",
"metabolites":{
"cyst__L_c":-1.0,
"h2o_c":-1.0,
"hcys__L_c":1.0,
"nh3_c":1.0,
"pyr_c":1.0
},
"lower_bound":0.0,
"upper_bound":1000.0,
"gene_reaction_rule":"",
"subsystem":"Cysteine and methionine metabolism"
},
{
"id":"DHAD1",
"name":"dihydroxy-acid dehydratase (2,3-dihydroxy-3-methylbutanoate)",
"metabolites":{
"23dhmb_c":-1.0,
"3mob_c":1.0,
"h2o_c":1.0
},
"lower_bound":0.0,
"upper_bound":1000.0,
"gene_reaction_rule":"Rv0189c",
"subsystem":"Pantothenate and CoA biosynthesis"
},
{
"id":"DHAD2",
"name":"Dihydroxy-acid dehydratase (2,3-dihydroxy-3-methylpentanoate)",
"metabolites":{
"23dhmp_c":-1.0,
"3mop_c":1.0,
"h2o_c":1.0
},
"lower_bound":0.0,
"upper_bound":1000.0,
"gene_reaction_rule":"Rv0189c",
"subsystem":"Valine, leucine and isoleucine biosynthesis"
},
{
"id":"4CMLCL_kt",
"name":"4CMLCL kt",
"metabolites":{
"4cml_c":-1.0,
"5odhf2a_c":1.0,
"co2_c":1.0
},
"lower_bound":-1000.0,
"upper_bound":1000.0,
"gene_reaction_rule":"Rv0771",
"subsystem":"Benzoate degradation"
},
{
"id":"MMPL8",
"name":"MMPL8",
"metabolites":{
"coa_c":2.0,
"hphthiocnylcoa_c":-2.0,
"sl1278_c":-1.0,
"sl1_c":1.0
},
"lower_bound":0.0,
"upper_bound":1000.0,
"gene_reaction_rule":"Rv3823c",
"subsystem":"Sulfolipid biosynthesis"
},
{
"id":"GLYCt",
"name":"glycerol transport via channel",
"metabolites":{
"glyc_c":1.0,
"glyc_e":-1.0
},
"lower_bound":-1000.0,
"upper_bound":1000.0,
"gene_reaction_rule":"",
"subsystem":"Transport"
},
{
"id":"ASPt2r",
"name":"L-aspartate reversible transport via proton symport",
"metabolites":{
"adp_c":1.0,
"asp__L_c":1.0,
"asp__L_e":-1.0,
"atp_c":-1.0,
"h2o_c":-1.0,
"pi_c":1.0
},
"lower_bound":0.0,
"upper_bound":1000.0,
"gene_reaction_rule":"Rv0346c or Rv2127",
"subsystem":"Transport"
},
{
"id":"ASPt2r_rev",
"name":"T00049b",
"metabolites":{
"adp_c":1.0,
"asp__L_c":-1.0,
"asp__L_e":1.0,
"atp_c":-1.0,
"h2o_c":-1.0,
"pi_c":1.0
},
"lower_bound":0.0,
"upper_bound":1000.0,
"gene_reaction_rule":"Rv0346c or Rv2127",
"subsystem":"Transport"
},
{
"id":"MMAA32",
"name":"MNXR88682",
"metabolites":{
"ahcys_c":1.0,
"amet_c":-1.0,
"cd37mhc59acylACP_c":-1.0,
"cd37mhmc60acylACP_c":1.0
},
"lower_bound":0.0,
"upper_bound":1000.0,
"gene_reaction_rule":"Rv0643c",
"subsystem":"Mycolic acid pathway"
},
{
"id":"GRTT",
"name":"geranyltranstransferase",
"metabolites":{
"frdp_c":1.0,
"grdp_c":-1.0,
"ipdp_c":-1.0,
"ppi_c":1.0
},
"lower_bound":0.0,
"upper_bound":1000.0,
"gene_reaction_rule":"Rv1086",
"subsystem":"Terpenoid backbone biosynthesis"
},
{
"id":"HISabc",
"name":"L-histidine transport via ABC system",
"metabolites":{
"adp_c":1.0,
"atp_c":-1.0,
"h2o_c":-1.0,
"his__L_c":1.0,
"his__L_e":-1.0,
"pi_c":1.0
},
"lower_bound":0.0,
"upper_bound":1000.0,
"gene_reaction_rule":"",
"subsystem":"Transport"
},
{
"id":"FCLPA",
"name":"L-fuculose 1-phosphate aldolase",
"metabolites":{
"dhap_c":1.0,
"fc1p_c":-1.0,
"lald_c":1.0
},
"lower_bound":-1000.0,
"upper_bound":1000.0,
"gene_reaction_rule":"Rv0727c",
"subsystem":"Fructose and mannose metabolism"
},
{
"id":"PLSC1",
"name":"PLSC1",
"metabolites":{
"1palmgyc3p_c":-1.0,
"ACP_c":1.0,
"pa160190_c":1.0,
"tbsteryol_c":-1.0
},
"lower_bound":0.0,
"upper_bound":1000.0,
"gene_reaction_rule":"Rv2483c or Rv2182c",
"subsystem":"Lipid metabolism"
},
{
"id":"TKT2",
"name":"transketolase",
"metabolites":{
"e4p_c":-1.0,
"f6p_c":1.0,
"g3p_c":1.0,
"xu5p_c":-1.0
},
"lower_bound":-1000.0,
"upper_bound":1000.0,
"gene_reaction_rule":"Rv1449c",
"subsystem":"Pentose phosphate pathway"
},
{
"id":"FABG14",
"name":"FABG14",
"metabolites":{
"3hc44acylACP_c":1.0,
"bketoc44acylACP_c":-1.0,
"h_c":-1.0,
"nadp_c":1.0,
"nadph_c":-1.0
},
"lower_bound":0.0,
"upper_bound":1000.0,
"gene_reaction_rule":"Rv1483 or Rv1350 or Rv2002 or Rv0242c or Rv2766c",
"subsystem":"Mycolic acid pathway"
},
{
"id":"FABG15",
"name":"FABG15",
"metabolites":{
"3hc46acylACP_c":1.0,
"bketoc46acylACP_c":-1.0,
"h_c":-1.0,
"nadp_c":1.0,
"nadph_c":-1.0
},
"lower_bound":0.0,
"upper_bound":1000.0,
"gene_reaction_rule":"Rv1483 or Rv1350 or Rv2002 or Rv0242c or Rv2766c",
"subsystem":"Mycolic acid pathway"
},
{
"id":"FABG16",
"name":"FABG16",
"metabolites":{
"3hc48acylACP_c":1.0,
"bketoc48acylACP_c":-1.0,
"h_c":-1.0,
"nadp_c":1.0,
"nadph_c":-1.0
},
"lower_bound":0.0,
"upper_bound":1000.0,
"gene_reaction_rule":"Rv1483 or Rv1350 or Rv2002 or Rv0242c or Rv2766c",
"subsystem":"Mycolic acid pathway"
},
{
"id":"FRDcm",
"name":"fumarate reductase, cytosolic/mitochondrial",
"metabolites":{
"fad_c":-1.0,
"fadh2_c":1.0,
"fum_c":1.0,
"succ_c":-1.0
},
"lower_bound":-1000.0,
"upper_bound":1000.0,
"gene_reaction_rule":"(Rv3318 and Rv3319 and Rv3316 and Rv3317) or (Rv0247c and Rv0248c and Rv0249c) or (Rv1552 and Rv1553 and Rv1554 and Rv1555)",
"subsystem":"Citrate cycle (TCA cycle)"
},
{
"id":"FABG10",
"name":"FABG10",
"metabolites":{
"3hc36acylACP_c":1.0,
"bketoc36acylACP_c":-1.0,
"h_c":-1.0,
"nadp_c":1.0,
"nadph_c":-1.0
},
"lower_bound":0.0,
"upper_bound":1000.0,
"gene_reaction_rule":"Rv1483 or Rv1350 or Rv2002 or Rv0242c or Rv2766c",
"subsystem":"Mycolic acid pathway"
},
{
"id":"FABG11",
"name":"FABG11",
"metabolites":{
"3hc38acylACP_c":1.0,
"bketoc38acylACP_c":-1.0,
"h_c":-1.0,
"nadp_c":1.0,
"nadph_c":-1.0
},
"lower_bound":0.0,
"upper_bound":1000.0,
"gene_reaction_rule":"Rv1483 or Rv1350 or Rv2002 or Rv0242c or Rv2766c",
"subsystem":"Mycolic acid pathway"
},
{
"id":"FABG12",
"name":"FABG12",
"metabolites":{
"3hc40acylACP_c":1.0,
"bketoc40acylACP_c":-1.0,
"h_c":-1.0,
"nadp_c":1.0,
"nadph_c":-1.0
},
"lower_bound":0.0,
"upper_bound":1000.0,
"gene_reaction_rule":"Rv1483 or Rv1350 or Rv2002 or Rv0242c or Rv2766c",
"subsystem":"Mycolic acid pathway"
},
{
"id":"FABG13",
"name":"FABG13",
"metabolites":{
"3hc42acylACP_c":1.0,
"bketoc42acylACP_c":-1.0,
"h_c":-1.0,
"nadp_c":1.0,
"nadph_c":-1.0
},
"lower_bound":0.0,
"upper_bound":1000.0,
"gene_reaction_rule":"Rv1483 or Rv1350 or Rv2002 or Rv0242c or Rv2766c",
"subsystem":"Mycolic acid pathway"
},
{
"id":"ACGS",
"name":"N-acetylglutamate synthase",
"metabolites":{
"accoa_c":-1.0,
"acglu_c":1.0,
"coa_c":1.0,
"glu__L_c":-1.0
},
"lower_bound":-1000.0,
"upper_bound":1000.0,
"gene_reaction_rule":"Rv2747",
"subsystem":"Arginine and proline metabolism"
},
{
"id":"DBTS",
"name":"dethiobiotin synthase",
"metabolites":{
"adp_c":1.0,
"atp_c":-1.0,
"co2_c":-1.0,
"dann_c":-1.0,
"dtbt_c":1.0,
"pi_c":1.0
},
"lower_bound":0.0,
"upper_bound":1000.0,
"gene_reaction_rule":"Rv1570",
"subsystem":"Cofactor biosynthesis"
},
{
"id":"NARK",
"name":"nark",
"metabolites":{
"h_c":-1.0,
"h_e":1.0,
"no2_c":1.0,
"no2_e":-1.0
},
"lower_bound":-1000.0,
"upper_bound":1000.0,
"gene_reaction_rule":"(Rv1737c and Rv2329c and Rv0261c) or Rv0267",
"subsystem":"Transport"
},
{
"id":"AMAOTr",
"name":"adenosylmethionine-8-amino-7-oxononanoate transaminase",
"metabolites":{
"8aonn_c":-1.0,
"amet_c":-1.0,
"amob_c":1.0,
"dann_c":1.0,
"h_c":-1.0
},
"lower_bound":0.0,
"upper_bound":1000.0,
"gene_reaction_rule":"Rv1568",
"subsystem":"Cofactor biosynthesis"
},
{
"id":"FABG19",
"name":"FABG19",
"metabolites":{
"3hc54acylACP_c":1.0,
"bketoc54acylACP_c":-1.0,
"h_c":-1.0,
"nadp_c":1.0,
"nadph_c":-1.0
},
"lower_bound":0.0,
"upper_bound":1000.0,
"gene_reaction_rule":"Rv1483 or Rv1350 or Rv2002 or Rv0242c or Rv2766c",
"subsystem":"Mycolic acid pathway"
},
{
"id":"DINSt2",
"name":"deoxyinosine transport in via proton symport",
"metabolites":{
"din_c":1.0,
"din_e":-1.0,
"h_c":-1.0,
"h_e":1.0
},
"lower_bound":-1000.0,
"upper_bound":1000.0,
"gene_reaction_rule":"",
"subsystem":"Transport"
},
{
"id":"BIOB",
"name":"MNXR68011",
"metabolites":{
"amet_c":-2.0,
"btn_c":1.0,
"dad_2_c":2.0,
"dtbt_c":-1.0,
"h2s_c":-1.0,
"met__L_c":2.0
},
"lower_bound":0.0,
"upper_bound":1000.0,
"gene_reaction_rule":"Rv1589",
"subsystem":"Cofactor biosynthesis"
},
{
"id":"PGM",
"name":"phosphoglycerate mutase",
"metabolites":{
"2pg_c":1.0,
"3pg_c":-1.0
},
"lower_bound":-1000.0,
"upper_bound":1000.0,
"gene_reaction_rule":"Rv3214 or Rv0489",
"subsystem":"Glycolysis / Gluconeogenesis"
},
{
"id":"MHPGLUT",
"name":"5-methyltetrahydropteroyltriglutamate-homocysteine S-methyltransferase",
"metabolites":{
"hcys__L_c":-1.0,
"hpglu_c":1.0,
"met__L_c":1.0,
"mhpglu_c":-1.0
},
"lower_bound":-1000.0,
"upper_bound":1000.0,
"gene_reaction_rule":"Rv1133c",
"subsystem":"Cysteine and methionine metabolism"
},
{
"id":"FRTT",
"name":"farnesyltranstransferase",
"metabolites":{
"frdp_c":-1.0,
"ggdp_c":1.0,
"ipdp_c":-1.0,
"ppi_c":1.0
},
"lower_bound":0.0,
"upper_bound":1000.0,
"gene_reaction_rule":"Rv3398c or Rv2173",
"subsystem":"Terpenoid backbone biosynthesis"
},
{
"id":"GLYC3Pabc",
"name":"sn-Glycerol 3-phosphate transport via ABC system",
"metabolites":{
"adp_c":1.0,
"atp_c":-1.0,
"glyc3p_c":1.0,
"glyc3p_e":-1.0,
"h2o_c":-1.0,
"pi_c":1.0
},
"lower_bound":0.0,
"upper_bound":1000.0,
"gene_reaction_rule":"Rv2832c and Rv2833c and Rv2834c and Rv2835c",
"subsystem":"Transport"
},
{
"id":"GLYC3Pabc_rev",
"name":"T00093b",
"metabolites":{
"adp_c":1.0,
"atp_c":-1.0,
"glyc3p_c":-1.0,
"glyc3p_e":1.0,
"h2o_c":-1.0,
"pi_c":1.0
},
"lower_bound":0.0,
"upper_bound":1000.0,
"gene_reaction_rule":"Rv2832c and Rv2833c and Rv2834c and Rv2835c",
"subsystem":"Transport"
},
{
"id":"THF",
"name":"MNXR67721",
"metabolites":{
"glu__L_c":2.0,
"h2o_c":-2.0,
"hpglu_c":-1.0,
"thf_c":1.0
},
"lower_bound":-1000.0,
"upper_bound":1000.0,
"gene_reaction_rule":"",
"subsystem":"Folate biosynthesis"
},
{
"id":"PPSD4",
"name":"PPSD4",
"metabolites":{
"co2_c":1.0,
"coa_c":1.0,
"h2o_c":1.0,
"h_c":-2.0,
"mmcoa__S_c":-1.0,
"nad_c":2.0,
"nadh_c":-2.0,
"ph2m79dhc34acylacp_c":1.0,
"ph57dhc31acylacp_c":-1.0
},
"lower_bound":0.0,
"upper_bound":1000.0,
"gene_reaction_rule":"Rv2934 and Rv2953",
"subsystem":"Dimycocerosate ester biosynthesis"
},
{
"id":"SHKK",
"name":"shikimate kinase",
"metabolites":{
"adp_c":1.0,
"atp_c":-1.0,
"skm5p_c":1.0,
"skm_c":-1.0
},
"lower_bound":0.0,
"upper_bound":1000.0,
"gene_reaction_rule":"Rv2539c",
"subsystem":"Phenylalanine, tyrosine and tryptophan biosynthesis"
},
{
"id":"PPSE8",
"name":"PPSE8",
"metabolites":{
"co2_c":1.0,
"coa_c":1.0,
"malcoa_c":-1.0,
"ph2m79dhc34acylacp_c":-1.0,
"ph4m3k911dhc36acylacp_c":1.0
},
"lower_bound":0.0,
"upper_bound":1000.0,
"gene_reaction_rule":"Rv2935",
"subsystem":"Dimycocerosate ester biosynthesis"
},
{
"id":"HEMEOS",
"name":"Heme O synthase",
"metabolites":{
"frdp_c":-1.0,
"h2o_c":-1.0,
"hemeO_c":1.0,
"pheme_c":-1.0,
"ppi_c":1.0
},
"lower_bound":0.0,
"upper_bound":1000.0,
"gene_reaction_rule":"",
"subsystem":"Cofactor biosynthesis"
},
{
"id":"FADD282",
"name":"FADD282",
"metabolites":{
"arachAMP_c":1.0,
"arach_c":-1.0,
"atp_c":-1.0,
"ppi_c":1.0
},
"lower_bound":0.0,
"upper_bound":1000.0,
"gene_reaction_rule":"Rv2941",
"subsystem":"Dimycocerosate ester biosynthesis"
},
{
"id":"PPAtr",
"name":"Propionate transport, diffusion",
"metabolites":{
"ppa_c":1.0,
"ppa_e":-1.0
},
"lower_bound":-1000.0,
"upper_bound":1000.0,
"gene_reaction_rule":"",
"subsystem":"Transport"
},
{
"id":"PPSE1",
"name":"PPSE1",
"metabolites":{
"24dm3k911dhc34acylACP_c":1.0,
"2m79dhc31acylACP_c":-1.0,
"co2_c":1.0,
"coa_c":1.0,
"mmcoa__S_c":-1.0
},
"lower_bound":0.0,
"upper_bound":1000.0,
"gene_reaction_rule":"Rv2935",
"subsystem":"Dimycocerosate ester biosynthesis"
},
{
"id":"PPSE2",
"name":"PPSE2",
"metabolites":{
"24dm3k911dhc36acylACP_c":1.0,
"2m79dhc33acylACP_c":-1.0,
"co2_c":1.0,
"coa_c":1.0,
"mmcoa__S_c":-1.0
},
"lower_bound":0.0,
"upper_bound":1000.0,
"gene_reaction_rule":"Rv2935",
"subsystem":"Dimycocerosate ester biosynthesis"
},
{
"id":"PPSE3",
"name":"PPSE3",
"metabolites":{
"2m79dhc31acylACP_c":-1.0,
"4m3k911dhc33acylACP_c":1.0,
"co2_c":1.0,
"coa_c":1.0,
"malcoa_c":-1.0
},
"lower_bound":0.0,
"upper_bound":1000.0,
"gene_reaction_rule":"Rv2935",
"subsystem":"Dimycocerosate ester biosynthesis"
},
{
"id":"PPSE4",
"name":"PPSE4",
"metabolites":{
"2m79dhc33acylACP_c":-1.0,
"4m3k911dhc35acylACP_c":1.0,
"co2_c":1.0,
"coa_c":1.0,
"malcoa_c":-1.0
},
"lower_bound":0.0,
"upper_bound":1000.0,
"gene_reaction_rule":"Rv2935",
"subsystem":"Dimycocerosate ester biosynthesis"
},
{
"id":"PPSE5",
"name":"PPSE5",
"metabolites":{
"co2_c":1.0,
"coa_c":1.0,
"mmcoa__S_c":-1.0,
"ph24dm3k911dhc35acylacp_c":1.0,
"ph2m79dhc32acylacp_c":-1.0
},
"lower_bound":0.0,
"upper_bound":1000.0,
"gene_reaction_rule":"Rv2935",
"subsystem":"Dimycocerosate ester biosynthesis"
},
{
"id":"PPSE6",
"name":"PPSE6",
"metabolites":{
"co2_c":1.0,
"coa_c":1.0,
"mmcoa__S_c":-1.0,
"ph24dm3k911dhc37acylacp_c":1.0,
"ph2m79dhc34acylacp_c":-1.0
},
"lower_bound":0.0,
"upper_bound":1000.0,
"gene_reaction_rule":"Rv2935",
"subsystem":"Dimycocerosate ester biosynthesis"
},
{
"id":"FADD284",
"name":"FADD284",
"metabolites":{
"ACP_c":-1.0,
"amp_c":1.0,
"arachACP_c":1.0,
"arachAMP_c":-1.0
},
"lower_bound":0.0,
"upper_bound":1000.0,
"gene_reaction_rule":"Rv2941",
"subsystem":"Dimycocerosate ester biosynthesis"
},
{
"id":"ARGDr",
"name":"arginine deiminase",
"metabolites":{
"arg__L_c":-1.0,
"citr_c":1.0,
"h2o_c":-1.0,
"nh3_c":1.0
},
"lower_bound":0.0,
"upper_bound":1000.0,
"gene_reaction_rule":"Rv1001",
"subsystem":"Arginine and proline metabolism"
},
{
"id":"THFGLUS",
"name":"Tetrahydrofolate:L-glutamate gamma-ligase (ADP-forming)",
"metabolites":{
"adp_c":1.0,
"atp_c":-1.0,
"glu__L_c":-1.0,
"pi_c":1.0,
"thf_c":-1.0,
"thfglu_c":1.0
},
"lower_bound":-1000.0,
"upper_bound":1000.0,
"gene_reaction_rule":"Rv2447c",
"subsystem":"Folate biosynthesis"
},
{
"id":"AHSERL2",
"name":"O-acetylhomoserine (thiol)-lyase",
"metabolites":{
"ac_c":1.0,
"achms_c":-1.0,
"h2s_c":-1.0,
"hcys__L_c":1.0
},
"lower_bound":0.0,
"upper_bound":1000.0,
"gene_reaction_rule":"Rv3340",
"subsystem":"Cysteine and methionine metabolism"
},
{
"id":"FE2t",
"name":"iron (II) transport",
"metabolites":{
"fe2_c":1.0,
"fe2_e":-1.0
},
"lower_bound":-1000.0,
"upper_bound":1000.0,
"gene_reaction_rule":"",
"subsystem":"Transport"
},
{
"id":"UREAt",
"name":"Urea transport via facilitate diffusion",
"metabolites":{
"urea_c":1.0,
"urea_e":-1.0
},
"lower_bound":-1000.0,
"upper_bound":1000.0,
"gene_reaction_rule":"",
"subsystem":"Transport"
},
{
"id":"SUCRabc",
"name":"sucrose transport in via ABC transport",
"metabolites":{
"adp_c":1.0,
"atp_c":-1.0,
"h2o_c":-1.0,
"pi_c":1.0,
"sucr_c":1.0,
"sucr_e":-1.0
},
"lower_bound":0.0,
"upper_bound":1000.0,
"gene_reaction_rule":"(Rv2316 and Rv2317 and Rv2318) or (Rv1235 and Rv1236 and Rv1237 and Rv1238) or (Rv2038c and Rv2039c and Rv2040c and Rv2041c)",
"subsystem":"Transport"
},
{
"id":"DUTPDP",
"name":"dUTP diphosphatase",
"metabolites":{
"dump_c":1.0,
"dutp_c":-1.0,
"h2o_c":-1.0,
"ppi_c":1.0
},
"lower_bound":0.0,
"upper_bound":1000.0,
"gene_reaction_rule":"Rv2697c",
"subsystem":"Pyrimidine metabolism"
},
{
"id":"INHA19",
"name":"MNXR64041",
"metabolites":{
"h_c":-1.0,
"nad_c":1.0,
"nadh_c":-1.0,
"td2ec54acylacp_c":-1.0,
"tetptacACP_c":1.0
},
"lower_bound":0.0,
"upper_bound":1000.0,
"gene_reaction_rule":"Rv1484",
"subsystem":"Mycolic acid pathway"
},
{
"id":"PAPPT3",
"name":"phospho-N-acetylmuramoyl-pentapeptide-transferase (meso-2,6-diaminopimelate)",
"metabolites":{
"uagmda_c":1.0,
"udcpp_c":-1.0,
"ugmda_c":-1.0,
"ump_c":1.0
},
"lower_bound":-1000.0,
"upper_bound":1000.0,
"gene_reaction_rule":"Rv2156c",
"subsystem":"Peptidoglycan biosynthesis"
},
{
"id":"MOHMT",
"name":"3-methyl-2-oxobutanoate hydroxymethyltransferase",
"metabolites":{
"2dhp_c":1.0,
"3mob_c":-1.0,
"h2o_c":-1.0,
"mlthf_c":-1.0,
"thf_c":1.0
},
"lower_bound":0.0,
"upper_bound":1000.0,
"gene_reaction_rule":"Rv2225",
"subsystem":"Pantothenate and CoA biosynthesis"
},
{
"id":"PANTS",
"name":"pantothenate synthase",
"metabolites":{
"ala_c":-1.0,
"amp_c":1.0,
"atp_c":-1.0,
"pant_c":-1.0,
"pnto_c":1.0,
"ppi_c":1.0
},
"lower_bound":0.0,
"upper_bound":1000.0,
"gene_reaction_rule":"Rv3602c",
"subsystem":"Alanine, aspartate and glutamate metabolism"
},
{
"id":"NICRNS",
"name":"NICRNS",
"metabolites":{
"adp_c":1.0,
"atp_c":-1.0,
"nicrns_c":-1.0,
"nicrnt_c":1.0
},
"lower_bound":0.0,
"upper_bound":1000.0,
"gene_reaction_rule":"Rv0410c",
"subsystem":"Nicotinate and nicotinamide metabolism"
},
{
"id":"TESA4",
"name":"TESA4",
"metabolites":{
"4m3k911dhc35acylACP_c":-1.0,
"4m3k911dhc35oate_c":1.0,
"ACP_c":1.0,
"h2o_c":-1.0
},
"lower_bound":0.0,
"upper_bound":1000.0,
"gene_reaction_rule":"Rv2928",
"subsystem":"Dimycocerosate ester biosynthesis"
},
{
"id":"5ALEV",
"name":"MNXR8236",
"metabolites":{
"4oxsal_c":-1.0,
"5aop_c":1.0,
"ala__L_c":-1.0,
"pyr_c":1.0
},
"lower_bound":-1000.0,
"upper_bound":1000.0,
"gene_reaction_rule":"",
"subsystem":"Porphyrin metabolism"
},
{
"id":"DPR",
"name":"2-dehydropantoate 2-reductase",
"metabolites":{
"2dhp_c":-1.0,
"h_c":-1.0,
"nadp_c":1.0,
"nadph_c":-1.0,
"pant_c":1.0
},
"lower_bound":0.0,
"upper_bound":1000.0,
"gene_reaction_rule":"Rv2573",
"subsystem":"Pantothenate and CoA biosynthesis"
},
{
"id":"PPCDC",
"name":"phosphopantothenoylcysteine decarboxylase",
"metabolites":{
"4ppcys_c":-1.0,
"co2_c":1.0,
"pan4p_c":1.0
},
"lower_bound":0.0,
"upper_bound":1000.0,
"gene_reaction_rule":"Rv1391",
"subsystem":"Pantothenate and CoA biosynthesis"
},
{
"id":"MOEB1",
"name":"MNXR88174",
"metabolites":{
"amp_c":1.0,
"atp_c":-1.0,
"cys__L_c":-1.0,
"h2o_c":-1.0,
"moadcoo_c":-1.0,
"moadcosh_c":1.0,
"ppi_c":1.0,
"ser_c":1.0
},
"lower_bound":0.0,
"upper_bound":1000.0,
"gene_reaction_rule":"Rv3206c and Rv3025c",
"subsystem":"Cofactor biosynthesis"
},
{
"id":"INHA14",
"name":"MNXR64049",
"metabolites":{
"h_c":-1.0,
"nad_c":1.0,
"nadh_c":-1.0,
"td2ec44acylacp_c":-1.0,
"tettetcACP_c":1.0
},
"lower_bound":0.0,
"upper_bound":1000.0,
"gene_reaction_rule":"Rv1484",
"subsystem":"Mycolic acid pathway"
},
{
"id":"SSALy",
"name":"succinate-semialdehyde dehydrogenase (NADP)",
"metabolites":{
"h2o_c":-1.0,
"h_c":1.0,
"nadp_c":-1.0,
"nadph_c":1.0,
"succ_c":1.0,
"sucsal_c":-1.0
},
"lower_bound":-1000.0,
"upper_bound":1000.0,
"gene_reaction_rule":"Rv0234c or Rv1731",
"subsystem":"Alanine, aspartate and glutamate metabolism"
},
{
"id":"PDHcr",
"name":"Pyruvate dehydrogenase (dihydrolipoamide dehydrogenase) reversible",
"metabolites":{
"dhlam_c":-1.0,
"h_c":1.0,
"lpam_c":1.0,
"nad_c":-1.0,
"nadh_c":1.0
},
"lower_bound":-1000.0,
"upper_bound":1000.0,
"gene_reaction_rule":"Rv0462",
"subsystem":"Glycolysis / Gluconeogenesis"
},
{
"id":"PLSB21",
"name":"PLSB21",
"metabolites":{
"1palmgyc3p_c":1.0,
"ACP_c":1.0,
"glyc3p_c":-1.0,
"hdcaACP_c":-1.0
},
"lower_bound":0.0,
"upper_bound":1000.0,
"gene_reaction_rule":"Rv2482c",
"subsystem":"Lipid metabolism"
},
{
"id":"PLSB22",
"name":"PLSB22",
"metabolites":{
"1palmgyc3p_c":34.0,
"arachcoa_c":-1.0,
"coa_c":34.0,
"glyc3p_c":-34.0,
"hexccoa_c":-1.0,
"lgnccoa_c":-1.0,
"nondcacoa_c":-1.0,
"pmtcoa_c":-2.0,
"ptdcacoa_c":-27.0,
"stcoa_c":-1.0
},
"lower_bound":0.0,
"upper_bound":1000.0,
"gene_reaction_rule":"Rv2482c or Rv1551",
"subsystem":"Lipid metabolism"
},
{
"id":"GCCc",
"name":"glycine-cleavage complex",
"metabolites":{
"dhlpro_c":-1.0,
"h_c":1.0,
"lpro_c":1.0,
"nad_c":-1.0,
"nadh_c":1.0
},
"lower_bound":-1000.0,
"upper_bound":1000.0,
"gene_reaction_rule":"Rv3303c",
"subsystem":"Glycine, serine and threonine metabolism"
},
{
"id":"RPE",
"name":"ribulose 5-phosphate 3-epimerase",
"metabolites":{
"ru5p_c":-1.0,
"xu5p_c":1.0
},
"lower_bound":-1000.0,
"upper_bound":1000.0,
"gene_reaction_rule":"Rv1408",
"subsystem":"Pentose phosphate pathway"
},
{
"id":"PEPA",
"name":"MNXR86162",
"metabolites":{
"h2o_c":1.0,
"malt6p_c":1.0,
"malt_c":-1.0,
"pi_c":-1.0
},
"lower_bound":0.0,
"upper_bound":1000.0,
"gene_reaction_rule":"Rv0125",
"subsystem":"Starch and sucrose metabolism"
},
{
"id":"MYCOE",
"name":"MYCOE",
"metabolites":{
"ACP_c":-1.0,
"amycolate80_c":-0.317,
"amycolate82_c":-0.138,
"c78mycolateACP_c":1.0,
"h2o_c":1.0,
"mkmycolate_c":-0.117,
"mmycolate85_c":-0.131,
"mmycolate87_c":-0.152,
"mycolate_c":-0.145
},
"lower_bound":0.0,
"upper_bound":1000.0,
"gene_reaction_rule":"",
"subsystem":"Mycolic acid pathway"
},
{
"id":"FADD3414",
"name":"MNXR2010",
"metabolites":{
"amp_c":1.0,
"atp_c":-1.0,
"coa_c":-1.0,
"ocdce9coa_c":1.0,
"ocdcea_c":-1.0,
"ppi_c":1.0
},
"lower_bound":0.0,
"upper_bound":1000.0,
"gene_reaction_rule":"Rv0035 or Rv0099 or Rv0119 or Rv0166 or Rv0214 or Rv0270 or Rv0404 or Rv0551c or Rv0852 or Rv1058 or Rv1185c or Rv1193 or Rv1206 or Rv1427c or Rv1521 or Rv1529 or Rv1549 or Rv1550 or Rv1750c or Rv1925 or Rv2187 or Rv2505c or Rv2590 or Rv2930 or Rv2941 or Rv2948c or Rv2950c or Rv3089 or Rv3506 or Rv3513c or Rv3515c or Rv3561 or Rv3801c or Rv3826",
"subsystem":"Lipid metabolism"
},
{
"id":"PPNCL2",
"name":"phosphopantothenate-cysteine ligase",
"metabolites":{
"4ppan_c":-1.0,
"4ppcys_c":1.0,
"cmp_c":1.0,
"ctp_c":-1.0,
"cys__L_c":-1.0,
"ppi_c":1.0
},
"lower_bound":0.0,
"upper_bound":1000.0,
"gene_reaction_rule":"Rv1391",
"subsystem":"Pantothenate and CoA biosynthesis"
},
{
"id":"ACYP_2",
"name":"acylphosphatase (2)",
"metabolites":{
"ac_c":1.0,
"actp_c":-1.0,
"h2o_c":-1.0,
"pi_c":1.0
},
"lower_bound":0.0,
"upper_bound":1000.0,
"gene_reaction_rule":"Rv2922A",
"subsystem":"Pyruvate metabolism"
},
{
"id":"G1PTT",
"name":"glucose-1-phosphate thymidylyltransferase",
"metabolites":{
"dtdpglu_c":1.0,
"dttp_c":-1.0,
"g1p_c":-1.0,
"ppi_c":1.0
},
"lower_bound":0.0,
"upper_bound":1000.0,
"gene_reaction_rule":"Rv0334",
"subsystem":"Peptidoglycan and lipopolysaccharide biosynthesis"
},
{
"id":"TDPGDH",
"name":"dTDPglucose 4,6-dehydratase",
"metabolites":{
"dtdp4d6dg_c":1.0,
"dtdpglu_c":-1.0,
"h2o_c":1.0
},
"lower_bound":-1000.0,
"upper_bound":1000.0,
"gene_reaction_rule":"Rv3464 or Rv3634c or Rv3468c or Rv3784",
"subsystem":"Polyketide sugar unit biosynthesis"
},
{
"id":"METS",
"name":"methionine synthase",
"metabolites":{
"5mthf_c":-1.0,
"hcys__L_c":-1.0,
"met__L_c":1.0,
"thf_c":1.0
},
"lower_bound":-1000.0,
"upper_bound":1000.0,
"gene_reaction_rule":"Rv2124c and Rv1133c",
"subsystem":"Cysteine and methionine metabolism"
},
{
"id":"FADD5",
"name":"FADD5",
"metabolites":{
"amp_c":1.0,
"atp_c":-1.0,
"coa_c":-1.0,
"ddca_c":-1.0,
"ddcacoa_c":1.0,
"ppi_c":1.0
},
"lower_bound":0.0,
"upper_bound":1000.0,
"gene_reaction_rule":"Rv0035 or Rv0099 or Rv0119 or Rv0166 or Rv0214 or Rv0270 or Rv0404 or Rv0551c or Rv0852 or Rv1058 or Rv1185c or Rv1193 or Rv1206 or Rv1427c or Rv1521 or Rv1529 or Rv1549 or Rv1550 or Rv1750c or Rv1925 or Rv2187 or Rv2505c or Rv2590 or Rv2930 or Rv2941 or Rv2948c or Rv2950c or Rv3089 or Rv3506 or Rv3513c or Rv3515c or Rv3561 or Rv3801c or Rv3826",
"subsystem":"Lipid metabolism"
},
{
"id":"FADD4",
"name":"FADD4",
"metabolites":{
"amp_c":1.0,
"atp_c":-1.0,
"coa_c":1.0,
"dca_c":1.0,
"dcacoa_c":-1.0,
"h2o_c":-2.0,
"ppi_c":1.0
},
"lower_bound":0.0,
"upper_bound":1000.0,
"gene_reaction_rule":"Rv0035 or Rv0099 or Rv0119 or Rv0166 or Rv0214 or Rv0270 or Rv0404 or Rv0551c or Rv0852 or Rv1058 or Rv1185c or Rv1193 or Rv1206 or Rv1427c or Rv1521 or Rv1529 or Rv1549 or Rv1550 or Rv1750c or Rv1925 or Rv2187 or Rv2505c or Rv2590 or Rv2930 or Rv2941 or Rv2948c or Rv2950c or Rv3089 or Rv3506 or Rv3513c or Rv3515c or Rv3561 or Rv3801c or Rv3826",
"subsystem":"Lipid metabolism"
},
{
"id":"FACOAL140",
"name":"fatty-acid--CoA ligase (tetradecanoate)",
"metabolites":{
"amp_c":1.0,
"atp_c":-1.0,
"coa_c":-1.0,
"ppi_c":1.0,
"tdcoa_c":1.0,
"ttdca_c":-1.0
},
"lower_bound":0.0,
"upper_bound":1000.0,
"gene_reaction_rule":"Rv0035 or Rv0099 or Rv0119 or Rv0166 or Rv0214 or Rv0270 or Rv0404 or Rv0551c or Rv0852 or Rv1058 or Rv1185c or Rv1193 or Rv1206 or Rv1427c or Rv1521 or Rv1529 or Rv1549 or Rv1550 or Rv1750c or Rv1925 or Rv2187 or Rv2505c or Rv2590 or Rv2930 or Rv2941 or Rv2948c or Rv2950c or Rv3089 or Rv3506 or Rv3513c or Rv3515c or Rv3561 or Rv3801c or Rv3826",
"subsystem":"Lipid metabolism"
},
{
"id":"FAS56",
"name":"FAS56",
"metabolites":{
"bketoc24acylACPFAS_c":1.0,
"co2_c":1.0,
"malc22aclACPFAS_c":-1.0
},
"lower_bound":0.0,
"upper_bound":1000.0,
"gene_reaction_rule":"Rv2524c",
"subsystem":"Mycolic acid pathway"
},
{
"id":"NUO",
"name":"MNXR35685",
"metabolites":{
"h_c":-5.0,
"hr_e":4.0,
"nad_c":1.0,
"nadh_c":-1.0,
"q8_c":-1.0,
"q8h2_c":1.0
},
"lower_bound":0.0,
"upper_bound":1000.0,
"gene_reaction_rule":"Rv3145 and Rv3146 and Rv3147 and Rv3148 and Rv3149 and Rv3150 and Rv3151 and Rv3152 and Rv3153 and Rv3154 and Rv3155 and Rv3156 and Rv3157 and Rv3158",
"subsystem":"Respiratory chain"
},
{
"id":"METAT",
"name":"methionine adenosyltransferase",
"metabolites":{
"amet_c":1.0,
"atp_c":-1.0,
"h2o_c":-1.0,
"met__L_c":-1.0,
"pi_c":1.0,
"ppi_c":1.0
},
"lower_bound":0.0,
"upper_bound":1000.0,
"gene_reaction_rule":"Rv1392",
"subsystem":"Cysteine and methionine metabolism"
},
{
"id":"FADD3",
"name":"MNXR22341",
"metabolites":{
"amp_c":1.0,
"atp_c":-1.0,
"coa_c":-1.0,
"hip_c":-1.0,
"hipcoa_c":1.0,
"ppi_c":1.0
},
"lower_bound":0.0,
"upper_bound":1000.0,
"gene_reaction_rule":"(Rv3551 and Rv3552) or Rv3561",
"subsystem":"Cholesterol degradation"
},
{
"id":"PPAKr",
"name":"Propionate kinase",
"metabolites":{
"adp_c":1.0,
"atp_c":-1.0,
"ppa_c":-1.0,
"ppap_c":1.0
},
"lower_bound":0.0,
"upper_bound":1000.0,
"gene_reaction_rule":"Rv0409",
"subsystem":"Propanoate metabolism"
},
{
"id":"PIME1",
"name":"PIME1",
"metabolites":{
"Ac1PIM4_c":-1.0,
"Ac1PIM5_c":1.0,
"gdp_c":1.0,
"gdpmann_c":-1.0
},
"lower_bound":0.0,
"upper_bound":1000.0,
"gene_reaction_rule":"Rv1159",
"subsystem":"Phosphatidyl inositol mannoside biosynthesis"
},
{
"id":"CYTK2",
"name":"cytidylate kinase (dCMP)",
"metabolites":{
"adp_c":1.0,
"atp_c":-1.0,
"dcdp_c":1.0,
"dcmp_c":-1.0
},
"lower_bound":-1000.0,
"upper_bound":1000.0,
"gene_reaction_rule":"Rv1712",
"subsystem":"Pyrimidine metabolism"
},
{
"id":"GLYCK",
"name":"glycerate kinase",
"metabolites":{
"3pg_c":1.0,
"adp_c":1.0,
"atp_c":-1.0,
"glyc__R_c":-1.0
},
"lower_bound":0.0,
"upper_bound":1000.0,
"gene_reaction_rule":"Rv2205c",
"subsystem":"Glycine, serine and threonine metabolism"
},
{
"id":"PIMeE2",
"name":"PIME2",
"metabolites":{
"Ac2PIM4_c":-1.0,
"Ac2PIM5_c":1.0,
"gdp_c":1.0,
"gdpmann_c":-1.0
},
"lower_bound":0.0,
"upper_bound":1000.0,
"gene_reaction_rule":"Rv1159",
"subsystem":"Phosphatidyl inositol mannoside biosynthesis"
},
{
"id":"RBFSa",
"name":"riboflavin synthase",
"metabolites":{
"4r5au_c":-1.0,
"db4p_c":-1.0,
"dmlz_c":1.0,
"h2o_c":2.0,
"pi_c":1.0
},
"lower_bound":0.0,
"upper_bound":1000.0,
"gene_reaction_rule":"Rv1416",
"subsystem":"Riboflavin metabolism"
},
{
"id":"FADD8",
"name":"FADD8",
"metabolites":{
"amp_c":1.0,
"atp_c":-1.0,
"coa_c":1.0,
"h2o_c":-2.0,
"ppi_c":1.0,
"tdcoa_c":-1.0,
"ttdca_c":1.0
},
"lower_bound":0.0,
"upper_bound":1000.0,
"gene_reaction_rule":"Rv0035 or Rv0099 or Rv0119 or Rv0166 or Rv0214 or Rv0270 or Rv0404 or Rv0551c or Rv0852 or Rv1058 or Rv1185c or Rv1193 or Rv1206 or Rv1427c or Rv1521 or Rv1529 or Rv1549 or Rv1550 or Rv1750c or Rv1925 or Rv2187 or Rv2505c or Rv2590 or Rv2930 or Rv2941 or Rv2948c or Rv2950c or Rv3089 or Rv3506 or Rv3513c or Rv3515c or Rv3561 or Rv3801c or Rv3826",
"subsystem":"Lipid metabolism"
},
{
"id":"CHLabc_rev",
"name":"T00114b",
"metabolites":{
"adp_c":1.0,
"atp_c":-1.0,
"chol_c":-1.0,
"chol_e":1.0,
"h2o_c":-1.0,
"pi_c":1.0
},
"lower_bound":0.0,
"upper_bound":1000.0,
"gene_reaction_rule":"Rv3756c and Rv3757c and Rv3758c and Rv3759c",
"subsystem":"Transport"
},
{
"id":"UREA",
"name":"urease",
"metabolites":{
"co2_c":1.0,
"h2o_c":-1.0,
"nh3_c":2.0,
"urea_c":-1.0
},
"lower_bound":0.0,
"upper_bound":1000.0,
"gene_reaction_rule":"Rv1850 and Rv1849 and Rv1848 and Rv1853 and Rv1851 and Rv1852",
"subsystem":"Purine metabolism"
},
{
"id":"ANS",
"name":"anthranilate synthase",
"metabolites":{
"anth_c":1.0,
"chor_c":-1.0,
"gln__L_c":-1.0,
"glu__L_c":1.0,
"pyr_c":1.0
},
"lower_bound":0.0,
"upper_bound":1000.0,
"gene_reaction_rule":"Rv1609",
"subsystem":"Phenylalanine, tyrosine and tryptophan biosynthesis"
},
{
"id":"GTPDPK",
"name":"GTP diphosphokinase",
"metabolites":{
"amp_c":1.0,
"atp_c":-1.0,
"gdptp_c":1.0,
"gtp_c":-1.0
},
"lower_bound":0.0,
"upper_bound":1000.0,
"gene_reaction_rule":"Rv2583c",
"subsystem":"Purine metabolism"
},
{
"id":"ADCS",
"name":"4-amino-4-deoxychorismate synthase",
"metabolites":{
"4adcho_c":1.0,
"chor_c":-1.0,
"gln__L_c":-1.0,
"glu__L_c":1.0
},
"lower_bound":0.0,
"upper_bound":1000.0,
"gene_reaction_rule":"Rv0013",
"subsystem":"Folate biosynthesis"
},
{
"id":"ANPRT",
"name":"anthranilate phosphoribosyltransferase",
"metabolites":{
"anth_c":-1.0,
"ppi_c":1.0,
"pran_c":1.0,
"prpp_c":-1.0
},
"lower_bound":0.0,
"upper_bound":1000.0,
"gene_reaction_rule":"Rv2192c",
"subsystem":"Phenylalanine, tyrosine and tryptophan biosynthesis"
},
{
"id":"KSTD",
"name":"MNXR85993",
"metabolites":{
"andrs14dn317dn_c":1.0,
"andrstndn_c":-1.0,
"h_c":1.0,
"nad_c":-1.0,
"nadh_c":1.0
},
"lower_bound":0.0,
"upper_bound":1000.0,
"gene_reaction_rule":"Rv3537",
"subsystem":"Cholesterol degradation"
},
{
"id":"CTPS1",
"name":"CTP synthase (NH3)",
"metabolites":{
"adp_c":1.0,
"atp_c":-1.0,
"ctp_c":1.0,
"nh3_c":-1.0,
"pi_c":1.0,
"utp_c":-1.0
},
"lower_bound":0.0,
"upper_bound":1000.0,
"gene_reaction_rule":"Rv1699",
"subsystem":"Pyrimidine metabolism"
},
{
"id":"CTPS2",
"name":"CTP synthase (glutamine)",
"metabolites":{
"adp_c":1.0,
"atp_c":-1.0,
"ctp_c":1.0,
"gln__L_c":-1.0,
"glu__L_c":1.0,
"h2o_c":-1.0,
"pi_c":1.0,
"utp_c":-1.0
},
"lower_bound":0.0,
"upper_bound":1000.0,
"gene_reaction_rule":"Rv1699",
"subsystem":"Pyrimidine metabolism"
},
{
"id":"PTA2",
"name":"Phosphate acetyltransferase",
"metabolites":{
"coa_c":-1.0,
"pi_c":1.0,
"ppap_c":-1.0,
"ppcoa_c":1.0
},
"lower_bound":-1000.0,
"upper_bound":1000.0,
"gene_reaction_rule":"Rv0408",
"subsystem":"Lipid metabolism"
},
{
"id":"SUCCabc",
"name":"Succinate transport via ABC system",
"metabolites":{
"adp_c":1.0,
"atp_c":-1.0,
"h2o_c":-1.0,
"pi_c":1.0,
"succ_c":1.0,
"succ_e":-1.0
},
"lower_bound":0.0,
"upper_bound":1000.0,
"gene_reaction_rule":"Rv2443",
"subsystem":"Transport"
},
{
"id":"ASNabc_rev",
"name":"T00152b",
"metabolites":{
"adp_c":1.0,
"asn_c":-1.0,
"asn_e":1.0,
"atp_c":-1.0,
"h2o_c":-1.0,
"pi_c":1.0
},
"lower_bound":0.0,
"upper_bound":1000.0,
"gene_reaction_rule":"Rv0346c",
"subsystem":"Transport"
},
{
"id":"ASNabc",
"name":"T00152a",
"metabolites":{
"adp_c":1.0,
"asn_c":1.0,
"asn_e":-1.0,
"atp_c":-1.0,
"h2o_c":-1.0,
"pi_c":1.0
},
"lower_bound":0.0,
"upper_bound":1000.0,
"gene_reaction_rule":"Rv0346c",
"subsystem":"Transport"
},
{
"id":"XTSNH",
"name":"Xanthosine hydrolase",
"metabolites":{
"h2o_c":-1.0,
"rib__D_c":1.0,
"xan_c":1.0,
"xtsn_c":-1.0
},
"lower_bound":0.0,
"upper_bound":1000.0,
"gene_reaction_rule":"",
"subsystem":"Purine metabolism"
},
{
"id":"MACCOAT",
"name":"2-Methylacetyl-CoA thiolase",
"metabolites":{
"2maacoa_c":-1.0,
"accoa_c":1.0,
"coa_c":-1.0,
"ppcoa_c":1.0
},
"lower_bound":-1000.0,
"upper_bound":1000.0,
"gene_reaction_rule":"Rv0859 or Rv1074c or Rv1323",
"subsystem":"Valine, leucine and isoleucine degradation"
},
{
"id":"MTHF1",
"name":"MTHF1",
"metabolites":{
"5mthf_c":1.0,
"fad_c":1.0,
"fadh2_c":-1.0,
"mlthf_c":-1.0
},
"lower_bound":0.0,
"upper_bound":1000.0,
"gene_reaction_rule":"",
"subsystem":"Cysteine and methionine metabolism"
},
{
"id":"FAS60",
"name":"FAS60",
"metabolites":{
"c24acylACPFAS_c":-1.0,
"coa_c":1.0,
"malc24aclACPFAS_c":1.0,
"malcoa_c":-1.0
},
"lower_bound":0.0,
"upper_bound":1000.0,
"gene_reaction_rule":"Rv2524c",
"subsystem":"Mycolic acid pathway"
},
{
"id":"HISabc_rev",
"name":"T00135b",
"metabolites":{
"adp_c":1.0,
"atp_c":-1.0,
"h2o_c":-1.0,
"his__L_c":-1.0,
"his__L_e":1.0,
"pi_c":1.0
},
"lower_bound":0.0,
"upper_bound":1000.0,
"gene_reaction_rule":"",
"subsystem":"Transport"
},
{
"id":"NTPTP1",
"name":"Nucleoside triphosphate tripolyhydrolase",
"metabolites":{
"dgsn_c":1.0,
"dgtp_c":-1.0,
"h2o_c":-1.0,
"pppi_c":1.0
},
"lower_bound":-1000.0,
"upper_bound":1000.0,
"gene_reaction_rule":"Rv2344c",
"subsystem":"Purine metabolism"
},
{
"id":"NOt",
"name":"NO transport (diffusion)",
"metabolites":{
"no_c":1.0,
"no_e":-1.0
},
"lower_bound":-1000.0,
"upper_bound":1000.0,
"gene_reaction_rule":"",
"subsystem":"Transport"
},
{
"id":"CYTD",
"name":"cytidine deaminase",
"metabolites":{
"cytd_c":-1.0,
"h2o_c":-1.0,
"nh3_c":1.0,
"uri_c":1.0
},
"lower_bound":-1000.0,
"upper_bound":1000.0,
"gene_reaction_rule":"Rv3315c",
"subsystem":"Pyrimidine metabolism"
},
{
"id":"R05224",
"name":"Hydrogenobyrinate  <=> Hydrogenobyrinate a,c diamide",
"metabolites":{
"adp_c":2.0,
"atp_c":-2.0,
"gln__L_c":-2.0,
"glu__L_c":2.0,
"h2o_c":-2.0,
"hgbam_c":1.0,
"hgbyr_c":-1.0,
"pi_c":2.0
},
"lower_bound":0.0,
"upper_bound":1000.0,
"gene_reaction_rule":"Rv2848c",
"subsystem":"Cofactor biosynthesis"
},
{
"id":"PAPA52",
"name":"PAPA52",
"metabolites":{
"ACP_c":2.0,
"mycocerosoylacp_c":-2.0,
"ppdimb_c":1.0,
"pphthdl_c":-1.0
},
"lower_bound":0.0,
"upper_bound":1000.0,
"gene_reaction_rule":"Rv2939",
"subsystem":"Dimycocerosate ester biosynthesis"
},
{
"id":"URAt2",
"name":"uracil transport in via proton symport",
"metabolites":{
"h_c":-1.0,
"h_e":1.0,
"ura_c":1.0,
"ura_e":-1.0
},
"lower_bound":-1000.0,
"upper_bound":1000.0,
"gene_reaction_rule":"",
"subsystem":"Transport"
},
{
"id":"PAPA51",
"name":"PAPA51",
"metabolites":{
"ACP_c":2.0,
"mycocerosoylacp_c":-2.0,
"pdimb_c":1.0,
"phthdl_c":-1.0
},
"lower_bound":0.0,
"upper_bound":1000.0,
"gene_reaction_rule":"Rv2939",
"subsystem":"Dimycocerosate ester biosynthesis"
},
{
"id":"TYRA",
"name":"MNXR4402",
"metabolites":{
"2h34hppr_c":1.0,
"co2_c":1.0,
"h_c":1.0,
"nad_c":-1.0,
"nadh_c":1.0,
"pphn_c":-1.0
},
"lower_bound":0.0,
"upper_bound":1000.0,
"gene_reaction_rule":"Rv3754",
"subsystem":"Phenylalanine, tyrosine and tryptophan biosynthesis"
},
{
"id":"CYTK1",
"name":"cytidylate kinase (CMP)",
"metabolites":{
"adp_c":1.0,
"atp_c":-1.0,
"cdp_c":1.0,
"cmp_c":-1.0
},
"lower_bound":-1000.0,
"upper_bound":1000.0,
"gene_reaction_rule":"Rv1712",
"subsystem":"Pyrimidine metabolism"
},
{
"id":"PDX5POi",
"name":"pyridoxine 5'-phosphate oxidase",
"metabolites":{
"h2o2_c":1.0,
"o2_c":-1.0,
"pdx5p_c":-1.0,
"pydx5p_c":1.0
},
"lower_bound":-1000.0,
"upper_bound":1000.0,
"gene_reaction_rule":"Rv2607",
"subsystem":"Pyridoxine metabolism"
},
{
"id":"PYAM5PO",
"name":"pyridoxamine 5'-phosphate oxidase",
"metabolites":{
"h2o2_c":1.0,
"h2o_c":-1.0,
"nh3_c":1.0,
"o2_c":-1.0,
"pyam5p_c":-1.0,
"pydx5p_c":1.0
},
"lower_bound":-1000.0,
"upper_bound":1000.0,
"gene_reaction_rule":"Rv2607",
"subsystem":"Pyridoxine metabolism"
},
{
"id":"GLUDC",
"name":"Glutamate Decarboxylase",
"metabolites":{
"4abut_c":1.0,
"co2_c":1.0,
"glu__L_c":-1.0
},
"lower_bound":0.0,
"upper_bound":1000.0,
"gene_reaction_rule":"Rv3432c",
"subsystem":"Alanine, aspartate and glutamate metabolism"
},
{
"id":"FADD3419",
"name":"FADD3419",
"metabolites":{
"amp_c":1.0,
"atp_c":-1.0,
"coa_c":1.0,
"h2o_c":-2.0,
"hdca_c":1.0,
"pmtcoa_c":-1.0,
"ppi_c":1.0
},
"lower_bound":0.0,
"upper_bound":1000.0,
"gene_reaction_rule":"Rv0035 or Rv0099 or Rv0119 or Rv0166 or Rv0214 or Rv0270 or Rv0404 or Rv0551c or Rv0852 or Rv1058 or Rv1185c or Rv1193 or Rv1206 or Rv1427c or Rv1521 or Rv1529 or Rv1549 or Rv1550 or Rv1750c or Rv1925 or Rv2187 or Rv2505c or Rv2590 or Rv2930 or Rv2941 or Rv2948c or Rv2950c or Rv3089 or Rv3506 or Rv3513c or Rv3515c or Rv3561 or Rv3801c or Rv3826",
"subsystem":"Lipid metabolism"
},
{
"id":"ARGabc_rev",
"name":"MNXR785",
"metabolites":{
"adp_c":1.0,
"arg__L_c":-1.0,
"arg__L_e":1.0,
"atp_c":-1.0,
"h2o_c":-1.0,
"pi_c":1.0
},
"lower_bound":0.0,
"upper_bound":1000.0,
"gene_reaction_rule":"Rv0522 or Rv2320c or Rv3253c or Rv1999c or Rv1979c",
"subsystem":"Transport"
},
{
"id":"ARGabc",
"name":"L-arginine transport via ABC system",
"metabolites":{
"adp_c":1.0,
"arg__L_c":1.0,
"arg__L_e":-1.0,
"atp_c":-1.0,
"h2o_c":-1.0,
"pi_c":1.0
},
"lower_bound":0.0,
"upper_bound":1000.0,
"gene_reaction_rule":"Rv0522 or Rv2320c or Rv3253c or Rv1999c or Rv1979c",
"subsystem":"Transport"
},
{
"id":"HIAt",
"name":"THIA",
"metabolites":{
"hia_c":1.0,
"hia_e":-1.0
},
"lower_bound":-1000.0,
"upper_bound":1000.0,
"gene_reaction_rule":"",
"subsystem":"Transport"
},
{
"id":"CITL",
"name":"Citrate lyase",
"metabolites":{
"ac_c":1.0,
"cit_c":-1.0,
"oaa_c":1.0
},
"lower_bound":0.0,
"upper_bound":1000.0,
"gene_reaction_rule":"Rv3075c or Rv2498c",
"subsystem":"Citrate cycle (TCA cycle)"
},
{
"id":"FABD6",
"name":"FABD6",
"metabolites":{
"ACP_c":1.0,
"behenACP_c":-1.0,
"behencoa_c":1.0,
"coa_c":-1.0
},
"lower_bound":-1000.0,
"upper_bound":1000.0,
"gene_reaction_rule":"(Rv2243 or Rv0649) and Rv2244",
"subsystem":"Lipid metabolism"
},
{
"id":"OXCDC",
"name":"Oxalyl-CoA decarboxylase",
"metabolites":{
"co2_c":1.0,
"forcoa_c":1.0,
"oxalcoa_c":-1.0
},
"lower_bound":-1000.0,
"upper_bound":1000.0,
"gene_reaction_rule":"Rv0118c",
"subsystem":"Glyoxylate and dicarboxylate metabolism"
},
{
"id":"THDPS",
"name":"tetrahydrodipicolinate succinylase",
"metabolites":{
"coa_c":1.0,
"h2o_c":-1.0,
"sl2a6o_c":1.0,
"succoa_c":-1.0,
"thdp_c":-1.0
},
"lower_bound":0.0,
"upper_bound":1000.0,
"gene_reaction_rule":"Rv1201c",
"subsystem":"Lysine biosynthesis"
},
{
"id":"ASPO6",
"name":"L-aspartate oxidase",
"metabolites":{
"asp__L_c":-1.0,
"h2o2_c":1.0,
"iasp_c":1.0,
"o2_c":-1.0
},
"lower_bound":0.0,
"upper_bound":1000.0,
"gene_reaction_rule":"Rv1595",
"subsystem":"Quinolinate biosynthesis"
},
{
"id":"IMPC",
"name":"IMP cyclohydrolase",
"metabolites":{
"fprica_c":-1.0,
"h2o_c":1.0,
"imp_c":1.0
},
"lower_bound":-1000.0,
"upper_bound":1000.0,
"gene_reaction_rule":"Rv0957",
"subsystem":"Purine metabolism"
},
{
"id":"PC6AR",
"name":"precorrin-6A reductase",
"metabolites":{
"h_c":-1.0,
"nadp_c":1.0,
"nadph_c":-1.0,
"pre6a_c":-1.0,
"pre6b_c":1.0
},
"lower_bound":0.0,
"upper_bound":1000.0,
"gene_reaction_rule":"Rv2070c",
"subsystem":"Cofactor biosynthesis"
},
{
"id":"AICART",
"name":"phosphoribosylaminoimidazolecarboxamide formyltransferase",
"metabolites":{
"10fthf_c":-1.0,
"aicar_c":-1.0,
"fprica_c":1.0,
"thf_c":1.0
},
"lower_bound":-1000.0,
"upper_bound":1000.0,
"gene_reaction_rule":"Rv0957",
"subsystem":"Purine metabolism"
},
{
"id":"ASPO5",
"name":"L-aspartate oxidase",
"metabolites":{
"asp__L_c":-1.0,
"fum_c":-1.0,
"iasp_c":1.0,
"succ_c":1.0
},
"lower_bound":0.0,
"upper_bound":1000.0,
"gene_reaction_rule":"Rv1595",
"subsystem":"Alanine, aspartate and glutamate metabolism"
},
{
"id":"FABH",
"name":"FABH",
"metabolites":{
"bketoc18acylACP_c":1.0,
"co2_c":1.0,
"coa_c":1.0,
"malACP_c":-1.0,
"pmtcoa_c":-1.0
},
"lower_bound":0.0,
"upper_bound":1000.0,
"gene_reaction_rule":"Rv0533c",
"subsystem":"Mycolic acid pathway"
},
{
"id":"MTAP",
"name":"5'-methylthioadenosine phosphorylase",
"metabolites":{
"5mdr1p_c":1.0,
"5mta_c":-1.0,
"ade_c":1.0,
"pi_c":-1.0
},
"lower_bound":0.0,
"upper_bound":1000.0,
"gene_reaction_rule":"Rv0535",
"subsystem":"Cysteine and methionine metabolism"
},
{
"id":"L_LACDcm",
"name":"L  LACDcm",
"metabolites":{
"fmn_c":-1.0,
"fmnh2_c":1.0,
"lac__L_c":-1.0,
"pyr_c":1.0
},
"lower_bound":-1000.0,
"upper_bound":1000.0,
"gene_reaction_rule":"Rv1872c or Rv0694",
"subsystem":"Pyruvate metabolism"
},
{
"id":"LYSDC",
"name":"lysine decarboxylase",
"metabolites":{
"15dap_c":1.0,
"co2_c":1.0,
"lys__L_c":-1.0
},
"lower_bound":0.0,
"upper_bound":1000.0,
"gene_reaction_rule":"Rv2531c",
"subsystem":"Lysine biosynthesis"
},
{
"id":"SHSL2r",
"name":"O-succinylhomoserine lyase (H2S)",
"metabolites":{
"h2s_c":-1.0,
"hcys__L_c":1.0,
"succ_c":1.0,
"suchms_c":-1.0
},
"lower_bound":0.0,
"upper_bound":1000.0,
"gene_reaction_rule":"Rv0391",
"subsystem":"Cysteine and methionine metabolism"
},
{
"id":"RPI",
"name":"ribose-5-phosphate isomerase",
"metabolites":{
"r5p_c":1.0,
"ru5p_c":-1.0
},
"lower_bound":-1000.0,
"upper_bound":1000.0,
"gene_reaction_rule":"Rv2465c",
"subsystem":"Pentose phosphate pathway"
},
{
"id":"TRPt2r",
"name":"L-tryptophan reversible transport via proton symport",
"metabolites":{
"h_c":-1.0,
"h_e":1.0,
"trp__L_c":1.0,
"trp__L_e":-1.0
},
"lower_bound":-1000.0,
"upper_bound":1000.0,
"gene_reaction_rule":"",
"subsystem":"Transport"
},
{
"id":"GUAt",
"name":"Guanine transport",
"metabolites":{
"gua_c":1.0,
"gua_e":-1.0
},
"lower_bound":-1000.0,
"upper_bound":1000.0,
"gene_reaction_rule":"",
"subsystem":"Transport"
},
{
"id":"UDPGD",
"name":"UDPglucose 6-dehydrogenase",
"metabolites":{
"h2o_c":-1.0,
"h_c":2.0,
"nad_c":-2.0,
"nadh_c":2.0,
"udpg_c":-1.0,
"udpglcur_c":1.0
},
"lower_bound":-1000.0,
"upper_bound":1000.0,
"gene_reaction_rule":"Rv0322",
"subsystem":"Pentose and glucuronate interconversions"
},
{
"id":"FOLD3",
"name":"dihydropteroate synthase",
"metabolites":{
"4abz_c":-1.0,
"6hmhpt_c":-1.0,
"dhpt_c":1.0,
"h2o_c":1.0
},
"lower_bound":0.0,
"upper_bound":1000.0,
"gene_reaction_rule":"Rv3608c or Rv1207",
"subsystem":"Folate biosynthesis"
},
{
"id":"METSOXR1",
"name":"L-methionine-S-oxide reductase",
"metabolites":{
"h2o_c":-1.0,
"met__L_c":-1.0,
"metsox_S__L_c":1.0,
"trdox_c":-1.0,
"trdrd_c":1.0
},
"lower_bound":-1000.0,
"upper_bound":1000.0,
"gene_reaction_rule":"Rv0137c",
"subsystem":"Cysteine and methionine metabolism"
},
{
"id":"PPCOAC_opposite",
"name":"ACCD23",
"metabolites":{
"adp_c":-1.0,
"atp_c":1.0,
"co2_c":1.0,
"h2o_c":1.0,
"mmcoa__S_c":-1.0,
"pi_c":-1.0,
"ppcoa_c":1.0
},
"lower_bound":0.0,
"upper_bound":1000.0,
"gene_reaction_rule":"Rv0973c and Rv0974c",
"subsystem":"Lipid metabolism"
},
{
"id":"PPCOAC",
"name":"Propionyl-CoA carboxylase",
"metabolites":{
"adp_c":1.0,
"atp_c":-1.0,
"h_c":-1.0,
"hco3_c":-1.0,
"mmcoa__S_c":1.0,
"pi_c":1.0,
"ppcoa_c":-1.0
},
"lower_bound":0.0,
"upper_bound":1000.0,
"gene_reaction_rule":"Rv3285 and Rv3280 and Rv3281",
"subsystem":"Fatty acid biosynthesis"
},
{
"id":"MAGD",
"name":"MAGD",
"metabolites":{
"arach_c":1.0,
"glyc_c":10.0,
"h2o_c":-10.0,
"hdca_c":2.0,
"hexc_c":1.0,
"lgnc_c":1.0,
"mag_c":-10.0,
"nondca_c":1.0,
"ocdca_c":3.0,
"ptdca_c":1.0
},
"lower_bound":0.0,
"upper_bound":1000.0,
"gene_reaction_rule":"Rv0183 or Rv2854",
"subsystem":"Lipid metabolism"
},
{
"id":"RNDR4",
"name":"ribonucleoside-diphosphate reductase (UDP)",
"metabolites":{
"dudp_c":1.0,
"h2o_c":1.0,
"trdox_c":1.0,
"trdrd_c":-1.0,
"udp_c":-1.0
},
"lower_bound":0.0,
"upper_bound":1000.0,
"gene_reaction_rule":"(Rv3051c and Rv3048c) or (Rv0570 and Rv1981c)",
"subsystem":"Pyrimidine metabolism"
},
{
"id":"NADDP",
"name":"NAD diphosphatase",
"metabolites":{
"amp_c":1.0,
"h2o_c":-1.0,
"h_c":1.0,
"nad_c":-1.0,
"nmn_c":1.0
},
"lower_bound":0.0,
"upper_bound":1000.0,
"gene_reaction_rule":"Rv3199c",
"subsystem":"Nicotinate and nicotinamide metabolism"
},
{
"id":"COCHL",
"name":"cobaltochelatase",
"metabolites":{
"adp_c":1.0,
"atp_c":-1.0,
"co2dam_c":1.0,
"cobalt2_c":-1.0,
"h2o_c":-1.0,
"h_c":1.0,
"hgbam_c":-1.0,
"pi_c":1.0
},
"lower_bound":0.0,
"upper_bound":1000.0,
"gene_reaction_rule":"Rv2062c",
"subsystem":"Cofactor biosynthesis"
},
{
"id":"AGDC",
"name":"N-acetylglucosamine-6-phosphate deacetylase",
"metabolites":{
"ac_c":1.0,
"acgam6p_c":-1.0,
"gam6p_c":1.0,
"h2o_c":-1.0
},
"lower_bound":-1000.0,
"upper_bound":1000.0,
"gene_reaction_rule":"Rv3332",
"subsystem":"Amino sugar and nucleotide sugar metabolism"
},
{
"id":"COB2",
"name":"MNXR84736",
"metabolites":{
"cbl1_c":2.0,
"cbl2_c":-2.0,
"h_c":-1.0,
"nad_c":1.0,
"nadh_c":-1.0
},
"lower_bound":-1000.0,
"upper_bound":1000.0,
"gene_reaction_rule":"",
"subsystem":"Cofactor biosynthesis"
},
{
"id":"CBL2OR",
"name":"NADH:cob(III)alamine oxidoreductase",
"metabolites":{
"aqcobal_c":-2.0,
"cbl2_c":2.0,
"h2o_c":2.0,
"h_c":1.0,
"nad_c":1.0,
"nadh_c":-1.0
},
"lower_bound":-1000.0,
"upper_bound":1000.0,
"gene_reaction_rule":"",
"subsystem":"Cofactor biosynthesis"
},
{
"id":"CHOLK",
"name":"Choline kinase",
"metabolites":{
"adp_c":1.0,
"atp_c":-1.0,
"chol_c":-1.0,
"cholp_c":1.0
},
"lower_bound":-1000.0,
"upper_bound":1000.0,
"gene_reaction_rule":"Rv3817",
"subsystem":"Glycerophospholipid metabolism"
},
{
"id":"MICITDr",
"name":"2-methylisocitrate dehydratase",
"metabolites":{
"2mcacn_c":-1.0,
"h2o_c":-1.0,
"micit_c":1.0
},
"lower_bound":-1000.0,
"upper_bound":1000.0,
"gene_reaction_rule":"Rv1475c",
"subsystem":"Methylcitrate cycle"
},
{
"id":"CYRDAR",
"name":"cob(II)yrinic acid a,c-diamide reductase",
"metabolites":{
"co1dam_c":1.0,
"co2dam_c":-1.0
},
"lower_bound":0.0,
"upper_bound":1000.0,
"gene_reaction_rule":"",
"subsystem":"Cofactor biosynthesis"
},
{
"id":"PNP",
"name":"purine-nucleoside phosphorylase",
"metabolites":{
"h_c":-1.0,
"ncam_c":-1.0,
"pi_c":1.0,
"r1p_c":-1.0,
"rnam_c":1.0
},
"lower_bound":0.0,
"upper_bound":1000.0,
"gene_reaction_rule":"Rv3307",
"subsystem":"Nicotinate and nicotinamide metabolism"
},
{
"id":"P5CD",
"name":"1-pyrroline-5-carboxylate dehydrogenase",
"metabolites":{
"1pyr5c_c":-1.0,
"glu__L_c":1.0,
"h2o_c":-2.0,
"h_c":1.0,
"nad_c":-1.0,
"nadh_c":1.0
},
"lower_bound":0.0,
"upper_bound":1000.0,
"gene_reaction_rule":"Rv1187",
"subsystem":"Alanine, aspartate and glutamate metabolism"
},
{
"id":"ACONTb",
"name":"aconitase (half-reaction B, Isocitrate hydro-lyase)",
"metabolites":{
"acon__C_c":-1.0,
"h2o_c":-1.0,
"icit_c":1.0
},
"lower_bound":-1000.0,
"upper_bound":1000.0,
"gene_reaction_rule":"Rv1475c",
"subsystem":"Citrate cycle (TCA cycle)"
},
{
"id":"NACt",
"name":"Nicotinic acid transport",
"metabolites":{
"nac_c":1.0,
"nac_e":-1.0
},
"lower_bound":-1000.0,
"upper_bound":1000.0,
"gene_reaction_rule":"",
"subsystem":"Transport"
},
{
"id":"TMDS",
"name":"thymidylate synthase",
"metabolites":{
"dhf_c":1.0,
"dtmp_c":1.0,
"dump_c":-1.0,
"mlthf_c":-1.0
},
"lower_bound":-1000.0,
"upper_bound":1000.0,
"gene_reaction_rule":"Rv2764c",
"subsystem":"Pyrimidine metabolism"
},
{
"id":"COt",
"name":"CO transporter via diffusion",
"metabolites":{
"co_c":1.0,
"co_e":-1.0
},
"lower_bound":-1000.0,
"upper_bound":1000.0,
"gene_reaction_rule":"",
"subsystem":"Transport"
},
{
"id":"DDPA",
"name":"3-deoxy-D-arabino-heptulosonate 7-phosphate synthetase",
"metabolites":{
"2dda7p_c":1.0,
"e4p_c":-1.0,
"h2o_c":-1.0,
"pep_c":-1.0,
"pi_c":1.0
},
"lower_bound":0.0,
"upper_bound":1000.0,
"gene_reaction_rule":"Rv2178c",
"subsystem":"Phenylalanine, tyrosine and tryptophan biosynthesis"
},
{
"id":"OPP",
"name":"R05611",
"metabolites":{
"hepdp_c":-1.0,
"ipdp_c":-1.0,
"octdp_c":1.0,
"ppi_c":1.0
},
"lower_bound":0.0,
"upper_bound":1000.0,
"gene_reaction_rule":"",
"subsystem":"Menaquinone biosynthesis"
},
{
"id":"PKS121",
"name":"PKS121",
"metabolites":{
"co2_c":10.0,
"coa_c":11.0,
"h2o_c":9.0,
"h_c":-20.0,
"hxcoa_c":-1.0,
"malcoa_c":-5.0,
"mmcoa__S_c":-5.0,
"nadp_c":20.0,
"nadph_c":-20.0,
"pmtri_c":1.0
},
"lower_bound":0.0,
"upper_bound":1000.0,
"gene_reaction_rule":"Rv2048c",
"subsystem":"Lipid metabolism"
},
{
"id":"PKS122",
"name":"PKS122",
"metabolites":{
"coa_c":-1.0,
"h2o_c":1.0,
"pmtri_c":-1.0,
"pmtricoa_c":1.0
},
"lower_bound":0.0,
"upper_bound":1000.0,
"gene_reaction_rule":"Rv2048c",
"subsystem":"Lipid metabolism"
},
{
"id":"ACONTa",
"name":"aconitase (half-reaction A, Citrate hydro-lyase)",
"metabolites":{
"acon__C_c":1.0,
"cit_c":-1.0,
"h2o_c":1.0
},
"lower_bound":-1000.0,
"upper_bound":1000.0,
"gene_reaction_rule":"Rv1475c",
"subsystem":"Citrate cycle (TCA cycle)"
},
{
"id":"ADK1",
"name":"adenylate kinase",
"metabolites":{
"adp_c":2.0,
"amp_c":-1.0,
"atp_c":-1.0
},
"lower_bound":-1000.0,
"upper_bound":1000.0,
"gene_reaction_rule":"Rv0733",
"subsystem":"Purine metabolism"
},
{
"id":"Cuabc",
"name":"Copper transport via ABC system",
"metabolites":{
"adp_c":1.0,
"atp_c":-1.0,
"cu2_c":1.0,
"cu2_e":-1.0,
"h2o_c":-1.0,
"pi_c":1.0
},
"lower_bound":0.0,
"upper_bound":1000.0,
"gene_reaction_rule":"Rv0092 or Rv0103c",
"subsystem":"Transport"
},
{
"id":"Cut1",
"name":"Copper export via ATPase",
"metabolites":{
"adp_c":1.0,
"atp_c":-1.0,
"cu2_c":-1.0,
"cu2_e":1.0,
"h2o_c":-1.0,
"pi_c":1.0
},
"lower_bound":0.0,
"upper_bound":1000.0,
"gene_reaction_rule":"Rv0092 or Rv0103c",
"subsystem":"Transport"
},
{
"id":"OXGDC",
"name":"2-oxoglutarate decarboxylase",
"metabolites":{
"akg_c":-1.0,
"co2_c":1.0,
"sucsal_c":1.0
},
"lower_bound":0.0,
"upper_bound":1000.0,
"gene_reaction_rule":"Rv1248c or Rv0555",
"subsystem":"Citrate cycle (TCA cycle)"
},
{
"id":"ALAALAr",
"name":"D-alanine-D-alanine ligase (reversible)",
"metabolites":{
"adp_c":1.0,
"ala__D_c":-2.0,
"alaala_c":1.0,
"atp_c":-1.0,
"pi_c":1.0
},
"lower_bound":0.0,
"upper_bound":1000.0,
"gene_reaction_rule":"Rv2981c",
"subsystem":"Alanine, aspartate and glutamate metabolism"
},
{
"id":"KGD2",
"name":"MNXR84838",
"metabolites":{
"akg_c":1.0,
"co2_c":-1.0,
"coa_c":1.0,
"fdxox_c":2.0,
"fdxrd_c":-2.0,
"h_c":-2.0,
"succoa_c":-1.0
},
"lower_bound":-1000.0,
"upper_bound":1000.0,
"gene_reaction_rule":"Rv1248c or (Rv2454c and Rv2455c)",
"subsystem":"Citrate cycle (TCA cycle)"
},
{
"id":"ORPT",
"name":"orotate phosphoribosyltransferase",
"metabolites":{
"orot5p_c":1.0,
"orot_c":-1.0,
"ppi_c":1.0,
"prpp_c":-1.0
},
"lower_bound":0.0,
"upper_bound":1000.0,
"gene_reaction_rule":"Rv0382c",
"subsystem":"Pyrimidine metabolism"
},
{
"id":"TTDCAt2",
"name":"Tetradecanoate transport via proton symport",
"metabolites":{
"ttdca_c":1.0,
"ttdca_e":-1.0
},
"lower_bound":-1000.0,
"upper_bound":1000.0,
"gene_reaction_rule":"",
"subsystem":"Transport"
},
{
"id":"BTNt",
"name":"MNXR974",
"metabolites":{
"btn_c":1.0,
"btn_e":-1.0
},
"lower_bound":-1000.0,
"upper_bound":1000.0,
"gene_reaction_rule":"",
"subsystem":"Transport"
},
{
"id":"G3PT",
"name":"glycerol-3-phosphatase",
"metabolites":{
"glyc3p_c":-1.0,
"glyc_c":1.0,
"h2o_c":-1.0,
"pi_c":1.0
},
"lower_bound":0.0,
"upper_bound":1000.0,
"gene_reaction_rule":"Rv1692",
"subsystem":"Glycerophospholipid metabolism"
},
{
"id":"FADD222",
"name":"FADD222",
"metabolites":{
"4hbz_c":-1.0,
"h2o_c":2.0,
"h_c":-2.0,
"lgnc_c":-1.0,
"nad_c":2.0,
"nadh_c":-2.0,
"phpt_c":1.0
},
"lower_bound":0.0,
"upper_bound":1000.0,
"gene_reaction_rule":"Rv2948c and Rv2946c and Rv2947c",
"subsystem":"Dimycocerosate ester biosynthesis"
},
{
"id":"LGNCt",
"name":"fatty acid transport via diffusion",
"metabolites":{
"lgnc_c":1.0,
"lgnc_e":-1.0
},
"lower_bound":-1000.0,
"upper_bound":1000.0,
"gene_reaction_rule":"",
"subsystem":"Transport"
},
{
"id":"DHQS",
"name":"3-dehydroquinate synthase",
"metabolites":{
"2dda7p_c":-1.0,
"3dhq_c":1.0,
"pi_c":1.0
},
"lower_bound":0.0,
"upper_bound":1000.0,
"gene_reaction_rule":"Rv2538c",
"subsystem":"Phenylalanine, tyrosine and tryptophan biosynthesis"
},
{
"id":"ALAabc_rev",
"name":"T00041b",
"metabolites":{
"adp_c":1.0,
"ala__L_c":-1.0,
"ala__L_e":1.0,
"atp_c":-1.0,
"h2o_c":-1.0,
"pi_c":1.0
},
"lower_bound":0.0,
"upper_bound":1000.0,
"gene_reaction_rule":"Rv1704c",
"subsystem":"Transport"
},
{
"id":"FADD17",
"name":"MNXR86378",
"metabolites":{
"adp_c":1.0,
"atp_c":-1.0,
"cchol_c":-1.0,
"cholc8coa_c":1.0,
"coa_c":-1.0,
"pi_c":1.0
},
"lower_bound":0.0,
"upper_bound":1000.0,
"gene_reaction_rule":"Rv3506 or Rv3515c",
"subsystem":"Cholesterol degradation"
},
{
"id":"FADD221",
"name":"FADD221",
"metabolites":{
"4hbz_c":-1.0,
"behen_c":-1.0,
"h2o_c":2.0,
"h_c":-2.0,
"nad_c":2.0,
"nadh_c":-2.0,
"phtri_c":1.0
},
"lower_bound":0.0,
"upper_bound":1000.0,
"gene_reaction_rule":"Rv2948c and Rv2946c and Rv2947c",
"subsystem":"Dimycocerosate ester biosynthesis"
},
{
"id":"GGTT",
"name":"geranylgeranyltranstransferase",
"metabolites":{
"ggdp_c":-1.0,
"ipdp_c":-1.0,
"pendp_c":1.0,
"ppi_c":1.0
},
"lower_bound":0.0,
"upper_bound":1000.0,
"gene_reaction_rule":"Rv3398c",
"subsystem":"Menaquinone biosynthesis"
},
{
"id":"FADE51",
"name":"MNXR76950",
"metabolites":{
"cholc5coa_c":1.0,
"coa_c":-1.0,
"ocholc8coa_c":-1.0,
"ppcoa_c":1.0
},
"lower_bound":0.0,
"upper_bound":1000.0,
"gene_reaction_rule":"Rv3546 or Rv3523",
"subsystem":"Cholesterol degradation"
},
{
"id":"FADE52",
"name":"MNXR22325",
"metabolites":{
"accoa_c":1.0,
"cholc3coa_c":1.0,
"coa_c":-1.0,
"ocholc5coa_c":-1.0
},
"lower_bound":0.0,
"upper_bound":1000.0,
"gene_reaction_rule":"Rv3546 or Rv3522",
"subsystem":"Cholesterol degradation"
},
{
"id":"PPA",
"name":"inorganic diphosphatase",
"metabolites":{
"h2o_c":-1.0,
"pi_c":2.0,
"ppi_c":-1.0
},
"lower_bound":0.0,
"upper_bound":1000.0,
"gene_reaction_rule":"Rv3628",
"subsystem":"Phosphate metabolism"
},
{
"id":"4ABZt",
"name":"4-Aminobenzoate mitochondrial transport via diffusion",
"metabolites":{
"4abz_c":1.0,
"4abz_e":-1.0
},
"lower_bound":-1000.0,
"upper_bound":1000.0,
"gene_reaction_rule":"",
"subsystem":"Transport"
},
{
"id":"ACPM",
"name":"ACPM",
"metabolites":{
"ACP_c":-1.0,
"coa_c":1.0,
"mmACP__R_c":1.0,
"mmcoa__S_c":-1.0
},
"lower_bound":0.0,
"upper_bound":1000.0,
"gene_reaction_rule":"(Rv2243 or Rv0649) and Rv2244",
"subsystem":"Lipid metabolism"
},
{
"id":"PKS2",
"name":"PKS2",
"metabolites":{
"co2_c":8.0,
"coa_c":7.0,
"h2o_c":7.0,
"h_c":-15.0,
"hdcaMAS_c":-1.0,
"hphthiocnylcoa_c":1.0,
"malcoa_c":-1.0,
"mas_c":1.0,
"mmcoa__S_c":-7.0,
"nadp_c":15.0,
"nadph_c":-15.0
},
"lower_bound":0.0,
"upper_bound":1000.0,
"gene_reaction_rule":"Rv3825c",
"subsystem":"Lipid metabolism"
},
{
"id":"MBTN",
"name":"MBTN",
"metabolites":{
"fad_c":-1.0,
"fadh2_c":1.0,
"ocACP_c":-1.0,
"ocdceACP_c":1.0
},
"lower_bound":0.0,
"upper_bound":1000.0,
"gene_reaction_rule":"Rv1346",
"subsystem":"Mycobactin biosynthesis"
},
{
"id":"AMYL2",
"name":"MNXR87084",
"metabolites":{
"14glucan_c":1.0,
"adp_c":1.0,
"adpglc_c":-1.0
},
"lower_bound":-1000.0,
"upper_bound":1000.0,
"gene_reaction_rule":"Rv3032 or Rv1212c",
"subsystem":"Starch and sucrose metabolism"
},
{
"id":"NONDCAt",
"name":"T16535",
"metabolites":{
"nondca_c":1.0,
"nondca_e":-1.0
},
"lower_bound":-1000.0,
"upper_bound":1000.0,
"gene_reaction_rule":"",
"subsystem":"Transport"
},
{
"id":"ACKr",
"name":"acetate kinase",
"metabolites":{
"ac_c":-1.0,
"actp_c":1.0,
"adp_c":1.0,
"atp_c":-1.0
},
"lower_bound":0.0,
"upper_bound":1000.0,
"gene_reaction_rule":"Rv0409",
"subsystem":"Pyruvate metabolism"
},
{
"id":"MBTG",
"name":"MNXR6565",
"metabolites":{
"h2o_c":1.0,
"h_c":-1.0,
"lys__L_c":-1.0,
"n6hlys_c":1.0,
"nadp_c":1.0,
"nadph_c":-1.0,
"o2_c":-1.0
},
"lower_bound":-1000.0,
"upper_bound":1000.0,
"gene_reaction_rule":"Rv2378c",
"subsystem":"Mycobactin biosynthesis"
},
{
"id":"FACOAL180",
"name":"fatty-acid--CoA ligase (octadecanoate)",
"metabolites":{
"amp_c":1.0,
"atp_c":-1.0,
"coa_c":-1.0,
"ocdca_c":-1.0,
"ppi_c":1.0,
"stcoa_c":1.0
},
"lower_bound":0.0,
"upper_bound":1000.0,
"gene_reaction_rule":"Rv0035 or Rv0099 or Rv0119 or Rv0166 or Rv0214 or Rv0270 or Rv0404 or Rv0551c or Rv0852 or Rv1058 or Rv1185c or Rv1193 or Rv1206 or Rv1427c or Rv1521 or Rv1529 or Rv1549 or Rv1550 or Rv1750c or Rv1925 or Rv2187 or Rv2505c or Rv2590 or Rv2930 or Rv2941 or Rv2948c or Rv2950c or Rv3089 or Rv3506 or Rv3513c or Rv3515c or Rv3561 or Rv3801c or Rv3826",
"subsystem":"Lipid metabolism"
},
{
"id":"COBC",
"name":"MNXR85327",
"metabolites":{
"adcobhex_c":-1.0,
"adocbi_c":1.0,
"appl_c":-1.0,
"h2o_c":1.0
},
"lower_bound":0.0,
"upper_bound":1000.0,
"gene_reaction_rule":"Rv2231c",
"subsystem":"Cofactor biosynthesis"
},
{
"id":"DDCAt",
"name":"MNXR1481",
"metabolites":{
"ddca_c":1.0,
"ddca_e":-1.0
},
"lower_bound":-1000.0,
"upper_bound":1000.0,
"gene_reaction_rule":"",
"subsystem":"Transport"
},
{
"id":"ACGAMT",
"name":"UDP-N-acetylglucosamine:undecaprenylphosphate N-acetylglucosamine -1-phosphate transferase",
"metabolites":{
"uacgam_c":-1.0,
"udcpp_c":-1.0,
"ump_c":1.0,
"unaga_c":1.0
},
"lower_bound":0.0,
"upper_bound":1000.0,
"gene_reaction_rule":"",
"subsystem":"Arabinogalactan biosynthesis"
},
{
"id":"COBG",
"name":"MNXR8364",
"metabolites":{
"h2o_c":1.0,
"h_c":-1.0,
"nad_c":1.0,
"nadh_c":-1.0,
"o2_c":-1.0,
"pre3a_c":-1.0,
"pre3b_c":1.0
},
"lower_bound":0.0,
"upper_bound":1000.0,
"gene_reaction_rule":"Rv2064",
"subsystem":"Cofactor biosynthesis"
},
{
"id":"PPDK",
"name":"Pyruvate,phosphate dikinase.",
"metabolites":{
"amp_c":1.0,
"atp_c":-1.0,
"pep_c":1.0,
"pi_c":-1.0,
"ppi_c":1.0,
"pyr_c":-1.0
},
"lower_bound":0.0,
"upper_bound":1000.0,
"gene_reaction_rule":"Rv1127c",
"subsystem":"Glycolysis / Gluconeogenesis"
},
{
"id":"HADA20",
"name":"HADA20",
"metabolites":{
"3hc56acylACP_c":-1.0,
"h2o_c":1.0,
"td2ec56acylacp_c":1.0
},
"lower_bound":0.0,
"upper_bound":1000.0,
"gene_reaction_rule":"Rv0635 and Rv0636 and Rv0637",
"subsystem":"Mycolic acid pathway"
},
{
"id":"PC8XM",
"name":"precorrin-8X methylmutase",
"metabolites":{
"hgbyr_c":1.0,
"pre8_c":-1.0
},
"lower_bound":0.0,
"upper_bound":1000.0,
"gene_reaction_rule":"Rv2065",
"subsystem":"Cofactor biosynthesis"
},
{
"id":"NA1ATPase_rev",
"name":"MNXR19972",
"metabolites":{
"adp_c":1.0,
"atp_c":-1.0,
"h2o_c":-1.0,
"na1_c":-1.0,
"na1_e":1.0,
"pi_c":1.0
},
"lower_bound":0.0,
"upper_bound":1000.0,
"gene_reaction_rule":"Rv0908 or Rv1997 or Rv1992c or Rv0969 or Rv1999c or Rv3253c",
"subsystem":"Transport"
},
{
"id":"MNabc",
"name":"manganese transport via ABC system",
"metabolites":{
"adp_c":1.0,
"atp_c":-1.0,
"h2o_c":-1.0,
"mn2_c":1.0,
"mn2_e":-1.0,
"pi_c":1.0
},
"lower_bound":0.0,
"upper_bound":1000.0,
"gene_reaction_rule":"Rv2059 and Rv2060 and Rv2061c",
"subsystem":"Transport"
},
{
"id":"MNabc_rev",
"name":"T0034b",
"metabolites":{
"adp_c":1.0,
"atp_c":-1.0,
"h2o_c":-1.0,
"mn2_c":-1.0,
"mn2_e":1.0,
"pi_c":1.0
},
"lower_bound":0.0,
"upper_bound":1000.0,
"gene_reaction_rule":"Rv2059 and Rv2060 and Rv2061c",
"subsystem":"Transport"
},
{
"id":"NA1ATPase",
"name":"MNXR19972",
"metabolites":{
"adp_c":1.0,
"atp_c":-1.0,
"h2o_c":-1.0,
"na1_c":1.0,
"na1_e":-1.0,
"pi_c":1.0
},
"lower_bound":0.0,
"upper_bound":1000.0,
"gene_reaction_rule":"Rv0908 or Rv1997 or Rv1992c or Rv0969 or Rv1999c or Rv3253c",
"subsystem":"Transport"
},
{
"id":"ASPTA",
"name":"aspartate transaminase",
"metabolites":{
"akg_c":-1.0,
"asp__L_c":-1.0,
"glu__L_c":1.0,
"oaa_c":1.0
},
"lower_bound":0.0,
"upper_bound":1000.0,
"gene_reaction_rule":"Rv0337c",
"subsystem":"Alanine, aspartate and glutamate metabolism"
},
{
"id":"CHORS",
"name":"chorismate synthase",
"metabolites":{
"3psme_c":-1.0,
"chor_c":1.0,
"pi_c":1.0
},
"lower_bound":0.0,
"upper_bound":1000.0,
"gene_reaction_rule":"Rv2540c",
"subsystem":"Phenylalanine, tyrosine and tryptophan biosynthesis"
},
{
"id":"SHK3Dr",
"name":"shikimate dehydrogenase",
"metabolites":{
"3dhsk_c":-1.0,
"h_c":-1.0,
"nadp_c":1.0,
"nadph_c":-1.0,
"skm_c":1.0
},
"lower_bound":0.0,
"upper_bound":1000.0,
"gene_reaction_rule":"Rv2552c",
"subsystem":"Phenylalanine, tyrosine and tryptophan biosynthesis"
},
{
"id":"DHQTi",
"name":"3-dehydroquinate dehydratase, irreversible",
"metabolites":{
"3dhq_c":-1.0,
"3dhsk_c":1.0,
"h2o_c":1.0
},
"lower_bound":0.0,
"upper_bound":1000.0,
"gene_reaction_rule":"Rv2537c",
"subsystem":"Phenylalanine, tyrosine and tryptophan biosynthesis"
},
{
"id":"AMYL1",
"name":"MNXR84753",
"metabolites":{
"14glucan_c":1.0,
"udp_c":1.0,
"udpg_c":-1.0
},
"lower_bound":-1000.0,
"upper_bound":1000.0,
"gene_reaction_rule":"Rv3032",
"subsystem":"Starch and sucrose metabolism"
},
{
"id":"PSCVT",
"name":"3-phosphoshikimate 1-carboxyvinyltransferase",
"metabolites":{
"3psme_c":1.0,
"pep_c":-1.0,
"pi_c":1.0,
"skm5p_c":-1.0
},
"lower_bound":0.0,
"upper_bound":1000.0,
"gene_reaction_rule":"Rv3227",
"subsystem":"Phenylalanine, tyrosine and tryptophan biosynthesis"
},
{
"id":"NNDMBRT",
"name":"Nicotinate-nucleotide dimethylbenzimidazole phosphoribosyltransferase",
"metabolites":{
"5prdmbz_c":1.0,
"dmbzid_c":-1.0,
"h_c":1.0,
"nac_c":1.0,
"nicrnt_c":-1.0
},
"lower_bound":-1000.0,
"upper_bound":1000.0,
"gene_reaction_rule":"Rv2207",
"subsystem":"Cofactor biosynthesis"
},
{
"id":"PPTHIO3",
"name":"PPTHIO3",
"metabolites":{
"co2_c":1.0,
"ph4m3k911dhc34oate_c":-1.0,
"pphthdlC33_c":1.0
},
"lower_bound":0.0,
"upper_bound":1000.0,
"gene_reaction_rule":"",
"subsystem":"Dimycocerosate ester biosynthesis"
},
{
"id":"PSSA",
"name":"MNXR69809",
"metabolites":{
"cdpc16c19g_c":-1.0,
"cmp_c":1.0,
"ps_TB_c":1.0,
"ser_c":-1.0
},
"lower_bound":-1000.0,
"upper_bound":1000.0,
"gene_reaction_rule":"Rv0436c",
"subsystem":"Glycine, serine and threonine metabolism"
},
{
"id":"FORt",
"name":"formate transport via diffusion",
"metabolites":{
"for_c":1.0,
"for_e":-1.0
},
"lower_bound":-1000.0,
"upper_bound":1000.0,
"gene_reaction_rule":"",
"subsystem":"Transport"
},
{
"id":"FRMAN",
"name":"MNXR79280",
"metabolites":{
"fru_c":-1.0,
"man_c":1.0
},
"lower_bound":-1000.0,
"upper_bound":1000.0,
"gene_reaction_rule":"",
"subsystem":"Starch and sucrose metabolism"
},
{
"id":"LAT",
"name":"R00457",
"metabolites":{
"L2aadp6sa_c":1.0,
"akg_c":-1.0,
"glu__L_c":1.0,
"lys__L_c":-1.0
},
"lower_bound":-1000.0,
"upper_bound":1000.0,
"gene_reaction_rule":"Rv3290c",
"subsystem":"L-alpha-aminoadipic acid (L-AAA) biosynthesis"
},
{
"id":"PPM",
"name":"phosphopentomutase",
"metabolites":{
"r1p_c":-1.0,
"r5p_c":1.0
},
"lower_bound":-1000.0,
"upper_bound":1000.0,
"gene_reaction_rule":"Rv3068c",
"subsystem":"Pentose phosphate pathway"
},
{
"id":"PLSC2",
"name":"PLSC2",
"metabolites":{
"1palmgyc3p_c":-10.0,
"arachcoa_c":-1.0,
"coa_c":10.0,
"hexccoa_c":-1.0,
"lgnccoa_c":-1.0,
"nondcacoa_c":-1.0,
"pa160190_c":10.0,
"pmtcoa_c":-2.0,
"ptdcacoa_c":-1.0,
"stcoa_c":-3.0
},
"lower_bound":0.0,
"upper_bound":1000.0,
"gene_reaction_rule":"Rv2483c or Rv2182c",
"subsystem":"Lipid metabolism"
},
{
"id":"EX_4hba",
"name":"",
"metabolites":{
"4hba_e":-1.0
},
"lower_bound":0.0,
"upper_bound":1000.0,
"gene_reaction_rule":"",
"subsystem":"Exchange"
},
{
"id":"EX_hdcea",
"name":"",
"metabolites":{
"hdcea_e":-1.0
},
"lower_bound":0.0,
"upper_bound":1000.0,
"gene_reaction_rule":"",
"subsystem":"Exchange"
},
{
"id":"EX_ocdcea",
"name":"",
"metabolites":{
"ocdcea_e":-1.0
},
"lower_bound":0.0,
"upper_bound":1000.0,
"gene_reaction_rule":"",
"subsystem":"Exchange"
},
{
"id":"EX_acald",
"name":"",
"metabolites":{
"acald_e":-1.0
},
"lower_bound":0.0,
"upper_bound":1000.0,
"gene_reaction_rule":"",
"subsystem":"Exchange"
},
{
"id":"EX_ac",
"name":"",
"metabolites":{
"ac_e":-1.0
},
"lower_bound":0.0,
"upper_bound":1000.0,
"gene_reaction_rule":"",
"subsystem":"Exchange"
},
{
"id":"EX_adn",
"name":"",
"metabolites":{
"adn_e":-1.0
},
"lower_bound":0.0,
"upper_bound":1000.0,
"gene_reaction_rule":"",
"subsystem":"Exchange"
},
{
"id":"EX_ade",
"name":"",
"metabolites":{
"ade_e":-1.0
},
"lower_bound":0.0,
"upper_bound":1000.0,
"gene_reaction_rule":"",
"subsystem":"Exchange"
},
{
"id":"EX_akg",
"name":"",
"metabolites":{
"akg_e":-1.0
},
"lower_bound":0.0,
"upper_bound":1000.0,
"gene_reaction_rule":"",
"subsystem":"Exchange"
},
{
"id":"EX_ala__L",
"name":"",
"metabolites":{
"ala__L_e":-1.0
},
"lower_bound":0.0,
"upper_bound":1000.0,
"gene_reaction_rule":"",
"subsystem":"Exchange"
},
{
"id":"EX_anth",
"name":"",
"metabolites":{
"anth_e":-1.0
},
"lower_bound":0.0,
"upper_bound":1000.0,
"gene_reaction_rule":"",
"subsystem":"Exchange"
},
{
"id":"EX_arg__L",
"name":"",
"metabolites":{
"arg__L_e":-1.0
},
"lower_bound":0.0,
"upper_bound":1000.0,
"gene_reaction_rule":"",
"subsystem":"Exchange"
},
{
"id":"EX_asn",
"name":"",
"metabolites":{
"asn_e":-1.0
},
"lower_bound":0.0,
"upper_bound":1000.0,
"gene_reaction_rule":"",
"subsystem":"Exchange"
},
{
"id":"EX_asp__L",
"name":"",
"metabolites":{
"asp__L_e":-1.0
},
"lower_bound":0.0,
"upper_bound":1000.0,
"gene_reaction_rule":"",
"subsystem":"Exchange"
},
{
"id":"EX_btn",
"name":"",
"metabolites":{
"btn_e":-1.0
},
"lower_bound":0.0,
"upper_bound":1000.0,
"gene_reaction_rule":"",
"subsystem":"Exchange"
},
{
"id":"EX_15dap",
"name":"",
"metabolites":{
"15dap_e":-1.0
},
"lower_bound":0.0,
"upper_bound":1000.0,
"gene_reaction_rule":"",
"subsystem":"Exchange"
},
{
"id":"EX_ca2",
"name":"",
"metabolites":{
"ca2_e":-1.0
},
"lower_bound":0.0,
"upper_bound":1000.0,
"gene_reaction_rule":"",
"subsystem":"Exchange"
},
{
"id":"EX_cd2",
"name":"",
"metabolites":{
"cd2_e":-1.0
},
"lower_bound":0.0,
"upper_bound":1000.0,
"gene_reaction_rule":"",
"subsystem":"Exchange"
},
{
"id":"EX_cellb",
"name":"",
"metabolites":{
"cellb_e":-1.0
},
"lower_bound":0.0,
"upper_bound":1000.0,
"gene_reaction_rule":"",
"subsystem":"Exchange"
},
{
"id":"EX_chsterol",
"name":"",
"metabolites":{
"chsterol_e":-1.0
},
"lower_bound":0.0,
"upper_bound":1000.0,
"gene_reaction_rule":"",
"subsystem":"Exchange"
},
{
"id":"EX_chol",
"name":"",
"metabolites":{
"chol_e":-1.0
},
"lower_bound":0.0,
"upper_bound":1000.0,
"gene_reaction_rule":"",
"subsystem":"Exchange"
},
{
"id":"EX_citr",
"name":"",
"metabolites":{
"citr_e":-1.0
},
"lower_bound":0.0,
"upper_bound":1000.0,
"gene_reaction_rule":"",
"subsystem":"Exchange"
},
{
"id":"EX_cit",
"name":"",
"metabolites":{
"cit_e":-1.0
},
"lower_bound":-1.0,
"upper_bound":1000.0,
"gene_reaction_rule":"",
"subsystem":"Exchange"
},
{
"id":"EX_cl",
"name":"",
"metabolites":{
"cl_e":-1.0
},
"lower_bound":0.0,
"upper_bound":1000.0,
"gene_reaction_rule":"",
"subsystem":"Exchange"
},
{
"id":"EX_co2",
"name":"",
"metabolites":{
"co2_e":-1.0
},
"lower_bound":0.0,
"upper_bound":1000.0,
"gene_reaction_rule":"",
"subsystem":"Exchange"
},
{
"id":"EX_adocbl",
"name":"",
"metabolites":{
"adocbl_e":-1.0
},
"lower_bound":0.0,
"upper_bound":1000.0,
"gene_reaction_rule":"",
"subsystem":"Exchange"
},
{
"id":"EX_cobalt2",
"name":"",
"metabolites":{
"cobalt2_e":-1.0
},
"lower_bound":0.0,
"upper_bound":1000.0,
"gene_reaction_rule":"",
"subsystem":"Exchange"
},
{
"id":"EX_co",
"name":"",
"metabolites":{
"co_e":-1.0
},
"lower_bound":0.0,
"upper_bound":1000.0,
"gene_reaction_rule":"",
"subsystem":"Exchange"
},
{
"id":"EX_cu2",
"name":"",
"metabolites":{
"cu2_e":-1.0
},
"lower_bound":0.0,
"upper_bound":1000.0,
"gene_reaction_rule":"",
"subsystem":"Exchange"
},
{
"id":"EX_cys__L",
"name":"",
"metabolites":{
"cys__L_e":-1.0
},
"lower_bound":0.0,
"upper_bound":1000.0,
"gene_reaction_rule":"",
"subsystem":"Exchange"
},
{
"id":"EX_ala__D",
"name":"",
"metabolites":{
"ala__D_e":-1.0
},
"lower_bound":0.0,
"upper_bound":1000.0,
"gene_reaction_rule":"",
"subsystem":"Exchange"
},
{
"id":"EX_26dap_LL",
"name":"",
"metabolites":{
"26dap_LL_e":-1.0
},
"lower_bound":0.0,
"upper_bound":1000.0,
"gene_reaction_rule":"",
"subsystem":"Exchange"
},
{
"id":"EX_dad_2",
"name":"",
"metabolites":{
"dad_2_e":-1.0
},
"lower_bound":0.0,
"upper_bound":1000.0,
"gene_reaction_rule":"",
"subsystem":"Exchange"
},
{
"id":"EX_dca",
"name":"",
"metabolites":{
"dca_e":-1.0
},
"lower_bound":0.0,
"upper_bound":1000.0,
"gene_reaction_rule":"",
"subsystem":"Exchange"
},
{
"id":"EX_glu__D",
"name":"",
"metabolites":{
"glu__D_e":-1.0
},
"lower_bound":0.0,
"upper_bound":1000.0,
"gene_reaction_rule":"",
"subsystem":"Exchange"
},
{
"id":"EX_din",
"name":"",
"metabolites":{
"din_e":-1.0
},
"lower_bound":0.0,
"upper_bound":1000.0,
"gene_reaction_rule":"",
"subsystem":"Exchange"
},
{
"id":"EX_ddca",
"name":"",
"metabolites":{
"ddca_e":-1.0
},
"lower_bound":0.0,
"upper_bound":1000.0,
"gene_reaction_rule":"",
"subsystem":"Exchange"
},
{
"id":"EX_arach",
"name":"",
"metabolites":{
"arach_e":-1.0
},
"lower_bound":0.0,
"upper_bound":1000.0,
"gene_reaction_rule":"",
"subsystem":"Exchange"
},
{
"id":"EX_etoh",
"name":"",
"metabolites":{
"etoh_e":-1.0
},
"lower_bound":0.0,
"upper_bound":1000.0,
"gene_reaction_rule":"",
"subsystem":"Exchange"
},
{
"id":"EX_fe2",
"name":"",
"metabolites":{
"fe2_e":-1.0
},
"lower_bound":-1.0,
"upper_bound":1000.0,
"gene_reaction_rule":"",
"subsystem":"Exchange"
},
{
"id":"EX_fe3",
"name":"",
"metabolites":{
"fe3_e":-1.0
},
"lower_bound":-1.0,
"upper_bound":1000.0,
"gene_reaction_rule":"",
"subsystem":"Exchange"
},
{
"id":"EX_fol",
"name":"",
"metabolites":{
"fol_e":-1.0
},
"lower_bound":0.0,
"upper_bound":1000.0,
"gene_reaction_rule":"",
"subsystem":"Exchange"
},
{
"id":"EX_for",
"name":"",
"metabolites":{
"for_e":-1.0
},
"lower_bound":0.0,
"upper_bound":1000.0,
"gene_reaction_rule":"",
"subsystem":"Exchange"
},
{
"id":"EX_fru",
"name":"",
"metabolites":{
"fru_e":-1.0
},
"lower_bound":0.0,
"upper_bound":1000.0,
"gene_reaction_rule":"",
"subsystem":"Exchange"
},
{
"id":"EX_fum",
"name":"",
"metabolites":{
"fum_e":-1.0
},
"lower_bound":0.0,
"upper_bound":1000.0,
"gene_reaction_rule":"",
"subsystem":"Exchange"
},
{
"id":"EX_g3p",
"name":"",
"metabolites":{
"g3p_e":-1.0
},
"lower_bound":0.0,
"upper_bound":1000.0,
"gene_reaction_rule":"",
"subsystem":"Exchange"
},
{
"id":"EX_4abut",
"name":"",
"metabolites":{
"4abut_e":-1.0
},
"lower_bound":0.0,
"upper_bound":1000.0,
"gene_reaction_rule":"",
"subsystem":"Exchange"
},
{
"id":"EX_glyc3p",
"name":"",
"metabolites":{
"glyc3p_e":-1.0
},
"lower_bound":0.0,
"upper_bound":1000.0,
"gene_reaction_rule":"",
"subsystem":"Exchange"
},
{
"id":"EX_gal",
"name":"",
"metabolites":{
"gal_e":-1.0
},
"lower_bound":0.0,
"upper_bound":1000.0,
"gene_reaction_rule":"",
"subsystem":"Exchange"
},
{
"id":"EX_glc__D",
"name":"",
"metabolites":{
"glc__D_e":-1.0
},
"lower_bound":0.0,
"upper_bound":1000.0,
"gene_reaction_rule":"",
"subsystem":"Exchange"
},
{
"id":"EX_gln__L",
"name":"",
"metabolites":{
"gln__L_e":-1.0
},
"lower_bound":0.0,
"upper_bound":1000.0,
"gene_reaction_rule":"",
"subsystem":"Exchange"
},
{
"id":"EX_glu__L",
"name":"",
"metabolites":{
"glu__L_e":-1.0
},
"lower_bound":-1.0,
"upper_bound":1000.0,
"gene_reaction_rule":"",
"subsystem":"Exchange"
},
{
"id":"EX_glyclt",
"name":"",
"metabolites":{
"glyclt_e":-1.0
},
"lower_bound":0.0,
"upper_bound":1000.0,
"gene_reaction_rule":"",
"subsystem":"Exchange"
},
{
"id":"EX_gly",
"name":"",
"metabolites":{
"gly_e":-1.0
},
"lower_bound":0.0,
"upper_bound":1000.0,
"gene_reaction_rule":"",
"subsystem":"Exchange"
},
{
"id":"EX_glyc",
"name":"",
"metabolites":{
"glyc_e":-1.0
},
"lower_bound":-1.0,
"upper_bound":1000.0,
"gene_reaction_rule":"",
"subsystem":"Exchange"
},
{
"id":"EX_gua",
"name":"",
"metabolites":{
"gua_e":-1.0
},
"lower_bound":0.0,
"upper_bound":1000.0,
"gene_reaction_rule":"",
"subsystem":"Exchange"
},
{
"id":"EX_gsn",
"name":"",
"metabolites":{
"gsn_e":-1.0
},
"lower_bound":0.0,
"upper_bound":1000.0,
"gene_reaction_rule":"",
"subsystem":"Exchange"
},
{
"id":"EX_h2o",
"name":"",
"metabolites":{
"h2o_e":-1.0
},
"lower_bound":-1.0,
"upper_bound":1000.0,
"gene_reaction_rule":"",
"subsystem":"Exchange"
},
{
"id":"EX_hpdca",
"name":"",
"metabolites":{
"hpdca_e":-1.0
},
"lower_bound":0.0,
"upper_bound":1000.0,
"gene_reaction_rule":"",
"subsystem":"Exchange"
},
{
"id":"EX_hexc",
"name":"",
"metabolites":{
"hexc_e":-1.0
},
"lower_bound":0.0,
"upper_bound":1000.0,
"gene_reaction_rule":"",
"subsystem":"Exchange"
},
{
"id":"EX_hdca",
"name":"",
"metabolites":{
"hdca_e":-1.0
},
"lower_bound":0.0,
"upper_bound":1000.0,
"gene_reaction_rule":"",
"subsystem":"Exchange"
},
{
"id":"EX_hxa",
"name":"",
"metabolites":{
"hxa_e":-1.0
},
"lower_bound":0.0,
"upper_bound":1000.0,
"gene_reaction_rule":"",
"subsystem":"Exchange"
},
{
"id":"EX_hia",
"name":"",
"metabolites":{
"hia_e":-1.0
},
"lower_bound":0.0,
"upper_bound":1000.0,
"gene_reaction_rule":"",
"subsystem":"Exchange"
},
{
"id":"EX_his__L",
"name":"",
"metabolites":{
"his__L_e":-1.0
},
"lower_bound":0.0,
"upper_bound":1000.0,
"gene_reaction_rule":"",
"subsystem":"Exchange"
},
{
"id":"EX_hxan",
"name":"",
"metabolites":{
"hxan_e":-1.0
},
"lower_bound":0.0,
"upper_bound":1000.0,
"gene_reaction_rule":"",
"subsystem":"Exchange"
},
{
"id":"EX_h",
"name":"",
"metabolites":{
"h_e":-1.0
},
"lower_bound":-1.0,
"upper_bound":1000.0,
"gene_reaction_rule":"",
"subsystem":"Exchange"
},
{
"id":"EX_hr",
"name":"",
"metabolites":{
"hr_e":-1.0
},
"lower_bound":0.0,
"upper_bound":1000.0,
"gene_reaction_rule":"",
"subsystem":"Exchange"
},
{
"id":"EX_ile__L",
"name":"",
"metabolites":{
"ile__L_e":-1.0
},
"lower_bound":0.0,
"upper_bound":1000.0,
"gene_reaction_rule":"",
"subsystem":"Exchange"
},
{
"id":"EX_ins",
"name":"",
"metabolites":{
"ins_e":-1.0
},
"lower_bound":0.0,
"upper_bound":1000.0,
"gene_reaction_rule":"",
"subsystem":"Exchange"
},
{
"id":"EX_k",
"name":"",
"metabolites":{
"k_e":-1.0
},
"lower_bound":-1.0,
"upper_bound":1000.0,
"gene_reaction_rule":"",
"subsystem":"Exchange"
},
{
"id":"EX_L2aadp",
"name":"",
"metabolites":{
"L2aadp_e":-1.0
},
"lower_bound":0.0,
"upper_bound":1000.0,
"gene_reaction_rule":"",
"subsystem":"Exchange"
},
{
"id":"EX_lac__D",
"name":"",
"metabolites":{
"lac__D_e":-1.0
},
"lower_bound":0.0,
"upper_bound":1000.0,
"gene_reaction_rule":"",
"subsystem":"Exchange"
},
{
"id":"EX_leu__L",
"name":"",
"metabolites":{
"leu__L_e":-1.0
},
"lower_bound":0.0,
"upper_bound":1000.0,
"gene_reaction_rule":"",
"subsystem":"Exchange"
},
{
"id":"EX_lac__L",
"name":"",
"metabolites":{
"lac__L_e":-1.0
},
"lower_bound":0.0,
"upper_bound":1000.0,
"gene_reaction_rule":"",
"subsystem":"Exchange"
},
{
"id":"EX_lys__L",
"name":"",
"metabolites":{
"lys__L_e":-1.0
},
"lower_bound":0.0,
"upper_bound":1000.0,
"gene_reaction_rule":"",
"subsystem":"Exchange"
},
{
"id":"EX_mal",
"name":"",
"metabolites":{
"mal_e":-1.0
},
"lower_bound":0.0,
"upper_bound":1000.0,
"gene_reaction_rule":"",
"subsystem":"Exchange"
},
{
"id":"EX_man",
"name":"",
"metabolites":{
"man_e":-1.0
},
"lower_bound":0.0,
"upper_bound":1000.0,
"gene_reaction_rule":"",
"subsystem":"Exchange"
},
{
"id":"EX_met__L",
"name":"",
"metabolites":{
"met__L_e":-1.0
},
"lower_bound":0.0,
"upper_bound":1000.0,
"gene_reaction_rule":"",
"subsystem":"Exchange"
},
{
"id":"EX_mg2",
"name":"",
"metabolites":{
"mg2_e":-1.0
},
"lower_bound":0.0,
"upper_bound":1000.0,
"gene_reaction_rule":"",
"subsystem":"Exchange"
},
{
"id":"EX_malt",
"name":"",
"metabolites":{
"malt_e":-1.0
},
"lower_bound":0.0,
"upper_bound":1000.0,
"gene_reaction_rule":"",
"subsystem":"Exchange"
},
{
"id":"EX_mn2",
"name":"",
"metabolites":{
"mn2_e":-1.0
},
"lower_bound":0.0,
"upper_bound":1000.0,
"gene_reaction_rule":"",
"subsystem":"Exchange"
},
{
"id":"EX_mobd",
"name":"",
"metabolites":{
"mobd_e":-1.0
},
"lower_bound":0.0,
"upper_bound":1000.0,
"gene_reaction_rule":"",
"subsystem":"Exchange"
},
{
"id":"EX_nac",
"name":"",
"metabolites":{
"nac_e":-1.0
},
"lower_bound":0.0,
"upper_bound":1000.0,
"gene_reaction_rule":"",
"subsystem":"Exchange"
},
{
"id":"EX_na1",
"name":"",
"metabolites":{
"na1_e":-1.0
},
"lower_bound":0.0,
"upper_bound":1000.0,
"gene_reaction_rule":"",
"subsystem":"Exchange"
},
{
"id":"EX_nh3",
"name":"",
"metabolites":{
"nh3_e":-1.0
},
"lower_bound":0.0,
"upper_bound":1000.0,
"gene_reaction_rule":"",
"subsystem":"Exchange"
},
{
"id":"EX_ni2",
"name":"",
"metabolites":{
"ni2_e":-1.0
},
"lower_bound":0.0,
"upper_bound":1000.0,
"gene_reaction_rule":"",
"subsystem":"Exchange"
},
{
"id":"EX_no2",
"name":"",
"metabolites":{
"no2_e":-1.0
},
"lower_bound":-1.0,
"upper_bound":1000.0,
"gene_reaction_rule":"",
"subsystem":"Exchange"
},
{
"id":"EX_no3",
"name":"",
"metabolites":{
"no3_e":-1.0
},
"lower_bound":0.0,
"upper_bound":1000.0,
"gene_reaction_rule":"",
"subsystem":"Exchange"
},
{
"id":"EX_nondca",
"name":"",
"metabolites":{
"nondca_e":-1.0
},
"lower_bound":0.0,
"upper_bound":1000.0,
"gene_reaction_rule":"",
"subsystem":"Exchange"
},
{
"id":"EX_no",
"name":"",
"metabolites":{
"no_e":-1.0
},
"lower_bound":0.0,
"upper_bound":1000.0,
"gene_reaction_rule":"",
"subsystem":"Exchange"
},
{
"id":"EX_o2",
"name":"",
"metabolites":{
"o2_e":-1.0
},
"lower_bound":-1.0,
"upper_bound":1000.0,
"gene_reaction_rule":"",
"subsystem":"Exchange"
},
{
"id":"EX_orn",
"name":"",
"metabolites":{
"orn_e":-1.0
},
"lower_bound":0.0,
"upper_bound":1000.0,
"gene_reaction_rule":"",
"subsystem":"Exchange"
},
{
"id":"EX_4abz",
"name":"",
"metabolites":{
"4abz_e":-1.0
},
"lower_bound":0.0,
"upper_bound":1000.0,
"gene_reaction_rule":"",
"subsystem":"Exchange"
},
{
"id":"EX_ptdca",
"name":"",
"metabolites":{
"ptdca_e":-1.0
},
"lower_bound":0.0,
"upper_bound":1000.0,
"gene_reaction_rule":"",
"subsystem":"Exchange"
},
{
"id":"EX_phe__L",
"name":"",
"metabolites":{
"phe__L_e":-1.0
},
"lower_bound":0.0,
"upper_bound":1000.0,
"gene_reaction_rule":"",
"subsystem":"Exchange"
},
{
"id":"EX_pc_TB",
"name":"",
"metabolites":{
"pc_TB_e":-1.0
},
"lower_bound":0.0,
"upper_bound":1000.0,
"gene_reaction_rule":"",
"subsystem":"Exchange"
},
{
"id":"EX_pi",
"name":"",
"metabolites":{
"pi_e":-1.0
},
"lower_bound":-1.0,
"upper_bound":1000.0,
"gene_reaction_rule":"",
"subsystem":"Exchange"
},
{
"id":"EX_pnto",
"name":"",
"metabolites":{
"pnto_e":-1.0
},
"lower_bound":0.0,
"upper_bound":1000.0,
"gene_reaction_rule":"",
"subsystem":"Exchange"
},
{
"id":"EX_ppa",
"name":"",
"metabolites":{
"ppa_e":-1.0
},
"lower_bound":0.0,
"upper_bound":1000.0,
"gene_reaction_rule":"",
"subsystem":"Exchange"
},
{
"id":"EX_pro",
"name":"",
"metabolites":{
"pro_e":-1.0
},
"lower_bound":0.0,
"upper_bound":1000.0,
"gene_reaction_rule":"",
"subsystem":"Exchange"
},
{
"id":"EX_pydxn",
"name":"",
"metabolites":{
"pydxn_e":-1.0
},
"lower_bound":0.0,
"upper_bound":1000.0,
"gene_reaction_rule":"",
"subsystem":"Exchange"
},
{
"id":"EX_pyr",
"name":"",
"metabolites":{
"pyr_e":-1.0
},
"lower_bound":0.0,
"upper_bound":1000.0,
"gene_reaction_rule":"",
"subsystem":"Exchange"
},
{
"id":"EX_ribflv",
"name":"",
"metabolites":{
"ribflv_e":-1.0
},
"lower_bound":0.0,
"upper_bound":1000.0,
"gene_reaction_rule":"",
"subsystem":"Exchange"
},
{
"id":"EX_rib__D",
"name":"",
"metabolites":{
"rib__D_e":-1.0
},
"lower_bound":0.0,
"upper_bound":1000.0,
"gene_reaction_rule":"",
"subsystem":"Exchange"
},
{
"id":"EX_ser",
"name":"",
"metabolites":{
"ser_e":-1.0
},
"lower_bound":0.0,
"upper_bound":1000.0,
"gene_reaction_rule":"",
"subsystem":"Exchange"
},
{
"id":"EX_so4",
"name":"",
"metabolites":{
"so4_e":-1.0
},
"lower_bound":-1.0,
"upper_bound":1000.0,
"gene_reaction_rule":"",
"subsystem":"Exchange"
},
{
"id":"EX_succ",
"name":"",
"metabolites":{
"succ_e":-1.0
},
"lower_bound":0.0,
"upper_bound":1000.0,
"gene_reaction_rule":"",
"subsystem":"Exchange"
},
{
"id":"EX_sucr",
"name":"",
"metabolites":{
"sucr_e":-1.0
},
"lower_bound":0.0,
"upper_bound":1000.0,
"gene_reaction_rule":"",
"subsystem":"Exchange"
},
{
"id":"EX_tag_TB",
"name":"",
"metabolites":{
"tag_TB_e":-1.0
},
"lower_bound":0.0,
"upper_bound":1000.0,
"gene_reaction_rule":"",
"subsystem":"Exchange"
},
{
"id":"EX_lgnc",
"name":"",
"metabolites":{
"lgnc_e":-1.0
},
"lower_bound":0.0,
"upper_bound":1000.0,
"gene_reaction_rule":"",
"subsystem":"Exchange"
},
{
"id":"EX_ttdca",
"name":"",
"metabolites":{
"ttdca_e":-1.0
},
"lower_bound":0.0,
"upper_bound":1000.0,
"gene_reaction_rule":"",
"subsystem":"Exchange"
},
{
"id":"EX_thr__L",
"name":"",
"metabolites":{
"thr__L_e":-1.0
},
"lower_bound":0.0,
"upper_bound":1000.0,
"gene_reaction_rule":"",
"subsystem":"Exchange"
},
{
"id":"EX_tre",
"name":"",
"metabolites":{
"tre_e":-1.0
},
"lower_bound":0.0,
"upper_bound":1000.0,
"gene_reaction_rule":"",
"subsystem":"Exchange"
},
{
"id":"EX_trp__L",
"name":"",
"metabolites":{
"trp__L_e":-1.0
},
"lower_bound":0.0,
"upper_bound":1000.0,
"gene_reaction_rule":"",
"subsystem":"Exchange"
},
{
"id":"EX_tyr__L",
"name":"",
"metabolites":{
"tyr__L_e":-1.0
},
"lower_bound":0.0,
"upper_bound":1000.0,
"gene_reaction_rule":"",
"subsystem":"Exchange"
},
{
"id":"EX_ura",
"name":"",
"metabolites":{
"ura_e":-1.0
},
"lower_bound":0.0,
"upper_bound":1000.0,
"gene_reaction_rule":"",
"subsystem":"Exchange"
},
{
"id":"EX_urea",
"name":"",
"metabolites":{
"urea_e":-1.0
},
"lower_bound":0.0,
"upper_bound":1000.0,
"gene_reaction_rule":"",
"subsystem":"Exchange"
},
{
"id":"EX_val__L",
"name":"",
"metabolites":{
"val__L_e":-1.0
},
"lower_bound":0.0,
"upper_bound":1000.0,
"gene_reaction_rule":"",
"subsystem":"Exchange"
},
{
"id":"EX_xan",
"name":"",
"metabolites":{
"xan_e":-1.0
},
"lower_bound":0.0,
"upper_bound":1000.0,
"gene_reaction_rule":"",
"subsystem":"Exchange"
},
{
"id":"EX_zn2",
"name":"",
"metabolites":{
"zn2_e":-1.0
},
"lower_bound":0.0,
"upper_bound":1000.0,
"gene_reaction_rule":"",
"subsystem":"Exchange"
}
],
"metabolites":[
{
"id":"13dpg_c",
"name":"3-Phospho-D-glyceroyl phosphate",
"compartment":"c",
"formula":"C3H8O10P2"
},
{
"id":"meroacidcyc2ACP_c",
"name":"19,31-cp-C54-acyl-ACP",
"compartment":"c",
"formula":"C52H99OSR"
},
{
"id":"meroacidcyc2AMP_c",
"name":"19,31-cp-C52-acyl-AMP",
"compartment":"c",
"formula":"C62H112N5O8P"
},
{
"id":"1931cpc54acylACP_c",
"name":"19,31-cp-C54-acyl-ACP",
"compartment":"c",
"formula":"C54H103OSR"
},
{
"id":"1931cpc54acylAMP_c",
"name":"19,31-cp-C54-acyl-AMP",
"compartment":"c",
"formula":"C64H116N5O8P"
},
{
"id":"1931cpc56acylACP_c",
"name":"19,31-cp-C56-acyl-ACP",
"compartment":"c",
"formula":"C56H107OSR"
},
{
"id":"1931cpc56acylAMP_c",
"name":"19,31-cp-C56-acyl-AMP",
"compartment":"c",
"formula":"C66H120N5O8P"
},
{
"id":"appl_c",
"name":"(R)-1-Aminopropan-2-ol",
"compartment":"c",
"formula":"C3H9NO"
},
{
"id":"pmoctaACP_c",
"name":"2,4,6,8,10-pentamethyl-C33-acyl-ACP",
"compartment":"c",
"formula":"C33H65OSR"
},
{
"id":"pmdecaACP_c",
"name":"2,4,6,8,10-pentamethyl-C33-acyl-ACP",
"compartment":"c",
"formula":"C35H69OSR"
},
{
"id":"tamhexcACP_c",
"name":"2,4,6,8-tetramethyl-C30-acyl-ACP",
"compartment":"c",
"formula":"C30H59OSR"
},
{
"id":"tamoctaACP_c",
"name":"2,4,6,8-tetramethyl-C32-acyl-ACP",
"compartment":"c",
"formula":"C32H63OSR"
},
{
"id":"tmlgncACP_c",
"name":"2,4,6-trimethyl-C27-acyl-ACP",
"compartment":"c",
"formula":"C27H53OSR"
},
{
"id":"tmhexcACP_c",
"name":"2,4,6-trimethyl-C29-acyl-ACP",
"compartment":"c",
"formula":"C29H57OSR"
},
{
"id":"24dm3k911dhc34acylACP_c",
"name":"2,4-dimethyl-3-keto-9,11-dihydroxy-C34-acyl-ACP",
"compartment":"c",
"formula":"C34H65O4SR"
},
{
"id":"24dm3k911dhc34oate_c",
"name":"2,4-dimethyl-3-keto-9,11-dihydroxy-C34-acid",
"compartment":"c",
"formula":"C34H66O5"
},
{
"id":"24dm3k911dhc36acylACP_c",
"name":"2,4-dimethyl-3-keto-9,11-dihydroxy-C36-acyl-ACP",
"compartment":"c",
"formula":"C36H69O4SR"
},
{
"id":"24dm3k911dhc36oate_c",
"name":"2,4-dimethyl-3-keto-9,11-dihydroxy-C36-acid",
"compartment":"c",
"formula":"C36H70O5"
},
{
"id":"dmbhnACP_c",
"name":"2,4-dimethyl-C24-acyl-ACP",
"compartment":"c",
"formula":"C24H47OSR"
},
{
"id":"dmlgncACP_c",
"name":"2,4-dimethyl-C26-acyl-ACP",
"compartment":"c",
"formula":"C26H51OSR"
},
{
"id":"2aobut_c",
"name":"L-2-Amino-3-oxobutanoic acid",
"compartment":"c",
"formula":"C4H7NO3"
},
{
"id":"chexccoa_c",
"name":"2-carboxyl-C26-acyl-CoA",
"compartment":"c",
"formula":"C48H86N7O19P3S"
},
{
"id":"2m79dhc31acylACP_c",
"name":"2-methyl-7,9-dihydroxy-C31-acyl-ACP",
"compartment":"c",
"formula":"C31H61O3SR"
},
{
"id":"2m79dhc33acylACP_c",
"name":"2-methyl-7,9-dihydroxy-C33-acyl-ACP",
"compartment":"c",
"formula":"C33H65O3SR"
},
{
"id":"2mb2coa_c",
"name":"2-Methylbut-2-enoyl-CoA",
"compartment":"c",
"formula":"C26H42N7O17P3S"
},
{
"id":"2mbcoa_c",
"name":"2-Methylbutanoyl-CoA",
"compartment":"c",
"formula":"C26H44N7O17P3S"
},
{
"id":"2mbdhl_c",
"name":"S-(2-Methylbutanoyl)-dihydrolipoamide",
"compartment":"c",
"formula":"C13H25NO2S2"
},
{
"id":"marachACP_c",
"name":"2-methyl-C21-acyl-ACP",
"compartment":"c",
"formula":"C21H41OSR"
},
{
"id":"mbhnACP_c",
"name":"2-methyl-C23-acyl-ACP",
"compartment":"c",
"formula":"C23H45OSR"
},
{
"id":"2mcacn_c",
"name":"(Z)-But-2-ene-1,2,3-tricarboxylate",
"compartment":"c",
"formula":"C7H8O6"
},
{
"id":"2mcit_c",
"name":"2-Methylcitrate",
"compartment":"c",
"formula":"C7H10O7"
},
{
"id":"2p4c2me_c",
"name":"2-Phospho-4-(cytidine 5-diphospho)-2-C-methyl-D-erythritol",
"compartment":"c",
"formula":"C14H26N3O17P3"
},
{
"id":"2pg_c",
"name":"2-Phospho-D-glycerate",
"compartment":"c",
"formula":"C3H7O7P"
},
{
"id":"2plac_c",
"name":"(2S)-2-Phospholactate",
"compartment":"c",
"formula":"C3H7O6P"
},
{
"id":"34dhsa_c",
"name":"3,4-Dihydroxy-9,10-secoandrosta-1,3,5(10)-triene-9,17-dione",
"compartment":"c",
"formula":"C19H24O4"
},
{
"id":"35dhc26acylACP_c",
"name":"3,5-dihydroxy-C26-acyl-ACP",
"compartment":"c",
"formula":"C26H51O3SR"
},
{
"id":"35dhc28acylACP_c",
"name":"3,5-dihydroxy-C28-acyl-ACP",
"compartment":"c",
"formula":"C28H55O3SR"
},
{
"id":"2dda7p_c",
"name":"2-Dehydro-3-deoxy-D-arabino-heptonate 7-phosphate",
"compartment":"c",
"formula":"C7H13O10P"
},
{
"id":"3hc10acylACPFAS_c",
"name":"D-3-hydroxy-C10-acyl-ACP-FAS",
"compartment":"c",
"formula":"C10H20O2S2R2"
},
{
"id":"3hc12acylACPFAS_c",
"name":"D-3-hydroxy-C12-acyl-ACP-FAS",
"compartment":"c",
"formula":"C12H24O2S2R2"
},
{
"id":"3hc14acylACPFAS_c",
"name":"D-3-hydroxy-C14-acyl-ACP-FAS",
"compartment":"c",
"formula":"C14H28O2S2R2"
},
{
"id":"3hc16acylACPFAS_c",
"name":"D-3-hydroxy-C16-acyl-ACP-FAS",
"compartment":"c",
"formula":"C16H32O2S2R2"
},
{
"id":"3hc18acylACPFAS_c",
"name":"D-3-hydroxy-C18-acyl-ACP-FAS",
"compartment":"c",
"formula":"C18H36O2S2R2"
},
{
"id":"3hc18acylACP_c",
"name":"D-3-hydroxy-C18-acyl-ACP",
"compartment":"c",
"formula":"C18H35O2SR"
},
{
"id":"3hc20acylACPFAS_c",
"name":"D-3-hydroxy-C20-acyl-ACP-FAS",
"compartment":"c",
"formula":"C20H40O2S2R2"
},
{
"id":"3hc20acylACP_c",
"name":"D-3-hydroxy-C20-acyl-ACP",
"compartment":"c",
"formula":"C20H39O2SR"
},
{
"id":"3hc22acylACPFAS_c",
"name":"D-3-hydroxy-C22-acyl-ACP-FAS",
"compartment":"c",
"formula":"C22H44O2S2R2"
},
{
"id":"3hc22acylACP_c",
"name":"D-3-hydroxy-C22-acyl-ACP",
"compartment":"c",
"formula":"C22H43O2SR"
},
{
"id":"3hc24acylACPFAS_c",
"name":"D-3-hydroxy-C24-acyl-ACP-FAS",
"compartment":"c",
"formula":"C24H48O2S2R2"
},
{
"id":"3hc24acylACP_c",
"name":"D-3-hydroxy-C24-acyl-ACP",
"compartment":"c",
"formula":"C24H47O2SR"
},
{
"id":"3hc26acylACPFAS_c",
"name":"D-3-hydroxy-C26-acyl-ACP-FAS",
"compartment":"c",
"formula":"C26H52O2S2R2"
},
{
"id":"3hc26acylACP_c",
"name":"D-3-hydroxy-C26-acyl-ACP",
"compartment":"c",
"formula":"C26H51O2SR"
},
{
"id":"3hc28acylACP_c",
"name":"D-3-hydroxy-C28-acyl-ACP",
"compartment":"c",
"formula":"C28H55O2SR"
},
{
"id":"3hc30acylACP_c",
"name":"D-3-hydroxy-C30-acyl-ACP",
"compartment":"c",
"formula":"C30H59O2SR"
},
{
"id":"3hc32acylACP_c",
"name":"D-3-hydroxy-C32-acyl-ACP",
"compartment":"c",
"formula":"C32H63O2SR"
},
{
"id":"3hc34acylACP_c",
"name":"D-3-hydroxy-C34-acyl-ACP",
"compartment":"c",
"formula":"C34H67O2SR"
},
{
"id":"3hc36acylACP_c",
"name":"D-3-hydroxy-C36-acyl-ACP",
"compartment":"c",
"formula":"C36H71O2SR"
},
{
"id":"3hc38acylACP_c",
"name":"D-3-hydroxy-C38-acyl-ACP",
"compartment":"c",
"formula":"C38H75O2SR"
},
{
"id":"3hc40acylACP_c",
"name":"D-3-hydroxy-C40-acyl-ACP",
"compartment":"c",
"formula":"C40H79O2SR"
},
{
"id":"3hc42acylACP_c",
"name":"D-3-hydroxy-C42-acyl-ACP",
"compartment":"c",
"formula":"C42H83O2SR"
},
{
"id":"3hc44acylACP_c",
"name":"D-3-hydroxy-C44-acyl-ACP",
"compartment":"c",
"formula":"C44H87O2SR"
},
{
"id":"3hc46acylACP_c",
"name":"D-3-hydroxy-C46-acyl-ACP",
"compartment":"c",
"formula":"C46H91O2SR"
},
{
"id":"3hc48acylACP_c",
"name":"D-3-hydroxy-C48-acyl-ACP",
"compartment":"c",
"formula":"C48H95O2SR"
},
{
"id":"3hc4acylACPFAS_c",
"name":"D-3-hydroxy-C4-acyl-ACP-FAS",
"compartment":"c",
"formula":"C4H8O2S2R2"
},
{
"id":"3hc50acylACP_c",
"name":"D-3-hydroxy-C50-acyl-ACP",
"compartment":"c",
"formula":"C50H99O2SR"
},
{
"id":"3hc52acylACP_c",
"name":"D-3-hydroxy-C52-acyl-ACP",
"compartment":"c",
"formula":"C52H103O2SR"
},
{
"id":"3hc54acylACP_c",
"name":"D-3-hydroxy-C54-acyl-ACP",
"compartment":"c",
"formula":"C54H107O2SR"
},
{
"id":"3hc56acylACP_c",
"name":"D-3-hydroxy-C56-acyl-ACP",
"compartment":"c",
"formula":"C56H111O2SR"
},
{
"id":"3hc58acylACP_c",
"name":"D-3-hydroxy-C58-acyl-ACP",
"compartment":"c",
"formula":"C58H115O2SR"
},
{
"id":"3hc6acylACPFAS_c",
"name":"D-3-hydroxy-C6-acyl-ACP-FAS",
"compartment":"c",
"formula":"C6H12O2S2R2"
},
{
"id":"3hc8acylACPFAS_c",
"name":"D-3-hydroxy-C8-acyl-ACP-FAS",
"compartment":"c",
"formula":"C8H16O2S2R2"
},
{
"id":"3hsa_c",
"name":"Secophenol",
"compartment":"c",
"formula":"C19H24O3"
},
{
"id":"3mb2coa_c",
"name":"3-Methylcrotonyl-CoA",
"compartment":"c",
"formula":"C26H42N7O17P3S"
},
{
"id":"ivcoa_c",
"name":"3-Methylbutanoyl-CoA",
"compartment":"c",
"formula":"C26H44N7O17P3S"
},
{
"id":"3mbdhl_c",
"name":"S-(3-Methylbutanoyl)-dihydrolipoamide",
"compartment":"c",
"formula":"C13H25NO2S2"
},
{
"id":"5odhf2a_c",
"name":"2-Oxo-2,3-dihydrofuran-5-acetate",
"compartment":"c",
"formula":"C6H6O4"
},
{
"id":"3pg_c",
"name":"3-Phospho-D-glycerate",
"compartment":"c",
"formula":"C3H7O7P"
},
{
"id":"pser_c",
"name":"O-Phospho-L-serine",
"compartment":"c",
"formula":"C3H8NO6P"
},
{
"id":"3psme_c",
"name":"5-O-(1-Carboxyvinyl)-3-phosphoshikimate",
"compartment":"c",
"formula":"C10H13O10P"
},
{
"id":"49dsha_c",
"name":"9,10-disecoandrosta-1(10),2-dien-4-oate",
"compartment":"c",
"formula":"C19H24O6"
},
{
"id":"4cml_c",
"name":"2-Carboxy-2,5-dihydro-5-oxofuran-2-acetate",
"compartment":"c",
"formula":"C7H6O6"
},
{
"id":"4hoxoh_c",
"name":"4-Hydroxy-2-oxohexanoic acid",
"compartment":"c",
"formula":"C6H10O4"
},
{
"id":"4hba_c",
"name":"4-Hydroxybenzyl alcohol",
"compartment":"c",
"formula":"C7H8O2"
},
{
"id":"4hba_e",
"name":"4-Hydroxybenzyl alcohol",
"compartment":"e",
"formula":"C7H8O2"
},
{
"id":"2h34hppr_c",
"name":"3-(4-Hydroxyphenyl)pyruvate",
"compartment":"c",
"formula":"C9H8O4"
},
{
"id":"4m3k911dhc33acylACP_c",
"name":"4-methyl-3-keto-9,11-dihydroxy-C33-acyl-ACP",
"compartment":"c",
"formula":"C33H63O4SR"
},
{
"id":"4m3k911dhc33oate_c",
"name":"4-methyl-3-keto-9,11-dihydroxy-C33-acid",
"compartment":"c",
"formula":"C33H64O5"
},
{
"id":"4m3k911dhc35acylACP_c",
"name":"4-methyl-3-keto-9,11-dihydroxy-C35-acyl-ACP",
"compartment":"c",
"formula":"C35H67O4SR"
},
{
"id":"4m3k911dhc35oate_c",
"name":"4-methyl-3-keto-9,11-dihydroxy-C35-acid",
"compartment":"c",
"formula":"C35H68O5"
},
{
"id":"4oxsal_c",
"name":"4-Oxoglutarate semialdehyde",
"compartment":"c",
"formula":"C5H6O4"
},
{
"id":"4ppcys_c",
"name":"(R)-4-Phosphopantothenoyl-L-cysteine",
"compartment":"c",
"formula":"C12H23N2O9PS"
},
{
"id":"pan4p_c",
"name":"Pantetheine 4-phosphate",
"compartment":"c",
"formula":"C11H23N2O7PS"
},
{
"id":"4ppan_c",
"name":"D-4-Phosphopantothenate",
"compartment":"c",
"formula":"C9H18NO8P"
},
{
"id":"57dhc28acylACP_c",
"name":"5,7-dihydroxy-C28-acyl-ACP",
"compartment":"c",
"formula":"C28H55O3SR"
},
{
"id":"57dhc30acylACP_c",
"name":"5,7-dihydroxy-C30-acyl-ACP",
"compartment":"c",
"formula":"C30H59O3SR"
},
{
"id":"5aop_c",
"name":"5-Aminolevulinate",
"compartment":"c",
"formula":"C5H9NO3"
},
{
"id":"dad_5_c",
"name":"5-Deoxyadenosine",
"compartment":"c",
"formula":"C10H13N5O3"
},
{
"id":"glucys_c",
"name":"gamma-L-Glutamyl-L-cysteine",
"compartment":"c",
"formula":"C8H14N2O5S"
},
{
"id":"5mta_c",
"name":"5-Mehylthioadenosine",
"compartment":"c",
"formula":"C11H15N5O3S"
},
{
"id":"5mtr_c",
"name":"5-Methylthio-D-ribose",
"compartment":"c",
"formula":"C6H12O4S"
},
{
"id":"5ohhipcoa_c",
"name":"5-hydroxy-3-[(3aS,4S,5R,7aS)-7a-methyl-1,5-dioxo-octahydro-1H-inden-4-yl]propanoyl-CoA",
"compartment":"c",
"formula":"C34H54N7O19P3S"
},
{
"id":"5ohhip_c",
"name":"3-[(3aS,4S,7aS)-7a-Methyl-1-hydroxy-5-oxo-octahydro-1H-inden-4-yl]propanoic acid",
"compartment":"c",
"formula":"C13H20O4"
},
{
"id":"5oxpro_c",
"name":"Pidolic acid",
"compartment":"c",
"formula":"C5H7NO3"
},
{
"id":"dann_c",
"name":"7,8-Diaminononanoate",
"compartment":"c",
"formula":"C9H20N2O2"
},
{
"id":"8aonn_c",
"name":"8-Amino-7-oxononanoate",
"compartment":"c",
"formula":"C9H17NO3"
},
{
"id":"9hdcecoa_c",
"name":"cis-9-Hexadecenoyl-CoA",
"compartment":"c",
"formula":"C37H64N7O17P3S"
},
{
"id":"hdcea_c",
"name":"(9Z)-Hexadecenoic acid",
"compartment":"c",
"formula":"C16H30O2"
},
{
"id":"hdcea_e",
"name":"(9Z)-Hexadecenoic acid",
"compartment":"e",
"formula":"C16H30O2"
},
{
"id":"ocdcea_c",
"name":"(9Z)-Octadecenoic acid",
"compartment":"c",
"formula":"C18H34O2"
},
{
"id":"ocdcea_e",
"name":"(9Z)-Octadecenoic acid",
"compartment":"e",
"formula":"C18H34O2"
},
{
"id":"ocdce9coa_c",
"name":"Oleoyl-CoA",
"compartment":"c",
"formula":"C39H68N7O17P3S"
},
{
"id":"9ohadd_c",
"name":"9alpha-Hydroxyandrosta-1,4-diene-3,17-dione",
"compartment":"c",
"formula":"C19H24O3"
},
{
"id":"5aprbu_c",
"name":"5-Amino-6-(5-phospho-D-ribitylamino)uracil",
"compartment":"c",
"formula":"C9H17N4O9P"
},
{
"id":"5apru_c",
"name":"5-Amino-6-(5-phosphoribosylamino)uracil",
"compartment":"c",
"formula":"C9H15N4O9P"
},
{
"id":"4r5au_c",
"name":"5-Amino-6-(5-phosphoribosylamino)uracil",
"compartment":"c",
"formula":"C9H16N4O6"
},
{
"id":"aacoa_c",
"name":"Acetoacetyl-CoA",
"compartment":"c",
"formula":"C25H40N7O18P3S"
},
{
"id":"2ahbut_c",
"name":"(R)-3-Hydroxy-3-methyl-2-oxopentanoate",
"compartment":"c",
"formula":"C6H10O4"
},
{
"id":"Ac1PIM1_c",
"name":"acyl phosphatidylinositol mannoside mannose",
"compartment":"c",
"formula":"C66H125O19P"
},
{
"id":"Ac1PIM2_c",
"name":"acyl phosphatidylinositol mannoside di-mannose",
"compartment":"c",
"formula":"C72H135O24P"
},
{
"id":"Ac1PIM3_c",
"name":"acyl phosphatidylinositol mannoside tri-mannose",
"compartment":"c",
"formula":"C78H145O29P"
},
{
"id":"Ac1PIM4_c",
"name":"acyl phosphatidylinositol mannoside tetra-mannose",
"compartment":"c",
"formula":"C84H155O34P"
},
{
"id":"Ac1PIM5_c",
"name":"acyl phosphatidylinositol mannoside penta-mannose",
"compartment":"c",
"formula":"C90H165O39P"
},
{
"id":"Ac1PIM6_c",
"name":"acyl phosphatidylinositol mannoside hexa-mannose",
"compartment":"c",
"formula":"C96H175O44P"
},
{
"id":"Ac2PIM2_c",
"name":"di-acyl phosphatidylinositol mannoside di-mannose",
"compartment":"c",
"formula":"C88H165O25P"
},
{
"id":"Ac2PIM3_c",
"name":"di-acyl phosphatidylinositol mannoside tri-mannose",
"compartment":"c",
"formula":"C94H175O30P"
},
{
"id":"Ac2PIM4_c",
"name":"di-acyl phosphatidylinositol mannoside tetra-mannose",
"compartment":"c",
"formula":"C100H185O35P"
},
{
"id":"Ac2PIM5_c",
"name":"di-acyl phosphatidylinositol mannoside penta-mannose",
"compartment":"c",
"formula":"C106H195O40P"
},
{
"id":"Ac2PIM6_c",
"name":"di-acyl phosphatidylinositol mannoside hexa-mannose",
"compartment":"c",
"formula":"C112H205O45P"
},
{
"id":"mycolate_c",
"name":"alpha-mycolate C78 (26)",
"compartment":"c",
"formula":"C78H152O3"
},
{
"id":"amycolate80_c",
"name":"alpha-mycolate C80 (26)",
"compartment":"c",
"formula":"C80H156O3"
},
{
"id":"amycolate82_c",
"name":"alpha-mycolate C82 (26)",
"compartment":"c",
"formula":"C82H160O3"
},
{
"id":"acald_c",
"name":"Acetaldehyde",
"compartment":"c",
"formula":"C2H4O"
},
{
"id":"acald_e",
"name":"Acetaldehyde",
"compartment":"e",
"formula":"C2H4O"
},
{
"id":"accb_c",
"name":"apo-[acetyl-CoA:carbon-dioxide ligase (ADP-forming)]",
"compartment":"c",
"formula":"C7H13N3O2R2"
},
{
"id":"accoa_c",
"name":"Acetyl-CoA",
"compartment":"c",
"formula":"C23H38N7O17P3S"
},
{
"id":"actp_c",
"name":"Acetyl phosphate",
"compartment":"c",
"formula":"C2H5O5P"
},
{
"id":"alac__S_c",
"name":"2-Acetolactate",
"compartment":"c",
"formula":"C5H8O4"
},
{
"id":"acpFAS_c",
"name":"Acyl carrier protein fatty acid synthase complex",
"compartment":"c",
"formula":"H2S2R2"
},
{
"id":"ACP_c",
"name":"Acyl-carrier protein",
"compartment":"c",
"formula":"HSR"
},
{
"id":"acac_c",
"name":"Acetoacetate",
"compartment":"c",
"formula":"C4H6O3"
},
{
"id":"ac_c",
"name":"Acetate",
"compartment":"c",
"formula":"C2H4O2"
},
{
"id":"ac_e",
"name":"Acetate",
"compartment":"e",
"formula":"C2H4O2"
},
{
"id":"4adcho_c",
"name":"4-Amino-4-deoxychorismate",
"compartment":"c",
"formula":"C10H11NO5"
},
{
"id":"andrs14dn317dn_c",
"name":"Androsta-1,4-diene-3,17-dione",
"compartment":"c",
"formula":"C19H24O2"
},
{
"id":"agdpcbi_c",
"name":"Adenosine-GDP-cobinamide",
"compartment":"c",
"formula":"C68H97CoN21O21P2"
},
{
"id":"adocbi_c",
"name":"Adenosyl cobinamide",
"compartment":"c",
"formula":"C58H84CoN16O11"
},
{
"id":"adocbip_c",
"name":"Adenosyl cobinamide phosphate",
"compartment":"c",
"formula":"C58H85CoN16O14P"
},
{
"id":"adcobhex_c",
"name":"Adenosyl cobyrinate hexaamide",
"compartment":"c",
"formula":"C55H77CoN15O11"
},
{
"id":"adcobdam_c",
"name":"Adenosyl cobyrinate a,c diamide",
"compartment":"c",
"formula":"C55H73CoN11O15"
},
{
"id":"adhlam_c",
"name":"S-Acetyldihydrolipoamide",
"compartment":"c",
"formula":"C10H19NO2S2"
},
{
"id":"adn_c",
"name":"Adenosine",
"compartment":"c",
"formula":"C10H13N5O4"
},
{
"id":"adn_e",
"name":"Adenosine",
"compartment":"e",
"formula":"C10H13N5O4"
},
{
"id":"adpglc_c",
"name":"ADP-glucose",
"compartment":"c",
"formula":"C16H25N5O15P2"
},
{
"id":"adp_c",
"name":"ADP",
"compartment":"c",
"formula":"C10H15N5O10P2"
},
{
"id":"andrstndn_c",
"name":"Androstenedione",
"compartment":"c",
"formula":"C19H26O2"
},
{
"id":"ade_c",
"name":"Adenine",
"compartment":"c",
"formula":"C5H5N5"
},
{
"id":"ade_e",
"name":"Adenine",
"compartment":"e",
"formula":"C5H5N5"
},
{
"id":"acgam6p_c",
"name":"N-Acetyl-D-glycosamine 6-phosphate",
"compartment":"c",
"formula":"C8H16NO9P"
},
{
"id":"1palmgyc3p_c",
"name":"1-Palmitoylglycerol 3-phosphate",
"compartment":"c",
"formula":"C19H39O7P"
},
{
"id":"6hmhptpp_c",
"name":"2-Amino-7,8-dihydro-4-hydroxy-6-(diphosphooxymethyl)pteridine",
"compartment":"c",
"formula":"C7H11N5O8P2"
},
{
"id":"4ahmmp_c",
"name":"4-Amino-5-hydroxymethyl-2-methylpyrimidine",
"compartment":"c",
"formula":"C6H9N3O"
},
{
"id":"ahdt_c",
"name":"2-Amino-4-hydroxy-6-(erythro-1,2,3-trihydroxypropyl)dihydropteridine triphosphate",
"compartment":"c",
"formula":"C9H16N5O13P3"
},
{
"id":"aicar_c",
"name":"1-(5-Phosphoribosyl)-5-amino-4-imidazolecarboxamide",
"compartment":"c",
"formula":"C9H15N4O8P"
},
{
"id":"air_c",
"name":"Aminoimidazole ribotide",
"compartment":"c",
"formula":"C8H14N3O7P"
},
{
"id":"akg_c",
"name":"2-Oxoglutarate",
"compartment":"c",
"formula":"C5H6O5"
},
{
"id":"akg_e",
"name":"2-Oxoglutarate",
"compartment":"e",
"formula":"C5H6O5"
},
{
"id":"2dhp_c",
"name":"2-Dehydropantoate",
"compartment":"c",
"formula":"C6H10O4"
},
{
"id":"alaala_c",
"name":"D-Alanyl-D-alanine",
"compartment":"c",
"formula":"C6H12N2O3"
},
{
"id":"ala__L_c",
"name":"L-Alanine",
"compartment":"c",
"formula":"C3H7NO2"
},
{
"id":"ala__L_e",
"name":"L-Alanine",
"compartment":"e",
"formula":"C3H7NO2"
},
{
"id":"L2aadp6sa_c",
"name":"L-2-Aminoadipate 6-semialdehyde",
"compartment":"c",
"formula":"C6H11NO3"
},
{
"id":"aact_c",
"name":"Aminoacetone",
"compartment":"c",
"formula":"C3H7NO"
},
{
"id":"mptamp_c",
"name":"Adenylated molybdopterin",
"compartment":"c",
"formula":"C20H26N10O12P2S2"
},
{
"id":"4ampm_c",
"name":"4-Amino-2-methyl-5-phosphomethylpyrimidine",
"compartment":"c",
"formula":"C6H10N3O4P"
},
{
"id":"amp_c",
"name":"AMP",
"compartment":"c",
"formula":"C10H14N5O7P"
},
{
"id":"14glucan_c",
"name":"Amylose monomer",
"compartment":"c",
"formula":"C6H10O5"
},
{
"id":"anth_c",
"name":"Anthranilate",
"compartment":"c",
"formula":"C7H7NO2"
},
{
"id":"anth_e",
"name":"Anthranilate",
"compartment":"e",
"formula":"C7H7NO2"
},
{
"id":"apolipo_c",
"name":"APO_LIPO",
"compartment":"c",
"formula":"C8H17NO"
},
{
"id":"aps_c",
"name":"Adenylyl sulfate",
"compartment":"c",
"formula":"C10H14N5O10PS"
},
{
"id":"agalfragund_c",
"name":"arabinogalactan large complex",
"compartment":"c",
"formula":"C254H424NO173P3"
},
{
"id":"arabinanagalfragund_c",
"name":"arabinogalactan-decaprenylphosphate large complex",
"compartment":"c",
"formula":"C604H1054O663P73"
},
{
"id":"arabinanagalpeptido_c",
"name":"arabinogalactan-peptidoglycan large cell wall complex",
"compartment":"c",
"formula":"C1664H2711N210O1289P72"
},
{
"id":"decda_tb_c",
"name":"arabinofuranose-decaprenylphosphate",
"compartment":"c",
"formula":"C55H92O11P2"
},
{
"id":"argsuc_c",
"name":"N-(L-Arginino)succinate",
"compartment":"c",
"formula":"C10H18N4O6"
},
{
"id":"arg__L_c",
"name":"L-Arginine",
"compartment":"c",
"formula":"C6H14N4O2"
},
{
"id":"arg__L_e",
"name":"L-Arginine",
"compartment":"e",
"formula":"C6H14N4O2"
},
{
"id":"rdmbzi_c",
"name":"alpha-Ribazole",
"compartment":"c",
"formula":"C14H18N2O4"
},
{
"id":"acser_c",
"name":"O-Acetyl-L-serine",
"compartment":"c",
"formula":"C5H9NO4"
},
{
"id":"asn_c",
"name":"L-Asparagine",
"compartment":"c",
"formula":"C4H8N2O3"
},
{
"id":"asn_e",
"name":"L-Asparagine",
"compartment":"e",
"formula":"C4H8N2O3"
},
{
"id":"4pasp_c",
"name":"4-Phospho-L-aspartate",
"compartment":"c",
"formula":"C4H8NO7P"
},
{
"id":"aspsa_c",
"name":"L-Aspartate 4-semialdehyde",
"compartment":"c",
"formula":"C4H7NO3"
},
{
"id":"asp__L_c",
"name":"L-Aspartate",
"compartment":"c",
"formula":"C4H7NO4"
},
{
"id":"asp__L_e",
"name":"L-Aspartate",
"compartment":"e",
"formula":"C4H7NO4"
},
{
"id":"dcamp_c",
"name":"N6-(1,2-Dicarboxyethyl)-AMP",
"compartment":"c",
"formula":"C14H18N5O11P"
},
{
"id":"atp_c",
"name":"ATP",
"compartment":"c",
"formula":"C10H16N5O13P3"
},
{
"id":"barb_c",
"name":"Barbiturate",
"compartment":"c",
"formula":"C4H4N2O3"
},
{
"id":"bccpco2_c",
"name":"[Acetyl-CoA:carbon-dioxide ligase (ADP-forming)]-CO2",
"compartment":"c",
"formula":"C8H13N3O4R2"
},
{
"id":"bccp_c",
"name":"[Acetyl-CoA:carbon-dioxide ligase (ADP-forming)]",
"compartment":"c",
"formula":"C7H13N3O2R2"
},
{
"id":"btnso_c",
"name":"Biotin sulfoxide",
"compartment":"c",
"formula":"C10H16N2O4S"
},
{
"id":"btn_c",
"name":"Biotin",
"compartment":"c",
"formula":"C10H16N2O3S"
},
{
"id":"btn_e",
"name":"Biotin",
"compartment":"e",
"formula":"C10H16N2O3S"
},
{
"id":"bketoc10acylACPFAS_c",
"name":"beta-keto-C10-acyl-ACP-FAS",
"compartment":"c",
"formula":"C10H18O2S2R2"
},
{
"id":"bketoc12acylACPFAS_c",
"name":"beta-keto-C12-acyl-ACP-FAS",
"compartment":"c",
"formula":"C12H22O2S2R2"
},
{
"id":"bketoc14acylACPFAS_c",
"name":"beta-keto-C14-acyl-ACP-FAS",
"compartment":"c",
"formula":"C14H26O2S2R2"
},
{
"id":"bketoc16acylACPFAS_c",
"name":"beta-keto-C16-acyl-ACP-FAS",
"compartment":"c",
"formula":"C16H30O2S2R2"
},
{
"id":"bketoc18acylACPFAS_c",
"name":"beta-keto-C18-acyl-ACP-FAS",
"compartment":"c",
"formula":"C18H34O2S2R2"
},
{
"id":"bketoc18acylACP_c",
"name":"beta-keto-C18-acyl-ACP",
"compartment":"c",
"formula":"C18H33O2SR"
},
{
"id":"bketoc20acylACPFAS_c",
"name":"beta-keto-C20-acyl-ACP-FAS",
"compartment":"c",
"formula":"C20H38O2S2R2"
},
{
"id":"bketoc20acylACP_c",
"name":"beta-keto-C20-acyl-ACP",
"compartment":"c",
"formula":"C20H37O2SR"
},
{
"id":"bketoc22acylACPFAS_c",
"name":"beta-keto-C22-acyl-ACP-FAS",
"compartment":"c",
"formula":"C22H42O2S2R2"
},
{
"id":"bketoc22acylACP_c",
"name":"beta-keto-C22-acyl-ACP",
"compartment":"c",
"formula":"C22H41O2SR"
},
{
"id":"bketoc24acylACPFAS_c",
"name":"beta-keto-C24-acyl-ACP-FAS",
"compartment":"c",
"formula":"C24H46O2S2R2"
},
{
"id":"bketoc24acylACP_c",
"name":"beta-keto-C24-acyl-ACP",
"compartment":"c",
"formula":"C24H45O2SR"
},
{
"id":"bketoc26acylACPFAS_c",
"name":"beta-keto-C26-acyl-ACP-FAS",
"compartment":"c",
"formula":"C26H50O2S2R2"
},
{
"id":"bketoc26acylACP_c",
"name":"beta-keto-C26-acyl-ACP",
"compartment":"c",
"formula":"C26H49O2SR"
},
{
"id":"bketoc28acylACP_c",
"name":"beta-keto-C28-acyl-ACP",
"compartment":"c",
"formula":"C28H53O2SR"
},
{
"id":"bketoc30acylACP_c",
"name":"beta-keto-C30-acyl-ACP",
"compartment":"c",
"formula":"C30H57O2SR"
},
{
"id":"bketoc32acylACP_c",
"name":"beta-keto-C32-acyl-ACP",
"compartment":"c",
"formula":"C32H61O2SR"
},
{
"id":"bketoc34acylACP_c",
"name":"beta-keto-C34-acyl-ACP",
"compartment":"c",
"formula":"C34H65O2SR"
},
{
"id":"bketoc36acylACP_c",
"name":"beta-keto-C36-acyl-ACP",
"compartment":"c",
"formula":"C36H69O2SR"
},
{
"id":"bketoc38acylACP_c",
"name":"beta-keto-C38-acyl-ACP",
"compartment":"c",
"formula":"C38H73O2SR"
},
{
"id":"bketoc40acylACP_c",
"name":"beta-keto-C40-acyl-ACP",
"compartment":"c",
"formula":"C40H77O2SR"
},
{
"id":"bketoc42acylACP_c",
"name":"beta-keto-C42-acyl-ACP",
"compartment":"c",
"formula":"C42H81O2SR"
},
{
"id":"bketoc44acylACP_c",
"name":"beta-keto-C44-acyl-ACP",
"compartment":"c",
"formula":"C44H85O2SR"
},
{
"id":"bketoc46acylACP_c",
"name":"beta-keto-C46-acyl-ACP",
"compartment":"c",
"formula":"C46H89O2SR"
},
{
"id":"bketoc48acylACP_c",
"name":"beta-keto-C48-acyl-ACP",
"compartment":"c",
"formula":"C48H93O2SR"
},
{
"id":"bketoc4acylACPFAS_c",
"name":"beta-keto-C4-acyl-ACP-FAS",
"compartment":"c",
"formula":"C4H6O2S2R2"
},
{
"id":"bketoc50acylACP_c",
"name":"beta-keto-C50-acyl-ACP",
"compartment":"c",
"formula":"C50H97O2SR"
},
{
"id":"bketoc52acylACP_c",
"name":"beta-keto-C52-acyl-ACP",
"compartment":"c",
"formula":"C52H101O2SR"
},
{
"id":"bketoc54acylACP_c",
"name":"beta-keto-C54-acyl-ACP",
"compartment":"c",
"formula":"C54H105O2SR"
},
{
"id":"bketoc56acylACP_c",
"name":"beta-keto-C56-acyl-ACP",
"compartment":"c",
"formula":"C56H109O2SR"
},
{
"id":"bketoc58acylACP_c",
"name":"beta-keto-C58-acyl-ACP",
"compartment":"c",
"formula":"C58H113O2SR"
},
{
"id":"bketoc6acylACPFAS_c",
"name":"beta-keto-C6-acyl-ACP-FAS",
"compartment":"c",
"formula":"C6H10O2S2R2"
},
{
"id":"bketoc8acylACPFAS_c",
"name":"beta-keto-C8-acyl-ACP-FAS",
"compartment":"c",
"formula":"C8H14O2S2R2"
},
{
"id":"btcoa_c",
"name":"Butanoyl-CoA",
"compartment":"c",
"formula":"C25H42N7O17P3S"
},
{
"id":"c10acylACPFAS_c",
"name":"C10-acyl-ACP-FAS",
"compartment":"c",
"formula":"C10H20OS2R2"
},
{
"id":"c12acylACPFAS_c",
"name":"C12-acyl-ACP-FAS",
"compartment":"c",
"formula":"C12H24OS2R2"
},
{
"id":"c14acylACPFAS_c",
"name":"C14-acyl-ACP-FAS",
"compartment":"c",
"formula":"C14H28OS2R2"
},
{
"id":"c16acylACPFAS_c",
"name":"C16-acyl-ACP-FAS",
"compartment":"c",
"formula":"C16H32OS2R2"
},
{
"id":"c18acylACPFAS_c",
"name":"C18-acyl-ACP-FAS",
"compartment":"c",
"formula":"C18H36OS2R2"
},
{
"id":"c20acylACPFAS_c",
"name":"C20-acyl-ACP-FAS",
"compartment":"c",
"formula":"C20H40OS2R2"
},
{
"id":"c22acylACPFAS_c",
"name":"C22-acyl-ACP-FAS",
"compartment":"c",
"formula":"C22H44OS2R2"
},
{
"id":"c24acylACPFAS_c",
"name":"C24-acyl-ACP-FAS",
"compartment":"c",
"formula":"C24H48OS2R2"
},
{
"id":"c26acylACPFAS_c",
"name":"C26-acyl-ACP-FAS",
"compartment":"c",
"formula":"C26H52OS2R2"
},
{
"id":"c2acylACPFAS_c",
"name":"C2-acyl-ACP-FAS",
"compartment":"c",
"formula":"C2H4OS2R2"
},
{
"id":"c4acylACPFAS_c",
"name":"C4-acyl-ACP-FAS",
"compartment":"c",
"formula":"C4H8OS2R2"
},
{
"id":"c6acylACPFAS_c",
"name":"C6-acyl-ACP-FAS",
"compartment":"c",
"formula":"C6H12OS2R2"
},
{
"id":"c78mycolateACP_c",
"name":"C78-alpha-mycolate-ACP",
"compartment":"c",
"formula":"C82H159O2SR"
},
{
"id":"c78mycolatepp_c",
"name":"C78-alpha-mycolate-PP",
"compartment":"c",
"formula":"C143H259O11P"
},
{
"id":"c8acylacpFAS_c",
"name":"C8-acyl-ACP-FAS",
"compartment":"c",
"formula":"C8H16OS2R2"
},
{
"id":"cbasp_c",
"name":"N-Carbamoyl-L-aspartate",
"compartment":"c",
"formula":"C5H8N2O5"
},
{
"id":"15dap_c",
"name":"Cadaverine",
"compartment":"c",
"formula":"C5H14N2"
},
{
"id":"15dap_e",
"name":"Cadaverine",
"compartment":"e",
"formula":"C5H14N2"
},
{
"id":"5aizc_c",
"name":"1-(5-Phospho-D-ribosyl)-5-amino-4-imidazolecarboxylate",
"compartment":"c",
"formula":"C9H14N3O9P"
},
{
"id":"clpn_TB_c",
"name":"Cardiolipin",
"compartment":"c",
"formula":"C79H154O17P2"
},
{
"id":"cbp_c",
"name":"Carbamoyl phosphate",
"compartment":"c",
"formula":"CH4NO5P"
},
{
"id":"ca2_c",
"name":"Calcium cation",
"compartment":"c",
"formula":"Ca"
},
{
"id":"ca2_e",
"name":"Calcium cation",
"compartment":"e",
"formula":"Ca"
},
{
"id":"3c2hmp_c",
"name":"(2R,3S)-3-Isoproylmalate",
"compartment":"c",
"formula":"C7H12O5"
},
{
"id":"cchol_c",
"name":"26-Carboxycholest-4-en-3-one",
"compartment":"c",
"formula":"C27H42O3"
},
{
"id":"cd131e19cpc51acylACP_c",
"name":"cis-delta-1-31-enoyl-19-cp-C51-acyl-ACP",
"compartment":"c",
"formula":"C51H97OSR"
},
{
"id":"cd131e19cpc53acylACP_c",
"name":"cis-delta-1-31-enoyl-19-cp-C53-acyl-ACP",
"compartment":"c",
"formula":"C53H101OSR"
},
{
"id":"cd131e19cpc55acylACP_c",
"name":"cis-delta-1-31-enoyl-19-cp-C55-acyl-ACP",
"compartment":"c",
"formula":"C55H105OSR"
},
{
"id":"cd21931ec50acylACP_c",
"name":"cis-delta-2-19,31-enoyl-C50-acyl-ACP",
"compartment":"c",
"formula":"C50H95OSR"
},
{
"id":"cd21931ec52acylACP_c",
"name":"cis-delta-2-19,31-enoyl-C52-acyl-ACP",
"compartment":"c",
"formula":"C52H99OSR"
},
{
"id":"cd21931ec54acylACP_c",
"name":"cis-delta-2-19,31-enoyl-C54-acyl-ACP",
"compartment":"c",
"formula":"C54H103OSR"
},
{
"id":"cd21937ec56acylACP_c",
"name":"cis-delta-2-19,37-enoyl-C56-acyl-ACP",
"compartment":"c",
"formula":"C56H107OSR"
},
{
"id":"cd21937ec58acylACP_c",
"name":"cis-delta-2-19,37-enoyl-C58-acyl-ACP",
"compartment":"c",
"formula":"C58H111OSR"
},
{
"id":"cd37mhc57acylACP_c",
"name":"cis-delta-37-methyl-hydroxy-C57-acyl-ACP",
"compartment":"c",
"formula":"C57H111O2SR"
},
{
"id":"cd37mhc59acylACP_c",
"name":"cis-delta-37-methyl-hydroxy-C59-acyl-ACP",
"compartment":"c",
"formula":"C59H115O2SR"
},
{
"id":"cd37mhmc58acylACP_c",
"name":"cis-delta-37-methyl-hydroxymethyl-C58-acyl-ACP",
"compartment":"c",
"formula":"C58H113O2SR"
},
{
"id":"cd37mhmc60acylACP_c",
"name":"cis-delta-37-methyl-hydroxymethyl-C60-acyl-ACP",
"compartment":"c",
"formula":"C60H117O2SR"
},
{
"id":"cd37mkc59acylACP_c",
"name":"cis-delta-37-methyl-keto-C59-acyl-ACP",
"compartment":"c",
"formula":"C59H113O2SR"
},
{
"id":"cdpc16c19g_c",
"name":"CDP-diacylglycerol",
"compartment":"c",
"formula":"C47H87N3O15P2"
},
{
"id":"4c2me_c",
"name":"4-(Cytidine 5-diphospho)-2-C-methyl-D-erythritol",
"compartment":"c",
"formula":"C14H25N3O14P2"
},
{
"id":"cdp_c",
"name":"CDP",
"compartment":"c",
"formula":"C9H15N3O11P2"
},
{
"id":"cd2_c",
"name":"Cadmium",
"compartment":"c",
"formula":"Cd"
},
{
"id":"cd2_e",
"name":"Cadmium",
"compartment":"e",
"formula":"Cd"
},
{
"id":"cellb_c",
"name":"Cellobiose",
"compartment":"c",
"formula":"C12H22O11"
},
{
"id":"cellb_e",
"name":"Cellobiose",
"compartment":"e",
"formula":"C12H22O11"
},
{
"id":"chol4en3one_c",
"name":"Cholest-4-en-3-one",
"compartment":"c",
"formula":"C27H44O"
},
{
"id":"cholc3coa_c",
"name":"CoA-cholest-4-en-3-one C3 side chain",
"compartment":"c",
"formula":"C43H66N7O18P3S"
},
{
"id":"cholc5coa_c",
"name":"CoA-cholest-4-en-3-one C5 side chain",
"compartment":"c",
"formula":"C45H70N7O18P3S"
},
{
"id":"cholc8coa_c",
"name":"CoA-cholest-4-en-3-one C8 side chain",
"compartment":"c",
"formula":"C48H76N7O18P3S"
},
{
"id":"cholenec3coa_c",
"name":"CoA-20-ene-cholest-4-en-3-one C5 side chain",
"compartment":"c",
"formula":"C43H64N7O18P3S"
},
{
"id":"cholenec5coa_c",
"name":"CoA-22-ene-cholest-4-en-3-one C5 side chain",
"compartment":"c",
"formula":"C45H68N7O18P3S"
},
{
"id":"cholenec8coa_c",
"name":"CoA-24-ene-cholest-4-en-3-one C8 side chain",
"compartment":"c",
"formula":"C48H74N7O18P3S"
},
{
"id":"chsterol_c",
"name":"Cholesterol",
"compartment":"c",
"formula":"C27H46O"
},
{
"id":"chsterol_e",
"name":"Cholesterol",
"compartment":"e",
"formula":"C27H46O"
},
{
"id":"cholp_c",
"name":"Choline phosphate",
"compartment":"c",
"formula":"C5H15NO4P"
},
{
"id":"chol_c",
"name":"Choline",
"compartment":"c",
"formula":"C5H14NO"
},
{
"id":"chol_e",
"name":"Choline",
"compartment":"e",
"formula":"C5H14NO"
},
{
"id":"chor_c",
"name":"Chorismate",
"compartment":"c",
"formula":"C10H10O6"
},
{
"id":"acon__C_c",
"name":"cis-Aconitate",
"compartment":"c",
"formula":"C6H6O6"
},
{
"id":"cd_dd3cacoa_c",
"name":"CIS-DELTA-3-DODECANOYL-COA",
"compartment":"c",
"formula":"C33H56N7O17P3S"
},
{
"id":"cd_dd5cacoa_c",
"name":"CIS-DELTA-5-TETRADECANOYL-COA",
"compartment":"c",
"formula":"C35H60N7O17P3S"
},
{
"id":"citr_c",
"name":"L-Citrulline",
"compartment":"c",
"formula":"C6H13N3O3"
},
{
"id":"citr_e",
"name":"L-Citrulline",
"compartment":"e",
"formula":"C6H13N3O3"
},
{
"id":"cit_c",
"name":"Citrate",
"compartment":"c",
"formula":"C6H8O7"
},
{
"id":"cit_e",
"name":"Citrate",
"compartment":"e",
"formula":"C6H8O7"
},
{
"id":"CKC60MEROACYLACP_c",
"name":"cis-keto-C60-meroacyl-ACP",
"compartment":"c",
"formula":"C60H115O2SR"
},
{
"id":"CKC60MEROACYLAMP_c",
"name":"cis-keto-C60-meroacyl-AMP",
"compartment":"c",
"formula":"C70H128N5O9P"
},
{
"id":"cl_c",
"name":"Chloride",
"compartment":"c",
"formula":"Cl"
},
{
"id":"cl_e",
"name":"Chloride",
"compartment":"e",
"formula":"Cl"
},
{
"id":"mmeroacidcyc2ACP_c",
"name":"cis-methoxy-C59-meroacyl-cp-ACP",
"compartment":"c",
"formula":"C59H115O2SR"
},
{
"id":"mmeroacidcyc2AMP_c",
"name":"cis-methoxy-C59-meroacyl-cp-AMP",
"compartment":"c",
"formula":"C69H128N5O9P"
},
{
"id":"cmc61meroacylcpacp_c",
"name":"cis-methoxy-C61-meroacyl-cp-ACP",
"compartment":"c",
"formula":"C61H119O2SR"
},
{
"id":"cmc61meroacylcpamp_c",
"name":"cis-methoxy-C61-meroacyl-cp-AMP",
"compartment":"c",
"formula":"C71H132N5O9P"
},
{
"id":"cmp_c",
"name":"CMP",
"compartment":"c",
"formula":"C9H14N3O8P"
},
{
"id":"co2_c",
"name":"CO2",
"compartment":"c",
"formula":"CO2"
},
{
"id":"co2_e",
"name":"CO2",
"compartment":"e",
"formula":"CO2"
},
{
"id":"coa_c",
"name":"Coenzyme A",
"compartment":"c",
"formula":"C21H36N7O16P3S"
},
{
"id":"adocbl_c",
"name":"Cobamide coenzyme",
"compartment":"c",
"formula":"C72H100CoN18O17P"
},
{
"id":"adocbl_e",
"name":"Cobamide coenzyme",
"compartment":"e",
"formula":"C72H100CoN18O17P"
},
{
"id":"aqcobal_c",
"name":"Aquacob(III)alamin",
"compartment":"c",
"formula":"C62H90CoN13O15P"
},
{
"id":"co2dam_c",
"name":"Cob(II)yrinate a,c diamide",
"compartment":"c",
"formula":"C45H61CoN6O12"
},
{
"id":"cbl2_c",
"name":"Cob(II)alamin",
"compartment":"c",
"formula":"C62H88CoN13O14P"
},
{
"id":"co1dam_c",
"name":"Cob(I)yrinate a,c diamide",
"compartment":"c",
"formula":"C45H61CoN6O12"
},
{
"id":"cbl1_c",
"name":"Cob(I)alamin",
"compartment":"c",
"formula":"C62H89CoN13O14P"
},
{
"id":"cobalt2_c",
"name":"Cobalt ion",
"compartment":"c",
"formula":"Co"
},
{
"id":"cobalt2_e",
"name":"Cobalt ion",
"compartment":"e",
"formula":"Co"
},
{
"id":"cpppg3_c",
"name":"Coproporphyrinogen III",
"compartment":"c",
"formula":"C36H44N4O8"
},
{
"id":"co_c",
"name":"CO",
"compartment":"c",
"formula":"CO"
},
{
"id":"co_e",
"name":"CO",
"compartment":"e",
"formula":"CO"
},
{
"id":"2cpr5p_c",
"name":"1-(2-Carboxyphenylamino)-1-deoxy-D-ribulose 5-phosphate",
"compartment":"c",
"formula":"C12H16NO9P"
},
{
"id":"frdp_2_cis_c",
"name":"2-cis,6-trans-Farnesyl diphosphate",
"compartment":"c",
"formula":"C15H28O7P2"
},
{
"id":"ctp_c",
"name":"CTP",
"compartment":"c",
"formula":"C9H16N3O14P3"
},
{
"id":"cu2_c",
"name":"Copper cation",
"compartment":"c",
"formula":"Cu"
},
{
"id":"cu2_e",
"name":"Copper cation",
"compartment":"e",
"formula":"Cu"
},
{
"id":"cgly_c",
"name":"L-Cysteinylglycine",
"compartment":"c",
"formula":"C5H10N2O3S"
},
{
"id":"cigam_c",
"name":"1-O-[2-(L-Cysteinamido)-2-deoxy-alpha-D-glucopyranosyl]-1D-myo-inositol",
"compartment":"c",
"formula":"C15H28N2O11S"
},
{
"id":"cys__L_c",
"name":"L-Cysteine",
"compartment":"c",
"formula":"C3H7NO2S"
},
{
"id":"cys__L_e",
"name":"L-Cysteine",
"compartment":"e",
"formula":"C3H7NO2S"
},
{
"id":"cytd_c",
"name":"Cytidine",
"compartment":"c",
"formula":"C9H13N3O5"
},
{
"id":"6pgc_c",
"name":"6-Phospho-D-gluconate",
"compartment":"c",
"formula":"C6H13O10P"
},
{
"id":"6pgl_c",
"name":"D-Glucono-1,5-lactone 6-phosphate",
"compartment":"c",
"formula":"C6H11O9P"
},
{
"id":"25drapp_c",
"name":"2,5-Diamino-6-(5-phospho-D-ribosylamino)pyrimidin-4(3H)-one",
"compartment":"c",
"formula":"C9H16N5O8P"
},
{
"id":"dmlz_c",
"name":"6,7-Dimethyl-8-(D-ribityl)lumazine",
"compartment":"c",
"formula":"C13H18N4O6"
},
{
"id":"dadp_c",
"name":"dADP",
"compartment":"c",
"formula":"C10H15N5O9P2"
},
{
"id":"12dgr_TB_c",
"name":"1,2-Diacyl-sn-glycerol",
"compartment":"c",
"formula":"C41H80O5"
},
{
"id":"ala__D_c",
"name":"D-Alanine",
"compartment":"c",
"formula":"C3H7NO2"
},
{
"id":"ala__D_e",
"name":"D-Alanine",
"compartment":"e",
"formula":"C3H7NO2"
},
{
"id":"26dap_LL_c",
"name":"LL-2,6-Diaminoheptanedioate",
"compartment":"c",
"formula":"C7H14N2O4"
},
{
"id":"26dap_LL_e",
"name":"LL-2,6-Diaminoheptanedioate",
"compartment":"e",
"formula":"C7H14N2O4"
},
{
"id":"datp_c",
"name":"dATP",
"compartment":"c",
"formula":"C10H16N5O12P3"
},
{
"id":"dad_2_c",
"name":"Deoxyadenosine",
"compartment":"c",
"formula":"C10H13N5O3"
},
{
"id":"dad_2_e",
"name":"Deoxyadenosine",
"compartment":"e",
"formula":"C10H13N5O3"
},
{
"id":"db4p_c",
"name":"L-3,4-Dihydroxybutan-2-one 4-phosphate",
"compartment":"c",
"formula":"C4H9O6P"
},
{
"id":"dcdp_c",
"name":"dCDP",
"compartment":"c",
"formula":"C9H15N3O10P2"
},
{
"id":"dcmp_c",
"name":"dCMP",
"compartment":"c",
"formula":"C9H14N3O7P"
},
{
"id":"dctp_c",
"name":"dCTP",
"compartment":"c",
"formula":"C9H16N3O13P3"
},
{
"id":"dca_c",
"name":"Decanoic acid",
"compartment":"c",
"formula":"C10H20O2"
},
{
"id":"dca_e",
"name":"Decanoic acid",
"compartment":"e",
"formula":"C10H20O2"
},
{
"id":"dcacoa_c",
"name":"Decanoyl-CoA",
"compartment":"c",
"formula":"C31H54N7O17P3S"
},
{
"id":"dtbt_c",
"name":"Dethiobiotin",
"compartment":"c",
"formula":"C10H18N2O3"
},
{
"id":"dgdp_c",
"name":"dGDP",
"compartment":"c",
"formula":"C10H15N5O10P2"
},
{
"id":"glu__D_c",
"name":"D-Glutamate",
"compartment":"c",
"formula":"C5H9NO4"
},
{
"id":"glu__D_e",
"name":"D-Glutamate",
"compartment":"e",
"formula":"C5H9NO4"
},
{
"id":"glyc__R_c",
"name":"D-Glycerate",
"compartment":"c",
"formula":"C3H6O4"
},
{
"id":"dgmp_c",
"name":"dGMP",
"compartment":"c",
"formula":"C10H14N5O7P"
},
{
"id":"dgtp_c",
"name":"dGTP",
"compartment":"c",
"formula":"C10H16N5O13P3"
},
{
"id":"dgsn_c",
"name":"Deoxyguanosine",
"compartment":"c",
"formula":"C10H13N5O4"
},
{
"id":"dhap_c",
"name":"Glycerone phosphate",
"compartment":"c",
"formula":"C3H7O6P"
},
{
"id":"dha_c",
"name":"Glycerone",
"compartment":"c",
"formula":"C3H6O3"
},
{
"id":"dhf_c",
"name":"Dihydrofolate",
"compartment":"c",
"formula":"C19H21N7O6"
},
{
"id":"dhlpro_c",
"name":"Dihydrolipoylprotein",
"compartment":"c",
"formula":"C8H16NOS2R"
},
{
"id":"dhmpt_c",
"name":"7,8-dihydromonapterin",
"compartment":"c",
"formula":"C9H13N5O4"
},
{
"id":"23dhmb_c",
"name":"2,3-Dihydroxy-3-methylbutanoate",
"compartment":"c",
"formula":"C5H10O4"
},
{
"id":"dhnpt_c",
"name":"2-Amino-4-hydroxy-6-(D-erythro-1,2,3-trihydroxypropyl)-7,8-dihydropteridine",
"compartment":"c",
"formula":"C9H13N5O4"
},
{
"id":"dhna_c",
"name":"1,4-Dihydroxy-2-naphthoate",
"compartment":"c",
"formula":"C11H8O4"
},
{
"id":"dhpt_c",
"name":"Dihydropteroate",
"compartment":"c",
"formula":"C14H14N6O3"
},
{
"id":"3dhsk_c",
"name":"3-Dehydroshikimate",
"compartment":"c",
"formula":"C7H8O5"
},
{
"id":"h2mpt_c",
"name":"7,8-dihydroxanthopterin",
"compartment":"c",
"formula":"C6H7N5O2"
},
{
"id":"23dhdp_c",
"name":"L-2,3-Dihydrodipicolinate",
"compartment":"c",
"formula":"C7H7NO4"
},
{
"id":"23dhmp_c",
"name":"(R)-2,3-Dihydroxy-3-methylpentanoate",
"compartment":"c",
"formula":"C6H12O4"
},
{
"id":"pdimam_c",
"name":"phthiodiocerol dimycocerosate DIMA membrane associated",
"compartment":"c",
"formula":"C95H188O5"
},
{
"id":"pdima_c",
"name":"phthiodiocerol dimycocerosate DIMA",
"compartment":"c",
"formula":"C95H188O5"
},
{
"id":"pdimbm_c",
"name":"phthiodiolone dimycocerosate DIMB membrane associated",
"compartment":"c",
"formula":"C94H184O5"
},
{
"id":"pdimb_c",
"name":"phthiodiolone dimycocerosate DIMB",
"compartment":"c",
"formula":"C94H184O5"
},
{
"id":"eig3p_c",
"name":"D-erythro-1-(Imidazol-4-yl)glycerol 3-phosphate",
"compartment":"c",
"formula":"C6H11N2O6P"
},
{
"id":"din_c",
"name":"Deoxyinosine",
"compartment":"c",
"formula":"C10H12N4O4"
},
{
"id":"din_e",
"name":"Deoxyinosine",
"compartment":"e",
"formula":"C10H12N4O4"
},
{
"id":"dhlam_c",
"name":"Dihydrolipoamide",
"compartment":"c",
"formula":"C8H17NOS2"
},
{
"id":"dmbzid_c",
"name":"Dimethylbenzimidazole",
"compartment":"c",
"formula":"C9H10N2"
},
{
"id":"2dmmq8_c",
"name":"2-Demethylmenaquinone (n=7)",
"compartment":"c",
"formula":"C50H70O2"
},
{
"id":"dmpp_c",
"name":"Dimethylallyl diphosphate",
"compartment":"c",
"formula":"C5H12O7P2"
},
{
"id":"behen_c",
"name":"Docosanoic acid",
"compartment":"c",
"formula":"C22H44O2"
},
{
"id":"behenACP_c",
"name":"docosanoyl-ACP",
"compartment":"c",
"formula":"C22H43OSR"
},
{
"id":"behenAMP_c",
"name":"docosanoyl AMP",
"compartment":"c",
"formula":"C32H56N5O8P"
},
{
"id":"behencoa_c",
"name":"Docosanoyl-CoA",
"compartment":"c",
"formula":"C43H78N7O17P3S"
},
{
"id":"ddca_c",
"name":"Dodecanoic acid",
"compartment":"c",
"formula":"C12H24O2"
},
{
"id":"ddca_e",
"name":"Dodecanoic acid",
"compartment":"e",
"formula":"C12H24O2"
},
{
"id":"ddcacoa_c",
"name":"Lauroyl-CoA",
"compartment":"c",
"formula":"C33H58N7O17P3S"
},
{
"id":"dopentacon_c",
"name":"C52-acyl-ACP",
"compartment":"c",
"formula":"C52H103OSR"
},
{
"id":"drib_c",
"name":"Deoxyribose",
"compartment":"c",
"formula":"C5H10O4"
},
{
"id":"dhor__S_c",
"name":"(S)-Dihydroorotate",
"compartment":"c",
"formula":"C5H6N2O4"
},
{
"id":"dotetracon_c",
"name":"C42-acyl-ACP",
"compartment":"c",
"formula":"C42H83OSR"
},
{
"id":"dotriacon_c",
"name":"C32-acyl-ACP",
"compartment":"c",
"formula":"C32H63OSR"
},
{
"id":"dpcoa_c",
"name":"Dephospho-CoA",
"compartment":"c",
"formula":"C21H35N7O13P2S"
},
{
"id":"decdp_tb_c",
"name":"(2Z,6Z,10Z,14Z,18Z,22Z,26Z,30Z,34E)-Decaprenyl diphosphate",
"compartment":"c",
"formula":"C50H84O7P2"
},
{
"id":"decdpr_c",
"name":"decaprenylphoshoryl-5-phosphoribose",
"compartment":"c",
"formula":"C55H92P2O11"
},
{
"id":"decd_tb_c",
"name":"decaprenyl phosphate",
"compartment":"c",
"formula":"C50H83O4P"
},
{
"id":"3dhq_c",
"name":"3-Dehydroquinate",
"compartment":"c",
"formula":"C7H10O6"
},
{
"id":"2dr1p_c",
"name":"2-Deoxy-D-ribose 1-phosphate",
"compartment":"c",
"formula":"C5H11O7P"
},
{
"id":"2dr5p_c",
"name":"2-Deoxy-D-ribose 5-phosphate",
"compartment":"c",
"formula":"C5H11O7P"
},
{
"id":"dtdp4d6dg_c",
"name":"4,6-Dideoxy-4-oxo-dTDP-D-glucose",
"compartment":"c",
"formula":"C16H24N2O15P2"
},
{
"id":"dtdp4d6dm_c",
"name":"dTDP-4-dehydro-6-deoxy-L-mannose",
"compartment":"c",
"formula":"C16H24N2O15P2"
},
{
"id":"dtdpglu_c",
"name":"dTDP-glucose",
"compartment":"c",
"formula":"C16H26N2O16P2"
},
{
"id":"dtdprmn_c",
"name":"dTDP-6-deoxy-L-mannose",
"compartment":"c",
"formula":"C16H26N2O15P2"
},
{
"id":"dtdp_c",
"name":"dTDP",
"compartment":"c",
"formula":"C10H16N2O11P2"
},
{
"id":"thymd_c",
"name":"Thymidine",
"compartment":"c",
"formula":"C10H14N2O5"
},
{
"id":"dtmp_c",
"name":"dTMP",
"compartment":"c",
"formula":"C10H15N2O8P"
},
{
"id":"dttp_c",
"name":"dTTP",
"compartment":"c",
"formula":"C10H17N2O14P3"
},
{
"id":"dudp_c",
"name":"dUDP",
"compartment":"c",
"formula":"C9H14N2O11P2"
},
{
"id":"dump_c",
"name":"dUMP",
"compartment":"c",
"formula":"C9H13N2O8P"
},
{
"id":"dutp_c",
"name":"dUTP",
"compartment":"c",
"formula":"C9H15N2O14P3"
},
{
"id":"dxyl5p_c",
"name":"1-Deoxy-D-xylulose 5-phosphate",
"compartment":"c",
"formula":"C5H11O7P"
},
{
"id":"e4p_c",
"name":"D-Erythrose 4-phosphate",
"compartment":"c",
"formula":"C4H9O7P"
},
{
"id":"arachcoa_c",
"name":"Eicosanoyl-CoA",
"compartment":"c",
"formula":"C41H74N7O17P3S"
},
{
"id":"arach_c",
"name":"Icosanoic acid",
"compartment":"c",
"formula":"C20H40O2"
},
{
"id":"arach_e",
"name":"Icosanoic acid",
"compartment":"e",
"formula":"C20H40O2"
},
{
"id":"arachACP_c",
"name":"eicosanoyl-ACP",
"compartment":"c",
"formula":"C20H39OSR"
},
{
"id":"arachAMP_c",
"name":"icosanoyl AMP",
"compartment":"c",
"formula":"C30H52N5O8P"
},
{
"id":"2sephchc_c",
"name":"2-Succinyl-5-enolpyruvyl-6-hydroxy-3-cyclohexene-1-carboxylate",
"compartment":"c",
"formula":"C14H16O9"
},
{
"id":"etha_c",
"name":"Ethanolamine",
"compartment":"c",
"formula":"C2H7NO"
},
{
"id":"etoh_c",
"name":"Ethanol",
"compartment":"c",
"formula":"C2H6O"
},
{
[truncated: 87,455 more chars]
