# Supplementary material for: Updated and standardized genome-scale reconstruction of Mycobacterium tuberculosis H37Rv, iEK1011, simulates flux states indicative of physiological conditions
Source: BMC Syst Biol. 2018 Mar 2;12:25. doi: 10.1186/s12918-018-0557-y (PMC5834885; doi:10.1186/s12918-018-0557-y)
Supplement: Supplementary file 3 — iEK1011 models: Genome-scale models of iEK1011 in json format initialized with different media conditions. iEK1011_griffinEssen_media.json - Used for essentiality testing on Griffin et al. dataset. iEK1011_deJesusEssen_media.json - Used for essentiality testing on deJesus et al. dataset. iEK1011_m7H10_media.json - iEK1011 initialized with Middlebrook 7H10 media. iEK1011_drugTesting_media.json - Used for simulating on Lowenstein-Jensen media. iEK1011_inVivo_media.json - Used for simulating on approximated physiological media. (ZIP 310 kb) [file 12918_2018_557_MOESM3_ESM.zip]

Archive with 5 entries (5 files):
- iEK1011_deJesusEssen_media.json
- iEK1011_drugTesting_media.json
- iEK1011_griffinEssen_media.json
- iEK1011_inVivo_media.json
- iEK1011_m7H10_media.json
