# Supplementary material for: Updated and standardized genome-scale reconstruction of Mycobacterium tuberculosis H37Rv, iEK1011, simulates flux states indicative of physiological conditions
Source: BMC Syst Biol. 2018 Mar 2;12:25. doi: 10.1186/s12918-018-0557-y (PMC5834885; doi:10.1186/s12918-018-0557-y)
Supplement: Supplementary file 3 — iEK1011 models: Genome-scale models of iEK1011 in json format initialized with different media conditions. iEK1011_griffinEssen_media.json - Used for essentiality testing on Griffin et al. dataset. iEK1011_deJesusEssen_media.json - Used for essentiality testing on deJesus et al. dataset. iEK1011_m7H10_media.json - iEK1011 initialized with Middlebrook 7H10 media. iEK1011_drugTesting_media.json - Used for simulating on Lowenstein-Jensen media. iEK1011_inVivo_media.json - Used for simulating on approximated physiological media. (ZIP 310 kb) [file 12918_2018_557_MOESM3_ESM.zip › iEK1011_deJesusEssen_media.json]

{
"reactions":[
{
"id":"2AGPEAT160",
"name":"2-acyl-glycerophospho-ethanolamine acyltransferase (n-C16:0)",
"metabolites":{
"2agpe160_c":-1.0,
"amp_c":1.0,
"atp_c":-1.0,
"hdca_c":-1.0,
"pe160_c":1.0,
"ppi_c":1.0
},
"lower_bound":0.0,
"upper_bound":1000.0,
"gene_reaction_rule":"",
"subsystem":"Fatty Acid Metabolism"
},
{
"id":"2AGPEAT180",
"name":"2-acyl-glycerophospho-ethanolamine acyltransferase (n-C18:0)",
"metabolites":{
"2agpe180_c":-1.0,
"amp_c":1.0,
"atp_c":-1.0,
"ocdca_c":-1.0,
"pe180_c":1.0,
"ppi_c":1.0
},
"lower_bound":0.0,
"upper_bound":1000.0,
"gene_reaction_rule":"",
"subsystem":"Fatty Acid Metabolism"
},
{
"id":"5DGLCNR",
"name":"5-dehydro-D-gluconate reductase",
"metabolites":{
"5dglcn_c":-1.0,
"glcn_c":1.0,
"h_c":-1.0,
"nadp_c":1.0,
"nadph_c":-1.0
},
"lower_bound":-1000.0,
"upper_bound":1000.0,
"gene_reaction_rule":"Rv2573",
"subsystem":"Pantothenate and CoA Metabolism"
},
{
"id":"AACPS10",
"name":"AACPS10",
"metabolites":{
"ACP_c":-1.0,
"amp_c":1.0,
"atp_c":-1.0,
"mocdca_c":-1.0,
"mstrACP_c":1.0,
"ppi_c":1.0
},
"lower_bound":0.0,
"upper_bound":1000.0,
"gene_reaction_rule":"",
"subsystem":"Fatty Acid Metabolism"
},
{
"id":"AACPS11",
"name":"AACPS11",
"metabolites":{
"4hbzACP_c":1.0,
"4hbz_c":-1.0,
"ACP_c":-1.0,
"amp_c":1.0,
"atp_c":-1.0,
"ppi_c":1.0
},
"lower_bound":0.0,
"upper_bound":1000.0,
"gene_reaction_rule":"",
"subsystem":"Membrane Metabolism"
},
{
"id":"AACPS3",
"name":"Acyl-[acyl-carrier-protein] synthetase  (n-C16:0)",
"metabolites":{
"ACP_c":-1.0,
"amp_c":1.0,
"atp_c":-1.0,
"hdca_c":-1.0,
"palmACP_c":1.0,
"ppi_c":1.0
},
"lower_bound":0.0,
"upper_bound":1000.0,
"gene_reaction_rule":"",
"subsystem":"Fatty Acid Metabolism"
},
{
"id":"ABTA",
"name":"4-aminobutyrate transaminase",
"metabolites":{
"4abut_c":-1.0,
"akg_c":-1.0,
"glu__L_c":1.0,
"sucsal_c":1.0
},
"lower_bound":0.0,
"upper_bound":1000.0,
"gene_reaction_rule":"Rv2589",
"subsystem":"Alanine, Aspartate, and Glutamate Metabolism"
},
{
"id":"ACACT1r",
"name":"Acetyl-CoA C-acetyltransferase",
"metabolites":{
"aacoa_c":1.0,
"accoa_c":-2.0,
"coa_c":1.0
},
"lower_bound":-1000.0,
"upper_bound":1000.0,
"gene_reaction_rule":"Rv1323 or Rv3556 or Rv1135A",
"subsystem":"Pyruvate Metabolism"
},
{
"id":"ACALDi",
"name":"",
"metabolites":{
"acald_c":-1.0,
"accoa_c":1.0,
"coa_c":-1.0,
"h_c":1.0,
"nad_c":-1.0,
"nadh_c":1.0
},
"lower_bound":0.0,
"upper_bound":1000.0,
"gene_reaction_rule":"Rv3535c",
"subsystem":"Pyruvate Metabolism"
},
{
"id":"ACBIPGT",
"name":"Adenosyl cobinamide phosphate guanyltransferase",
"metabolites":{
"adocbip_c":-1.0,
"agdpcbi_c":1.0,
"gtp_c":-1.0,
"h_c":-1.0,
"ppi_c":1.0
},
"lower_bound":0.0,
"upper_bound":1000.0,
"gene_reaction_rule":"Rv0254c",
"subsystem":"Cofactor and Prosthetic Group Biosynthesis"
},
{
"id":"ACCC",
"name":"Acyl-CoA Carboxylase",
"metabolites":{
"chexccoa_c":1.0,
"co2_c":-1.0,
"h2o_c":1.0,
"hexccoa_c":-1.0
},
"lower_bound":0.0,
"upper_bound":1000.0,
"gene_reaction_rule":"Rv3799c and Rv3280 and Rv3285",
"subsystem":"Fatty Acid Metabolism"
},
{
"id":"ACChex",
"name":"ACChex",
"metabolites":{
"coa_c":-1,
"h2o_c":1,
"h_c":-2.0,
"hexc_c":-1,
"hexccoa_c":1
},
"lower_bound":0,
"upper_bound":1000,
"gene_reaction_rule":"Rv3280",
"subsystem":"Fatty Acid Metabolism"
},
{
"id":"ACGAMPM",
"name":"Phosphoacetylglucosamine mutase",
"metabolites":{
"acgam1p_c":1.0,
"acgam6p_c":-1.0
},
"lower_bound":-1000.0,
"upper_bound":1000.0,
"gene_reaction_rule":"Rv3441c",
"subsystem":"Arabinogalactan biosynthesis"
},
{
"id":"ACGAMT",
"name":"UDP-N-acetylglucosamine:undecaprenylphosphate N-acetylglucosamine -1-phosphate transferase",
"metabolites":{
"uacgam_c":-1.0,
"udcpp_c":-1.0,
"ump_c":1.0,
"unaga_c":1.0
},
"lower_bound":0.0,
"upper_bound":1000.0,
"gene_reaction_rule":"Rv1302",
"subsystem":"Arabinogalactan biosynthesis"
},
{
"id":"ACGK",
"name":"acetylglutamate kinase",
"metabolites":{
"acg5p_c":1.0,
"acglu_c":-1.0,
"adp_c":1.0,
"atp_c":-1.0
},
"lower_bound":0.0,
"upper_bound":1000.0,
"gene_reaction_rule":"Rv1654",
"subsystem":"Arginine and Proline Metabolism"
},
{
"id":"ACGS",
"name":"N-acetylglutamate synthase",
"metabolites":{
"accoa_c":-1.0,
"acglu_c":1.0,
"coa_c":1.0,
"glu__L_c":-1.0,
"h_c":1.0
},
"lower_bound":0.0,
"upper_bound":1000.0,
"gene_reaction_rule":"Rv2747",
"subsystem":"Urea Cycle"
},
{
"id":"ACHBS",
"name":"2-aceto-2-hydroxybutanoate synthase",
"metabolites":{
"2ahbut_c":1.0,
"2obut_c":-1.0,
"co2_c":1.0,
"h_c":-1.0,
"pyr_c":-1.0
},
"lower_bound":0.0,
"upper_bound":1000.0,
"gene_reaction_rule":"Rv3003c or (Rv3470c and Rv3002c)",
"subsystem":"Valine, Leucine, and Isoleucine Metabolism"
},
{
"id":"ACKr",
"name":"acetate kinase",
"metabolites":{
"ac_c":-1.0,
"actp_c":1.0,
"adp_c":1.0,
"atp_c":-1.0
},
"lower_bound":-1000,
"upper_bound":1000.0,
"gene_reaction_rule":"Rv0409",
"subsystem":"Pyruvate Metabolism"
},
{
"id":"ACLS",
"name":"acetolactate synthase",
"metabolites":{
"alac__S_c":1.0,
"co2_c":1.0,
"h_c":-1.0,
"pyr_c":-2.0
},
"lower_bound":0.0,
"upper_bound":1000.0,
"gene_reaction_rule":"(Rv3002c and Rv3003c) or Rv1820 or Rv3509c",
"subsystem":"Valine, Leucine, and Isoleucine Metabolism"
},
{
"id":"ACODA",
"name":"Acetylornithine deacetylase",
"metabolites":{
"ac_c":1.0,
"acorn_c":-1.0,
"h2o_c":-1.0,
"orn_c":1.0
},
"lower_bound":0.0,
"upper_bound":0,
"gene_reaction_rule":"",
"subsystem":"Other Amino Acid Metabolism"
},
{
"id":"ACONT",
"name":"Aconitase",
"metabolites":{
"cit_c":-1.0,
"icit_c":1.0
},
"lower_bound":-1000.0,
"upper_bound":1000.0,
"gene_reaction_rule":"Rv1475c",
"subsystem":"Citric Acid Cycle"
},
{
"id":"ACOTA",
"name":"acetylornithine transaminase",
"metabolites":{
"acg5sa_c":1.0,
"acorn_c":-1.0,
"akg_c":-1.0,
"glu__L_c":1.0
},
"lower_bound":-1000.0,
"upper_bound":1000.0,
"gene_reaction_rule":"Rv1655",
"subsystem":"Arginine and Proline Metabolism"
},
{
"id":"ACP1_FMN",
"name":"ACP1 FMN",
"metabolites":{
"fmn_c":-1.0,
"h2o_c":-1.0,
"pi_c":1.0,
"ribflv_c":1.0
},
"lower_bound":0.0,
"upper_bound":1000.0,
"gene_reaction_rule":"Rv3310",
"subsystem":"Riboflavin Metabolism"
},
{
"id":"ACPS1",
"name":"Acyl-carrier protein synthase",
"metabolites":{
"ACP_c":1.0,
"apoACP_c":-1.0,
"coa_c":-1.0,
"h_c":1.0,
"pap_c":1.0
},
"lower_bound":0.0,
"upper_bound":1000.0,
"gene_reaction_rule":"Rv2523c",
"subsystem":"Pantothenate and CoA Metabolism"
},
{
"id":"ACS",
"name":"acetyl-CoA synthetase",
"metabolites":{
"ac_c":-1.0,
"accoa_c":1.0,
"amp_c":1.0,
"atp_c":-1.0,
"coa_c":-1.0,
"ppi_c":1.0
},
"lower_bound":0.0,
"upper_bound":1000.0,
"gene_reaction_rule":"Rv3667",
"subsystem":"Glycolysis/Gluconeogenesis"
},
{
"id":"ACS2",
"name":"acetyl-CoA synthase (propionate)",
"metabolites":{
"amp_c":1.0,
"atp_c":-1.0,
"coa_c":-1.0,
"ppa_c":-1.0,
"ppcoa_c":1.0,
"ppi_c":1.0
},
"lower_bound":0.0,
"upper_bound":1000.0,
"gene_reaction_rule":"Rv3667",
"subsystem":"Alternate Carbon Metabolism"
},
{
"id":"ACYSBMNt",
"name":"ACYSBMNt",
"metabolites":{
"acysbmn_c":-1.0,
"acysbmn_e":1.0
},
"lower_bound":-1000.0,
"upper_bound":1000.0,
"gene_reaction_rule":"",
"subsystem":"Transport"
},
{
"id":"ADA",
"name":"Adenosine deaminase",
"metabolites":{
"adn_c":-1.0,
"h2o_c":-1.0,
"h_c":-1.0,
"ins_c":1.0,
"nh4_c":1.0
},
"lower_bound":0.0,
"upper_bound":1000.0,
"gene_reaction_rule":"Rv3313c",
"subsystem":"Purine and Pyrimidine Biosynthesis"
},
{
"id":"ADCL",
"name":"4-aminobenzoate synthase",
"metabolites":{
"4abz_c":1.0,
"4adcho_c":-1.0,
"h_c":1.0,
"pyr_c":1.0
},
"lower_bound":0.0,
"upper_bound":1000.0,
"gene_reaction_rule":"Rv0812",
"subsystem":"Folate Metabolism"
},
{
"id":"ADCPS1",
"name":"ADCPS1",
"metabolites":{
"adcobhex_c":-1.0,
"adocbi_c":1.0,
"adp_c":1.0,
"appl_c":-1.0,
"atp_c":-1.0,
"h_c":1.0,
"pi_c":1.0
},
"lower_bound":0.0,
"upper_bound":1000.0,
"gene_reaction_rule":"Rv2236c",
"subsystem":"Cofactor and Prosthetic Group Biosynthesis"
},
{
"id":"ADCPS2",
"name":"ADCPS2",
"metabolites":{
"adcobhex_c":-1.0,
"adocbip_c":1.0,
"adp_c":1.0,
"applp_c":-1.0,
"atp_c":-1.0,
"h_c":1.0,
"pi_c":1.0
},
"lower_bound":0.0,
"upper_bound":1000.0,
"gene_reaction_rule":"Rv0254c or Rv2236c",
"subsystem":"Cofactor and Prosthetic Group Biosynthesis"
},
{
"id":"ADCS",
"name":"4-amino-4-deoxychorismate synthase",
"metabolites":{
"4adcho_c":1.0,
"chor_c":-1.0,
"gln__L_c":-1.0,
"glu__L_c":1.0
},
"lower_bound":0.0,
"upper_bound":1000.0,
"gene_reaction_rule":"Rv0013 and Rv1005c",
"subsystem":"Folate Metabolism"
},
{
"id":"ADCYRS",
"name":"adenosylcobyric acid synthase (glutamine-hydrolysing)",
"metabolites":{
"adcobdam_c":-1.0,
"adcobhex_c":1.0,
"adp_c":4.0,
"atp_c":-4.0,
"gln__L_c":-4.0,
"glu__L_c":4.0,
"h2o_c":-4.0,
"h_c":4.0,
"pi_c":4.0
},
"lower_bound":0.0,
"upper_bound":1000.0,
"gene_reaction_rule":"Rv0255c",
"subsystem":"Cofactor and Prosthetic Group Biosynthesis"
},
{
"id":"ADK1",
"name":"adenylate kinase",
"metabolites":{
"adp_c":2.0,
"amp_c":-1.0,
"atp_c":-1.0
},
"lower_bound":-1000.0,
"upper_bound":1000.0,
"gene_reaction_rule":"Rv0733",
"subsystem":"Purine and Pyrimidine Biosynthesis"
},
{
"id":"ADK2",
"name":"ADK2",
"metabolites":{
"adp_c":1.0,
"amp_c":-1.0,
"ppi_c":1.0,
"pppi_c":-1.0
},
"lower_bound":-1000.0,
"upper_bound":1000.0,
"gene_reaction_rule":"Rv0733",
"subsystem":"Purine and Pyrimidine Biosynthesis"
},
{
"id":"ADMDCr",
"name":"",
"metabolites":{
"amet_c":-1.0,
"ametam_c":1.0,
"co2_c":1.0,
"h_c":-1.0
},
"lower_bound":-1000.0,
"upper_bound":1000.0,
"gene_reaction_rule":"",
"subsystem":"Cysteine and methionine metabolism"
},
{
"id":"ADNCYC",
"name":"adenylate cyclase",
"metabolites":{
"atp_c":-1.0,
"camp_c":1.0,
"ppi_c":1.0
},
"lower_bound":0.0,
"upper_bound":1000.0,
"gene_reaction_rule":"((Rv1318c and Rv1319c and Rv1320c) or Rv1625c or Rv1647 or Rv1264) or Rv2212 or Rv2435c or Rv1120c or Rv1900c or Rv3645 or Rv0386",
"subsystem":"Purine and Pyrimidine Biosynthesis"
},
{
"id":"ADNK1",
"name":"adenosine kinase",
"metabolites":{
"adn_c":-1.0,
"adp_c":1.0,
"amp_c":1.0,
"atp_c":-1.0,
"h_c":1.0
},
"lower_bound":0.0,
"upper_bound":1000.0,
"gene_reaction_rule":"Rv2202c",
"subsystem":"Nucleotide Salvage Pathway"
},
{
"id":"ADNK3",
"name":"ADNK3",
"metabolites":{
"adn_c":-1.0,
"amp_c":1.0,
"gdp_c":1.0,
"gtp_c":-1.0,
"h_c":1.0
},
"lower_bound":0.0,
"upper_bound":1000.0,
"gene_reaction_rule":"Rv2202c",
"subsystem":"Nucleotide Salvage Pathway"
},
{
"id":"ADNK4",
"name":"ADNK4",
"metabolites":{
"adn_c":-1.0,
"amp_c":1.0,
"dgdp_c":1.0,
"dgtp_c":-1.0,
"h_c":1.0
},
"lower_bound":0.0,
"upper_bound":1000.0,
"gene_reaction_rule":"Rv2202c",
"subsystem":"Nucleotide Salvage Pathway"
},
{
"id":"ADOCBIK",
"name":"Adenosyl cobinamide kinase",
"metabolites":{
"adocbi_c":-1.0,
"adocbip_c":1.0,
"adp_c":1.0,
"atp_c":-1.0,
"h_c":1.0
},
"lower_bound":0.0,
"upper_bound":1000.0,
"gene_reaction_rule":"Rv0254c",
"subsystem":"Cofactor and Prosthetic Group Biosynthesis"
},
{
"id":"ADOCBLS",
"name":"Adenosylcobalamin 5'-phosphate synthase",
"metabolites":{
"adocbl_c":1.0,
"agdpcbi_c":-1.0,
"gmp_c":1.0,
"h_c":1.0,
"rdmbzi_c":-1.0
},
"lower_bound":0.0,
"upper_bound":1000.0,
"gene_reaction_rule":"Rv2208",
"subsystem":"Cofactor and Prosthetic Group Biosynthesis"
},
{
"id":"ADPT",
"name":"adenine phosphoribosyltransferase",
"metabolites":{
"ade_c":-1.0,
"amp_c":1.0,
"ppi_c":1.0,
"prpp_c":-1.0
},
"lower_bound":0.0,
"upper_bound":1000.0,
"gene_reaction_rule":"Rv2584c",
"subsystem":"Purine and Pyrimidine Biosynthesis"
},
{
"id":"ADSK",
"name":"adenylyl-sulfate kinase",
"metabolites":{
"adp_c":1.0,
"aps_c":-1.0,
"atp_c":-1.0,
"h_c":1.0,
"paps_c":1.0
},
"lower_bound":0.0,
"upper_bound":1000.0,
"gene_reaction_rule":"Rv1286",
"subsystem":"Sulfur metabolism"
},
{
"id":"ADSL1r",
"name":"adenylsuccinate lyase",
"metabolites":{
"amp_c":1.0,
"dcamp_c":-1.0,
"fum_c":1.0
},
"lower_bound":-1000.0,
"upper_bound":1000.0,
"gene_reaction_rule":"Rv0777",
"subsystem":"Purine and Pyrimidine Biosynthesis"
},
{
"id":"ADSL2r",
"name":"adenylosuccinate lyase",
"metabolites":{
"25aics_c":-1.0,
"aicar_c":1.0,
"fum_c":1.0
},
"lower_bound":-1000.0,
"upper_bound":1000.0,
"gene_reaction_rule":"Rv0777",
"subsystem":"Purine and Pyrimidine Biosynthesis"
},
{
"id":"ADSS",
"name":"adenylosuccinate synthase",
"metabolites":{
"asp__L_c":-1.0,
"dcamp_c":1.0,
"gdp_c":1.0,
"gtp_c":-1.0,
"h_c":2.0,
"imp_c":-1.0,
"pi_c":1.0
},
"lower_bound":0.0,
"upper_bound":1000.0,
"gene_reaction_rule":"Rv0357c",
"subsystem":"Purine and Pyrimidine Biosynthesis"
},
{
"id":"AFTA",
"name":"arabinofuranosyl transferase (M tb)",
"metabolites":{
"agalfragund_c":1.0,
"decd__tb_c":1.0,
"decda__tb_c":-1.0,
"galfragund_c":-1.0
},
"lower_bound":0.0,
"upper_bound":1000.0,
"gene_reaction_rule":"Rv3792",
"subsystem":"Arabinogalactan biosynthesis"
},
{
"id":"AGDC",
"name":"N-acetylglucosamine-6-phosphate deacetylase",
"metabolites":{
"ac_c":1.0,
"acgam6p_c":-1.0,
"gam6p_c":1.0,
"h2o_c":-1.0
},
"lower_bound":0.0,
"upper_bound":1000.0,
"gene_reaction_rule":"Rv3332",
"subsystem":"Alternate Carbon Metabolism"
},
{
"id":"AGMT",
"name":"Agmatinase",
"metabolites":{
"agm_c":-1.0,
"h2o_c":-1.0,
"ptrc_c":1.0,
"urea_c":1.0
},
"lower_bound":0.0,
"upper_bound":1000.0,
"gene_reaction_rule":"",
"subsystem":"Alanine, Aspartate, and Glutamate Metabolism"
},
{
"id":"AGPAT160",
"name":"1-hexadecanoyl-sn-glycerol 3-phosphate O-acyltransferase (n-C16:0)",
"metabolites":{
"1hdecg3p_c":-1.0,
"ACP_c":1.0,
"pa160_c":1.0,
"palmACP_c":-1.0
},
"lower_bound":0.0,
"upper_bound":1000.0,
"gene_reaction_rule":"Rv2182c or Rv2483c",
"subsystem":"Glycerophospholipid metabolism"
},
{
"id":"AGPAT160190",
"name":"AGPAT160190",
"metabolites":{
"1hdecg3p_c":-1.0,
"ACP_c":1.0,
"mstrACP_c":-1.0,
"pa160190_c":1.0
},
"lower_bound":0.0,
"upper_bound":1000.0,
"gene_reaction_rule":"Rv2182c or Rv2483c",
"subsystem":"Glycerophospholipid metabolism"
},
{
"id":"AGPAT190",
"name":"AGPAT190",
"metabolites":{
"1msg3p_c":-1.0,
"ACP_c":1.0,
"mstrACP_c":-1.0,
"pa190190_c":1.0
},
"lower_bound":0.0,
"upper_bound":1000.0,
"gene_reaction_rule":"Rv2483c or Rv2182c",
"subsystem":"Glycerophospholipid metabolism"
},
{
"id":"AGPR",
"name":"N-acetyl-g-glutamyl-phosphate reductase",
"metabolites":{
"acg5p_c":1.0,
"acg5sa_c":-1.0,
"h_c":1.0,
"nadp_c":-1.0,
"nadph_c":1.0,
"pi_c":-1.0
},
"lower_bound":-1000.0,
"upper_bound":1000.0,
"gene_reaction_rule":"Rv1652",
"subsystem":"Arginine and Proline Metabolism"
},
{
"id":"AHC",
"name":"",
"metabolites":{
"adn_c":1.0,
"ahcys_c":-1.0,
"h2o_c":-1.0,
"hcys__L_c":1.0
},
"lower_bound":-1000.0,
"upper_bound":1000.0,
"gene_reaction_rule":"Rv3248c",
"subsystem":"Cysteine and methionine metabolism"
},
{
"id":"AHCYSNS",
"name":"S-adenosylhomocysteine nucleosidase",
"metabolites":{
"ade_c":1.0,
"ahcys_c":-1.0,
"h2o_c":-1.0,
"rhcys_c":1.0
},
"lower_bound":0.0,
"upper_bound":1000.0,
"gene_reaction_rule":"Rv0091",
"subsystem":"Cysteine and methionine metabolism"
},
{
"id":"AHMMPS",
"name":"4 amino 5 hydroxymethyl 2 methylpyrimidine synthetase",
"metabolites":{
"4ahmmp_c":1.0,
"air_c":-1.0,
"gcald_c":1.0,
"h_c":-2.0,
"pi_c":1.0
},
"lower_bound":0.0,
"upper_bound":1000.0,
"gene_reaction_rule":"Rv0423c",
"subsystem":"Cofactor and Prosthetic Group Biosynthesis"
},
{
"id":"AICART",
"name":"phosphoribosylaminoimidazolecarboxamide formyltransferase",
"metabolites":{
"10fthf_c":-1.0,
"aicar_c":-1.0,
"fprica_c":1.0,
"thf_c":1.0
},
"lower_bound":-1000.0,
"upper_bound":1000.0,
"gene_reaction_rule":"Rv0957",
"subsystem":"Purine and Pyrimidine Biosynthesis"
},
{
"id":"AIRCr",
"name":"phosphoribosylaminoimidazole carboxylase",
"metabolites":{
"5aizc_c":1.0,
"air_c":-1.0,
"co2_c":-1.0,
"h_c":1.0
},
"lower_bound":0,
"upper_bound":1000.0,
"gene_reaction_rule":"Rv3275c and Rv3276c",
"subsystem":"Purine and Pyrimidine Biosynthesis"
},
{
"id":"AKGDb",
"name":"Oxoglutarate dehydrogenase (dihydrolipoamide S-succinyltransferase)",
"metabolites":{
"coa_c":-1.0,
"dhlam_c":1.0,
"sdhlam_c":-1.0,
"succoa_c":1.0
},
"lower_bound":0.0,
"upper_bound":1000.0,
"gene_reaction_rule":"Rv2215",
"subsystem":"Citric Acid Cycle"
},
{
"id":"ALAALAD",
"name":"D-alanine-D-alanine dipeptidase",
"metabolites":{
"ala__D_c":2.0,
"alaala_c":-1.0,
"h2o_c":-1.0
},
"lower_bound":0.0,
"upper_bound":1000.0,
"gene_reaction_rule":"Rv3330 or Rv2911",
"subsystem":"Membrane Metabolism"
},
{
"id":"ALAALAr",
"name":"D-alanine-D-alanine ligase (reversible)",
"metabolites":{
"adp_c":1.0,
"ala__D_c":-2.0,
"alaala_c":1.0,
"atp_c":-1.0,
"h_c":1.0,
"pi_c":1.0
},
"lower_bound":-1000.0,
"upper_bound":1000.0,
"gene_reaction_rule":"Rv2981c",
"subsystem":"Arabinogalactan biosynthesis"
},
{
"id":"ALAD_L",
"name":"L-alanine dehydrogenase",
"metabolites":{
"ala__L_c":-1.0,
"h2o_c":-1.0,
"h_c":1.0,
"nad_c":-1.0,
"nadh_c":1.0,
"nh4_c":1.0,
"pyr_c":1.0
},
"lower_bound":0,
"upper_bound":1000.0,
"gene_reaction_rule":"Rv2780",
"subsystem":"Alanine, Aspartate, and Glutamate Metabolism"
},
{
"id":"ALAR",
"name":"alanine racemase",
"metabolites":{
"ala__D_c":1.0,
"ala__L_c":-1.0
},
"lower_bound":-1000.0,
"upper_bound":1000.0,
"gene_reaction_rule":"Rv3423c",
"subsystem":"Arabinogalactan biosynthesis"
},
{
"id":"ALAt2r",
"name":"L alanine reversible transport via proton symport",
"metabolites":{
"ala__L_c":1.0,
"ala__L_e":-1.0,
"h_c":1.0,
"h_e":-1.0
},
"lower_bound":-1000.0,
"upper_bound":1000.0,
"gene_reaction_rule":"",
"subsystem":"Transport"
},
{
"id":"ALDD1",
"name":"ALDD1",
"metabolites":{
"fald_c":-1.0,
"for_c":1.0,
"h2o_c":-1.0,
"h_c":2.0,
"nad_c":-1.0,
"nadh_c":1.0
},
"lower_bound":0.0,
"upper_bound":1000.0,
"gene_reaction_rule":"Rv2259 or Rv1895 or Rv3045",
"subsystem":"Redox Metabolism"
},
{
"id":"ALDD19x",
"name":"",
"metabolites":{
"h2o_c":-1.0,
"h_c":2.0,
"nad_c":-1.0,
"nadh_c":1.0,
"pac_c":1.0,
"pacald_c":-1.0
},
"lower_bound":0.0,
"upper_bound":1000.0,
"gene_reaction_rule":"Rv2858c",
"subsystem":"Tyrosine, Tryptophan, and Phenylalanine Metabolism"
},
{
"id":"ALDD2x",
"name":"aldehyde dehydrogenase (acetaldehyde, NAD)",
"metabolites":{
"ac_c":1.0,
"acald_c":-1.0,
"h2o_c":-1.0,
"h_c":2.0,
"nad_c":-1.0,
"nadh_c":1.0
},
"lower_bound":0.0,
"upper_bound":1000.0,
"gene_reaction_rule":"(Rv0768 and Rv3293) or Rv0147 or Rv0458",
"subsystem":"Glycolysis/Gluconeogenesis"
},
{
"id":"AMAOTr",
"name":"adenosylmethionine-8-amino-7-oxononanoate transaminase",
"metabolites":{
"8aonn_c":-1.0,
"amet_c":-1.0,
"amob_c":1.0,
"dann_c":1.0
},
"lower_bound":-1000.0,
"upper_bound":1000.0,
"gene_reaction_rule":"Rv1568",
"subsystem":"Cofactor and Prosthetic Group Biosynthesis"
},
{
"id":"AMID4",
"name":"AMID4",
"metabolites":{
"ac_c":1.0,
"ad_c":-1.0,
"h2o_c":-1.0,
"nh4_c":1.0
},
"lower_bound":0.0,
"upper_bound":1000.0,
"gene_reaction_rule":"Rv2888c or Rv1263 or Rv3375 or Rv2363 or Rv3175",
"subsystem":"Other Amino Acid Metabolism"
},
{
"id":"AMMQT8",
"name":"S-adenosylmethione:2-demthylmenaquinone methyltransferase (menaquinone 8)",
"metabolites":{
"2dmmq8_c":-1.0,
"ahcys_c":1.0,
"amet_c":-1.0,
"h_c":-1.0,
"mql8_c":1.0
},
"lower_bound":0.0,
"upper_bound":1000.0,
"gene_reaction_rule":"",
"subsystem":"Cofactor and Prosthetic Group Biosynthesis"
},
{
"id":"AMMQT8_2",
"name":"S-adenosylmethione:2-demethylmenaquinone methyltransferase",
"metabolites":{
"2dmmq8_c":-1.0,
"ahcys_c":1.0,
"amet_c":-1.0,
"h_c":1.0,
"mqn8_c":1.0
},
"lower_bound":0.0,
"upper_bound":1000.0,
"gene_reaction_rule":"",
"subsystem":"Oxidative Phosphorylation"
},
{
"id":"AMPTASECG",
"name":"alanyl aminopeptidase (cys-gly)",
"metabolites":{
"cgly_c":-1.0,
"cys__L_c":1.0,
"gly_c":1.0,
"h2o_c":-1.0
},
"lower_bound":0.0,
"upper_bound":1000.0,
"gene_reaction_rule":"Rv2467",
"subsystem":"Other Amino Acid Metabolism"
},
{
"id":"ANPRT",
"name":"anthranilate phosphoribosyltransferase",
"metabolites":{
"anth_c":-1.0,
"ppi_c":1.0,
"pran_c":1.0,
"prpp_c":-1.0
},
"lower_bound":0.0,
"upper_bound":1000.0,
"gene_reaction_rule":"Rv2192c",
"subsystem":"Tyrosine, Tryptophan, and Phenylalanine Metabolism"
},
{
"id":"ANS",
"name":"anthranilate synthase",
"metabolites":{
"anth_c":1.0,
"chor_c":-1.0,
"gln__L_c":-1.0,
"glu__L_c":1.0,
"h_c":1.0,
"pyr_c":1.0
},
"lower_bound":0.0,
"upper_bound":1000.0,
"gene_reaction_rule":"Rv1609",
"subsystem":"Tyrosine, Tryptophan, and Phenylalanine Metabolism"
},
{
"id":"AOXSr",
"name":"8-amino-7-oxononanoate synthase",
"metabolites":{
"8aonn_c":1.0,
"ala__L_c":-1.0,
"co2_c":1.0,
"coa_c":1.0,
"h_c":-1.0,
"pmcoa_c":-1.0
},
"lower_bound":-1000.0,
"upper_bound":1000.0,
"gene_reaction_rule":"Rv1569 and Rv0032",
"subsystem":"Cofactor and Prosthetic Group Biosynthesis"
},
{
"id":"APRAUR",
"name":"5-amino-6-(5-phosphoribosylamino)uracil reductase",
"metabolites":{
"5aprbu_c":1.0,
"5apru_c":-1.0,
"h_c":-1.0,
"nadp_c":1.0,
"nadph_c":-1.0
},
"lower_bound":0.0,
"upper_bound":1000.0,
"gene_reaction_rule":"Rv2671 or Rv1409",
"subsystem":"Riboflavin Metabolism"
},
{
"id":"ARACHTA",
"name":"ARACHTA",
"metabolites":{
"ACP_c":-1.0,
"arachACP_c":1.0,
"arachcoa_c":-1.0,
"coa_c":1.0
},
"lower_bound":-1000.0,
"upper_bound":1000.0,
"gene_reaction_rule":"",
"subsystem":"Membrane Metabolism"
},
{
"id":"ARB_Dabc",
"name":"ARB Dabc",
"metabolites":{
"adp_c":1.0,
"arab__D_c":1.0,
"arab__D_e":-1.0,
"atp_c":-1.0,
"h2o_c":-1.0,
"h_c":1.0,
"pi_c":1.0
},
"lower_bound":0.0,
"upper_bound":1000.0,
"gene_reaction_rule":"",
"subsystem":"Transport"
},
{
"id":"ARBabc",
"name":"ARBabc",
"metabolites":{
"adp_c":1.0,
"arab__L_c":1.0,
"arab__L_e":-1.0,
"atp_c":-1.0,
"h2o_c":-1.0,
"h_c":1.0,
"pi_c":1.0
},
"lower_bound":0.0,
"upper_bound":1000.0,
"gene_reaction_rule":"",
"subsystem":"Transport"
},
{
"id":"ARBt2r",
"name":"ARBt2r",
"metabolites":{
"arab__L_c":1.0,
"arab__L_e":-1.0,
"h_c":1.0,
"h_e":-1.0
},
"lower_bound":-1000.0,
"upper_bound":1000.0,
"gene_reaction_rule":"",
"subsystem":"Transport"
},
{
"id":"ARGDC",
"name":"Arginine decarboxylase",
"metabolites":{
"agm_c":1.0,
"arg__L_c":-1.0,
"co2_c":1.0,
"h_c":-1.0
},
"lower_bound":0.0,
"upper_bound":1000.0,
"gene_reaction_rule":"Rv2531c",
"subsystem":"Alanine, Aspartate, and Glutamate Metabolism"
},
{
"id":"ARGDr",
"name":"arginine deiminase",
"metabolites":{
"arg__L_c":-1.0,
"citr__L_c":1.0,
"h2o_c":-1.0,
"nh4_c":1.0
},
"lower_bound":0,
"upper_bound":1000.0,
"gene_reaction_rule":"Rv1001",
"subsystem":"Arginine and Proline Metabolism"
},
{
"id":"ARGSL",
"name":"argininosuccinate lyase",
"metabolites":{
"arg__L_c":1.0,
"argsuc_c":-1.0,
"fum_c":1.0
},
"lower_bound":0,
"upper_bound":1000.0,
"gene_reaction_rule":"Rv1659",
"subsystem":"Alanine, Aspartate, and Glutamate Metabolism"
},
{
"id":"ARGSS",
"name":"argininosuccinate synthase",
"metabolites":{
"amp_c":1.0,
"argsuc_c":1.0,
"asp__L_c":-1.0,
"atp_c":-1.0,
"citr__L_c":-1.0,
"h_c":1.0,
"ppi_c":1.0
},
"lower_bound":0.0,
"upper_bound":1000.0,
"gene_reaction_rule":"Rv1658",
"subsystem":"Alanine, Aspartate, and Glutamate Metabolism"
},
{
"id":"ARGt5r",
"name":"ARGt5r",
"metabolites":{
"arg__L_c":1.0,
"arg__L_e":-1.0
},
"lower_bound":-1000.0,
"upper_bound":1000.0,
"gene_reaction_rule":"Rv2320c",
"subsystem":"Transport"
},
{
"id":"ASAD",
"name":"aspartate-semialdehyde dehydrogenase",
"metabolites":{
"4pasp_c":1.0,
"aspsa_c":-1.0,
"h_c":1.0,
"nadp_c":-1.0,
"nadph_c":1.0,
"pi_c":-1.0
},
"lower_bound":-1000.0,
"upper_bound":1000.0,
"gene_reaction_rule":"Rv3708c",
"subsystem":"Glycolysis/Gluconeogenesis"
},
{
"id":"ASNN",
"name":"L-asparaginase",
"metabolites":{
"asn__L_c":-1.0,
"asp__L_c":1.0,
"h2o_c":-1.0,
"nh4_c":1.0
},
"lower_bound":0.0,
"upper_bound":1000.0,
"gene_reaction_rule":"Rv1538c",
"subsystem":"Alanine, Aspartate, and Glutamate Metabolism"
},
{
"id":"ASNS1",
"name":"asparagine synthase (glutamine-hydrolysing)",
"metabolites":{
"amp_c":1.0,
"asn__L_c":1.0,
"asp__L_c":-1.0,
"atp_c":-1.0,
"gln__L_c":-1.0,
"glu__L_c":1.0,
"h2o_c":-1.0,
"h_c":1.0,
"ppi_c":1.0
},
"lower_bound":0.0,
"upper_bound":1000.0,
"gene_reaction_rule":"Rv2201",
"subsystem":"Alanine, Aspartate, and Glutamate Metabolism"
},
{
"id":"ASNt2r",
"name":"L asparagine reversible transport via proton symport",
"metabolites":{
"asn__L_c":1.0,
"asn__L_e":-1.0,
"h_c":1.0,
"h_e":-1.0
},
"lower_bound":-1000.0,
"upper_bound":1000.0,
"gene_reaction_rule":"Rv2127 or Rv0346c",
"subsystem":"Transport"
},
{
"id":"ASP1DC",
"name":"aspartate 1-decarboxylase",
"metabolites":{
"ala__B_c":1.0,
"asp__L_c":-1.0,
"co2_c":1.0,
"h_c":-1.0
},
"lower_bound":0.0,
"upper_bound":1000.0,
"gene_reaction_rule":"Rv3601c",
"subsystem":"Alanine, Aspartate, and Glutamate Metabolism"
},
{
"id":"ASPCT",
"name":"aspartate carbamoyltransferase",
"metabolites":{
"asp__L_c":-1.0,
"cbasp_c":1.0,
"cbp_c":-1.0,
"h_c":1.0,
"pi_c":1.0
},
"lower_bound":0.0,
"upper_bound":1000.0,
"gene_reaction_rule":"Rv1380",
"subsystem":"Purine and Pyrimidine Biosynthesis"
},
{
"id":"ASPK",
"name":"aspartate kinase",
"metabolites":{
"4pasp_c":1.0,
"adp_c":1.0,
"asp__L_c":-1.0,
"atp_c":-1.0
},
"lower_bound":-1000.0,
"upper_bound":1000.0,
"gene_reaction_rule":"Rv3709c",
"subsystem":"Glycolysis/Gluconeogenesis"
},
{
"id":"ASPO5",
"name":"L-aspartate oxidase",
"metabolites":{
"asp__L_c":-1.0,
"fum_c":-1.0,
"h_c":1.0,
"iasp_c":1.0,
"succ_c":1.0
},
"lower_bound":0.0,
"upper_bound":1000.0,
"gene_reaction_rule":"Rv1595",
"subsystem":"Alanine, Aspartate, and Glutamate Metabolism"
},
{
"id":"ASPTA",
"name":"aspartate transaminase",
"metabolites":{
"akg_c":-1.0,
"asp__L_c":-1.0,
"glu__L_c":1.0,
"oaa_c":1.0
},
"lower_bound":-1000.0,
"upper_bound":1000.0,
"gene_reaction_rule":"Rv0337c",
"subsystem":"Alanine, Aspartate, and Glutamate Metabolism"
},
{
"id":"ASPt2r",
"name":"L-aspartate reversible transport via proton symport",
"metabolites":{
"asp__L_c":1.0,
"asp__L_e":-1.0,
"h_c":1.0,
"h_e":-1.0
},
"lower_bound":-1000.0,
"upper_bound":1000.0,
"gene_reaction_rule":"Rv0346c or Rv2127",
"subsystem":"Transport"
},
{
"id":"AST",
"name":"Arginine succinyltransferase",
"metabolites":{
"arg__L_c":-1.0,
"coa_c":1.0,
"h_c":1.0,
"sucarg_c":1.0,
"succoa_c":-1.0
},
"lower_bound":0.0,
"upper_bound":1000.0,
"gene_reaction_rule":"",
"subsystem":"Arginine and Proline Metabolism"
},
{
"id":"ATPPRT",
"name":"ATP phosphoribosyltransferase",
"metabolites":{
"atp_c":-1.0,
"ppi_c":1.0,
"prbatp_c":1.0,
"prpp_c":-1.0
},
"lower_bound":0.0,
"upper_bound":1000.0,
"gene_reaction_rule":"Rv2121c",
"subsystem":"Histidine Metabolism"
},
{
"id":"ATPS4r",
"name":"ATP synthase (four protons for one ATP)",
"metabolites":{
"adp_c":-1.0,
"atp_c":1.0,
"h2o_c":1.0,
"h_c":3.0,
"h_e":-4.0,
"pi_c":-1.0
},
"lower_bound":-1000.0,
"upper_bound":1000.0,
"gene_reaction_rule":"Rv1308 and Rv1304 and Rv1311 and Rv1310 and Rv1305 and Rv1306 and Rv1309 and Rv1307",
"subsystem":"Oxidative Phosphorylation"
},
{
"id":"BACCL",
"name":"Biotin acetyl CoA carboxylase ligase",
"metabolites":{
"atp_c":-1.0,
"btamp_c":1.0,
"btn_c":-1.0,
"h_c":-1.0,
"ppi_c":1.0
},
"lower_bound":0.0,
"upper_bound":1000.0,
"gene_reaction_rule":"Rv3279c",
"subsystem":"Cofactor and Prosthetic Group Biosynthesis"
},
{
"id":"BALAt2r",
"name":"BALAt2r",
"metabolites":{
"ala__B_c":1.0,
"ala__B_e":-1.0,
"h_c":1.0,
"h_e":-1.0
},
"lower_bound":-1000.0,
"upper_bound":1000.0,
"gene_reaction_rule":"Rv0522",
"subsystem":"Transport"
},
{
"id":"BDH",
"name":"BDH",
"metabolites":{
"acac_c":1.0,
"bhb_c":-1.0,
"h_c":1.0,
"nad_c":-1.0,
"nadh_c":1.0
},
"lower_bound":-1000.0,
"upper_bound":1000.0,
"gene_reaction_rule":"",
"subsystem":"Pyruvate Metabolism"
},
{
"id":"BETALDHx",
"name":"Betaine-aldehyde dehydrogenase",
"metabolites":{
"betald_c":-1.0,
"glyb_c":1.0,
"h2o_c":-1.0,
"h_c":2.0,
"nad_c":-1.0,
"nadh_c":1.0
},
"lower_bound":0.0,
"upper_bound":1000.0,
"gene_reaction_rule":"Rv0223c",
"subsystem":"Other Amino Acid Metabolism"
},
{
"id":"BMNMSHS",
"name":"BMNMSHS",
"metabolites":{
"bmn_c":-1.0,
"bmnmsh_c":1.0,
"h_c":2.0,
"msh_c":-1.0
},
"lower_bound":0.0,
"upper_bound":1000.0,
"gene_reaction_rule":"none",
"subsystem":"Redox Metabolism"
},
{
"id":"BMNt",
"name":"BMNt",
"metabolites":{
"bmn_c":-1.0,
"bmn_e":1.0
},
"lower_bound":-1000.0,
"upper_bound":1000.0,
"gene_reaction_rule":"none",
"subsystem":"Transport"
},
{
"id":"BPNT",
"name":"3',5'-bisphosphate nucleotidase",
"metabolites":{
"amp_c":1.0,
"h2o_c":-1.0,
"pap_c":-1.0,
"pi_c":1.0
},
"lower_bound":0.0,
"upper_bound":1000.0,
"gene_reaction_rule":"Rv2131c",
"subsystem":"Other Amino Acid Metabolism"
},
{
"id":"BTS2",
"name":"BTS2",
"metabolites":{
"ala__L_c":1.0,
"btn_c":1.0,
"cys__L_c":-1.0,
"dtbt_c":-1.0,
"h_c":2.0
},
"lower_bound":-1000.0,
"upper_bound":1000.0,
"gene_reaction_rule":"Rv1589",
"subsystem":"Cofactor and Prosthetic Group Biosynthesis"
},
{
"id":"BTS3r",
"name":"Biotin synthase",
"metabolites":{
"btn_c":1.0,
"dtbt_c":-1.0,
"h2s_c":1.0,
"s_c":-2.0
},
"lower_bound":-1000.0,
"upper_bound":1000.0,
"gene_reaction_rule":"Rv1589",
"subsystem":"Cofactor and Prosthetic Group Biosynthesis"
},
{
"id":"CAATPS",
"name":"CAATPS",
"metabolites":{
"adp_c":1.0,
"atp_c":-1.0,
"ca2_c":-2.0,
"ca2_e":2.0,
"h2o_c":-1.0,
"h_e":1.0,
"pi_c":1.0
},
"lower_bound":0.0,
"upper_bound":1000.0,
"gene_reaction_rule":"Rv0107c",
"subsystem":"Transport"
},
{
"id":"CAT",
"name":"catalase",
"metabolites":{
"h2o2_c":-2.0,
"h2o_c":2.0,
"o2_c":1.0
},
"lower_bound":0.0,
"upper_bound":1000.0,
"gene_reaction_rule":"Rv1908c",
"subsystem":"Redox Metabolism"
},
{
"id":"CAt4",
"name":"calcium transport in/out via proton antiporter",
"metabolites":{
"ca2_c":-1.0,
"ca2_e":1.0,
"h_c":1.0,
"h_e":-1.0
},
"lower_bound":-1000.0,
"upper_bound":1000.0,
"gene_reaction_rule":"Rv1607",
"subsystem":"Transport"
},
{
"id":"CBIAT",
"name":"Cobinamide adenyltransferase",
"metabolites":{
"adocbi_c":1.0,
"atp_c":-1.0,
"cbi_c":-1.0,
"h_c":-1.0,
"pppi_c":1.0
},
"lower_bound":-1000.0,
"upper_bound":1000.0,
"gene_reaction_rule":"Rv2849c",
"subsystem":"Cofactor and Prosthetic Group Biosynthesis"
},
{
"id":"CBLAT",
"name":"cob(I)alamin adenosyltransferase",
"metabolites":{
"adocbl_c":1.0,
"atp_c":-1.0,
"cbl1_c":-1.0,
"h_c":-1.0,
"pppi_c":1.0
},
"lower_bound":-1000.0,
"upper_bound":1000.0,
"gene_reaction_rule":"",
"subsystem":"Cofactor and Prosthetic Group Biosynthesis"
},
{
"id":"CBPS",
"name":"carbamoyl-phosphate synthase (glutamine-hydrolysing)",
"metabolites":{
"adp_c":2.0,
"atp_c":-2.0,
"cbp_c":1.0,
"gln__L_c":-1.0,
"glu__L_c":1.0,
"h2o_c":-1.0,
"h_c":2.0,
"hco3_c":-1.0,
"pi_c":1.0
},
"lower_bound":0.0,
"upper_bound":1000.0,
"gene_reaction_rule":"Rv1383 and Rv1384",
"subsystem":"Purine and Pyrimidine Biosynthesis"
},
{
"id":"CDAPPA160",
"name":"CDP-Diacylglycerol pyrophostatase (n-C16:0)",
"metabolites":{
"cdpdhdecg_c":-1.0,
"cmp_c":1.0,
"h2o_c":-1.0,
"h_c":2.0,
"pa160_c":1.0
},
"lower_bound":0.0,
"upper_bound":1000.0,
"gene_reaction_rule":"Rv2289",
"subsystem":"Glycerophospholipid metabolism"
},
{
"id":"CDAPPA160190",
"name":"CDP-Diacylglycerol pyrophostatase (C16:0, C19:0)",
"metabolites":{
"cdpc16c19g_c":-1.0,
"cmp_c":1.0,
"h2o_c":-1.0,
"h_c":2.0,
"pa160190_c":1.0
},
"lower_bound":0.0,
"upper_bound":1000.0,
"gene_reaction_rule":"Rv2289",
"subsystem":"Glycerophospholipid metabolism"
},
{
"id":"CDAPPA190",
"name":"CDAPPA190",
"metabolites":{
"cdpc19c19g_c":-1.0,
"cmp_c":1.0,
"h2o_c":-1.0,
"h_c":2.0,
"pa190190_c":1.0
},
"lower_bound":0.0,
"upper_bound":1000.0,
"gene_reaction_rule":"Rv2289",
"subsystem":"Glycerophospholipid metabolism"
},
{
"id":"CDPMEK",
"name":"4-(cytidine 5'-diphospho)-2-C-methyl-D-erythritol kinase",
"metabolites":{
"2p4c2me_c":1.0,
"4c2me_c":-1.0,
"adp_c":1.0,
"atp_c":-1.0,
"h_c":1.0
},
"lower_bound":0.0,
"upper_bound":1000.0,
"gene_reaction_rule":"Rv1011",
"subsystem":"Polyprenyl Metabolism"
},
{
"id":"CDPPT160",
"name":"CDPPT160",
"metabolites":{
"cdpdhdecg_c":-1.0,
"cmp_c":1.0,
"h_c":1.0,
"inost_c":-1.0,
"ptd1ino160_c":1.0
},
"lower_bound":0.0,
"upper_bound":1000.0,
"gene_reaction_rule":"Rv2612c",
"subsystem":"Glycerophospholipid metabolism"
},
{
"id":"CDPPT160190",
"name":"CDP diacylglycerol inositon 3-phosphatidyltransferase",
"metabolites":{
"cdpc16c19g_c":-1.0,
"cmp_c":1.0,
"h_c":1.0,
"inost_c":-1.0,
"ptd1ino160190_c":1.0
},
"lower_bound":0.0,
"upper_bound":1000.0,
"gene_reaction_rule":"Rv2612c",
"subsystem":"Glycerophospholipid metabolism"
},
{
"id":"CHLabc",
"name":"choline transport via ABC system",
"metabolites":{
"adp_c":1.0,
"atp_c":-1.0,
"chol_c":1.0,
"chol_e":-1.0,
"h2o_c":-1.0,
"h_c":1.0,
"pi_c":1.0
},
"lower_bound":0.0,
"upper_bound":1000.0,
"gene_reaction_rule":"Rv3756c and Rv3757c and Rv3758c and Rv3759c",
"subsystem":"Transport"
},
{
"id":"CHOLD",
"name":"Choline dehydrogenase",
"metabolites":{
"betald_c":1.0,
"chol_c":-1.0,
"h_c":1.0,
"nad_c":-1.0,
"nadh_c":1.0
},
"lower_bound":0.0,
"upper_bound":1000.0,
"gene_reaction_rule":"none",
"subsystem":"Other Amino Acid Metabolism"
},
{
"id":"CHORM",
"name":"chorismate mutase",
"metabolites":{
"chor_c":-1.0,
"pphn_c":1.0
},
"lower_bound":0.0,
"upper_bound":1000.0,
"gene_reaction_rule":"Rv1885c or Rv0948c",
"subsystem":"Tyrosine, Tryptophan, and Phenylalanine Metabolism"
},
{
"id":"CHORS",
"name":"chorismate synthase",
"metabolites":{
"3psme_c":-1.0,
"chor_c":1.0,
"pi_c":1.0
},
"lower_bound":0.0,
"upper_bound":1000.0,
"gene_reaction_rule":"Rv2540c",
"subsystem":"Tyrosine, Tryptophan, and Phenylalanine Metabolism"
},
{
"id":"CHRPL",
"name":"Chorismate pyruvate lyase",
"metabolites":{
"4hbz_c":1.0,
"chor_c":-1.0,
"pyr_c":1.0
},
"lower_bound":0.0,
"upper_bound":1000.0,
"gene_reaction_rule":"Rv2949c",
"subsystem":"Membrane Metabolism"
},
{
"id":"CIGAMS",
"name":"cys-1D-myo-inositol 2-deoxy-D-glucopyranoside synthase",
"metabolites":{
"amp_c":1.0,
"atp_c":-1.0,
"cigam_c":1.0,
"cys__L_c":-1.0,
"h_c":2.0,
"igam_c":-1.0,
"ppi_c":1.0
},
"lower_bound":0.0,
"upper_bound":1000.0,
"gene_reaction_rule":"Rv2130c",
"subsystem":"Redox Metabolism"
},
{
"id":"CITLr",
"name":"",
"metabolites":{
"ac_c":1.0,
"cit_c":-1.0,
"oaa_c":1.0
},
"lower_bound":0,
"upper_bound":1000.0,
"gene_reaction_rule":"Rv2498c or Rv3075c",
"subsystem":"Citric Acid Cycle"
},
{
"id":"CITabc",
"name":"citrate transport via ABC system",
"metabolites":{
"adp_c":1.0,
"atp_c":-1.0,
"cit_c":1.0,
"cit_e":-1.0,
"h2o_c":-1.0,
"h_c":1.0,
"pi_c":1.0
},
"lower_bound":0.0,
"upper_bound":1000.0,
"gene_reaction_rule":"",
"subsystem":"Transport"
},
{
"id":"CLPNS160190",
"name":"CLPNS160190",
"metabolites":{
"clpn160190_c":1.0,
"glyc_c":1.0,
"pg160190_c":-2.0
},
"lower_bound":-1000.0,
"upper_bound":1000.0,
"gene_reaction_rule":"Rv1822",
"subsystem":"Glycerophospholipid metabolism"
},
{
"id":"CMCBTFL",
"name":"CMCBTFL",
"metabolites":{
"cmcbtt_c":-1.0,
"fcmcbtt_c":1.0,
"fe3_e":-1.0
},
"lower_bound":0.0,
"upper_bound":1000.0,
"gene_reaction_rule":"Rv2895c and Rv1348 and Rv1349",
"subsystem":"Redox Metabolism"
},
{
"id":"CMCBTFU",
"name":"CMCBTFU",
"metabolites":{
"cmcbtt_c":1.0,
"fcmcbtt_c":-1.0,
"fe3_c":1.0
},
"lower_bound":0.0,
"upper_bound":1000.0,
"gene_reaction_rule":"Rv2895c and Rv1348 and Rv1349",
"subsystem":"Redox Metabolism"
},
{
"id":"CMLDC",
"name":"CMLDC",
"metabolites":{
"2c25dho_c":-1.0,
"5odhf2a_c":1.0,
"co2_c":1.0,
"h_c":1.0
},
"lower_bound":0.0,
"upper_bound":1000.0,
"gene_reaction_rule":"Rv0771 or Rv0464c",
"subsystem":"Miscellaneous"
},
{
"id":"CO2t",
"name":"CO2 transporter via diffusion",
"metabolites":{
"co2_c":1.0,
"co2_e":-1.0
},
"lower_bound":-1000.0,
"upper_bound":1000.0,
"gene_reaction_rule":"",
"subsystem":"Transport"
},
{
"id":"COAt",
"name":"COAt",
"metabolites":{
"coa_c":1.0,
"coa_e":-1.0
},
"lower_bound":-1000.0,
"upper_bound":1000.0,
"gene_reaction_rule":"",
"subsystem":"Transport"
},
{
"id":"COBALTt5",
"name":"COBALTt5",
"metabolites":{
"cobalt2_c":-1.0,
"cobalt2_e":1.0
},
"lower_bound":-1000.0,
"upper_bound":1000.0,
"gene_reaction_rule":"Rv1239c",
"subsystem":"Transport"
},
{
"id":"COCHL",
"name":"cobaltochelatase",
"metabolites":{
"adp_c":1.0,
"atp_c":-1.0,
"co2dam_c":1.0,
"cobalt2_c":-1.0,
"h2o_c":-1.0,
"h_c":2.0,
"hgbam_c":-1.0,
"pi_c":1.0
},
"lower_bound":0.0,
"upper_bound":1000.0,
"gene_reaction_rule":"Rv2062c",
"subsystem":"Cofactor and Prosthetic Group Biosynthesis"
},
{
"id":"COt",
"name":"CO transporter via diffusion",
"metabolites":{
"co_c":-1.0,
"co_e":1.0
},
"lower_bound":-1000.0,
"upper_bound":1000.0,
"gene_reaction_rule":"",
"subsystem":"Transport"
},
{
"id":"CPC6R",
"name":"CPC6R",
"metabolites":{
"codhpre6_c":1.0,
"copre6_c":-1.0,
"h_c":-1.0,
"nadp_c":1.0,
"nadph_c":-1.0
},
"lower_bound":0.0,
"upper_bound":1000.0,
"gene_reaction_rule":"Rv2070c",
"subsystem":"Cofactor and Prosthetic Group Biosynthesis"
},
{
"id":"CPPPGO",
"name":"coproporphyrinogen oxidase (O2 required)",
"metabolites":{
"co2_c":2.0,
"cpppg3_c":-1.0,
"h2o_c":2.0,
"h_c":-2.0,
"o2_c":-1.0,
"pppg9_c":1.0
},
"lower_bound":0.0,
"upper_bound":1000.0,
"gene_reaction_rule":"Rv2388c",
"subsystem":"Cofactor and Prosthetic Group Biosynthesis"
},
{
"id":"CRNabc",
"name":"L-carnitine transport via ABC system",
"metabolites":{
"adp_c":1.0,
"atp_c":-1.0,
"crn_c":1.0,
"crn_e":-1.0,
"h2o_c":-1.0,
"h_c":1.0,
"pi_c":1.0
},
"lower_bound":0.0,
"upper_bound":1000.0,
"gene_reaction_rule":"Rv3756c and Rv3757c and Rv3758c and Rv3759c",
"subsystem":"Transport"
},
{
"id":"CS",
"name":"citrate synthase",
"metabolites":{
"accoa_c":-1.0,
"cit_c":1.0,
"coa_c":1.0,
"h2o_c":-1.0,
"h_c":1.0,
"oaa_c":-1.0
},
"lower_bound":0.0,
"upper_bound":1000.0,
"gene_reaction_rule":"Rv0896 or Rv0889c",
"subsystem":"Citric Acid Cycle"
},
{
"id":"CTPS1",
"name":"CTP synthase (NH3)",
"metabolites":{
"adp_c":1.0,
"atp_c":-1.0,
"ctp_c":1.0,
"h_c":2.0,
"nh4_c":-1.0,
"pi_c":1.0,
"utp_c":-1.0
},
"lower_bound":0.0,
"upper_bound":1000.0,
"gene_reaction_rule":"Rv1699",
"subsystem":"Purine and Pyrimidine Biosynthesis"
},
{
"id":"CTPS2",
"name":"CTP synthase (glutamine)",
"metabolites":{
"adp_c":1.0,
"atp_c":-1.0,
"ctp_c":1.0,
"gln__L_c":-1.0,
"glu__L_c":1.0,
"h2o_c":-1.0,
"h_c":2.0,
"pi_c":1.0,
"utp_c":-1.0
},
"lower_bound":0.0,
"upper_bound":1000.0,
"gene_reaction_rule":"Rv1699",
"subsystem":"Purine and Pyrimidine Biosynthesis"
},
{
"id":"CYANST",
"name":"Cyanide sulfurtransferase",
"metabolites":{
"cyan_c":-1.0,
"h_c":1.0,
"so3_c":1.0,
"tcynt_c":1.0,
"tsul_c":-1.0
},
"lower_bound":0.0,
"upper_bound":1000.0,
"gene_reaction_rule":"Rv0815c or Rv2291 or Rv3117 or Rv3283 or Rv0390",
"subsystem":"Cysteine and methionine metabolism"
},
{
"id":"CYO1a",
"name":"CYO1a",
"metabolites":{
"ficytc_c":-2.0,
"focytc_c":2.0,
"h_c":-2.0,
"h_e":2.0,
"q_c":1.0,
"qh2_c":-1.0
},
"lower_bound":0.0,
"upper_bound":1000.0,
"gene_reaction_rule":"Rv2195 and Rv2196 and Rv2194",
"subsystem":"Oxidative Phosphorylation"
},
{
"id":"CYO1b",
"name":"CYO1b",
"metabolites":{
"ficytc_c":2.0,
"focytc_c":-2.0,
"h2o_c":1.0,
"o2_c":-0.5
},
"lower_bound":0.0,
"upper_bound":1000.0,
"gene_reaction_rule":"Rv2193 and Rv1451 and Rv3043c and Rv2200c",
"subsystem":"Oxidative Phosphorylation"
},
{
"id":"CYRDAAT",
"name":"cob(I)yrinic acid a,c-diamide adenosyltransferase",
"metabolites":{
"adcobdam_c":1.0,
"atp_c":-1.0,
"co1dam_c":-1.0,
"h_c":-1.0,
"pppi_c":1.0
},
"lower_bound":0.0,
"upper_bound":1000.0,
"gene_reaction_rule":"Rv2849c",
"subsystem":"Cofactor and Prosthetic Group Biosynthesis"
},
{
"id":"CYRDAR",
"name":"cob(II)yrinic acid a,c-diamide reductase",
"metabolites":{
"co1dam_c":2.0,
"co2dam_c":-2.0,
"fmn_c":1.0,
"fmnh2_c":-1.0,
"h_c":2.0
},
"lower_bound":0.0,
"upper_bound":1000.0,
"gene_reaction_rule":"",
"subsystem":"Cofactor and Prosthetic Group Biosynthesis"
},
{
"id":"CYSS",
"name":"cysteine synthase",
"metabolites":{
"ac_c":1.0,
"acser_c":-1.0,
"cys__L_c":1.0,
"h2s_c":-1.0,
"h_c":1.0
},
"lower_bound":0.0,
"upper_bound":1000.0,
"gene_reaction_rule":"Rv2334 or Rv1336",
"subsystem":"Cysteine and methionine metabolism"
},
{
"id":"CYSTL",
"name":"Cystathionine beta-lyase",
"metabolites":{
"cyst__L_c":-1.0,
"h2o_c":-1.0,
"hcys__L_c":1.0,
"nh4_c":1.0,
"pyr_c":1.0
},
"lower_bound":0.0,
"upper_bound":1000.0,
"gene_reaction_rule":"Rv0075 or Rv2294",
"subsystem":"Cysteine and methionine metabolism"
},
{
"id":"CYSTS",
"name":"cystathionine beta-synthase",
"metabolites":{
"cyst__L_c":1.0,
"h2o_c":1.0,
"hcys__L_c":-1.0,
"ser__L_c":-1.0
},
"lower_bound":0.0,
"upper_bound":1000.0,
"gene_reaction_rule":"Rv1077",
"subsystem":"Cysteine and methionine metabolism"
},
{
"id":"CYTBD",
"name":"cytochrome oxidase bd (ubiquinol-8: 2 protons)",
"metabolites":{
"h2o_c":1.0,
"h_c":-2.0,
"h_e":2.0,
"o2_c":-0.5,
"q8_c":1.0,
"q8h2_c":-1.0
},
"lower_bound":0.0,
"upper_bound":1000.0,
"gene_reaction_rule":"(Rv1622c and Rv1620c) or (Rv1622c and Rv1621c)",
"subsystem":"Redox Metabolism"
},
{
"id":"CYTBD2",
"name":"CYTBD2",
"metabolites":{
"h2o_c":1.0,
"h_c":-2.0,
"h_e":2.0,
"mql8_c":-1.0,
"mqn8_c":1.0,
"o2_c":-0.5
},
"lower_bound":0.0,
"upper_bound":1000.0,
"gene_reaction_rule":"Rv1620c and Rv1621c and Rv1622c and Rv1623c",
"subsystem":"Redox Metabolism"
},
{
"id":"CYTD",
"name":"cytidine deaminase",
"metabolites":{
"cytd_c":-1.0,
"h2o_c":-1.0,
"h_c":-1.0,
"nh4_c":1.0,
"uri_c":1.0
},
"lower_bound":0.0,
"upper_bound":1000.0,
"gene_reaction_rule":"Rv3315c",
"subsystem":"Purine and Pyrimidine Biosynthesis"
},
{
"id":"CYTDK2",
"name":"Cytidine kinase (GTP)",
"metabolites":{
"cmp_c":1.0,
"cytd_c":-1.0,
"gdp_c":1.0,
"gtp_c":-1.0,
"h_c":1.0
},
"lower_bound":0.0,
"upper_bound":1000.0,
"gene_reaction_rule":"",
"subsystem":"Nucleotide Salvage Pathway"
},
{
"id":"CYTDt2r",
"name":"",
"metabolites":{
"cytd_c":1.0,
"cytd_e":-1.0,
"h_c":1.0,
"h_e":-1.0
},
"lower_bound":-1000.0,
"upper_bound":1000.0,
"gene_reaction_rule":"",
"subsystem":"Transport"
},
{
"id":"CYTK1",
"name":"cytidylate kinase (CMP)",
"metabolites":{
"adp_c":1.0,
"atp_c":-1.0,
"cdp_c":1.0,
"cmp_c":-1.0
},
"lower_bound":-1000.0,
"upper_bound":1000.0,
"gene_reaction_rule":"Rv1712",
"subsystem":"Purine and Pyrimidine Biosynthesis"
},
{
"id":"CYTK2",
"name":"cytidylate kinase (dCMP)",
"metabolites":{
"adp_c":1.0,
"atp_c":-1.0,
"dcdp_c":1.0,
"dcmp_c":-1.0
},
"lower_bound":-1000.0,
"upper_bound":1000.0,
"gene_reaction_rule":"Rv1712",
"subsystem":"Purine and Pyrimidine Biosynthesis"
},
{
"id":"Clt",
"name":"Clt",
"metabolites":{
"cl_c":1.0,
"cl_e":-1.0
},
"lower_bound":-1000.0,
"upper_bound":1000.0,
"gene_reaction_rule":"Rv0143c",
"subsystem":"Transport"
},
{
"id":"Cuabc",
"name":"Copper transport via ABC system",
"metabolites":{
"adp_c":1.0,
"atp_c":-1.0,
"cu2_c":1.0,
"cu2_e":-1.0,
"h2o_c":-1.0,
"h_c":1.0,
"pi_c":1.0
},
"lower_bound":0.0,
"upper_bound":1000.0,
"gene_reaction_rule":"Rv0092 or Rv0103c",
"subsystem":"Transport"
},
{
"id":"Cut1",
"name":"Copper export via ATPase",
"metabolites":{
"adp_c":1.0,
"atp_c":-1.0,
"cu2_c":-1.0,
"cu2_e":1.0,
"h2o_c":-1.0,
"h_c":1.0,
"pi_c":1.0
},
"lower_bound":0.0,
"upper_bound":1000.0,
"gene_reaction_rule":"Rv0092 or Rv0103c",
"subsystem":"Transport"
},
{
"id":"DADA",
"name":"Deoxyadenosine deaminase",
"metabolites":{
"dad__2_c":-1.0,
"din_c":1.0,
"h2o_c":-1.0,
"h_c":-1.0,
"nh4_c":1.0
},
"lower_bound":0.0,
"upper_bound":1000.0,
"gene_reaction_rule":"",
"subsystem":"Nucleotide Salvage Pathway"
},
{
"id":"DADK",
"name":"Deoxyadenylate kinase",
"metabolites":{
"adp_c":1.0,
"atp_c":-1.0,
"dadp_c":1.0,
"damp_c":-1.0
},
"lower_bound":-1000.0,
"upper_bound":1000.0,
"gene_reaction_rule":"",
"subsystem":"Nucleotide Salvage Pathway"
},
{
"id":"DAGK160",
"name":"Diacylglycerol kinase (n-C16:0)",
"metabolites":{
"12dgr160_c":-1.0,
"adp_c":1.0,
"atp_c":-1.0,
"h_c":1.0,
"pa160_c":1.0
},
"lower_bound":0.0,
"upper_bound":1000.0,
"gene_reaction_rule":"Rv0499 or Rv2252",
"subsystem":"Glycerophospholipid metabolism"
},
{
"id":"DALAOX",
"name":"DALAOX",
"metabolites":{
"ala__D_c":-1.0,
"h2o2_c":1.0,
"h2o_c":-1.0,
"nh4_c":1.0,
"o2_c":-1.0,
"pyr_c":1.0
},
"lower_bound":0.0,
"upper_bound":1000.0,
"gene_reaction_rule":"Rv1905c",
"subsystem":"Other Amino Acid Metabolism"
},
{
"id":"DALAt2r",
"name":"D-alanine transport via proton symport",
"metabolites":{
"ala__D_c":1.0,
"ala__D_e":-1.0,
"h_c":1.0,
"h_e":-1.0
},
"lower_bound":-1000.0,
"upper_bound":1000.0,
"gene_reaction_rule":"Rv1704c",
"subsystem":"Transport"
},
{
"id":"DAPDC",
"name":"diaminopimelate decarboxylase",
"metabolites":{
"26dap__M_c":-1.0,
"co2_c":1.0,
"h_c":-1.0,
"lys__L_c":1.0
},
"lower_bound":0.0,
"upper_bound":1000.0,
"gene_reaction_rule":"Rv1293",
"subsystem":"Threonine and Lysine Metabolism"
},
{
"id":"DAPE",
"name":"diaminopimelate epimerase",
"metabolites":{
"26dap__LL_c":-1.0,
"26dap__M_c":1.0
},
"lower_bound":-1000.0,
"upper_bound":1000.0,
"gene_reaction_rule":"Rv2726c",
"subsystem":"Threonine and Lysine Metabolism"
},
{
"id":"DASYN160",
"name":"CDP-diacylglycerol synthetase (n-C16:0)",
"metabolites":{
"cdpdhdecg_c":1.0,
"ctp_c":-1.0,
"h_c":-1.0,
"pa160_c":-1.0,
"ppi_c":1.0
},
"lower_bound":0.0,
"upper_bound":1000.0,
"gene_reaction_rule":"Rv2881c",
"subsystem":"Glycerophospholipid metabolism"
},
{
"id":"DASYN160190",
"name":"CDP-diacylglycerol synthetase (C16:0, C19:0)",
"metabolites":{
"cdpc16c19g_c":1.0,
"ctp_c":-1.0,
"h_c":-1.0,
"pa160190_c":-1.0,
"ppi_c":1.0
},
"lower_bound":0.0,
"upper_bound":1000.0,
"gene_reaction_rule":"Rv2881c",
"subsystem":"Glycerophospholipid metabolism"
},
{
"id":"DASYN190190",
"name":"DASYN190190",
"metabolites":{
"cdpc19c19g_c":1.0,
"ctp_c":-1.0,
"h_c":-1.0,
"pa190190_c":-1.0,
"ppi_c":1.0
},
"lower_bound":0.0,
"upper_bound":1000.0,
"gene_reaction_rule":"Rv2881c",
"subsystem":"Glycerophospholipid metabolism"
},
{
"id":"DB4PS",
"name":"3,4-Dihydroxy-2-butanone-4-phosphate synthase",
"metabolites":{
"db4p_c":1.0,
"for_c":1.0,
"h_c":1.0,
"ru5p__D_c":-1.0
},
"lower_bound":0.0,
"upper_bound":1000.0,
"gene_reaction_rule":"Rv1940",
"subsystem":"Cofactor and Prosthetic Group Biosynthesis"
},
{
"id":"DBTSr",
"name":"",
"metabolites":{
"adp_c":1.0,
"atp_c":-1.0,
"co2_c":-1.0,
"dann_c":-1.0,
"dtbt_c":1.0,
"h_c":3.0,
"pi_c":1.0
},
"lower_bound":-1000.0,
"upper_bound":1000.0,
"gene_reaction_rule":"Rv1570",
"subsystem":"Cofactor and Prosthetic Group Biosynthesis"
},
{
"id":"DCPDP",
"name":"decaprenyl-diphosphatase",
"metabolites":{
"decd__tb_c":1.0,
"decdp__tb_c":-1.0,
"h2o_c":-1.0,
"h_c":1.0,
"pi_c":1.0
},
"lower_bound":0.0,
"upper_bound":1000.0,
"gene_reaction_rule":"Rv2136c",
"subsystem":"Polyprenyl Metabolism"
},
{
"id":"DCPDPP",
"name":"DCPDPP",
"metabolites":{
"decdpr__tb_c":-1.0,
"decdr__tb_c":1.0,
"h2o_c":-1.0,
"pi_c":1.0
},
"lower_bound":0.0,
"upper_bound":1000.0,
"gene_reaction_rule":"Rv3807c",
"subsystem":"Arabinogalactan biosynthesis"
},
{
"id":"DCPDPS",
"name":"DCPDPS",
"metabolites":{
"decdp__tb_c":1.0,
"frdp_c":-1.0,
"ipdp_c":-7.0,
"ppi_c":7.0
},
"lower_bound":0.0,
"upper_bound":1000.0,
"gene_reaction_rule":"",
"subsystem":"Polyprenyl Metabolism"
},
{
"id":"DCPE",
"name":"decaprenylphosphoryl  ribose, arabinofuranose isomerization",
"metabolites":{
"decda__tb_c":1.0,
"decdr__tb_c":-1.0
},
"lower_bound":-1000.0,
"upper_bound":1000.0,
"gene_reaction_rule":"Rv3790 and Rv3791",
"subsystem":"Arabinogalactan biosynthesis"
},
{
"id":"DCPT",
"name":"phosphoribose transferase (undecaprenyl phosphate)",
"metabolites":{
"decd__tb_c":-1.0,
"decdpr__tb_c":1.0,
"ppi_c":1.0,
"prpp_c":-1.0
},
"lower_bound":0.0,
"upper_bound":1000.0,
"gene_reaction_rule":"Rv3806c",
"subsystem":"Arabinogalactan biosynthesis"
},
{
"id":"DCTPD",
"name":"dCTP deaminase",
"metabolites":{
"dctp_c":-1.0,
"dutp_c":1.0,
"h2o_c":-1.0,
"h_c":-1.0,
"nh4_c":1.0
},
"lower_bound":0.0,
"upper_bound":1000.0,
"gene_reaction_rule":"Rv0321",
"subsystem":"Purine and Pyrimidine Biosynthesis"
},
{
"id":"DCTPD2",
"name":"DCTPD2",
"metabolites":{
"ctp_c":-1.0,
"h2o_c":-1.0,
"h_c":-1.0,
"nh4_c":1.0,
"utp_c":1.0
},
"lower_bound":0.0,
"upper_bound":1000.0,
"gene_reaction_rule":"Rv0321",
"subsystem":"Purine and Pyrimidine Biosynthesis"
},
{
"id":"DCYTD",
"name":"Deoxycytidine deaminase",
"metabolites":{
"dcyt_c":-1.0,
"duri_c":1.0,
"h2o_c":-1.0,
"h_c":-1.0,
"nh4_c":1.0
},
"lower_bound":0.0,
"upper_bound":1000.0,
"gene_reaction_rule":"",
"subsystem":"Purine and Pyrimidine Biosynthesis"
},
{
"id":"DDPA",
"name":"3-deoxy-D-arabino-heptulosonate 7-phosphate synthetase",
"metabolites":{
"2dda7p_c":1.0,
"e4p_c":-1.0,
"h2o_c":-1.0,
"pep_c":-1.0,
"pi_c":1.0
},
"lower_bound":0.0,
"upper_bound":1000.0,
"gene_reaction_rule":"Rv2178c",
"subsystem":"Tyrosine, Tryptophan, and Phenylalanine Metabolism"
},
{
"id":"DESAT16",
"name":"Palmitoyl CoA desaturase  n C160CoA   n C161CoA ",
"metabolites":{
"h2o_c":2.0,
"h_c":-1.0,
"hdcoa_c":1.0,
"nadp_c":1.0,
"nadph_c":-1.0,
"o2_c":-1.0,
"pmtcoa_c":-1.0
},
"lower_bound":0.0,
"upper_bound":1000.0,
"gene_reaction_rule":"Rv3229c",
"subsystem":"Fatty Acid Metabolism"
},
{
"id":"DESAT18",
"name":"Stearoyl CoA desaturase  n C180CoA   n C181CoA ",
"metabolites":{
"h2o_c":-1,
"h_c":4.0,
"nadp_c":1,
"nadph_c":-1,
"odecoa_c":1,
"stcoa_c":-1
},
"lower_bound":0,
"upper_bound":1000,
"gene_reaction_rule":"Rv0824c and Rv1094 and Rv3229c",
"subsystem":"Fatty Acid Metabolism"
},
{
"id":"DGC3D",
"name":"DGC3D",
"metabolites":{
"2dglcn_c":-1.0,
"3ddgc_c":1.0,
"h_c":1.0,
"nad_c":-1.0,
"nadh_c":1.0
},
"lower_bound":0.0,
"upper_bound":1000.0,
"gene_reaction_rule":"Rv1928c or Rv1714",
"subsystem":"Alternate Carbon Metabolism"
},
{
"id":"DGK1",
"name":"deoxyguanylate kinase (dGMP:ATP)",
"metabolites":{
"adp_c":1.0,
"atp_c":-1.0,
"dgdp_c":1.0,
"dgmp_c":-1.0
},
"lower_bound":-1000.0,
"upper_bound":1000.0,
"gene_reaction_rule":"Rv1389",
"subsystem":"Purine and Pyrimidine Biosynthesis"
},
{
"id":"DHAD1",
"name":"dihydroxy-acid dehydratase (2,3-dihydroxy-3-methylbutanoate)",
"metabolites":{
"23dhmb_c":-1.0,
"3mob_c":1.0,
"h2o_c":1.0
},
"lower_bound":0.0,
"upper_bound":1000.0,
"gene_reaction_rule":"Rv0189c",
"subsystem":"Valine, Leucine, and Isoleucine Metabolism"
},
{
"id":"DHAD2",
"name":"Dihydroxy-acid dehydratase (2,3-dihydroxy-3-methylpentanoate)",
"metabolites":{
"23dhmp_c":-1.0,
"3mop_c":1.0,
"h2o_c":1.0
},
"lower_bound":0.0,
"upper_bound":1000.0,
"gene_reaction_rule":"Rv0189c",
"subsystem":"Valine, Leucine, and Isoleucine Metabolism"
},
{
"id":"DHDPRy",
"name":"dihydrodipicolinate reductase (NADPH)",
"metabolites":{
"23dhdp_c":-1.0,
"h_c":-1.0,
"nadp_c":1.0,
"nadph_c":-1.0,
"thdp_c":1.0
},
"lower_bound":0.0,
"upper_bound":1000.0,
"gene_reaction_rule":"Rv2773c",
"subsystem":"Threonine and Lysine Metabolism"
},
{
"id":"DHDPS",
"name":"dihydrodipicolinate synthase",
"metabolites":{
"23dhdp_c":1.0,
"aspsa_c":-1.0,
"h2o_c":2.0,
"h_c":1.0,
"pyr_c":-1.0
},
"lower_bound":0.0,
"upper_bound":1000.0,
"gene_reaction_rule":"Rv2753c",
"subsystem":"Threonine and Lysine Metabolism"
},
{
"id":"DHFR",
"name":"dihydrofolate reductase",
"metabolites":{
"dhf_c":-1.0,
"h_c":-1.0,
"nadp_c":1.0,
"nadph_c":-1.0,
"thf_c":1.0
},
"lower_bound":-1000.0,
"upper_bound":1000.0,
"gene_reaction_rule":"Rv2763c",
"subsystem":"Folate Metabolism"
},
{
"id":"DHFS",
"name":"dihydrofolate synthase",
"metabolites":{
"adp_c":1.0,
"atp_c":-1.0,
"dhf_c":1.0,
"dhpt_c":-1.0,
"glu__L_c":-1.0,
"h_c":1.0,
"pi_c":1.0
},
"lower_bound":0.0,
"upper_bound":1000.0,
"gene_reaction_rule":"Rv2447c",
"subsystem":"Folate Metabolism"
},
{
"id":"DHNAOT",
"name":"1,4-dihydroxy-2-naphthoate octaprenyltransferase",
"metabolites":{
"2dmmq8_c":1.0,
"co2_c":1.0,
"dhna_c":-1.0,
"h_c":1.0,
"octdp_c":-1.0,
"ppi_c":1.0
},
"lower_bound":0.0,
"upper_bound":1000.0,
"gene_reaction_rule":"Rv0534c",
"subsystem":"Cofactor and Prosthetic Group Biosynthesis"
},
{
"id":"DHNPA",
"name":"DHNPA",
"metabolites":{
"2ahhmp_c":1,
"dhnpt_c":-1,
"gcald_c":1
},
"lower_bound":0,
"upper_bound":1000,
"gene_reaction_rule":"Rv3607c",
"subsystem":"Folate Metabolism"
},
{
"id":"DHNPA2",
"name":"",
"metabolites":{
"6hmhpt_c":1.0,
"dhnpt_c":-1.0,
"gcald_c":1.0
},
"lower_bound":0.0,
"upper_bound":1000.0,
"gene_reaction_rule":"Rv3607c",
"subsystem":"Folate Metabolism"
},
{
"id":"DHORTS",
"name":"dihydroorotase",
"metabolites":{
"cbasp_c":1.0,
"dhor__S_c":-1.0,
"h2o_c":-1.0,
"h_c":1.0
},
"lower_bound":-1000.0,
"upper_bound":1000.0,
"gene_reaction_rule":"Rv1381",
"subsystem":"Purine and Pyrimidine Biosynthesis"
},
{
"id":"DHPPDA",
"name":"Diaminohydroxyphosphoribosylaminopyrimidine deaminase",
"metabolites":{
"25dhpp_c":-1.0,
"5apru_c":1.0,
"h2o_c":-1.0,
"h_c":-1.0,
"nh4_c":1.0
},
"lower_bound":0.0,
"upper_bound":1000.0,
"gene_reaction_rule":"Rv1409",
"subsystem":"Riboflavin Metabolism"
},
{
"id":"DHPPDA2",
"name":"diaminohydroxyphosphoribosylaminopryrimidine deaminase (25drapp)",
"metabolites":{
"25drapp_c":-1.0,
"5apru_c":1.0,
"h2o_c":-1.0,
"h_c":-1.0,
"nh4_c":1.0
},
"lower_bound":0.0,
"upper_bound":1000.0,
"gene_reaction_rule":"Rv2671 or Rv1409",
"subsystem":"Riboflavin Metabolism"
},
{
"id":"DHPS2",
"name":"dihydropteroate synthase",
"metabolites":{
"4abz_c":-1.0,
"6hmhptpp_c":-1.0,
"dhpt_c":1.0,
"ppi_c":1.0
},
"lower_bound":0.0,
"upper_bound":1000.0,
"gene_reaction_rule":"Rv3608c or Rv1207",
"subsystem":"Folate Metabolism"
},
{
"id":"DHQD",
"name":"",
"metabolites":{
"3dhq_c":-1.0,
"3dhsk_c":1.0,
"h2o_c":1.0
},
"lower_bound":-1000.0,
"upper_bound":1000.0,
"gene_reaction_rule":"Rv2537c",
"subsystem":"Tyrosine, Tryptophan, and Phenylalanine Metabolism"
},
{
"id":"DHQS",
"name":"3-dehydroquinate synthase",
"metabolites":{
"2dda7p_c":-1.0,
"3dhq_c":1.0,
"pi_c":1.0
},
"lower_bound":0.0,
"upper_bound":1000.0,
"gene_reaction_rule":"Rv2538c",
"subsystem":"Tyrosine, Tryptophan, and Phenylalanine Metabolism"
},
{
"id":"DMATT",
"name":"dimethylallyltranstransferase",
"metabolites":{
"dmpp_c":-1.0,
"grdp_c":1.0,
"ipdp_c":-1.0,
"ppi_c":1.0
},
"lower_bound":0.0,
"upper_bound":1000.0,
"gene_reaction_rule":"Rv3398c or Rv3383c or Rv2173",
"subsystem":"Cofactor and Prosthetic Group Biosynthesis"
},
{
"id":"DMPPS",
"name":"1-hydroxy-2-methyl-2-(E)-butenyl 4-diphosphate reductase (dmpp)",
"metabolites":{
"dmpp_c":1.0,
"h2mb4p_c":-1.0,
"h2o_c":1.0,
"h_c":-1.0,
"nad_c":1.0,
"nadh_c":-1.0
},
"lower_bound":0.0,
"upper_bound":1000.0,
"gene_reaction_rule":"Rv1110",
"subsystem":"Cofactor and Prosthetic Group Biosynthesis"
},
{
"id":"DNMPPA",
"name":"Dihydroneopterin monophosphate dephosphorylase",
"metabolites":{
"dhnpt_c":1.0,
"dhpmp_c":-1.0,
"h2o_c":-1.0,
"pi_c":1.0
},
"lower_bound":0.0,
"upper_bound":1000.0,
"gene_reaction_rule":"",
"subsystem":"Folate Metabolism"
},
{
"id":"DNTPPA",
"name":"Dihydroneopterin triphosphate pyrophosphatase",
"metabolites":{
"ahdt_c":-1.0,
"dhpmp_c":1.0,
"h2o_c":-1.0,
"h_c":1.0,
"ppi_c":1.0
},
"lower_bound":0.0,
"upper_bound":1000.0,
"gene_reaction_rule":"",
"subsystem":"Folate Metabolism"
},
{
"id":"DPCOAK",
"name":"dephospho-CoA kinase",
"metabolites":{
"adp_c":1.0,
"atp_c":-1.0,
"coa_c":1.0,
"dpcoa_c":-1.0,
"h_c":1.0
},
"lower_bound":0.0,
"upper_bound":1000.0,
"gene_reaction_rule":"Rv1631",
"subsystem":"Pantothenate and CoA Metabolism"
},
{
"id":"DPPS",
"name":"DPPS",
"metabolites":{
"decdp_c":1.0,
"frdp_c":-1.0,
"ipdp_c":-7.0,
"ppi_c":7.0
},
"lower_bound":0.0,
"upper_bound":1000.0,
"gene_reaction_rule":"",
"subsystem":"Polyprenyl Metabolism"
},
{
"id":"DPR",
"name":"2-dehydropantoate 2-reductase",
"metabolites":{
"2dhp_c":-1.0,
"h_c":-1.0,
"nadp_c":1.0,
"nadph_c":-1.0,
"pant__R_c":1.0
},
"lower_bound":0.0,
"upper_bound":1000.0,
"gene_reaction_rule":"Rv2573",
"subsystem":"Pantothenate and CoA Metabolism"
},
{
"id":"DRPA",
"name":"deoxyribose-phosphate aldolase",
"metabolites":{
"2dr5p_c":-1.0,
"acald_c":1.0,
"g3p_c":1.0
},
"lower_bound":0.0,
"upper_bound":1000.0,
"gene_reaction_rule":"Rv0478",
"subsystem":"Pentose Phosphate Pathway"
},
{
"id":"DSERt2r",
"name":"",
"metabolites":{
"h_c":1.0,
"h_e":-1.0,
"ser__D_c":1.0,
"ser__D_e":-1.0
},
"lower_bound":-1000.0,
"upper_bound":1000.0,
"gene_reaction_rule":"Rv1704c",
"subsystem":"Transport"
},
{
"id":"DTMPK",
"name":"dTMP kinase",
"metabolites":{
"adp_c":1.0,
"atp_c":-1.0,
"dtdp_c":1.0,
"dtmp_c":-1.0
},
"lower_bound":-1000.0,
"upper_bound":1000.0,
"gene_reaction_rule":"Rv3247c",
"subsystem":"Purine and Pyrimidine Biosynthesis"
},
{
"id":"DURIK1",
"name":"Deoxyuridine kinase (ATP:Deoxyuridine)",
"metabolites":{
"adp_c":1.0,
"atp_c":-1.0,
"dump_c":1.0,
"duri_c":-1.0,
"h_c":1.0
},
"lower_bound":0.0,
"upper_bound":0,
"gene_reaction_rule":"",
"subsystem":"Purine and Pyrimidine Biosynthesis"
},
{
"id":"DURIPP",
"name":"Deoxyuridine phosphorylase",
"metabolites":{
"2dr1p_c":1.0,
"duri_c":-1.0,
"pi_c":-1.0,
"ura_c":1.0
},
"lower_bound":-1000.0,
"upper_bound":1000.0,
"gene_reaction_rule":"",
"subsystem":"Purine and Pyrimidine Biosynthesis"
},
{
"id":"DUTPDP",
"name":"dUTP diphosphatase",
"metabolites":{
"dump_c":1.0,
"dutp_c":-1.0,
"h2o_c":-1.0,
"h_c":1.0,
"ppi_c":1.0
},
"lower_bound":0.0,
"upper_bound":1000.0,
"gene_reaction_rule":"Rv2697c",
"subsystem":"Purine and Pyrimidine Biosynthesis"
},
{
"id":"DXPRIi",
"name":"1-deoxy-D-xylulose reductoisomerase",
"metabolites":{
"2me4p_c":1.0,
"dxyl5p_c":-1.0,
"h_c":-1.0,
"nadp_c":1.0,
"nadph_c":-1.0
},
"lower_bound":0.0,
"upper_bound":1000.0,
"gene_reaction_rule":"Rv2870c",
"subsystem":"Polyprenyl Metabolism"
},
{
"id":"DXPS",
"name":"1-deoxy-D-xylulose 5-phosphate synthase",
"metabolites":{
"co2_c":1.0,
"dxyl5p_c":1.0,
"g3p_c":-1.0,
"h_c":-1.0,
"pyr_c":-1.0
},
"lower_bound":0.0,
"upper_bound":1000.0,
"gene_reaction_rule":"Rv3379c or Rv2682c",
"subsystem":"Polyprenyl Metabolism"
},
{
"id":"ENO",
"name":"enolase",
"metabolites":{
"2pg_c":-1.0,
"h2o_c":1.0,
"pep_c":1.0
},
"lower_bound":-1000.0,
"upper_bound":1000.0,
"gene_reaction_rule":"Rv1023",
"subsystem":"Glycolysis/Gluconeogenesis"
},
{
"id":"ETHAt",
"name":"Ethanolamine transport via diffusion  extracellular ",
"metabolites":{
"etha_c":1.0,
"etha_e":-1.0
},
"lower_bound":-1000.0,
"upper_bound":1000.0,
"gene_reaction_rule":"",
"subsystem":"Transport"
},
{
"id":"EX_acysbmn",
"name":"",
"metabolites":{
"acysbmn_e":-1.0
},
"lower_bound":0,
"upper_bound":1000.0,
"gene_reaction_rule":"",
"subsystem":"Exchange"
},
{
"id":"EX_ala_B",
"name":"",
"metabolites":{
"ala__B_e":-1.0
},
"lower_bound":0,
"upper_bound":1000.0,
"gene_reaction_rule":"",
"subsystem":"Exchange"
},
{
"id":"EX_ala_D",
"name":"",
"metabolites":{
"ala__D_e":-1.0
},
"lower_bound":0,
"upper_bound":1000.0,
"gene_reaction_rule":"",
"subsystem":"Exchange"
},
{
"id":"EX_ala_L",
"name":"",
"metabolites":{
"ala__L_e":-1.0
},
"lower_bound":0,
"upper_bound":1000.0,
"gene_reaction_rule":"",
"subsystem":"Exchange"
},
{
"id":"EX_arab_D",
"name":"",
"metabolites":{
"arab__D_e":-1.0
},
"lower_bound":0,
"upper_bound":1000.0,
"gene_reaction_rule":"",
"subsystem":"Exchange"
},
{
"id":"EX_arab_L",
"name":"",
"metabolites":{
"arab__L_e":-1.0
},
"lower_bound":0,
"upper_bound":1000.0,
"gene_reaction_rule":"",
"subsystem":"Exchange"
},
{
"id":"EX_arg_L",
"name":"",
"metabolites":{
"arg__L_e":-1.0
},
"lower_bound":0,
"upper_bound":1000.0,
"gene_reaction_rule":"",
"subsystem":"Exchange"
},
{
"id":"EX_asn_L",
"name":"",
"metabolites":{
"asn__L_e":-1.0
},
"lower_bound":0,
"upper_bound":1000.0,
"gene_reaction_rule":"",
"subsystem":"Exchange"
},
{
"id":"EX_asp_L",
"name":"",
"metabolites":{
"asp__L_e":-1.0
},
"lower_bound":0,
"upper_bound":1000.0,
"gene_reaction_rule":"",
"subsystem":"Exchange"
},
{
"id":"EX_atp",
"name":"",
"metabolites":{
"atp_e":-1.0
},
"lower_bound":0,
"upper_bound":1000.0,
"gene_reaction_rule":"",
"subsystem":"Exchange"
},
{
"id":"EX_bmn",
"name":"",
"metabolites":{
"bmn_e":-1.0
},
"lower_bound":0,
"upper_bound":1000.0,
"gene_reaction_rule":"",
"subsystem":"Exchange"
},
{
"id":"EX_ca2",
"name":"",
"metabolites":{
"ca2_e":-1.0
},
"lower_bound":-1000.0,
"upper_bound":1000.0,
"gene_reaction_rule":"",
"subsystem":"Exchange"
},
{
"id":"EX_chol",
"name":"",
"metabolites":{
"chol_e":-1.0
},
"lower_bound":0,
"upper_bound":1000.0,
"gene_reaction_rule":"",
"subsystem":"Exchange"
},
{
"id":"EX_cit",
"name":"",
"metabolites":{
"cit_e":-1.0
},
"lower_bound":-1.0,
"upper_bound":1000.0,
"gene_reaction_rule":"",
"subsystem":"Exchange"
},
{
"id":"EX_cl",
"name":"",
"metabolites":{
"cl_e":-1.0
},
"lower_bound":-1000.0,
"upper_bound":1000.0,
"gene_reaction_rule":"",
"subsystem":"Exchange"
},
{
"id":"EX_co2",
"name":"",
"metabolites":{
"co2_e":-1.0
},
"lower_bound":0,
"upper_bound":1000.0,
"gene_reaction_rule":"",
"subsystem":"Exchange"
},
{
"id":"EX_coa",
"name":"",
"metabolites":{
"coa_e":-1.0
},
"lower_bound":0,
"upper_bound":1000.0,
"gene_reaction_rule":"",
"subsystem":"Exchange"
},
{
"id":"EX_cobalt2",
"name":"",
"metabolites":{
"cobalt2_e":-1.0
},
"lower_bound":0,
"upper_bound":1000.0,
"gene_reaction_rule":"",
"subsystem":"Exchange"
},
{
"id":"EX_crn",
"name":"",
"metabolites":{
"crn_e":-1.0
},
"lower_bound":0,
"upper_bound":1000.0,
"gene_reaction_rule":"",
"subsystem":"Exchange"
},
{
"id":"EX_cu2",
"name":"",
"metabolites":{
"cu2_e":-1.0
},
"lower_bound":0,
"upper_bound":1000.0,
"gene_reaction_rule":"",
"subsystem":"Exchange"
},
{
"id":"EX_cytd",
"name":"",
"metabolites":{
"cytd_e":-1.0
},
"lower_bound":0,
"upper_bound":1000.0,
"gene_reaction_rule":"",
"subsystem":"Exchange"
},
{
"id":"EX_etha",
"name":"",
"metabolites":{
"etha_e":-1.0
},
"lower_bound":0,
"upper_bound":1000.0,
"gene_reaction_rule":"",
"subsystem":"Exchange"
},
{
"id":"EX_fe2",
"name":"",
"metabolites":{
"fe2_e":-1.0
},
"lower_bound":0,
"upper_bound":1000.0,
"gene_reaction_rule":"",
"subsystem":"Exchange"
},
{
"id":"EX_fe3",
"name":"",
"metabolites":{
"fe3_e":-1.0
},
"lower_bound":-1.0,
"upper_bound":1000.0,
"gene_reaction_rule":"",
"subsystem":"Exchange"
},
{
"id":"EX_fum",
"name":"",
"metabolites":{
"fum_e":-1.0
},
"lower_bound":0,
"upper_bound":1000.0,
"gene_reaction_rule":"",
"subsystem":"Exchange"
},
{
"id":"EX_gal",
"name":"",
"metabolites":{
"gal_e":-1.0
},
"lower_bound":0,
"upper_bound":1000.0,
"gene_reaction_rule":"",
"subsystem":"Exchange"
},
{
"id":"EX_glc",
"name":"",
"metabolites":{
"glc__D_e":-1.0
},
"lower_bound":0,
"upper_bound":1000.0,
"gene_reaction_rule":"",
"subsystem":"Exchange"
},
{
"id":"EX_glu_L",
"name":"",
"metabolites":{
"glu__L_e":-1.0
},
"lower_bound":-1.0,
"upper_bound":1000.0,
"gene_reaction_rule":"",
"subsystem":"Exchange"
},
{
"id":"EX_gly",
"name":"",
"metabolites":{
"gly_e":-1.0
},
"lower_bound":0,
"upper_bound":1000.0,
"gene_reaction_rule":"",
"subsystem":"Exchange"
},
{
"id":"EX_glyb",
"name":"",
"metabolites":{
"glyb_e":-1.0
},
"lower_bound":0,
"upper_bound":1000.0,
"gene_reaction_rule":"",
"subsystem":"Exchange"
},
{
"id":"EX_glyc3p",
"name":"",
"metabolites":{
"glyc3p_e":-1.0
},
"lower_bound":0,
"upper_bound":1000.0,
"gene_reaction_rule":"",
"subsystem":"Exchange"
},
{
"id":"EX_glyc",
"name":"",
"metabolites":{
"glyc_e":-1.0
},
"lower_bound":-1.0,
"upper_bound":1000.0,
"gene_reaction_rule":"",
"subsystem":"Exchange"
},
{
"id":"EX_gthrd",
"name":"",
"metabolites":{
"gthrd_e":-1.0
},
"lower_bound":0,
"upper_bound":1000.0,
"gene_reaction_rule":"",
"subsystem":"Exchange"
},
{
"id":"EX_h2",
"name":"",
"metabolites":{
"h2_e":-1.0
},
"lower_bound":0,
"upper_bound":1000.0,
"gene_reaction_rule":"",
"subsystem":"Exchange"
},
{
"id":"EX_h2co3",
"name":"",
"metabolites":{
"h2co3_e":-1.0
},
"lower_bound":0,
"upper_bound":1000.0,
"gene_reaction_rule":"",
"subsystem":"Exchange"
},
{
"id":"EX_h2o",
"name":"",
"metabolites":{
"h2o_e":-1.0
},
"lower_bound":-1000,
"upper_bound":1000.0,
"gene_reaction_rule":"",
"subsystem":"Exchange"
},
{
"id":"EX_h2s",
"name":"",
"metabolites":{
"h2s_e":-1.0
},
"lower_bound":0,
"upper_bound":1000.0,
"gene_reaction_rule":"",
"subsystem":"Exchange"
},
{
"id":"EX_h",
"name":"",
"metabolites":{
"h_e":-1.0
},
"lower_bound":-1000,
"upper_bound":1000.0,
"gene_reaction_rule":"",
"subsystem":"Exchange"
},
{
"id":"EX_hdca",
"name":"",
"metabolites":{
"hdca_e":-1.0
},
"lower_bound":0,
"upper_bound":1000.0,
"gene_reaction_rule":"",
"subsystem":"Exchange"
},
{
"id":"EX_his_L",
"name":"",
"metabolites":{
"his__L_e":-1.0
},
"lower_bound":0,
"upper_bound":1000.0,
"gene_reaction_rule":"",
"subsystem":"Exchange"
},
{
"id":"EX_id3acald",
"name":"",
"metabolites":{
"id3acald_e":-1.0
},
"lower_bound":0,
"upper_bound":1000.0,
"gene_reaction_rule":"",
"subsystem":"Exchange"
},
{
"id":"EX_ile_L",
"name":"",
"metabolites":{
"ile__L_e":-1.0
},
"lower_bound":0,
"upper_bound":1000.0,
"gene_reaction_rule":"",
"subsystem":"Exchange"
},
{
"id":"EX_k",
"name":"",
"metabolites":{
"k_e":-1.0
},
"lower_bound":0,
"upper_bound":1000.0,
"gene_reaction_rule":"",
"subsystem":"Exchange"
},
{
"id":"EX_lac_L",
"name":"",
"metabolites":{
"lac__L_e":-1.0
},
"lower_bound":0,
"upper_bound":1000.0,
"gene_reaction_rule":"",
"subsystem":"Exchange"
},
{
"id":"EX_lcts",
"name":"",
"metabolites":{
"lcts_e":-1.0
},
"lower_bound":0,
"upper_bound":1000.0,
"gene_reaction_rule":"",
"subsystem":"Exchange"
},
{
"id":"EX_leu_L",
"name":"",
"metabolites":{
"leu__L_e":-1.0
},
"lower_bound":0,
"upper_bound":1000.0,
"gene_reaction_rule":"",
"subsystem":"Exchange"
},
{
"id":"EX_lys_L",
"name":"",
"metabolites":{
"lys__L_e":-1.0
},
"lower_bound":0,
"upper_bound":1000.0,
"gene_reaction_rule":"",
"subsystem":"Exchange"
},
{
"id":"EX_mal_L",
"name":"",
"metabolites":{
"mal__L_e":-1.0
},
"lower_bound":0,
"upper_bound":1000.0,
"gene_reaction_rule":"",
"subsystem":"Exchange"
},
{
"id":"EX_malt",
"name":"",
"metabolites":{
"malt_e":-1.0
},
"lower_bound":0,
"upper_bound":1000.0,
"gene_reaction_rule":"",
"subsystem":"Exchange"
},
{
"id":"EX_malthp",
"name":"",
"metabolites":{
"malthp_e":-1.0
},
"lower_bound":0,
"upper_bound":1000.0,
"gene_reaction_rule":"",
"subsystem":"Exchange"
},
{
"id":"EX_meoh",
"name":"",
"metabolites":{
"meoh_e":-1.0
},
"lower_bound":0,
"upper_bound":1000.0,
"gene_reaction_rule":"",
"subsystem":"Exchange"
},
{
"id":"EX_met_L",
"name":"",
"metabolites":{
"met__L_e":-1.0
},
"lower_bound":0,
"upper_bound":1000.0,
"gene_reaction_rule":"",
"subsystem":"Exchange"
},
{
"id":"EX_mg2",
"name":"",
"metabolites":{
"mg2_e":-1.0
},
"lower_bound":-1000.0,
"upper_bound":1000.0,
"gene_reaction_rule":"",
"subsystem":"Exchange"
},
{
"id":"EX_na1",
"name":"",
"metabolites":{
"na1_e":-1.0
},
"lower_bound":0,
"upper_bound":1000.0,
"gene_reaction_rule":"",
"subsystem":"Exchange"
},
{
"id":"EX_nh4",
"name":"",
"metabolites":{
"nh4_e":-1.0
},
"lower_bound":-1.0,
"upper_bound":1000.0,
"gene_reaction_rule":"",
"subsystem":"Exchange"
},
{
"id":"EX_no2",
"name":"",
"metabolites":{
"no2_e":-1.0
},
"lower_bound":0,
"upper_bound":1000.0,
"gene_reaction_rule":"",
"subsystem":"Exchange"
},
{
"id":"EX_no3",
"name":"",
"metabolites":{
"no3_e":-1.0
},
"lower_bound":0,
"upper_bound":1000.0,
"gene_reaction_rule":"",
"subsystem":"Exchange"
},
{
"id":"EX_no",
"name":"",
"metabolites":{
"no_e":-1.0
},
"lower_bound":0,
"upper_bound":1000.0,
"gene_reaction_rule":"",
"subsystem":"Exchange"
},
{
"id":"EX_o2",
"name":"",
"metabolites":{
"o2_e":-1.0
},
"lower_bound":-20.0,
"upper_bound":1000.0,
"gene_reaction_rule":"",
"subsystem":"Exchange"
},
{
"id":"EX_ocdca",
"name":"",
"metabolites":{
"ocdca_e":-1.0
},
"lower_bound":-0.01,
"upper_bound":1000.0,
"gene_reaction_rule":"",
"subsystem":"Exchange"
},
{
"id":"EX_orn",
"name":"",
"metabolites":{
"orn_e":-1.0
},
"lower_bound":0,
"upper_bound":1000.0,
"gene_reaction_rule":"",
"subsystem":"Exchange"
},
{
"id":"EX_pac",
"name":"",
"metabolites":{
"pac_e":-1.0
},
"lower_bound":0,
"upper_bound":1000.0,
"gene_reaction_rule":"",
"subsystem":"Exchange"
},
{
"id":"EX_pdima",
"name":"",
"metabolites":{
"pdima_e":-1.0
},
"lower_bound":0,
"upper_bound":1000.0,
"gene_reaction_rule":"",
"subsystem":"Exchange"
},
{
"id":"EX_phdca",
"name":"",
"metabolites":{
"phdca_e":-1.0
},
"lower_bound":0,
"upper_bound":1000.0,
"gene_reaction_rule":"",
"subsystem":"Exchange"
},
{
"id":"EX_phe_L",
"name":"",
"metabolites":{
"phe__L_e":-1.0
},
"lower_bound":0,
"upper_bound":1000.0,
"gene_reaction_rule":"",
"subsystem":"Exchange"
},
{
"id":"EX_pi",
"name":"",
"metabolites":{
"pi_e":-1.0
},
"lower_bound":-1.0,
"upper_bound":1000.0,
"gene_reaction_rule":"",
"subsystem":"Exchange"
},
{
"id":"EX_ppa",
"name":"",
"metabolites":{
"ppa_e":-1.0
},
"lower_bound":0,
"upper_bound":1000.0,
"gene_reaction_rule":"",
"subsystem":"Exchange"
},
{
"id":"EX_ppdima",
"name":"",
"metabolites":{
"ppdima_e":-1.0
},
"lower_bound":0,
"upper_bound":1000.0,
"gene_reaction_rule":"",
"subsystem":"Exchange"
},
{
"id":"EX_pro_L",
"name":"",
"metabolites":{
"pro__L_e":-1.0
},
"lower_bound":0,
"upper_bound":1000.0,
"gene_reaction_rule":"",
"subsystem":"Exchange"
},
{
"id":"EX_pyr",
"name":"",
"metabolites":{
"pyr_e":-1.0
},
"lower_bound":0,
"upper_bound":1000.0,
"gene_reaction_rule":"",
"subsystem":"Exchange"
},
{
"id":"EX_rib_D",
"name":"",
"metabolites":{
"rib__D_e":-1.0
},
"lower_bound":-0.01,
"upper_bound":1000.0,
"gene_reaction_rule":"",
"subsystem":"Exchange"
},
{
"id":"EX_ser_D",
"name":"",
"metabolites":{
"ser__D_e":-1.0
},
"lower_bound":0,
"upper_bound":1000.0,
"gene_reaction_rule":"",
"subsystem":"Exchange"
},
{
"id":"EX_ser_L",
"name":"",
"metabolites":{
"ser__L_e":-1.0
},
"lower_bound":0,
"upper_bound":1000.0,
"gene_reaction_rule":"",
"subsystem":"Exchange"
},
{
"id":"EX_skm",
"name":"",
"metabolites":{
"skm_e":-1.0
},
"lower_bound":0,
"upper_bound":1000.0,
"gene_reaction_rule":"",
"subsystem":"Exchange"
},
{
"id":"EX_so4",
"name":"",
"metabolites":{
"so4_e":-1.0
},
"lower_bound":-1000,
"upper_bound":1000.0,
"gene_reaction_rule":"",
"subsystem":"Exchange"
},
{
"id":"EX_succ",
"name":"",
"metabolites":{
"succ_e":-1.0
},
"lower_bound":0,
"upper_bound":1000.0,
"gene_reaction_rule":"",
"subsystem":"Exchange"
},
{
"id":"EX_tartr_L",
"name":"",
"metabolites":{
"tartr__L_e":-1.0
},
"lower_bound":0,
"upper_bound":1000.0,
"gene_reaction_rule":"",
"subsystem":"Exchange"
},
{
"id":"EX_thr_L",
"name":"",
"metabolites":{
"thr__L_e":-1.0
},
"lower_bound":0,
"upper_bound":1000.0,
"gene_reaction_rule":"",
"subsystem":"Exchange"
},
{
"id":"EX_tre",
"name":"",
"metabolites":{
"tre_e":-1.0
},
"lower_bound":-0.01,
"upper_bound":1000.0,
"gene_reaction_rule":"",
"subsystem":"Exchange"
},
{
"id":"EX_trp_L",
"name":"",
"metabolites":{
"trp__L_e":-1.0
},
"lower_bound":0,
"upper_bound":1000.0,
"gene_reaction_rule":"",
"subsystem":"Exchange"
},
{
"id":"EX_tsul",
"name":"",
"metabolites":{
"tsul_e":-1.0
},
"lower_bound":0,
"upper_bound":1000.0,
"gene_reaction_rule":"",
"subsystem":"Exchange"
},
{
"id":"EX_ttdca",
"name":"",
"metabolites":{
"ttdca_e":-1.0
},
"lower_bound":0,
"upper_bound":1000.0,
"gene_reaction_rule":"",
"subsystem":"Exchange"
},
{
"id":"EX_tyr_L",
"name":"",
"metabolites":{
"tyr__L_e":-1.0
},
"lower_bound":0,
"upper_bound":1000.0,
"gene_reaction_rule":"",
"subsystem":"Exchange"
},
{
"id":"EX_val_L",
"name":"",
"metabolites":{
"val__L_e":-1.0
},
"lower_bound":0,
"upper_bound":1000.0,
"gene_reaction_rule":"",
"subsystem":"Exchange"
},
{
"id":"EX_ac",
"name":"",
"metabolites":{
"ac_e":-1.0
},
"lower_bound":0,
"upper_bound":1000.0,
"gene_reaction_rule":"",
"subsystem":"Exchange"
},
{
"id":"EX_4abz",
"name":"",
"metabolites":{
"4abz_e":-1.0
},
"lower_bound":0,
"upper_bound":1000.0,
"gene_reaction_rule":"",
"subsystem":"Exchange"
},
{
"id":"EX_for",
"name":"",
"metabolites":{
"for_e":-1.0
},
"lower_bound":0,
"upper_bound":1000.0,
"gene_reaction_rule":"",
"subsystem":"Exchange"
},
{
"id":"EX_akg",
"name":"",
"metabolites":{
"akg_e":-1.0
},
"lower_bound":0,
"upper_bound":1000.0,
"gene_reaction_rule":"",
"subsystem":"Exchange"
},
{
"id":"EX_gua",
"name":"",
"metabolites":{
"gua_e":-1.0
},
"lower_bound":0,
"upper_bound":1000.0,
"gene_reaction_rule":"",
"subsystem":"Exchange"
},
{
"id":"EX_ad",
"name":"",
"metabolites":{
"ad_e":-1.0
},
"lower_bound":0,
"upper_bound":1000.0,
"gene_reaction_rule":"",
"subsystem":"Exchange"
},
{
"id":"Adt",
"name":"",
"metabolites":{
"ad_c":1.0,
"ad_e":-1.0
},
"lower_bound":-1000.0,
"upper_bound":1000.0,
"gene_reaction_rule":"",
"subsystem":"Transport"
},
{
"id":"EX_urea",
"name":"",
"metabolites":{
"urea_e":-1.0
},
"lower_bound":0,
"upper_bound":1000.0,
"gene_reaction_rule":"",
"subsystem":"Exchange"
},
{
"id":"FACOAE140",
"name":"Fatty-acid-CoA thioesterase (tetradecanoate)",
"metabolites":{
"coa_c":1,
"h2o_c":2.0,
"h_c":-2.0,
"tdcoa_c":-1,
"ttdca_c":1
},
"lower_bound":0,
"upper_bound":1000,
"gene_reaction_rule":"Rv0098 or Rv2605c or Rv1618",
"subsystem":"Fatty Acid Metabolism"
},
{
"id":"FACOAE160",
"name":"Fatty-acid-CoA thioesterase (hexadecanoate)",
"metabolites":{
"coa_c":1.0,
"h2o_c":-1.0,
"h_c":1.0,
"hdca_c":1.0,
"pmtcoa_c":-1.0
},
"lower_bound":0.0,
"upper_bound":1000.0,
"gene_reaction_rule":"Rv0098 or Rv2605c or Rv1618",
"subsystem":"Fatty Acid Metabolism"
},
{
"id":"FACOAE180",
"name":"Fatty-acid-CoA thioesterase (octadecanoate)",
"metabolites":{
"coa_c":1.0,
"h2o_c":-1.0,
"h_c":1.0,
"ocdca_c":1.0,
"stcoa_c":-1.0
},
"lower_bound":0.0,
"upper_bound":1000.0,
"gene_reaction_rule":"Rv0098 or Rv2605c or Rv1618",
"subsystem":"Fatty Acid Metabolism"
},
{
"id":"FACOAL140",
"name":"fatty-acid--CoA ligase (tetradecanoate)",
"metabolites":{
"amp_c":1,
"atp_c":-1,
"coa_c":-1,
"h2o_c":-3.0,
"h_c":3.0,
"ppi_c":1,
"tdcoa_c":1,
"ttdca_c":-1
},
"lower_bound":-1000,
"upper_bound":1000,
"gene_reaction_rule":"Rv0035 or Rv0099 or Rv0119 or Rv0166 or Rv0214 or Rv0270 or Rv0404 or Rv0551c or Rv0852 or Rv1058 or Rv1185c or Rv1193 or Rv1206 or Rv1427c or Rv1521 or Rv1529 or Rv1549 or Rv1550 or Rv1750c or Rv1925 or Rv2187 or Rv2505c or Rv2590 or Rv2930 or Rv2941 or Rv2948c or Rv2950c or Rv3089 or Rv3506 or Rv3513c or Rv3515c or Rv3561 or Rv3801c or Rv3826",
"subsystem":"Fatty Acid Metabolism"
},
{
"id":"FACOAL160",
"name":"Fatty acid  CoA ligase  hexadecanoate ",
"metabolites":{
"amp_c":1.0,
"atp_c":-1.0,
"coa_c":-1.0,
"hdca_c":-1.0,
"pmtcoa_c":1.0,
"ppi_c":1.0
},
"lower_bound":-1000.0,
"upper_bound":1000.0,
"gene_reaction_rule":"Rv3826 or Rv1529 or Rv1185c or Rv2590",
"subsystem":"Fatty Acid Metabolism"
},
{
"id":"FACOAL161",
"name":"fatty-acid--CoA ligase (hexadecenoate)",
"metabolites":{
"amp_c":1.0,
"atp_c":-1.0,
"coa_c":-1.0,
"hdcea_c":-1.0,
"hdcoa_c":1.0,
"ppi_c":1.0
},
"lower_bound":-1000.0,
"upper_bound":1000.0,
"gene_reaction_rule":"Rv0035 or Rv0099 or Rv0119 or Rv0166 or Rv0214 or Rv0270 or Rv0404 or Rv0551c or Rv0852 or Rv1058 or Rv1185c or Rv1193 or Rv1206 or Rv1427c or Rv1521 or Rv1529 or Rv1549 or Rv1550 or Rv1750c or Rv1925 or Rv2187 or Rv2505c or Rv2590 or Rv2930 or Rv2941 or Rv2948c or Rv2950c or Rv3089 or Rv3506 or Rv3513c or Rv3515c or Rv3561 or Rv3801c or Rv3826",
"subsystem":"Fatty Acid Metabolism"
},
{
"id":"FACOAL180",
"name":"fatty-acid--CoA ligase (octadecanoate)",
"metabolites":{
"amp_c":1.0,
"atp_c":-1.0,
"coa_c":-1.0,
"ocdca_c":-1.0,
"ppi_c":1.0,
"stcoa_c":1.0
},
"lower_bound":-1000.0,
"upper_bound":1000.0,
"gene_reaction_rule":"Rv0035 or Rv0099 or Rv0119 or Rv0166 or Rv0214 or Rv0270 or Rv0404 or Rv0551c or Rv0852 or Rv1058 or Rv1185c or Rv1193 or Rv1206 or Rv1427c or Rv1521 or Rv1529 or Rv1549 or Rv1550 or Rv1750c or Rv1925 or Rv2187 or Rv2505c or Rv2590 or Rv2930 or Rv2941 or Rv2948c or Rv2950c or Rv3089 or Rv3506 or Rv3513c or Rv3515c or Rv3561 or Rv3801c or Rv3826",
"subsystem":"Fatty Acid Metabolism"
},
{
"id":"FACOAL181",
"name":"Fatty acid  CoA ligase  octadecenoate ",
"metabolites":{
"amp_c":1,
"atp_c":-1,
"coa_c":-1,
"h2o_c":-1,
"h_c":1,
"ocdcea_c":-1,
"odecoa_c":1,
"ppi_c":1
},
"lower_bound":-1000,
"upper_bound":1000,
"gene_reaction_rule":"Rv1618 or Rv3826 or Rv1529",
"subsystem":"Fatty Acid Metabolism"
},
{
"id":"FACOAL200",
"name":"fatty-acid--CoA ligase",
"metabolites":{
"amp_c":1.0,
"arach_c":-1.0,
"arachcoa_c":1.0,
"atp_c":-1.0,
"coa_c":-1.0,
"ppi_c":1.0
},
"lower_bound":-1000.0,
"upper_bound":1000.0,
"gene_reaction_rule":"Rv0035 or Rv0099 or Rv0119 or Rv0166 or Rv0214 or Rv0270 or Rv0404 or Rv0551c or Rv0852 or Rv1058 or Rv1185c or Rv1193 or Rv1206 or Rv1427c or Rv1521 or Rv1529 or Rv1549 or Rv1550 or Rv1750c or Rv1925 or Rv2187 or Rv2505c or Rv2590 or Rv2930 or Rv2941 or Rv2948c or Rv2950c or Rv3089 or Rv3506 or Rv3513c or Rv3515c or Rv3561 or Rv3801c or Rv3826",
"subsystem":"Membrane Metabolism"
},
{
"id":"FACOAL80",
"name":"FACOAL80",
"metabolites":{
"amp_c":1.0,
"atp_c":-1.0,
"coa_c":-1.0,
"occoa_c":1.0,
"octa_c":-1.0,
"ppi_c":1.0
},
"lower_bound":-1000.0,
"upper_bound":1000.0,
"gene_reaction_rule":"Rv3826 or Rv1529 or Rv1185c or Rv2590 or Rv0099",
"subsystem":"Fatty Acid Metabolism"
},
{
"id":"FACOALPHDCA",
"name":"FACOALPHDCA",
"metabolites":{
"amp_c":1.0,
"atp_c":-1.0,
"coa_c":-1.0,
"phdca_c":-1.0,
"phdcacoa_c":1.0,
"ppi_c":1.0
},
"lower_bound":-1000.0,
"upper_bound":1000.0,
"gene_reaction_rule":"",
"subsystem":"Membrane Metabolism"
},
{
"id":"FACOALPREPH",
"name":"FACOALPREPH",
"metabolites":{
"amp_c":1.0,
"atp_c":-1.0,
"coa_c":-1.0,
"ppi_c":1.0,
"prephth_c":-1.0,
"prephthcoa_c":1.0
},
"lower_bound":-1000.0,
"upper_bound":1000.0,
"gene_reaction_rule":"Rv2930",
"subsystem":"Membrane Metabolism"
},
{
"id":"FAH4",
"name":"FAH4",
"metabolites":{
"h2o_c":1.0,
"h_c":-1.0,
"homtta_c":1.0,
"nadp_c":1.0,
"nadph_c":-1.0,
"o2_c":-1.0,
"omtta_c":-1.0
},
"lower_bound":0.0,
"upper_bound":1000.0,
"gene_reaction_rule":"",
"subsystem":"Membrane Metabolism"
},
{
"id":"FAMPL1",
"name":"Fatty Acid Ligase AMP (mycolic acid)",
"metabolites":{
"ACP_c":1.0,
"amp_c":-1.0,
"h_c":-1.0,
"meroacidcyc2ACP_c":-1.0,
"meroacidcyc2AMP_c":1.0
},
"lower_bound":0.0,
"upper_bound":1000.0,
"gene_reaction_rule":"Rv3801c",
"subsystem":"Mycolic Acid Biosynthesis"
},
{
"id":"FAMPL2",
"name":"FAMPL2",
"metabolites":{
"ACP_c":1.0,
"amp_c":-1.0,
"h_c":-1.0,
"mmeroacidcyc2ACP_c":-1.0,
"mmeroacidcyc2AMP_c":1.0
},
"lower_bound":0.0,
"upper_bound":1000.0,
"gene_reaction_rule":"Rv3801c",
"subsystem":"Mycolic Acid Biosynthesis"
},
{
"id":"FAMPL3",
"name":"FAMPL3",
"metabolites":{
"ACP_c":1.0,
"amp_c":-1.0,
"h_c":-1.0,
"kmeroacidcyc2ACP_c":-1.0,
"kmeroacidcyc2AMP_c":1.0
},
"lower_bound":0.0,
"upper_bound":1000.0,
"gene_reaction_rule":"Rv3801c",
"subsystem":"Mycolic Acid Biosynthesis"
},
{
"id":"FAMPL4",
"name":"FAMPL4",
"metabolites":{
"ACP_c":1.0,
"amp_c":-1.0,
"h_c":-1.0,
"mmmeroacidcyc1ACP_c":-1.0,
"mmmeroacidcyc1AMP_c":1.0
},
"lower_bound":0.0,
"upper_bound":1000.0,
"gene_reaction_rule":"Rv3801c",
"subsystem":"Mycolic Acid Biosynthesis"
},
{
"id":"FAMPL5",
"name":"Fatty Acid Ligase AMP (mycolic acid)",
"metabolites":{
"ACP_c":1.0,
"amp_c":-1.0,
"h_c":-1.0,
"mkmeroacidcyc1ACP_c":-1.0,
"mkmeroacidcyc1AMP_c":1.0
},
"lower_bound":0.0,
"upper_bound":1000.0,
"gene_reaction_rule":"Rv3801c",
"subsystem":"Mycolic Acid Biosynthesis"
},
{
"id":"FAO1",
"name":"FAO1",
"metabolites":{
"accoa_c":7.0,
"amp_c":1.0,
"atp_c":-1.0,
"coa_c":-7.0,
"fad_c":-6.0,
"fadh2_c":6.0,
"h2o_c":-6.0,
"h_c":6.0,
"nad_c":-6.0,
"nadh_c":6.0,
"ppi_c":1.0,
"ttdca_c":-1.0
},
"lower_bound":0.0,
"upper_bound":1000.0,
"gene_reaction_rule":"Rv0468 and Rv0859 and Rv0860 and Rv1144 and Rv1323",
"subsystem":"Fatty Acid Metabolism"
},
{
"id":"FAO10",
"name":"FAO10",
"metabolites":{
"accoa_c":9.0,
"amp_c":1.0,
"atp_c":-1.0,
"coa_c":-9.0,
"fad_c":-7.0,
"fadh2_c":7.0,
"h2o_c":-8.0,
"h_c":8.0,
"nad_c":-8.0,
"nadh_c":8.0,
"ocdcea_c":-1.0,
"ppi_c":1.0
},
"lower_bound":0.0,
"upper_bound":1000.0,
"gene_reaction_rule":"Rv0468 and Rv0859 and Rv0860 and Rv1144 and Rv1323",
"subsystem":"Fatty Acid Metabolism"
},
{
"id":"FAO11",
"name":"FAO11",
"metabolites":{
"accoa_c":8.0,
"amp_c":1.0,
"atp_c":-1.0,
"coa_c":-8.0,
"fad_c":-6.0,
"fadh2_c":6.0,
"h2o_c":-7.0,
"h_c":7.0,
"hdcea_c":-1.0,
"nad_c":-7.0,
"nadh_c":7.0,
"ppi_c":1.0
},
"lower_bound":0.0,
"upper_bound":1000.0,
"gene_reaction_rule":"Rv0468 and Rv0859 and Rv0860 and Rv1144 and Rv1323",
"subsystem":"Fatty Acid Metabolism"
},
{
"id":"FAO2",
"name":"FAO2",
"metabolites":{
"accoa_c":8.0,
"amp_c":1.0,
"atp_c":-1.0,
"coa_c":-8.0,
"fad_c":-7.0,
"fadh2_c":7.0,
"h2o_c":-7.0,
"h_c":7.0,
"hdca_c":-1.0,
"nad_c":-7.0,
"nadh_c":7.0,
"ppi_c":1.0
},
"lower_bound":0.0,
"upper_bound":1000.0,
"gene_reaction_rule":"Rv0468 and Rv0859 and Rv0860 and Rv1144 and Rv1323",
"subsystem":"Fatty Acid Metabolism"
},
{
"id":"FAO3",
"name":"FAO3",
"metabolites":{
"accoa_c":9.0,
"amp_c":1.0,
"atp_c":-1.0,
"coa_c":-9.0,
"fad_c":-8.0,
"fadh2_c":8.0,
"h2o_c":-8.0,
"h_c":8.0,
"nad_c":-8.0,
"nadh_c":8.0,
"ocdca_c":-1.0,
"ppi_c":1.0
},
"lower_bound":0.0,
"upper_bound":1000.0,
"gene_reaction_rule":"Rv0468 and Rv0859 and Rv0860 and Rv1144 and Rv1323",
"subsystem":"Fatty Acid Metabolism"
},
{
"id":"FAS100",
"name":"Fatty acid synthase  n C100 ",
"metabolites":{
"co2_c":1.0,
"coa_c":1.0,
"dca_c":1.0,
"h2o_c":1.0,
"h_c":-3.0,
"malcoa_c":-1.0,
"nadp_c":2.0,
"nadph_c":-2.0,
"octa_c":-1.0
},
"lower_bound":0.0,
"upper_bound":1000.0,
"gene_reaction_rule":"Rv1350 and Rv2524c and Rv1484 and Rv2947c",
"subsystem":"Fatty Acid Metabolism"
},
{
"id":"FAS120",
"name":"Fatty acid synthase  n C120 ",
"metabolites":{
"co2_c":1.0,
"coa_c":1.0,
"dca_c":-1.0,
"ddca_c":1.0,
"h2o_c":1.0,
"h_c":-3.0,
"malcoa_c":-1.0,
"nadp_c":2.0,
"nadph_c":-2.0
},
"lower_bound":0.0,
"upper_bound":1000.0,
"gene_reaction_rule":"Rv1350 and Rv2524c and Rv1484 and Rv2947c",
"subsystem":"Fatty Acid Metabolism"
},
{
"id":"FAS140",
"name":"Fatty acid synthase  n C140 ",
"metabolites":{
"co2_c":1.0,
"coa_c":1.0,
"ddca_c":-1.0,
"h2o_c":1.0,
"h_c":-3.0,
"malcoa_c":-1.0,
"nadp_c":2.0,
"nadph_c":-2.0,
"ttdca_c":1.0
},
"lower_bound":0.0,
"upper_bound":1000.0,
"gene_reaction_rule":"Rv0533c or (Rv1350 and Rv2524c and Rv1484 and Rv2947c)",
"subsystem":"Fatty Acid Metabolism"
},
{
"id":"FAS160",
"name":"Fatty acid synthase  n C160 ",
"metabolites":{
"co2_c":1.0,
"coa_c":1.0,
"h2o_c":1.0,
"h_c":-3.0,
"hdca_c":1.0,
"malcoa_c":-1.0,
"nadp_c":2.0,
"nadph_c":-2.0,
"ttdca_c":-1.0
},
"lower_bound":0.0,
"upper_bound":1000.0,
"gene_reaction_rule":"Rv1350 and Rv2524c and Rv1484 and Rv2947c",
"subsystem":"Fatty Acid Metabolism"
},
{
"id":"FAS161",
"name":"Fatty acid synthase  n C161 ",
"metabolites":{
"co2_c":1.0,
"coa_c":1.0,
"h2o_c":3.0,
"h_c":-4.0,
"hdcea_c":1.0,
"malcoa_c":-1.0,
"nadp_c":3.0,
"nadph_c":-3.0,
"o2_c":-1.0,
"ttdca_c":-1.0
},
"lower_bound":0.0,
"upper_bound":1000.0,
"gene_reaction_rule":"Rv1350 and Rv2524c and Rv1484 and Rv2947c",
"subsystem":"Fatty Acid Metabolism"
},
{
"id":"FAS180",
"name":"Fatty acid synthase  n C180 ",
"metabolites":{
"co2_c":1.0,
"coa_c":1.0,
"h2o_c":1.0,
"h_c":-3.0,
"hdca_c":-1.0,
"malcoa_c":-1.0,
"nadp_c":2.0,
"nadph_c":-2.0,
"ocdca_c":1.0
},
"lower_bound":0.0,
"upper_bound":1000.0,
"gene_reaction_rule":"Rv1350 and Rv2524c and Rv1484 and Rv2947c",
"subsystem":"Fatty Acid Metabolism"
},
{
"id":"FAS181",
"name":"Fatty acid synthase  n C181 ",
"metabolites":{
"co2_c":1.0,
"coa_c":1.0,
"h2o_c":3.0,
"h_c":-4.0,
"hdca_c":-1.0,
"malcoa_c":-1.0,
"nadp_c":3.0,
"nadph_c":-3.0,
"o2_c":-1.0,
"ocdcea_c":1.0
},
"lower_bound":0.0,
"upper_bound":1000.0,
"gene_reaction_rule":"Rv1350 and Rv2524c and Rv1484 and Rv2947c",
"subsystem":"Fatty Acid Metabolism"
},
{
"id":"FAS200",
"name":"FAS200",
"metabolites":{
"arach_c":1.0,
"co2_c":1.0,
"coa_c":1.0,
"h2o_c":1.0,
"h_c":-3.0,
"malcoa_c":-1.0,
"nadp_c":2.0,
"nadph_c":-2.0,
"ocdca_c":-1.0
},
"lower_bound":0.0,
"upper_bound":1000.0,
"gene_reaction_rule":"Rv1350 and Rv2524c and Rv1484 and Rv2947c",
"subsystem":"Fatty Acid Metabolism"
},
{
"id":"FAS240_L",
"name":"Fatty acid synthase  n C240   lumped reaction",
"metabolites":{
"co2_c":3.0,
"coa_c":3.0,
"h2o_c":3.0,
"h_c":-9.0,
"malcoa_c":-3.0,
"nadp_c":6.0,
"nadph_c":-6.0,
"ocdca_c":-1.0,
"ttc_c":1.0
},
"lower_bound":0.0,
"upper_bound":1000.0,
"gene_reaction_rule":"Rv1350 and Rv2524c and Rv1484 and Rv2947c",
"subsystem":"Fatty Acid Metabolism"
},
{
"id":"FAS260",
"name":"Fatty acid synthase  n C260 ",
"metabolites":{
"co2_c":1.0,
"coa_c":1.0,
"h2o_c":1.0,
"h_c":-3.0,
"hexc_c":1.0,
"malcoa_c":-1.0,
"nadp_c":2.0,
"nadph_c":-2.0,
"ttc_c":-1.0
},
"lower_bound":0.0,
"upper_bound":1000.0,
"gene_reaction_rule":"Rv1350 and Rv2524c and Rv1484 and Rv2947c",
"subsystem":"Fatty Acid Metabolism"
},
{
"id":"FAS80_L",
"name":"Fatty acid synthase  n C80   lumped reaction",
"metabolites":{
"accoa_c":-1.0,
"co2_c":3.0,
"coa_c":4.0,
"h2o_c":2.0,
"h_c":-8.0,
"malcoa_c":-3.0,
"nadp_c":6.0,
"nadph_c":-6.0,
"octa_c":1.0
},
"lower_bound":0.0,
"upper_bound":1000.0,
"gene_reaction_rule":"Rv1350 and Rv2524c and Rv1484 and Rv2947c",
"subsystem":"Fatty Acid Metabolism"
},
{
"id":"FASPHDCA",
"name":"FASPHDCA",
"metabolites":{
"4hbzACP_c":-1.0,
"ACP_c":8.0,
"co2_c":8.0,
"h2o_c":8.0,
"h_c":-24.0,
"malACP_c":-8.0,
"nadp_c":16.0,
"nadph_c":-16.0,
"phdcaACP_c":1.0
},
"lower_bound":0.0,
"upper_bound":1000.0,
"gene_reaction_rule":"",
"subsystem":"Membrane Metabolism"
},
{
"id":"FASm1601",
"name":"FASm1601",
"metabolites":{
"co2_c":1.0,
"coa_c":1.0,
"h2o_c":1.0,
"h_c":-3.0,
"hdca_c":-1.0,
"m1ocdca_c":1.0,
"mmcoa__S_c":-1.0,
"nadp_c":2.0,
"nadph_c":-2.0
},
"lower_bound":0.0,
"upper_bound":1000.0,
"gene_reaction_rule":"Rv1663 or Rv1662",
"subsystem":"Membrane Metabolism"
},
{
"id":"FASm180",
"name":"FASm180",
"metabolites":{
"co2_c":5.0,
"coa_c":5.0,
"h2o_c":5.0,
"h_c":-15.0,
"malcoa_c":-4.0,
"mmcoa__S_c":-1.0,
"mocdca_c":1.0,
"nadp_c":10.0,
"nadph_c":-10.0,
"octa_c":-1.0
},
"lower_bound":0.0,
"upper_bound":1000.0,
"gene_reaction_rule":"Rv1663 or Rv1662",
"subsystem":"Fatty Acid Metabolism"
},
{
"id":"FASm1801",
"name":"FASm1801",
"metabolites":{
"co2_c":1.0,
"coa_c":1.0,
"dmarach_c":1.0,
"h2o_c":1.0,
"h_c":-3.0,
"m1ocdca_c":-1.0,
"mmcoa__S_c":-1.0,
"nadp_c":2.0,
"nadph_c":-2.0
},
"lower_bound":0.0,
"upper_bound":1000.0,
"gene_reaction_rule":"Rv1663 or Rv1662",
"subsystem":"Membrane Metabolism"
},
{
"id":"FASm2001",
"name":"FASm2001",
"metabolites":{
"co2_c":1.0,
"coa_c":1.0,
"dmarach_c":-1.0,
"h2o_c":1.0,
"h_c":-3.0,
"mmcoa__S_c":-1.0,
"nadp_c":2.0,
"nadph_c":-2.0,
"tmbhn_c":1.0
},
"lower_bound":0.0,
"upper_bound":1000.0,
"gene_reaction_rule":"Rv1663 or Rv1662",
"subsystem":"Membrane Metabolism"
},
{
"id":"FASm2002",
"name":"FASm2002",
"metabolites":{
"co2_c":1.0,
"coa_c":1.0,
"h2o_c":1.0,
"h_c":-3.0,
"marach_c":1.0,
"mmcoa__S_c":-1.0,
"nadp_c":2.0,
"nadph_c":-2.0,
"ocdca_c":-1.0
},
"lower_bound":0.0,
"upper_bound":1000.0,
"gene_reaction_rule":"Rv1663 or Rv1662",
"subsystem":"Fatty Acid Metabolism"
},
{
"id":"FASm220",
"name":"FASm220",
"metabolites":{
"arach_c":-1.0,
"co2_c":1.0,
"coa_c":1.0,
"h2o_c":1.0,
"h_c":-3.0,
"mbhn_c":1.0,
"mmcoa__S_c":-1.0,
"nadp_c":2.0,
"nadph_c":-2.0
},
"lower_bound":0.0,
"upper_bound":1000.0,
"gene_reaction_rule":"Rv2940c",
"subsystem":"Membrane Metabolism"
},
{
"id":"FASm2201",
"name":"FASm2201",
"metabolites":{
"co2_c":1.0,
"coa_c":1.0,
"h2o_c":1.0,
"h_c":-3.0,
"mmcoa__S_c":-1.0,
"nadp_c":2.0,
"nadph_c":-2.0,
"tamlgnc_c":1.0,
"tmbhn_c":-1.0
},
"lower_bound":0.0,
"upper_bound":1000.0,
"gene_reaction_rule":"Rv2940c",
"subsystem":"Membrane Metabolism"
},
{
"id":"FASm2202",
"name":"FASm2202",
"metabolites":{
"co2_c":1.0,
"coa_c":1.0,
"dmbhn_c":1.0,
"h2o_c":1.0,
"h_c":-3.0,
"marach_c":-1.0,
"mmcoa__S_c":-1.0,
"nadp_c":2.0,
"nadph_c":-2.0
},
"lower_bound":0.0,
"upper_bound":1000.0,
"gene_reaction_rule":"Rv2940c",
"subsystem":"Fatty Acid Metabolism"
},
{
"id":"FASm240",
"name":"FASm240",
"metabolites":{
"co2_c":1.0,
"coa_c":1.0,
"dmlgnc_c":1.0,
"h2o_c":1.0,
"h_c":-3.0,
"mbhn_c":-1.0,
"mmcoa__S_c":-1.0,
"nadp_c":2.0,
"nadph_c":-2.0
},
"lower_bound":0.0,
"upper_bound":1000.0,
"gene_reaction_rule":"Rv2940c",
"subsystem":"Membrane Metabolism"
},
{
"id":"FASm2401",
"name":"FASm2401",
"metabolites":{
"co2_c":1.0,
"coa_c":1.0,
"h2o_c":1.0,
"h_c":-3.0,
"mmcoa__S_c":-1.0,
"nadp_c":2.0,
"nadph_c":-2.0,
"pmhexc_c":1.0,
"tamlgnc_c":-1.0
},
"lower_bound":0.0,
"upper_bound":1000.0,
"gene_reaction_rule":"Rv2940c",
"subsystem":"Membrane Metabolism"
},
{
"id":"FASm2402",
"name":"FASm2402",
"metabolites":{
"co2_c":1.0,
"coa_c":1.0,
"dmbhn_c":-1.0,
"h2o_c":1.0,
"h_c":-3.0,
"mmcoa__S_c":-1.0,
"nadp_c":2.0,
"nadph_c":-2.0,
"tmlgnc_c":1.0
},
"lower_bound":0.0,
"upper_bound":1000.0,
"gene_reaction_rule":"Rv2940c",
"subsystem":"Fatty Acid Metabolism"
},
{
"id":"FASm260",
"name":"FASm260",
"metabolites":{
"co2_c":1.0,
"coa_c":1.0,
"dmlgnc_c":-1.0,
"h2o_c":1.0,
"h_c":-3.0,
"mmcoa__S_c":-1.0,
"nadp_c":2.0,
"nadph_c":-2.0,
"tmhexc_c":1.0
},
"lower_bound":0.0,
"upper_bound":1000.0,
"gene_reaction_rule":"Rv2940c",
"subsystem":"Membrane Metabolism"
},
{
"id":"FASm2601",
"name":"FASm2601",
"metabolites":{
"co2_c":1.0,
"coa_c":1.0,
"h2o_c":1.0,
"h_c":-3.0,
"hmocta_c":1.0,
"mmcoa__S_c":-1.0,
"nadp_c":2.0,
"nadph_c":-2.0,
"pmhexc_c":-1.0
},
"lower_bound":0.0,
"upper_bound":1000.0,
"gene_reaction_rule":"Rv2940c",
"subsystem":"Membrane Metabolism"
},
{
"id":"FASm2602",
"name":"FASm2602",
"metabolites":{
"co2_c":1.0,
"coa_c":1.0,
"h2o_c":1.0,
"h_c":-3.0,
"mmcoa__S_c":-1.0,
"nadp_c":2.0,
"nadph_c":-2.0,
"tamhexc_c":1.0,
"tmlgnc_c":-1.0
},
"lower_bound":0.0,
"upper_bound":1000.0,
"gene_reaction_rule":"Rv2940c",
"subsystem":"Membrane Metabolism"
},
{
"id":"FASm280",
"name":"FASm280",
"metabolites":{
"co2_c":1.0,
"coa_c":1.0,
"h2o_c":1.0,
"h_c":-3.0,
"mmcoa__S_c":-1.0,
"nadp_c":2.0,
"nadph_c":-2.0,
"tamocta_c":1.0,
"tmhexc_c":-1.0
},
"lower_bound":0.0,
"upper_bound":1000.0,
"gene_reaction_rule":"Rv2940c",
"subsystem":"Membrane Metabolism"
},
{
"id":"FASm2801",
"name":"FASm2801",
"metabolites":{
"co2_c":1.0,
"coa_c":1.0,
"h2o_c":1.0,
"h_c":-3.0,
"hmocta_c":-1.0,
"hpmtria_c":1.0,
"mmcoa__S_c":-1.0,
"nadp_c":2.0,
"nadph_c":-2.0
},
"lower_bound":0.0,
"upper_bound":1000.0,
"gene_reaction_rule":"Rv2940c",
"subsystem":"Membrane Metabolism"
},
{
"id":"FASm2802",
"name":"FASm2802",
"metabolites":{
"co2_c":1.0,
"coa_c":1.0,
"h2o_c":1.0,
"h_c":-3.0,
"mmcoa__S_c":-1.0,
"nadp_c":2.0,
"nadph_c":-2.0,
"pmocta_c":1.0,
"tamhexc_c":-1.0
},
"lower_bound":0.0,
"upper_bound":1000.0,
"gene_reaction_rule":"Rv2940c",
"subsystem":"Membrane Metabolism"
},
{
"id":"FASm300",
"name":"FASm300",
"metabolites":{
"co2_c":1.0,
"coa_c":1.0,
"h2o_c":1.0,
"h_c":-3.0,
"hmtria_c":1.0,
"mmcoa__S_c":-1.0,
"nadp_c":2.0,
"nadph_c":-2.0,
"pmocta_c":-1.0
},
"lower_bound":0.0,
"upper_bound":1000.0,
"gene_reaction_rule":"Rv2940c",
"subsystem":"Membrane Metabolism"
},
{
"id":"FASm3001",
"name":"FASm3001",
"metabolites":{
"co2_c":1.0,
"coa_c":1.0,
"h2o_c":1.0,
"h_c":-3.0,
"hpmtria_c":-1.0,
"mmcoa__S_c":-1.0,
"nadp_c":2.0,
"nadph_c":-2.0,
"omdtria_c":1.0
},
"lower_bound":0.0,
"upper_bound":1000.0,
"gene_reaction_rule":"Rv2940c",
"subsystem":"Membrane Metabolism"
},
{
"id":"FASm320",
"name":"FASm320",
"metabolites":{
"co2_c":1.0,
"coa_c":1.0,
"h2o_c":1.0,
"h_c":-3.0,
"hmtria_c":-1.0,
"hpmdtria_c":1.0,
"mmcoa__S_c":-1.0,
"nadp_c":2.0,
"nadph_c":-2.0
},
"lower_bound":0.0,
"upper_bound":1000.0,
"gene_reaction_rule":"Rv2940c",
"subsystem":"Membrane Metabolism"
},
{
"id":"FASm340",
"name":"FASm340",
"metabolites":{
"co2_c":1.0,
"coa_c":1.0,
"h2o_c":1.0,
"h_c":-3.0,
"hpmdtria_c":-1.0,
"mmcoa__S_c":-1.0,
"nadp_c":2.0,
"nadph_c":-2.0,
"omtta_c":1.0
},
"lower_bound":0.0,
"upper_bound":1000.0,
"gene_reaction_rule":"Rv2940c",
"subsystem":"Membrane Metabolism"
},
{
"id":"FBA",
"name":"fructose-bisphosphate aldolase",
"metabolites":{
"dhap_c":1.0,
"fdp_c":-1.0,
"g3p_c":1.0
},
"lower_bound":-1000.0,
"upper_bound":1000.0,
"gene_reaction_rule":"Rv0363c",
"subsystem":"Glycolysis/Gluconeogenesis"
},
{
"id":"FBP",
"name":"Fructose-bisphosphatase",
"metabolites":{
"f6p_c":1.0,
"fdp_c":-1.0,
"h2o_c":-1.0,
"pi_c":1.0
},
"lower_bound":0.0,
"upper_bound":1000.0,
"gene_reaction_rule":"Rv1099c or Rv2131c",
"subsystem":"Glycolysis/Gluconeogenesis"
},
{
"id":"FCLPA",
"name":"L-fuculose 1-phosphate aldolase",
"metabolites":{
"dhap_c":1,
"fc1p_c":-1,
"lald__L_c":1
},
"lower_bound":-1000,
"upper_bound":1000,
"gene_reaction_rule":"Rv0727c",
"subsystem":"Fructose and mannose metabolism"
},
{
"id":"FCLT",
"name":"Ferrochelatase",
"metabolites":{
"fe2_c":-1.0,
"h_c":2.0,
"pheme_c":1.0,
"ppp9_c":-1.0
},
"lower_bound":0.0,
"upper_bound":1000.0,
"gene_reaction_rule":"Rv1485",
"subsystem":"Cofactor and Prosthetic Group Biosynthesis"
},
{
"id":"FCLT2",
"name":"FCLT2",
"metabolites":{
"fmcbtt_c":-1.0,
"h_c":2.0,
"mcbtt_c":1.0,
"pheme_c":1.0,
"ppp9_c":-1.0
},
"lower_bound":0.0,
"upper_bound":1000.0,
"gene_reaction_rule":"Rv1485",
"subsystem":"Cofactor and Prosthetic Group Biosynthesis"
},
{
"id":"FCOAH2",
"name":"formyl coa hydrolase",
"metabolites":{
"coa_c":1.0,
"for_c":1.0,
"forcoa_c":-1.0,
"h2o_c":-1.0,
"h_c":1.0
},
"lower_bound":0.0,
"upper_bound":1000.0,
"gene_reaction_rule":"Rv0098 or Rv2605c or Rv1618",
"subsystem":"Redox Metabolism"
},
{
"id":"FDH",
"name":"formate dehydrogenase",
"metabolites":{
"co2_c":1.0,
"for_c":-1.0,
"nad_c":-1.0,
"nadh_c":1.0
},
"lower_bound":0.0,
"upper_bound":1000.0,
"gene_reaction_rule":"(Rv2899c and Rv2900c) or Rv0087",
"subsystem":"Other Amino Acid Metabolism"
},
{
"id":"FE3Ri",
"name":"Fe(III) reduction",
"metabolites":{
"fad_c":1.0,
"fadh2_c":-1.0,
"fe2_c":2.0,
"fe3_c":-2.0,
"h_c":2.0
},
"lower_bound":0.0,
"upper_bound":1000.0,
"gene_reaction_rule":"",
"subsystem":"Redox Metabolism"
},
{
"id":"FETRANS",
"name":"FETRANS",
"metabolites":{
"fe2_c":1.0,
"fmcbtt_c":-1.0,
"mcbtt_c":1.0
},
"lower_bound":-1000.0,
"upper_bound":1000.0,
"gene_reaction_rule":"",
"subsystem":"Redox Metabolism"
},
{
"id":"FHL",
"name":"Formate-hydrogen lyase",
"metabolites":{
"co2_c":1.0,
"for_c":-1.0,
"h2_c":1.0,
"h_c":-1.0
},
"lower_bound":0.0,
"upper_bound":1000.0,
"gene_reaction_rule":"Rv0084",
"subsystem":"Redox Metabolism"
},
{
"id":"FMNAT",
"name":"FMN adenylyltransferase",
"metabolites":{
"atp_c":-1.0,
"fad_c":1.0,
"fmn_c":-1.0,
"h_c":-1.0,
"ppi_c":1.0
},
"lower_bound":0.0,
"upper_bound":1000.0,
"gene_reaction_rule":"Rv2786c",
"subsystem":"Riboflavin Metabolism"
},
{
"id":"FOLD3",
"name":"dihydropteroate synthase",
"metabolites":{
"2ahhmd_c":-1.0,
"4abz_c":-1.0,
"dhpt_c":1.0,
"ppi_c":1.0
},
"lower_bound":0.0,
"upper_bound":1000.0,
"gene_reaction_rule":"Rv3608c or Rv1207",
"subsystem":"Folate Metabolism"
},
{
"id":"FOLR2",
"name":"folate reductase",
"metabolites":{
"dhf_c":-1,
"h_c":-1,
"nadp_c":1,
"nadph_c":-1,
"thf_c":1
},
"lower_bound":0,
"upper_bound":1000,
"gene_reaction_rule":"Rv2671",
"subsystem":"Folate Metabolism"
},
{
"id":"FOMETR",
"name":"",
"metabolites":{
"5fthf_c":-1.0,
"h2o_c":1.0,
"h_c":-1.0,
"methf_c":1.0
},
"lower_bound":-1000.0,
"upper_bound":1000.0,
"gene_reaction_rule":"Rv2211c",
"subsystem":"Cofactor and Prosthetic Group Biosynthesis"
},
{
"id":"FORMCOAL",
"name":"FORMCOAL",
"metabolites":{
"amp_c":1.0,
"atp_c":-1.0,
"coa_c":-1.0,
"for_c":-1.0,
"forcoa_c":1.0,
"ppi_c":1.0
},
"lower_bound":-1000.0,
"upper_bound":1000.0,
"gene_reaction_rule":"",
"subsystem":"Redox Metabolism"
},
{
"id":"FRD",
"name":"FRD",
"metabolites":{
"fad_c":1.0,
"fadh2_c":-1.0,
"fum_c":-1.0,
"succ_c":1.0
},
"lower_bound":0.0,
"upper_bound":1000.0,
"gene_reaction_rule":"(Rv3318 and Rv3319 and Rv3316 and Rv3317) or (Rv1552 and Rv1553 and Rv1554 and Rv1555)",
"subsystem":"Citric Acid Cycle"
},
{
"id":"FRD2",
"name":"Fumarate reductase",
"metabolites":{
"fum_c":-1.0,
"mql8_c":-1.0,
"mqn8_c":1.0,
"succ_c":1.0
},
"lower_bound":0.0,
"upper_bound":1000.0,
"gene_reaction_rule":"(Rv3316 and Rv3317 and Rv3318 and Rv3319) or (Rv0247c and Rv3316 and Rv3317 and Rv3318) or (Rv0248c and Rv3316 and Rv3317 and Rv3318)",
"subsystem":"Citric Acid Cycle"
},
{
"id":"FRD3",
"name":"Fumarate reductase",
"metabolites":{
"2dmmq8_c":1.0,
"2dmmql8_c":-1.0,
"fum_c":-1.0,
"succ_c":1.0
},
"lower_bound":0.0,
"upper_bound":1000.0,
"gene_reaction_rule":"(Rv3316 and Rv3317 and Rv3318 and Rv3319) or (Rv0247c and Rv3316 and Rv3317 and Rv3318) or (Rv0248c and Rv3316 and Rv3317 and Rv3318)",
"subsystem":"Citric Acid Cycle"
},
{
"id":"FRRPPDIMAS",
"name":"FRRPPDIMAS",
"metabolites":{
"frrppdima_c":1.0,
"gdp_c":1.0,
"gdpfuc_c":-1.0,
"h_c":1.0,
"rrppdima_c":-1.0
},
"lower_bound":0.0,
"upper_bound":1000.0,
"gene_reaction_rule":"Rv2957",
"subsystem":"Phenolic glycolipid biosynthesis"
},
{
"id":"FTHFCL",
"name":"5 formethyltetrahydrofolate cyclo ligase",
"metabolites":{
"5fthf_c":-1.0,
"adp_c":1.0,
"atp_c":-1.0,
"methf_c":1.0,
"pi_c":1.0
},
"lower_bound":0.0,
"upper_bound":1000.0,
"gene_reaction_rule":"Rv0992c",
"subsystem":"Cofactor and Prosthetic Group Biosynthesis"
},
{
"id":"FTHFD",
"name":"formyltetrahydrofolate deformylase",
"metabolites":{
"10fthf_c":-1.0,
"for_c":1.0,
"h2o_c":-1.0,
"h_c":1.0,
"thf_c":1.0
},
"lower_bound":0,
"upper_bound":1000.0,
"gene_reaction_rule":"Rv2964",
"subsystem":"Folate Metabolism"
},
{
"id":"FUM",
"name":"fumarase",
"metabolites":{
"fum_c":-1.0,
"h2o_c":-1.0,
"mal__L_c":1.0
},
"lower_bound":-1000.0,
"upper_bound":1000.0,
"gene_reaction_rule":"Rv1098c",
"subsystem":"Citric Acid Cycle"
},
{
"id":"FUMt2r",
"name":"Fumarate reversible transport via symport",
"metabolites":{
"fum_c":1.0,
"fum_e":-1.0,
"h_c":1.0,
"h_e":-1.0
},
"lower_bound":-1000.0,
"upper_bound":1000.0,
"gene_reaction_rule":"Rv2443",
"subsystem":"Transport"
},
{
"id":"G16MTM1",
"name":"Glycolipid 1,6-alpha-D-mannosyltransferase",
"metabolites":{
"PIM1_c":1.0,
"gdp_c":1.0,
"gdpmann_c":-1.0,
"h_c":1.0,
"ptd1ino160190_c":-1.0
},
"lower_bound":0.0,
"upper_bound":1000.0,
"gene_reaction_rule":"Rv2610c",
"subsystem":"Fatty Acid Metabolism"
},
{
"id":"G16MTM10",
"name":"G16MTM10",
"metabolites":{
"PIM5_c":-1.0,
"PIM6_c":1.0,
"gdp_c":1.0,
"gdpmann_c":-1.0,
"h_c":1.0
},
"lower_bound":0.0,
"upper_bound":1000.0,
"gene_reaction_rule":"Rv1500",
"subsystem":"Fatty Acid Metabolism"
},
{
"id":"G16MTM2",
"name":"Glycolipid 16-alpha-D-mannosyltransferase",
"metabolites":{
"Ac1PIM1_c":-1.0,
"Ac1PIM2_c":1.0,
"gdp_c":1.0,
"gdpmann_c":-1.0,
"h_c":1.0
},
"lower_bound":0.0,
"upper_bound":1000.0,
"gene_reaction_rule":"Rv2188c",
"subsystem":"Glycerophospholipid metabolism"
},
{
"id":"G16MTM4",
"name":"G16MTM4",
"metabolites":{
"Ac1PIM2_c":-1.0,
"Ac1PIM3_c":1.0,
"decd__tb_c":1.0,
"decdman1p__tb_c":-1.0,
"h_c":1.0
},
"lower_bound":0.0,
"upper_bound":1000.0,
"gene_reaction_rule":"",
"subsystem":"Fatty Acid Metabolism"
},
{
"id":"G16MTM5",
"name":"G16MTM5",
"metabolites":{
"Ac1PIM3_c":-1.0,
"Ac1PIM4_c":1.0,
"decd__tb_c":1.0,
"decdman1p__tb_c":-1.0,
"h_c":1.0
},
"lower_bound":0.0,
"upper_bound":1000.0,
"gene_reaction_rule":"",
"subsystem":"Fatty Acid Metabolism"
},
{
"id":"G16MTM6",
"name":"G16MTM6",
"metabolites":{
"PIM1_c":-1.0,
"PIM2_c":1.0,
"gdp_c":1.0,
"gdpmann_c":-1.0,
"h_c":1.0
},
"lower_bound":0.0,
"upper_bound":1000.0,
"gene_reaction_rule":"Rv2188c",
"subsystem":"Fatty Acid Metabolism"
},
{
"id":"G16MTM7",
"name":"G16MTM7",
"metabolites":{
"PIM2_c":-1.0,
"PIM3_c":1.0,
"gdp_c":1.0,
"gdpmann_c":-1.0,
"h_c":1.0
},
"lower_bound":0.0,
"upper_bound":1000.0,
"gene_reaction_rule":"",
"subsystem":"Fatty Acid Metabolism"
},
{
"id":"G16MTM8",
"name":"G16MTM8",
"metabolites":{
"PIM3_c":-1.0,
"PIM4_c":1.0,
"gdp_c":1.0,
"gdpmann_c":-1.0,
"h_c":1.0
},
"lower_bound":0.0,
"upper_bound":1000.0,
"gene_reaction_rule":"",
"subsystem":"Fatty Acid Metabolism"
},
{
"id":"G16MTM9",
"name":"G16MTM9",
"metabolites":{
"PIM4_c":-1.0,
"PIM5_c":1.0,
"gdp_c":1.0,
"gdpmann_c":-1.0,
"h_c":1.0
},
"lower_bound":0.0,
"upper_bound":1000.0,
"gene_reaction_rule":"Rv1159",
"subsystem":"Fatty Acid Metabolism"
},
{
"id":"G1PACT",
"name":"glucosamine-1-phosphate N-acetyltransferase",
"metabolites":{
"accoa_c":-1.0,
"acgam1p_c":1.0,
"coa_c":1.0,
"gam1p_c":-1.0,
"h_c":1.0
},
"lower_bound":0.0,
"upper_bound":1000.0,
"gene_reaction_rule":"",
"subsystem":"Alternate Carbon Metabolism"
},
{
"id":"G1PTT",
"name":"glucose-1-phosphate thymidylyltransferase",
"metabolites":{
"dtdpglu_c":1.0,
"dttp_c":-1.0,
"g1p_c":-1.0,
"h_c":-1.0,
"ppi_c":1.0
},
"lower_bound":0.0,
"upper_bound":1000.0,
"gene_reaction_rule":"Rv0334",
"subsystem":"Arabinogalactan biosynthesis"
},
{
"id":"G1SATi",
"name":"",
"metabolites":{
"5aop_c":1.0,
"glu1sa_c":-1.0
},
"lower_bound":0.0,
"upper_bound":1000.0,
"gene_reaction_rule":"Rv0524",
"subsystem":"Cofactor and Prosthetic Group Biosynthesis"
},
{
"id":"G3PAT160",
"name":"Glycerol-3-phosphate acyltransferase (C16:0)",
"metabolites":{
"1hdecg3p_c":1.0,
"ACP_c":1.0,
"glyc3p_c":-1.0,
"palmACP_c":-1.0
},
"lower_bound":0.0,
"upper_bound":1000.0,
"gene_reaction_rule":"Rv2482c or Rv1551",
"subsystem":"Glycerophospholipid metabolism"
},
{
"id":"G3PAT190",
"name":"G3PAT190",
"metabolites":{
"1msg3p_c":1.0,
"ACP_c":1.0,
"glyc3p_c":-1.0,
"mstrACP_c":-1.0
},
"lower_bound":0.0,
"upper_bound":1000.0,
"gene_reaction_rule":"Rv2482c or Rv1551",
"subsystem":"Glycerophospholipid metabolism"
},
{
"id":"G5SADs",
"name":"L-glutamate 5-semialdehyde dehydratase (spontaneous)",
"metabolites":{
"1pyr5c_c":1.0,
"glu5sa_c":-1.0,
"h2o_c":1.0,
"h_c":1.0
},
"lower_bound":0.0,
"upper_bound":1000.0,
"gene_reaction_rule":"",
"subsystem":"Arginine and Proline Metabolism"
},
{
"id":"G5SD",
"name":"glutamate-5-semialdehyde dehydrogenase",
"metabolites":{
"glu5p_c":-1.0,
"glu5sa_c":1.0,
"h_c":-1.0,
"nadp_c":1.0,
"nadph_c":-1.0,
"pi_c":1.0
},
"lower_bound":0.0,
"upper_bound":1000.0,
"gene_reaction_rule":"Rv2427c",
"subsystem":"Urea Cycle"
},
{
"id":"G5SD2",
"name":"Glutamate 5 semialdehyde dehydrogenase",
"metabolites":{
"glu5p_c":-1.0,
"glu5sa_c":1.0,
"h_c":-1.0,
"nad_c":1.0,
"nadh_c":-1.0,
"pi_c":1.0
},
"lower_bound":0.0,
"upper_bound":1000.0,
"gene_reaction_rule":"Rv2427c",
"subsystem":"Urea Cycle"
},
{
"id":"G6PDH2",
"name":"",
"metabolites":{
"6pgl_c":1,
"g6p_c":-1,
"h_c":1.0,
"nadp_c":-1,
"nadph_c":1
},
"lower_bound":0,
"upper_bound":1000,
"gene_reaction_rule":"Rv1447c or Rv1121",
"subsystem":"Pentose Phosphate Pathway"
},
{
"id":"GALFT",
"name":"galactofuranose transferse (M tb)",
"metabolites":{
"galfragund_c":1.0,
"h2o_c":-1.0,
"h_c":30.0,
"ragund_c":-1.0,
"udp_c":30.0,
"udpgalfur_c":-30.0
},
"lower_bound":0.0,
"upper_bound":1000.0,
"gene_reaction_rule":"Rv3808c and Rv3782",
"subsystem":"Arabinogalactan biosynthesis"
},
{
"id":"GALKr",
"name":"galactokinase",
"metabolites":{
"adp_c":1.0,
"atp_c":-1.0,
"gal1p_c":1.0,
"gal_c":-1.0,
"h_c":1.0
},
"lower_bound":-1000.0,
"upper_bound":1000.0,
"gene_reaction_rule":"Rv0620",
"subsystem":"Alternate Carbon Metabolism"
},
{
"id":"GALT",
"name":"galactose-1-phosphate uridylyltransferase",
"metabolites":{
"gal1p_c":-1.0,
"h_c":-1.0,
"ppi_c":1.0,
"udpgal_c":1.0,
"utp_c":-1.0
},
"lower_bound":-1000.0,
"upper_bound":1000.0,
"gene_reaction_rule":"Rv0619 or Rv0618",
"subsystem":"Nucleotide Salvage Pathway"
},
{
"id":"GALUi",
"name":"UTP-glucose-1-phosphate uridylyltransferase (irreversible)",
"metabolites":{
"g1p_c":-1.0,
"h_c":-1.0,
"ppi_c":1.0,
"udpg_c":1.0,
"utp_c":-1.0
},
"lower_bound":0.0,
"upper_bound":1000.0,
"gene_reaction_rule":"Rv0993",
"subsystem":"Alternate Carbon Metabolism"
},
{
"id":"GALt2",
"name":"D-galactose transport in via proton symport",
"metabolites":{
"gal_c":1.0,
"gal_e":-1.0,
"h_c":1.0,
"h_e":-1.0
},
"lower_bound":0.0,
"upper_bound":1000.0,
"gene_reaction_rule":"Rv3331",
"subsystem":"Transport"
},
{
"id":"GAPD",
"name":"glyceraldehyde-3-phosphate dehydrogenase",
"metabolites":{
"13dpg_c":1.0,
"g3p_c":-1.0,
"h_c":1.0,
"nad_c":-1.0,
"nadh_c":1.0,
"pi_c":-1.0
},
"lower_bound":-1000.0,
"upper_bound":1000.0,
"gene_reaction_rule":"Rv1436",
"subsystem":"Glycolysis/Gluconeogenesis"
},
{
"id":"GARFT",
"name":"phosphoribosylglycinamide formyltransferase",
"metabolites":{
"10fthf_c":-1.0,
"fgam_c":1.0,
"gar_c":-1.0,
"h_c":1.0,
"thf_c":1.0
},
"lower_bound":0,
"upper_bound":1000.0,
"gene_reaction_rule":"Rv0956",
"subsystem":"Purine and Pyrimidine Biosynthesis"
},
{
"id":"GCCa",
"name":"Glycine-cleavage complex",
"metabolites":{
"alpro_c":1.0,
"co2_c":1.0,
"gly_c":-1.0,
"h_c":-1.0,
"lpro_c":-1.0
},
"lower_bound":0.0,
"upper_bound":1000.0,
"gene_reaction_rule":"Rv1832",
"subsystem":"Glycolysis/Gluconeogenesis"
},
{
"id":"GCCb",
"name":"glycine cleavage complex",
"metabolites":{
"alpro_c":-1.0,
"dhlpro_c":1.0,
"mlthf_c":1.0,
"nh4_c":1.0,
"thf_c":-1.0
},
"lower_bound":0.0,
"upper_bound":1000.0,
"gene_reaction_rule":"Rv2211c and Rv1826",
"subsystem":"Glycolysis/Gluconeogenesis"
},
{
"id":"GCCc",
"name":"glycine-cleavage complex",
"metabolites":{
"dhlpro_c":-1.0,
"h_c":1.0,
"lpro_c":1.0,
"nad_c":-1.0,
"nadh_c":1.0
},
"lower_bound":0.0,
"upper_bound":1000.0,
"gene_reaction_rule":"Rv3303c",
"subsystem":"Citric Acid Cycle"
},
{
"id":"GF6PTAr",
"name":"",
"metabolites":{
"f6p_c":-1.0,
"gam6p_c":1.0,
"gln__L_c":-1.0,
"glu__L_c":1.0
},
"lower_bound":-1000.0,
"upper_bound":1000.0,
"gene_reaction_rule":"Rv3436c",
"subsystem":"Alanine, Aspartate, and Glutamate Metabolism"
},
{
"id":"GFUCS",
"name":"GFUCS",
"metabolites":{
"gdpddman_c":-1.0,
"gdpfuc_c":1.0,
"h_c":-1.0,
"nadp_c":1.0,
"nadph_c":-1.0
},
"lower_bound":0.0,
"upper_bound":1000.0,
"gene_reaction_rule":"Rv1512",
"subsystem":"Fructose and mannose metabolism"
},
{
"id":"GGLUCT2",
"name":"GGLUCT2",
"metabolites":{
"5oxpro_c":1.0,
"ala__L_c":1.0,
"gluala_c":-1.0
},
"lower_bound":0.0,
"upper_bound":1000.0,
"gene_reaction_rule":"",
"subsystem":"Membrane Metabolism"
},
{
"id":"GHMT2",
"name":"",
"metabolites":{
"gly_c":1.0,
"h2o_c":1.0,
"mlthf_c":1.0,
"ser__L_c":-1.0,
"thf_c":-1.0
},
"lower_bound":0.0,
"upper_bound":1000.0,
"gene_reaction_rule":"Rv1093 or Rv0070c",
"subsystem":"Glycolysis/Gluconeogenesis"
},
{
"id":"GK1",
"name":"guanylate kinase (GMP:ATP)",
"metabolites":{
"adp_c":1.0,
"atp_c":-1.0,
"gdp_c":1.0,
"gmp_c":-1.0
},
"lower_bound":-1000.0,
"upper_bound":1000.0,
"gene_reaction_rule":"Rv1389",
"subsystem":"Purine and Pyrimidine Biosynthesis"
},
{
"id":"GLCabc",
"name":"D-glucose transport via ABC system",
"metabolites":{
"adp_c":1.0,
"atp_c":-1.0,
"glc__D_c":1.0,
"glc__D_e":-1.0,
"h2o_c":-1.0,
"h_c":1.0,
"pi_c":1.0
},
"lower_bound":0.0,
"upper_bound":1000.0,
"gene_reaction_rule":"(Rv2316 and Rv2317 and Rv2318) or (Rv1235 and Rv1236 and Rv1237 and Rv1238) or (Rv2038c and Rv2039c and Rv2040c and Rv2041c)",
"subsystem":"Transport"
},
{
"id":"GLGC",
"name":"glucose-1-phosphate adenylyltransferase",
"metabolites":{
"adpglc_c":1.0,
"atp_c":-1.0,
"g1p_c":-1.0,
"h_c":-1.0,
"ppi_c":1.0
},
"lower_bound":0.0,
"upper_bound":1000.0,
"gene_reaction_rule":"Rv1213",
"subsystem":"Alternate Carbon Metabolism"
},
{
"id":"GLNS",
"name":"glutamine synthetase",
"metabolites":{
"adp_c":1.0,
"atp_c":-1.0,
"gln__L_c":1.0,
"glu__L_c":-1.0,
"h_c":1.0,
"nh4_c":-1.0,
"pi_c":1.0
},
"lower_bound":0.0,
"upper_bound":1000.0,
"gene_reaction_rule":"Rv2220 or Rv2222c or Rv1878 or Rv2860c",
"subsystem":"Alanine, Aspartate, and Glutamate Metabolism"
},
{
"id":"GLNSP1",
"name":"GLNSP1",
"metabolites":{
"adp_c":1.0,
"atp_c":-1.0,
"h_c":1.0,
"nh4_c":-1.0,
"pi_c":1.0,
"uaaAgla_c":-1.0,
"uaaAgtla_c":1.0
},
"lower_bound":0.0,
"upper_bound":1000.0,
"gene_reaction_rule":"Rv1878 and Rv2220 and Rv2222c and Rv2860c",
"subsystem":"Peptidoglycan Metabolism"
},
{
"id":"GLNSP2",
"name":"GLNSP2",
"metabolites":{
"adp_c":1.0,
"atp_c":-1.0,
"h_c":1.0,
"nh4_c":-1.0,
"pi_c":1.0,
"uaaGgla_c":-1.0,
"uaaGgtla_c":1.0
},
"lower_bound":0.0,
"upper_bound":1000.0,
"gene_reaction_rule":"Rv1878 and Rv2220 and Rv2222c and Rv2860c",
"subsystem":"Peptidoglycan Metabolism"
},
{
"id":"GLNSP3",
"name":"GLNSP3",
"metabolites":{
"adp_c":1.0,
"atp_c":-1.0,
"h_c":1.0,
"nh4_c":-1.0,
"pi_c":1.0,
"uaagmda_c":-1.0,
"uaagtmda_c":1.0
},
"lower_bound":0.0,
"upper_bound":1000.0,
"gene_reaction_rule":"Rv1878 and Rv2220 and Rv2222c and Rv2860c",
"subsystem":"Peptidoglycan Metabolism"
},
{
"id":"GLU5K",
"name":"glutamate 5-kinase",
"metabolites":{
"adp_c":1.0,
"atp_c":-1.0,
"glu5p_c":1.0,
"glu__L_c":-1.0
},
"lower_bound":0.0,
"upper_bound":1000.0,
"gene_reaction_rule":"Rv2439c",
"subsystem":"Urea Cycle"
},
{
"id":"GLUCYS",
"name":"gamma-glutamylcysteine synthetase",
"metabolites":{
"adp_c":1.0,
"atp_c":-1.0,
"cys__L_c":-1.0,
"glu__L_c":-1.0,
"glucys_c":1.0,
"h_c":1.0,
"pi_c":1.0
},
"lower_bound":0.0,
"upper_bound":1000.0,
"gene_reaction_rule":"Rv3704c",
"subsystem":"Alanine, Aspartate, and Glutamate Metabolism"
},
{
"id":"GLUDC",
"name":"Glutamate Decarboxylase",
"metabolites":{
"4abut_c":1.0,
"co2_c":1.0,
"glu__L_c":-1.0,
"h_c":-1.0
},
"lower_bound":0.0,
"upper_bound":1000.0,
"gene_reaction_rule":"Rv3432c",
"subsystem":"Alanine, Aspartate, and Glutamate Metabolism"
},
{
"id":"GLUDx",
"name":"",
"metabolites":{
"akg_c":1.0,
"glu__L_c":-1.0,
"h2o_c":-1.0,
"h_c":1.0,
"nad_c":-1.0,
"nadh_c":1.0,
"nh4_c":1.0
},
"lower_bound":-1000.0,
"upper_bound":1000.0,
"gene_reaction_rule":"Rv2476c",
"subsystem":"Alanine, Aspartate, and Glutamate Metabolism"
},
{
"id":"GLUPRT",
"name":"glutamine phosphoribosyldiphosphate amidotransferase",
"metabolites":{
"gln__L_c":-1.0,
"glu__L_c":1.0,
"h2o_c":-1.0,
"ppi_c":1.0,
"pram_c":1.0,
"prpp_c":-1.0
},
"lower_bound":0.0,
"upper_bound":1000.0,
"gene_reaction_rule":"Rv0808",
"subsystem":"Purine and Pyrimidine Biosynthesis"
},
{
"id":"GLUR",
"name":"glutamate racemase",
"metabolites":{
"glu__D_c":-1.0,
"glu__L_c":1.0
},
"lower_bound":-1000.0,
"upper_bound":1000.0,
"gene_reaction_rule":"Rv1338",
"subsystem":"Alanine, Aspartate, and Glutamate Metabolism"
},
{
"id":"GLUSy",
"name":"glutamate synthase (NADPH)",
"metabolites":{
"akg_c":-1.0,
"gln__L_c":-1.0,
"glu__L_c":2.0,
"h_c":-1.0,
"nadp_c":1.0,
"nadph_c":-1.0
},
"lower_bound":0.0,
"upper_bound":1000.0,
"gene_reaction_rule":"Rv3859c and Rv3858c",
"subsystem":"Alanine, Aspartate, and Glutamate Metabolism"
},
{
"id":"GLUt2r",
"name":"L glutamate transport via proton symport  reversible",
"metabolites":{
"glu__L_c":1.0,
"glu__L_e":-1.0,
"h_c":1.0,
"h_e":-1.0
},
"lower_bound":-1000.0,
"upper_bound":1000.0,
"gene_reaction_rule":"",
"subsystem":"Transport"
},
{
"id":"GLXO1",
"name":"GLXO1",
"metabolites":{
"glx_c":-1.0,
"h2o_c":-1.0,
"h_c":2.0,
"nad_c":-1.0,
"nadh_c":1.0,
"oxa_c":1.0
},
"lower_bound":0.0,
"upper_bound":1000.0,
"gene_reaction_rule":"",
"subsystem":"Glyoxylate Metabolism"
},
{
"id":"GLYBabc",
"name":"Glycine betaine transport via ABC system",
"metabolites":{
"adp_c":1.0,
"atp_c":-1.0,
"glyb_c":1.0,
"glyb_e":-1.0,
"h2o_c":-1.0,
"h_c":1.0,
"pi_c":1.0
},
"lower_bound":0.0,
"upper_bound":1000.0,
"gene_reaction_rule":"Rv3757c and Rv3759c and Rv3756c and Rv3758c",
"subsystem":"Transport"
},
{
"id":"GLYC3Pabc",
"name":"sn-Glycerol 3-phosphate transport via ABC system",
"metabolites":{
"adp_c":1.0,
"atp_c":-1.0,
"glyc3p_c":1.0,
"glyc3p_e":-1.0,
"h2o_c":-1.0,
"h_c":1.0,
"pi_c":1.0
},
"lower_bound":0.0,
"upper_bound":1000.0,
"gene_reaction_rule":"Rv2832c and Rv2833c and Rv2834c and Rv2835c",
"subsystem":"Transport"
},
{
"id":"GLYCK",
"name":"glycerate kinase",
"metabolites":{
"3pg_c":1.0,
"adp_c":1.0,
"atp_c":-1.0,
"glyc__R_c":-1.0,
"h_c":1.0
},
"lower_bound":0.0,
"upper_bound":1000.0,
"gene_reaction_rule":"Rv2205c",
"subsystem":"Glycolysis/Gluconeogenesis"
},
{
"id":"GLYCL",
"name":"Glycine Cleavage System",
"metabolites":{
"co2_c":1.0,
"gly_c":-1.0,
"mlthf_c":1.0,
"nad_c":-1.0,
"nadh_c":1.0,
"nh4_c":1.0,
"thf_c":-1.0
},
"lower_bound":0.0,
"upper_bound":1000.0,
"gene_reaction_rule":"Rv1826",
"subsystem":"Folate Metabolism"
},
{
"id":"GLYCTO1",
"name":"Glycolate oxidase",
"metabolites":{
"glx_c":1.0,
"glyclt_c":-1.0,
"h2o2_c":1.0,
"o2_c":-1.0
},
"lower_bound":0.0,
"upper_bound":1000.0,
"gene_reaction_rule":"Rv1257c",
"subsystem":"Glyoxylate Metabolism"
},
{
"id":"GLYCTO2",
"name":"Glycolate oxidase",
"metabolites":{
"glx_c":1.0,
"glyclt_c":-1.0,
"q8_c":-1.0,
"q8h2_c":1.0
},
"lower_bound":0.0,
"upper_bound":1000.0,
"gene_reaction_rule":"Rv1257c",
"subsystem":"Glyoxylate Metabolism"
},
{
"id":"GLYCTO3",
"name":"Glycolate oxidase",
"metabolites":{
"glx_c":1.0,
"glyclt_c":-1.0,
"mql8_c":1.0,
"mqn8_c":-1.0
},
"lower_bound":0.0,
"upper_bound":1000.0,
"gene_reaction_rule":"Rv1257c",
"subsystem":"Glyoxylate Metabolism"
},
{
"id":"GLYCTO4",
"name":"Glycolate oxidase",
"metabolites":{
"2dmmq8_c":-1.0,
"2dmmql8_c":1.0,
"glx_c":1.0,
"glyclt_c":-1.0
},
"lower_bound":0.0,
"upper_bound":1000.0,
"gene_reaction_rule":"Rv1257c",
"subsystem":"Glyoxylate Metabolism"
},
{
"id":"GLYCt",
"name":"glycerol transport via channel",
"metabolites":{
"glyc_c":-1.0,
"glyc_e":1.0
},
"lower_bound":-1000.0,
"upper_bound":1000.0,
"gene_reaction_rule":"",
"subsystem":"Transport"
},
{
"id":"GLYK",
"name":"glycerol kinase",
"metabolites":{
"adp_c":1.0,
"atp_c":-1.0,
"glyc3p_c":1.0,
"glyc_c":-1.0,
"h_c":1.0
},
"lower_bound":0.0,
"upper_bound":1000.0,
"gene_reaction_rule":"Rv3696c",
"subsystem":"Alternate Carbon Metabolism"
},
{
"id":"GLYt2r",
"name":"glycine reversible transport via proton symport",
"metabolites":{
"gly_c":1.0,
"gly_e":-1.0,
"h_c":1.0,
"h_e":-1.0
},
"lower_bound":-1000.0,
"upper_bound":1000.0,
"gene_reaction_rule":"Rv1704c",
"subsystem":"Transport"
},
{
"id":"GMAND",
"name":"GDP-D-mannose dehydratase",
"metabolites":{
"gdpddman_c":1.0,
"gdpmann_c":-1.0,
"h2o_c":1.0
},
"lower_bound":0.0,
"upper_bound":1000.0,
"gene_reaction_rule":"Rv0112 or Rv1511",
"subsystem":"Fructose and mannose metabolism"
},
{
"id":"GMPS2",
"name":"GMP synthase",
"metabolites":{
"amp_c":1.0,
"atp_c":-1.0,
"gln__L_c":-1.0,
"glu__L_c":1.0,
"gmp_c":1.0,
"h2o_c":-1.0,
"h_c":2.0,
"ppi_c":1.0,
"xmp_c":-1.0
},
"lower_bound":0.0,
"upper_bound":1000.0,
"gene_reaction_rule":"Rv3396c",
"subsystem":"Purine and Pyrimidine Biosynthesis"
},
{
"id":"GMT1",
"name":"GMT1",
"metabolites":{
"decd__tb_c":-1.0,
"decdman1p__tb_c":1.0,
"gdp_c":1.0,
"gdpmann_c":-1.0
},
"lower_bound":0.0,
"upper_bound":1000.0,
"gene_reaction_rule":"Rv2051c",
"subsystem":"Membrane Metabolism"
},
{
"id":"GND",
"name":"phosphogluconate dehydrogenase",
"metabolites":{
"6pgc_c":-1.0,
"co2_c":1.0,
"nadp_c":-1.0,
"nadph_c":1.0,
"ru5p__D_c":1.0
},
"lower_bound":0.0,
"upper_bound":1000.0,
"gene_reaction_rule":"Rv1122 or Rv1844c",
"subsystem":"Pentose Phosphate Pathway"
},
{
"id":"GPDDA2",
"name":"Glycerophosphodiester phosphodiesterase (Glycerophosphoethanolamine)",
"metabolites":{
"etha_c":1.0,
"g3pe_c":-1.0,
"glyc3p_c":1.0,
"h2o_c":-1.0,
"h_c":1.0
},
"lower_bound":0.0,
"upper_bound":1000.0,
"gene_reaction_rule":"Rv0317c or Rv2277c or Rv3842c",
"subsystem":"Glycerophospholipid metabolism"
},
{
"id":"GRTT",
"name":"geranyltranstransferase",
"metabolites":{
"frdp_c":1.0,
"grdp_c":-1.0,
"ipdp_c":-1.0,
"ppi_c":1.0
},
"lower_bound":0.0,
"upper_bound":1000.0,
"gene_reaction_rule":"Rv1086",
"subsystem":"Polyprenyl Metabolism"
},
{
"id":"GSNK",
"name":"Guanosine kinase",
"metabolites":{
"adp_c":1.0,
"atp_c":-1.0,
"gmp_c":1.0,
"gsn_c":-1.0,
"h_c":1.0
},
"lower_bound":0.0,
"upper_bound":1000.0,
"gene_reaction_rule":"",
"subsystem":"Nucleotide Salvage Pathway"
},
{
"id":"GTHOr",
"name":"glutathione oxidoreductase",
"metabolites":{
"gthox_c":-1.0,
"gthrd_c":2.0,
"h_c":-1.0,
"nadp_c":1.0,
"nadph_c":-1.0
},
"lower_bound":-1000.0,
"upper_bound":1000.0,
"gene_reaction_rule":"Rv2855",
"subsystem":"Alanine, Aspartate, and Glutamate Metabolism"
},
{
"id":"GTHRDt2",
"name":"Glutathione transport",
"metabolites":{
"adp_c":1,
"atp_c":-1,
"gthrd_c":1,
"gthrd_e":-1,
"h2o_c":-1,
"h_c":1,
"pi_c":1
},
"lower_bound":0,
"upper_bound":1000,
"gene_reaction_rule":"Rv1280c and Rv1281c and Rv1282c and Rv1283c",
"subsystem":"Transport"
},
{
"id":"GTHS",
"name":"Glutathione synthetase",
"metabolites":{
"adp_c":1.0,
"atp_c":-1.0,
"glucys_c":-1.0,
"gly_c":-1.0,
"gthrd_c":1.0,
"h_c":1.0,
"pi_c":1.0
},
"lower_bound":0.0,
"upper_bound":1000.0,
"gene_reaction_rule":"",
"subsystem":"Redox Metabolism"
},
{
"id":"GTMLT",
"name":"G glutamyltransferase",
"metabolites":{
"ala__L_c":-1.0,
"cgly_c":1.0,
"gluala_c":1.0,
"gthrd_c":-1.0
},
"lower_bound":0.0,
"upper_bound":1000.0,
"gene_reaction_rule":"Rv0773c and Rv2394",
"subsystem":"Other Amino Acid Metabolism"
},
{
"id":"GTPCI",
"name":"GTP cyclohydrolase I",
"metabolites":{
"ahdt_c":1.0,
"for_c":1.0,
"gtp_c":-1.0,
"h2o_c":-1.0,
"h_c":1.0
},
"lower_bound":0.0,
"upper_bound":1000.0,
"gene_reaction_rule":"Rv3609c",
"subsystem":"Folate Metabolism"
},
{
"id":"GTPCII",
"name":"GTP cyclohydrolase II",
"metabolites":{
"25dhpp_c":1.0,
"for_c":1.0,
"gtp_c":-1.0,
"h2o_c":-3.0,
"h_c":2.0,
"ppi_c":1.0
},
"lower_bound":0.0,
"upper_bound":1000.0,
"gene_reaction_rule":"Rv1415 or Rv1940",
"subsystem":"Riboflavin Metabolism"
},
{
"id":"GTPCII2",
"name":"GTP cyclohydrolase II (25drapp)",
"metabolites":{
"25drapp_c":1.0,
"for_c":1.0,
"gtp_c":-1.0,
"h2o_c":-3.0,
"h_c":2.0,
"ppi_c":1.0
},
"lower_bound":0.0,
"upper_bound":1000.0,
"gene_reaction_rule":"Rv1415 or Rv1940",
"subsystem":"Cofactor and Prosthetic Group Biosynthesis"
},
{
"id":"GTPDPK",
"name":"GTP diphosphokinase",
"metabolites":{
"amp_c":1.0,
"atp_c":-1.0,
"gdptp_c":1.0,
"gtp_c":-1.0,
"h_c":1.0
},
"lower_bound":0.0,
"upper_bound":1000.0,
"gene_reaction_rule":"Rv2583c",
"subsystem":"Purine and Pyrimidine Biosynthesis"
},
{
"id":"GTPH1",
"name":"GTP diphosphohydrolase",
"metabolites":{
"gmp_c":1.0,
"gtp_c":-1.0,
"h2o_c":-2.0,
"h_c":2.0,
"pi_c":2.0
},
"lower_bound":0.0,
"upper_bound":1000.0,
"gene_reaction_rule":"Rv2583c",
"subsystem":"Purine and Pyrimidine Biosynthesis"
},
{
"id":"GUACYC",
"name":"guanylate cyclase",
"metabolites":{
"35cgmp_c":1.0,
"gtp_c":-1.0,
"ppi_c":1.0
},
"lower_bound":0.0,
"upper_bound":1000.0,
"gene_reaction_rule":"Rv2435c",
"subsystem":"Purine and Pyrimidine Biosynthesis"
},
{
"id":"GUAD",
"name":"Guanine deaminase",
"metabolites":{
"gua_c":-1.0,
"h2o_c":-1.0,
"h_c":-1.0,
"nh4_c":1.0,
"xan_c":1.0
},
"lower_bound":0.0,
"upper_bound":1000.0,
"gene_reaction_rule":"",
"subsystem":"Nucleotide Salvage Pathway"
},
{
"id":"GUAPRT",
"name":"guanine phosphoribosyltransferase",
"metabolites":{
"gmp_c":1.0,
"gua_c":-1.0,
"ppi_c":1.0,
"prpp_c":-1.0
},
"lower_bound":0.0,
"upper_bound":1000.0,
"gene_reaction_rule":"Rv3624c",
"subsystem":"Nucleotide Salvage Pathway"
},
{
"id":"H2CO3D",
"name":"H2CO3D",
"metabolites":{
"co2_c":-1.0,
"h2co3_c":1.0,
"h2o_c":-1.0
},
"lower_bound":-1000.0,
"upper_bound":1000.0,
"gene_reaction_rule":"Rv3273 or Rv3588c or Rv1284",
"subsystem":"Miscellaneous"
},
{
"id":"H2CO3TP",
"name":"H2CO3TP",
"metabolites":{
"h2co3_c":1.0,
"h2co3_e":-1.0
},
"lower_bound":-1000.0,
"upper_bound":1000.0,
"gene_reaction_rule":"",
"subsystem":"Transport"
},
{
"id":"H2Ot",
"name":"H2O transport via diffusion",
"metabolites":{
"h2o_c":1.0,
"h2o_e":-1.0
},
"lower_bound":-1000.0,
"upper_bound":1000.0,
"gene_reaction_rule":"",
"subsystem":"Transport"
},
{
"id":"H2St1",
"name":"H2St1",
"metabolites":{
"h2s_c":-1.0,
"h2s_e":1.0
},
"lower_bound":0.0,
"upper_bound":1000.0,
"gene_reaction_rule":"",
"subsystem":"Transport"
},
{
"id":"H2td",
"name":"H2td",
"metabolites":{
"h2_c":-1.0,
"h2_e":1.0
},
"lower_bound":-1000.0,
"upper_bound":1000.0,
"gene_reaction_rule":"",
"subsystem":"Transport"
},
{
"id":"HCO3E",
"name":"HCO3 equilibration reaction",
"metabolites":{
"co2_c":-1.0,
"h2o_c":-1.0,
"h_c":1.0,
"hco3_c":1.0
},
"lower_bound":-1000.0,
"upper_bound":1000.0,
"gene_reaction_rule":"Rv3588c or Rv1284 or Rv3273",
"subsystem":"Miscellaneous"
},
{
"id":"HCYSMT",
"name":"homocysteine S-methyltransferase",
"metabolites":{
"ahcys_c":1.0,
"amet_c":-1.0,
"h_c":1.0,
"hcys__L_c":-1.0,
"met__L_c":1.0
},
"lower_bound":0.0,
"upper_bound":1000.0,
"gene_reaction_rule":"Rv2458",
"subsystem":"Cysteine and methionine metabolism"
},
{
"id":"HDCAt2",
"name":"Hexadecanoate transport via proton symport",
"metabolites":{
"h_c":1.0,
"h_e":-1.0,
"hdca_c":1.0,
"hdca_e":-1.0
},
"lower_bound":0.0,
"upper_bound":1000.0,
"gene_reaction_rule":"",
"subsystem":"Transport"
},
{
"id":"HEX1",
"name":"hexokinase (D-glucose:ATP)",
"metabolites":{
"adp_c":1.0,
"atp_c":-1.0,
"g6p_c":1.0,
"glc__D_c":-1.0,
"h_c":1.0
},
"lower_bound":0.0,
"upper_bound":1000.0,
"gene_reaction_rule":"Rv2702 or Rv0650",
"subsystem":"Glycolysis/Gluconeogenesis"
},
{
"id":"HISTD",
"name":"histidinol dehydrogenase",
"metabolites":{
"h2o_c":-1.0,
"h_c":3.0,
"his__L_c":1.0,
"histd_c":-1.0,
"nad_c":-2.0,
"nadh_c":2.0
},
"lower_bound":0.0,
"upper_bound":1000.0,
"gene_reaction_rule":"Rv1599",
"subsystem":"Histidine Metabolism"
},
{
"id":"HISTP",
"name":"histidinol-phosphatase",
"metabolites":{
"h2o_c":-1.0,
"hisp_c":-1.0,
"histd_c":1.0,
"pi_c":1.0
},
"lower_bound":0.0,
"upper_bound":1000.0,
"gene_reaction_rule":"Rv1601",
"subsystem":"Histidine Metabolism"
},
{
"id":"HISt2r",
"name":"L histidine reversible transport via proton symport",
"metabolites":{
"h_c":1.0,
"h_e":-1.0,
"his__L_c":1.0,
"his__L_e":-1.0
},
"lower_bound":-1000.0,
"upper_bound":1000.0,
"gene_reaction_rule":"",
"subsystem":"Transport"
},
{
"id":"HMBS",
"name":"hydroxymethylbilane synthase",
"metabolites":{
"h2o_c":-1.0,
"hmbil_c":1.0,
"nh4_c":4.0,
"ppbng_c":-4.0
},
"lower_bound":0.0,
"upper_bound":1000.0,
"gene_reaction_rule":"Rv0510",
"subsystem":"Cofactor and Prosthetic Group Biosynthesis"
},
{
"id":"HMPK1",
"name":"hydroxymethylpyrimidine kinase (ATP)",
"metabolites":{
"4ahmmp_c":-1.0,
"4ampm_c":1.0,
"adp_c":1.0,
"atp_c":-1.0,
"h_c":1.0
},
"lower_bound":0.0,
"upper_bound":1000.0,
"gene_reaction_rule":"Rv0422c",
"subsystem":"Cofactor and Prosthetic Group Biosynthesis"
},
{
"id":"HMPK2",
"name":"HMPK2",
"metabolites":{
"4ahmmp_c":-1.0,
"4ampm_c":1.0,
"cdp_c":1.0,
"ctp_c":-1.0,
"h_c":1.0
},
"lower_bound":0.0,
"upper_bound":1000.0,
"gene_reaction_rule":"Rv0422c",
"subsystem":"Cofactor and Prosthetic Group Biosynthesis"
},
{
"id":"HMPK3",
"name":"HMPK3",
"metabolites":{
"4ahmmp_c":-1.0,
"4ampm_c":1.0,
"h_c":1.0,
"udp_c":1.0,
"utp_c":-1.0
},
"lower_bound":0.0,
"upper_bound":1000.0,
"gene_reaction_rule":"Rv0422c",
"subsystem":"Cofactor and Prosthetic Group Biosynthesis"
},
{
"id":"HMPK4",
"name":"HMPK4",
"metabolites":{
"4ahmmp_c":-1.0,
"4ampm_c":1.0,
"gdp_c":1.0,
"gtp_c":-1.0,
"h_c":1.0
},
"lower_bound":0.0,
"upper_bound":1000.0,
"gene_reaction_rule":"Rv0422c",
"subsystem":"Cofactor and Prosthetic Group Biosynthesis"
},
{
"id":"HOPNTAL",
"name":"4-hydroxy-2-oxopentanoate aldolase",
"metabolites":{
"4h2opntn_c":-1.0,
"acald_c":1.0,
"pyr_c":1.0
},
"lower_bound":0.0,
"upper_bound":1000.0,
"gene_reaction_rule":"Rv3469c or Rv3534c",
"subsystem":"Pyruvate Metabolism"
},
{
"id":"HPPK",
"name":"HPPK",
"metabolites":{
"2ahhmd_c":1.0,
"2ahhmp_c":-1.0,
"amp_c":1.0,
"atp_c":-1.0,
"h_c":1.0
},
"lower_bound":0.0,
"upper_bound":1000.0,
"gene_reaction_rule":"Rv3606c",
"subsystem":"Folate Metabolism"
},
{
"id":"HPPK2",
"name":"6-hydroxymethyl-dihydropterin pyrophosphokinase",
"metabolites":{
"6hmhpt_c":-1.0,
"6hmhptpp_c":1.0,
"amp_c":1.0,
"atp_c":-1.0,
"h_c":1.0
},
"lower_bound":0.0,
"upper_bound":1000.0,
"gene_reaction_rule":"Rv3606c",
"subsystem":"Folate Metabolism"
},
{
"id":"HSDy",
"name":"homoserine dehydrogenase (NADPH)",
"metabolites":{
"aspsa_c":1.0,
"h_c":1.0,
"hom__L_c":-1.0,
"nadp_c":-1.0,
"nadph_c":1.0
},
"lower_bound":-1000.0,
"upper_bound":0,
"gene_reaction_rule":"Rv1294",
"subsystem":"Glycolysis/Gluconeogenesis"
},
{
"id":"HSERTA",
"name":"homoserine O-trans-acetylase",
"metabolites":{
"accoa_c":-1.0,
"achms_c":1.0,
"coa_c":1.0,
"hom__L_c":-1.0
},
"lower_bound":-1000.0,
"upper_bound":1000.0,
"gene_reaction_rule":"Rv3341",
"subsystem":"Cysteine and methionine metabolism"
},
{
"id":"HSK",
"name":"homoserine kinase",
"metabolites":{
"adp_c":1.0,
"atp_c":-1.0,
"h_c":1.0,
"hom__L_c":-1.0,
"phom_c":1.0
},
"lower_bound":0.0,
"upper_bound":1000.0,
"gene_reaction_rule":"Rv1296",
"subsystem":"Glycolysis/Gluconeogenesis"
},
{
"id":"HSST",
"name":"homoserine O-succinyltransferase",
"metabolites":{
"coa_c":1.0,
"hom__L_c":-1.0,
"succoa_c":-1.0,
"suchms_c":1.0
},
"lower_bound":0.0,
"upper_bound":1000.0,
"gene_reaction_rule":"",
"subsystem":"Other Amino Acid Metabolism"
},
{
"id":"HSTPT",
"name":"histidinol-phosphate transaminase",
"metabolites":{
"akg_c":1.0,
"glu__L_c":-1.0,
"hisp_c":1.0,
"imacp_c":-1.0
},
"lower_bound":0.0,
"upper_bound":1000.0,
"gene_reaction_rule":"Rv3772 or Rv1600",
"subsystem":"Histidine Metabolism"
},
{
"id":"HXPRT",
"name":"hypoxanthine phosphoribosyltransferase (Hypoxanthine)",
"metabolites":{
"hxan_c":-1.0,
"imp_c":1.0,
"ppi_c":1.0,
"prpp_c":-1.0
},
"lower_bound":0.0,
"upper_bound":1000.0,
"gene_reaction_rule":"Rv3624c",
"subsystem":"Purine and Pyrimidine Biosynthesis"
},
{
"id":"ICDHy",
"name":"",
"metabolites":{
"akg_c":1.0,
"co2_c":1.0,
"icit_c":-1.0,
"nadp_c":-1.0,
"nadph_c":1.0
},
"lower_bound":0.0,
"upper_bound":1000.0,
"gene_reaction_rule":"Rv3339c or Rv0066c",
"subsystem":"Citric Acid Cycle"
},
{
"id":"ICHORSi",
"name":"",
"metabolites":{
"chor_c":-1.0,
"ichor_c":1.0
},
"lower_bound":0.0,
"upper_bound":1000.0,
"gene_reaction_rule":"Rv3215",
"subsystem":"Oxidative Phosphorylation"
},
{
"id":"ICL",
"name":"Isocitrate lyase",
"metabolites":{
"glx_c":1.0,
"icit_c":-1.0,
"succ_c":1.0
},
"lower_bound":0.0,
"upper_bound":1000.0,
"gene_reaction_rule":"Rv0467 or (Rv1915 and Rv1916)",
"subsystem":"Glyoxylate Metabolism"
},
{
"id":"ID3ACALDt",
"name":"Indoleacetaldehyde transport  extracellular ",
"metabolites":{
"id3acald_c":-1.0,
"id3acald_e":1.0
},
"lower_bound":-1000.0,
"upper_bound":1000.0,
"gene_reaction_rule":"",
"subsystem":"Transport"
},
{
"id":"IG3PS",
"name":"Imidazole-glycerol-3-phosphate synthase",
"metabolites":{
"aicar_c":1.0,
"eig3p_c":1.0,
"gln__L_c":-1.0,
"glu__L_c":1.0,
"h_c":1.0,
"prlp_c":-1.0
},
"lower_bound":0.0,
"upper_bound":1000.0,
"gene_reaction_rule":"Rv1602 and Rv1605",
"subsystem":"Histidine Metabolism"
},
{
"id":"IGAMD",
"name":"1D-myo-inositol 2-Acetamido-2-deoxy-D-glucopyranoside deacetylase",
"metabolites":{
"ac_c":1.0,
"h2o_c":-1.0,
"iacgam_c":-1.0,
"igam_c":1.0
},
"lower_bound":0.0,
"upper_bound":1000.0,
"gene_reaction_rule":"Rv1170",
"subsystem":"Sulfur metabolism"
},
{
"id":"IGPDH",
"name":"imidazoleglycerol-phosphate dehydratase",
"metabolites":{
"eig3p_c":-1.0,
"h2o_c":1.0,
"imacp_c":1.0
},
"lower_bound":0.0,
"upper_bound":1000.0,
"gene_reaction_rule":"Rv1601",
"subsystem":"Histidine Metabolism"
},
{
"id":"IGPS",
"name":"indole-3-glycerol-phosphate synthase",
"metabolites":{
"2cpr5p_c":-1.0,
"3ig3p_c":1.0,
"co2_c":1.0,
"h2o_c":1.0,
"h_c":-1.0
},
"lower_bound":0.0,
"upper_bound":1000.0,
"gene_reaction_rule":"Rv1611",
"subsystem":"Tyrosine, Tryptophan, and Phenylalanine Metabolism"
},
{
"id":"ILETA",
"name":"isoleucine transaminase",
"metabolites":{
"3mop_c":1.0,
"akg_c":-1.0,
"glu__L_c":1.0,
"ile__L_c":-1.0
},
"lower_bound":-1000.0,
"upper_bound":1000.0,
"gene_reaction_rule":"Rv2210c",
"subsystem":"Valine, Leucine, and Isoleucine Metabolism"
},
{
"id":"ILEt2r",
"name":"L isoleucine reversible transport via proton symport",
"metabolites":{
"h_c":1.0,
"h_e":-1.0,
"ile__L_c":1.0,
"ile__L_e":-1.0
},
"lower_bound":-1000.0,
"upper_bound":1000.0,
"gene_reaction_rule":"",
"subsystem":"Transport"
},
{
"id":"IMPC",
"name":"IMP cyclohydrolase",
"metabolites":{
"fprica_c":1.0,
"h2o_c":-1.0,
"imp_c":-1.0
},
"lower_bound":-1000.0,
"upper_bound":1000.0,
"gene_reaction_rule":"Rv0957",
"subsystem":"Purine and Pyrimidine Biosynthesis"
},
{
"id":"IMPD",
"name":"IMP dehydrogenase",
"metabolites":{
"h2o_c":-1.0,
"h_c":1.0,
"imp_c":-1.0,
"nad_c":-1.0,
"nadh_c":1.0,
"xmp_c":1.0
},
"lower_bound":0.0,
"upper_bound":1000.0,
"gene_reaction_rule":"Rv3411c and Rv3410c and Rv1843c",
"subsystem":"Purine and Pyrimidine Biosynthesis"
},
{
"id":"INDPYRD",
"name":"Indole 3 pyruvate decarboxylase",
"metabolites":{
"co2_c":1.0,
"h_c":-1.0,
"id3acald_c":1.0,
"indpyr_c":-1.0
},
"lower_bound":-1000.0,
"upper_bound":1000.0,
"gene_reaction_rule":"Rv0853c",
"subsystem":"Pyruvate Metabolism"
},
{
"id":"INSH",
"name":"Inosine hydrolase",
"metabolites":{
"h2o_c":-1.0,
"hxan_c":1.0,
"ins_c":-1.0,
"rib__D_c":1.0
},
"lower_bound":0.0,
"upper_bound":1000.0,
"gene_reaction_rule":"Rv3393",
"subsystem":"Purine and Pyrimidine Biosynthesis"
},
{
"id":"INSK",
"name":"Insosine kinase",
"metabolites":{
"adp_c":1.0,
"atp_c":-1.0,
"h_c":1.0,
"imp_c":1.0,
"ins_c":-1.0
},
"lower_bound":0.0,
"upper_bound":1000.0,
"gene_reaction_rule":"",
"subsystem":"Nucleotide Salvage Pathway"
},
{
"id":"IPDDI",
"name":"isopentenyl-diphosphate D-isomerase",
"metabolites":{
"dmpp_c":1.0,
"ipdp_c":-1.0
},
"lower_bound":-1000.0,
"upper_bound":1000.0,
"gene_reaction_rule":"Rv1745c",
"subsystem":"Polyprenyl Metabolism"
},
{
"id":"IPDPS",
"name":"1-hydroxy-2-methyl-2-(E)-butenyl 4-diphosphate reductase (ipdp)",
"metabolites":{
"h2mb4p_c":-1.0,
"h2o_c":1.0,
"h_c":-1.0,
"ipdp_c":1.0,
"nad_c":1.0,
"nadh_c":-1.0
},
"lower_bound":0.0,
"upper_bound":1000.0,
"gene_reaction_rule":"Rv3382c",
"subsystem":"Polyprenyl Metabolism"
},
{
"id":"IPMD",
"name":"3-isopropylmalate dehydrogenase",
"metabolites":{
"3c2hmp_c":-1.0,
"3c4mop_c":1.0,
"h_c":1.0,
"nad_c":-1.0,
"nadh_c":1.0
},
"lower_bound":0.0,
"upper_bound":1000.0,
"gene_reaction_rule":"Rv2995c",
"subsystem":"Valine, Leucine, and Isoleucine Metabolism"
},
{
"id":"IPPMIa",
"name":"3-isopropylmalate dehydratase",
"metabolites":{
"2ippm_c":1.0,
"3c2hmp_c":-1.0,
"h2o_c":1.0
},
"lower_bound":-1000.0,
"upper_bound":1000.0,
"gene_reaction_rule":"Rv2988c and Rv2987c",
"subsystem":"Valine, Leucine, and Isoleucine Metabolism"
},
{
"id":"IPPMIb",
"name":"2-isopropylmalate hydratase",
"metabolites":{
"2ippm_c":-1.0,
"3c3hmp_c":1.0,
"h2o_c":-1.0
},
"lower_bound":-1000.0,
"upper_bound":1000.0,
"gene_reaction_rule":"Rv2988c and Rv2987c",
"subsystem":"Valine, Leucine, and Isoleucine Metabolism"
},
{
"id":"IPPS",
"name":"2-isopropylmalate synthase",
"metabolites":{
"3c3hmp_c":1.0,
"3mob_c":-1.0,
"accoa_c":-1.0,
"coa_c":1.0,
"h2o_c":-1.0,
"h_c":1.0
},
"lower_bound":0.0,
"upper_bound":1000.0,
"gene_reaction_rule":"Rv3710",
"subsystem":"Valine, Leucine, and Isoleucine Metabolism"
},
{
"id":"KARA1i",
"name":"acetohydroxy acid isomeroreductase",
"metabolites":{
"23dhmb_c":1.0,
"alac__S_c":-1.0,
"h_c":-1.0,
"nadp_c":1.0,
"nadph_c":-1.0
},
"lower_bound":0.0,
"upper_bound":1000.0,
"gene_reaction_rule":"Rv3001c",
"subsystem":"Valine, Leucine, and Isoleucine Metabolism"
},
{
"id":"KARA2i",
"name":"",
"metabolites":{
"23dhmp_c":1.0,
"2ahbut_c":-1.0,
"h_c":-1.0,
"nadp_c":1.0,
"nadph_c":-1.0
},
"lower_bound":0.0,
"upper_bound":1000.0,
"gene_reaction_rule":"Rv3001c",
"subsystem":"Valine, Leucine, and Isoleucine Metabolism"
},
{
"id":"Kabc",
"name":"Potassium ABC transporter",
"metabolites":{
"adp_c":1.0,
"atp_c":-1.0,
"h2o_c":-1.0,
"h_c":1.0,
"k_c":1.0,
"k_e":-1.0,
"pi_c":1.0
},
"lower_bound":0.0,
"upper_bound":1000.0,
"gene_reaction_rule":"(Rv1029 and Rv1030 and Rv1031) or (Rv1373 or Rv2267c or Rv3529c)",
"subsystem":"Transport"
},
{
"id":"Kt3r",
"name":"Kt3r",
"metabolites":{
"k_c":-1,
"k_e":1
},
"lower_bound":-1000,
"upper_bound":0,
"gene_reaction_rule":"Rv2691 and Rv2692",
"subsystem":"Transport"
},
{
"id":"LACZ",
"name":"B-galactosidase",
"metabolites":{
"gal_c":1.0,
"glc__D_c":1.0,
"h2o_c":-1.0,
"lcts_c":-1.0
},
"lower_bound":0.0,
"upper_bound":1000.0,
"gene_reaction_rule":"",
"subsystem":"Alternate Carbon Metabolism"
},
{
"id":"LCTSabc",
"name":"LCTSabc",
"metabolites":{
"adp_c":1.0,
"atp_c":-1.0,
"h2o_c":-1.0,
"h_c":1.0,
"lcts_c":1.0,
"lcts_e":-1.0,
"pi_c":1.0
},
"lower_bound":0.0,
"upper_bound":1000.0,
"gene_reaction_rule":"Rv2316 and Rv2317 and Rv2318",
"subsystem":"Transport"
},
{
"id":"LDH_L",
"name":"L-lactate dehydrogenase",
"metabolites":{
"h_c":1.0,
"lac__L_c":-1.0,
"nad_c":-1.0,
"nadh_c":1.0,
"pyr_c":1.0
},
"lower_bound":-1000.0,
"upper_bound":1000.0,
"gene_reaction_rule":"Rv0694",
"subsystem":"Glycolysis/Gluconeogenesis"
},
{
"id":"LEUTA",
"name":"Leucine transaminase",
"metabolites":{
"4mop_c":1.0,
"akg_c":-1.0,
"glu__L_c":1.0,
"leu__L_c":-1.0
},
"lower_bound":-1000.0,
"upper_bound":1000.0,
"gene_reaction_rule":"Rv2210c",
"subsystem":"Valine, Leucine, and Isoleucine Metabolism"
},
{
"id":"LEUt2r",
"name":"L leucine reversible transport via proton symport",
"metabolites":{
"h_c":1.0,
"h_e":-1.0,
"leu__L_c":1.0,
"leu__L_e":-1.0
},
"lower_bound":-1000.0,
"upper_bound":1000.0,
"gene_reaction_rule":"",
"subsystem":"Transport"
},
{
"id":"LO",
"name":"LO",
"metabolites":{
"ac_c":1.0,
"co2_c":1.0,
"h2o_c":1.0,
"lac__L_c":-1.0,
"o2_c":-1.0
},
"lower_bound":0.0,
"upper_bound":1000.0,
"gene_reaction_rule":"",
"subsystem":"Pyruvate Metabolism"
},
{
"id":"LPLIPAL2E160",
"name":"Lysophospholipase L2 (2-acylglycerophosphoethanolamine, n-C16:0)",
"metabolites":{
"2agpe160_c":-1.0,
"g3pe_c":1.0,
"h2o_c":-1.0,
"h_c":1.0,
"hdca_c":1.0
},
"lower_bound":0.0,
"upper_bound":1000.0,
"gene_reaction_rule":"Rv0183",
"subsystem":"Fatty Acid Metabolism"
},
{
"id":"LPLIPAL2E180",
"name":"Lysophospholipase L2 (2-acylglycerophosphoethanolamine, n-C18:0)",
"metabolites":{
"2agpe180_c":-1.0,
"g3pe_c":1.0,
"h2o_c":-1.0,
"h_c":1.0,
"ocdca_c":1.0
},
"lower_bound":0.0,
"upper_bound":1000.0,
"gene_reaction_rule":"(Rv0183 or Rv0215c or Rv0752c or Rv0873 or Rv2789c or Rv3274c) or (Rv3563 and Rv3564)",
"subsystem":"Fatty Acid Metabolism"
},
{
"id":"LYSt5r",
"name":"LYSt5r",
"metabolites":{
"lys__L_c":1.0,
"lys__L_e":-1.0
},
"lower_bound":-1000.0,
"upper_bound":1000.0,
"gene_reaction_rule":"Rv2320c",
"subsystem":"Transport"
},
{
"id":"L_LACD",
"name":"L LACD",
"metabolites":{
"ficytc_c":-2.0,
"focytc_c":2.0,
"lac__L_c":-1.0,
"pyr_c":1.0
},
"lower_bound":0.0,
"upper_bound":1000.0,
"gene_reaction_rule":"Rv1872c or Rv0694",
"subsystem":"Pyruvate Metabolism"
},
{
"id":"L_LACD2",
"name":"L-Lactate dehydrogenase (ubiquinone)",
"metabolites":{
"lac__L_c":-1.0,
"pyr_c":1.0,
"q8_c":-1.0,
"q8h2_c":1.0
},
"lower_bound":0.0,
"upper_bound":1000.0,
"gene_reaction_rule":"Rv1872c",
"subsystem":"Pyruvate Metabolism"
},
{
"id":"L_LACD3",
"name":"L-Lactate dehydrogenase (menaquinone)",
"metabolites":{
"lac__L_c":-1.0,
"mql8_c":1.0,
"mqn8_c":-1.0,
"pyr_c":1.0
},
"lower_bound":0.0,
"upper_bound":1000.0,
"gene_reaction_rule":"Rv1872c",
"subsystem":"Pyruvate Metabolism"
},
{
"id":"L_LACt2r",
"name":"L lactate reversible transport via proton symport",
"metabolites":{
"h_c":1.0,
"h_e":-1.0,
"lac__L_c":1.0,
"lac__L_e":-1.0
},
"lower_bound":-1000.0,
"upper_bound":1000.0,
"gene_reaction_rule":"Rv0191",
"subsystem":"Transport"
},
{
"id":"L_LACt3",
"name":"L LACt3",
"metabolites":{
"h_c":1.0,
"h_e":-1.0,
"lac__L_c":-1.0,
"lac__L_e":1.0
},
"lower_bound":0.0,
"upper_bound":1000.0,
"gene_reaction_rule":"Rv0191",
"subsystem":"Transport"
},
{
"id":"MALS",
"name":"malate synthase",
"metabolites":{
"accoa_c":-1.0,
"coa_c":1.0,
"glx_c":-1.0,
"h2o_c":-1.0,
"h_c":1.0,
"mal__L_c":1.0
},
"lower_bound":0.0,
"upper_bound":1000.0,
"gene_reaction_rule":"Rv1837c",
"subsystem":"Pyruvate Metabolism"
},
{
"id":"MALT",
"name":"alpha-glucosidase",
"metabolites":{
"glc__D_c":2.0,
"h2o_c":-1.0,
"malt_c":-1.0
},
"lower_bound":0.0,
"upper_bound":1000.0,
"gene_reaction_rule":"Rv2471",
"subsystem":"Alternate Carbon Metabolism"
},
{
"id":"MALTHPabc",
"name":"MALTHPabc",
"metabolites":{
"adp_c":1.0,
"atp_c":-1.0,
"h2o_c":-1.0,
"h_c":1.0,
"malthp_c":1.0,
"malthp_e":-1.0,
"pi_c":1.0
},
"lower_bound":0.0,
"upper_bound":1000.0,
"gene_reaction_rule":"Rv1236 and Rv1237 and Rv1238",
"subsystem":"Transport"
},
{
"id":"MALTabc",
"name":"maltose transport via ABC system",
"metabolites":{
"adp_c":1.0,
"atp_c":-1.0,
"h2o_c":-1.0,
"h_c":1.0,
"malt_c":1.0,
"malt_e":-1.0,
"pi_c":1.0
},
"lower_bound":0.0,
"upper_bound":1000.0,
"gene_reaction_rule":"(Rv2316 and Rv2317 and Rv2318) or (Rv1235 and Rv1236 and Rv1237 and Rv1238) or (Rv2038c and Rv2039c and Rv2040c and Rv2041c)",
"subsystem":"Transport"
},
{
"id":"MALt2r",
"name":"L malate reversible transport via proton symport",
"metabolites":{
"h_c":1.0,
"h_e":-1.0,
"mal__L_c":1.0,
"mal__L_e":-1.0
},
"lower_bound":-1000.0,
"upper_bound":1000.0,
"gene_reaction_rule":"Rv2443",
"subsystem":"Transport"
},
{
"id":"MAN1PT",
"name":"Mannose 1 phosphate guanylyltransferase",
"metabolites":{
"gdpmann_c":1.0,
"gtp_c":-1.0,
"h_c":-1.0,
"man1p_c":-1.0,
"ppi_c":1.0
},
"lower_bound":0.0,
"upper_bound":1000.0,
"gene_reaction_rule":"Rv3264c",
"subsystem":"Fructose and mannose metabolism"
},
{
"id":"MAN1PT2",
"name":"mannose-1-phosphate guanylyltransferase (GDP)",
"metabolites":{
"gdp_c":-1.0,
"gdpmann_c":1.0,
"h_c":-1.0,
"man1p_c":-1.0,
"pi_c":1.0
},
"lower_bound":0.0,
"upper_bound":1000.0,
"gene_reaction_rule":"Rv3264c",
"subsystem":"Fructose and mannose metabolism"
},
{
"id":"MAN6PI",
"name":"mannose-6-phosphate isomerase",
"metabolites":{
"f6p_c":1.0,
"man6p_c":-1.0
},
"lower_bound":-1000.0,
"upper_bound":1000.0,
"gene_reaction_rule":"Rv3255c",
"subsystem":"Fructose and mannose metabolism"
},
{
"id":"MANAT1",
"name":"MANAT1",
"metabolites":{
"Ac1PIM1_c":1.0,
"PIM1_c":-1.0,
"coa_c":1.0,
"pmtcoa_c":-1.0
},
"lower_bound":0.0,
"upper_bound":1000.0,
"gene_reaction_rule":"Rv2611c",
"subsystem":"Fatty Acid Metabolism"
},
{
"id":"MANAT2",
"name":"MANAT2",
"metabolites":{
"Ac1PIM2_c":1.0,
"PIM2_c":-1.0,
"coa_c":1.0,
"pmtcoa_c":-1.0
},
"lower_bound":0.0,
"upper_bound":1000.0,
"gene_reaction_rule":"Rv2611c",
"subsystem":"Fatty Acid Metabolism"
},
{
"id":"MANAT3",
"name":"MANAT3",
"metabolites":{
"Ac1PIM2_c":-1.0,
"Ac2PIM2_c":1.0,
"coa_c":1.0,
"pmtcoa_c":-1.0
},
"lower_bound":0.0,
"upper_bound":1000.0,
"gene_reaction_rule":"",
"subsystem":"Fatty Acid Metabolism"
},
{
"id":"MCBTS",
"name":"MCBTS",
"metabolites":{
"adp_c":1,
"atp_c":-1,
"bhb_c":-1,
"co2_c":1,
"coa_c":1,
"h2o_c":6.0,
"h_c":-2.0,
"lys__L_c":-2.0,
"mcbts_c":1,
"o2_c":-2.0,
"odecoa_c":-1,
"pi_c":1,
"salc_c":-1,
"thr__L_c":-1
},
"lower_bound":0,
"upper_bound":1000,
"gene_reaction_rule":"Rv2378c and Rv2379c and Rv2380c and Rv2381c and Rv2382c and Rv2383c and Rv2384",
"subsystem":"Membrane Metabolism"
},
{
"id":"MCBTS2",
"name":"MCBTS2",
"metabolites":{
"adp_c":1,
"atp_c":-1,
"bhb_c":-1,
"co2_c":1,
"coa_c":1,
"h2o_c":6.0,
"h_c":-2.0,
"lys__L_c":-2.0,
"mcbtt_c":1,
"o2_c":-2.0,
"odecoa_c":-1,
"pi_c":1,
"salc_c":-1,
"ser__L_c":-1
},
"lower_bound":0,
"upper_bound":1000,
"gene_reaction_rule":"Rv2378c and Rv2379c and Rv2380c and Rv2381c and Rv2382c and Rv2383c and Rv2384",
"subsystem":"Membrane Metabolism"
},
{
"id":"MCBTS3",
"name":"MCBTS3",
"metabolites":{
"adp_c":1.0,
"atp_c":-1.0,
"bhb_c":-1.0,
"cmcbtt_c":1.0,
"co2_c":1.0,
"coa_c":1.0,
"h2o_c":5.0,
"h_c":2.0,
"lys__L_c":-2.0,
"nadp_c":-2.0,
"nadph_c":2.0,
"o2_c":-3.5,
"occoa_c":-1.0,
"pi_c":1.0,
"salc_c":-1.0,
"ser__L_c":-1.0
},
"lower_bound":0.0,
"upper_bound":1000.0,
"gene_reaction_rule":"Rv2378c and Rv2379c and Rv2380c and Rv2381c and Rv2382c and Rv2383c and Rv2384",
"subsystem":"Membrane Metabolism"
},
{
"id":"MCD",
"name":"Malonyl-CoA Decarboxylase cytoplasmic",
"metabolites":{
"accoa_c":1.0,
"co2_c":1.0,
"h_c":-1.0,
"malcoa_c":-1.0
},
"lower_bound":0.0,
"upper_bound":1000.0,
"gene_reaction_rule":"Rv2247 and Rv3799c and Rv3280 and Rv3281 and Rv3285",
"subsystem":"Fatty Acid Metabolism"
},
{
"id":"MCOATA",
"name":"Malonyl-CoA-ACP transacylase",
"metabolites":{
"ACP_c":-1.0,
"coa_c":1.0,
"malACP_c":1.0,
"malcoa_c":-1.0
},
"lower_bound":-1000.0,
"upper_bound":1000.0,
"gene_reaction_rule":"Rv2243",
"subsystem":"Fatty Acid Metabolism"
},
{
"id":"MDFDH",
"name":"MDFDH",
"metabolites":{
"h_c":1.0,
"mshfald_c":-1.0,
"mshfaldox_c":1.0,
"nad_c":-1.0,
"nadh_c":1.0
},
"lower_bound":-1000.0,
"upper_bound":1000.0,
"gene_reaction_rule":"Rv2259",
"subsystem":"Sulfur metabolism"
},
{
"id":"MDH",
"name":"malate dehydrogenase",
"metabolites":{
"h_c":1.0,
"mal__L_c":-1.0,
"nad_c":-1.0,
"nadh_c":1.0,
"oaa_c":1.0
},
"lower_bound":-1000.0,
"upper_bound":1000.0,
"gene_reaction_rule":"Rv1240",
"subsystem":"Citric Acid Cycle"
},
{
"id":"ME1",
"name":"malic enzyme (NAD)",
"metabolites":{
"co2_c":1.0,
"mal__L_c":-1.0,
"nad_c":-1.0,
"nadh_c":1.0,
"pyr_c":1.0
},
"lower_bound":0.0,
"upper_bound":1000.0,
"gene_reaction_rule":"Rv2332",
"subsystem":"Pyruvate Metabolism"
},
{
"id":"MECDPDH",
"name":"MECDPDH",
"metabolites":{
"2mecdp_c":-1.0,
"h2mb4p_c":1.0,
"h2o_c":1.0,
"h_c":-1.0
},
"lower_bound":0.0,
"upper_bound":1000.0,
"gene_reaction_rule":"",
"subsystem":"Polyprenyl Metabolism"
},
{
"id":"MECDPS",
"name":"2-C-methyl-D-erythritol 2,4-cyclodiphosphate synthase",
"metabolites":{
"2mecdp_c":1.0,
"2p4c2me_c":-1.0,
"cmp_c":1.0
},
"lower_bound":0.0,
"upper_bound":1000.0,
"gene_reaction_rule":"Rv3581c",
"subsystem":"Polyprenyl Metabolism"
},
{
"id":"MEOHt2",
"name":"MEOHt2",
"metabolites":{
"meoh_c":1.0,
"meoh_e":-1.0
},
"lower_bound":-1000.0,
"upper_bound":1000.0,
"gene_reaction_rule":"",
"subsystem":"Transport"
},
{
"id":"MEPCT",
"name":"2-C-methyl-D-erythritol 4-phosphate cytidylyltransferase",
"metabolites":{
"2me4p_c":-1.0,
"4c2me_c":1.0,
"ctp_c":-1.0,
"h_c":-1.0,
"ppi_c":1.0
},
"lower_bound":0.0,
"upper_bound":1000.0,
"gene_reaction_rule":"Rv3582c",
"subsystem":"Polyprenyl Metabolism"
},
{
"id":"METAT",
"name":"methionine adenosyltransferase",
"metabolites":{
"amet_c":1.0,
"atp_c":-1.0,
"h2o_c":-1.0,
"met__L_c":-1.0,
"pi_c":1.0,
"ppi_c":1.0
},
"lower_bound":0.0,
"upper_bound":1000.0,
"gene_reaction_rule":"Rv1392",
"subsystem":"Cysteine and methionine metabolism"
},
{
"id":"METOX1s",
"name":"Methionine oxidation (spontaneous)",
"metabolites":{
"h2o2_c":-1.0,
"h2o_c":1.0,
"met__L_c":-1.0,
"metsox__S__L_c":1.0
},
"lower_bound":0.0,
"upper_bound":1000.0,
"gene_reaction_rule":"none",
"subsystem":"Cysteine and methionine metabolism"
},
{
"id":"METOX2s",
"name":"Methionine oxidation 2 (spontaneous)",
"metabolites":{
"h2o2_c":-1.0,
"h2o_c":1.0,
"met__L_c":-1.0,
"metsox__R__L_c":1.0
},
"lower_bound":0.0,
"upper_bound":1000.0,
"gene_reaction_rule":"none",
"subsystem":"Cysteine and methionine metabolism"
},
{
"id":"METS",
"name":"methionine synthase",
"metabolites":{
"5mthf_c":-1.0,
"h_c":1.0,
"hcys__L_c":-1.0,
"met__L_c":1.0,
"thf_c":1.0
},
"lower_bound":0.0,
"upper_bound":1000.0,
"gene_reaction_rule":"Rv2124c and Rv1133c",
"subsystem":"Cysteine and methionine metabolism"
},
{
"id":"METSOXR1",
"name":"L-methionine-S-oxide reductase",
"metabolites":{
"h2o_c":1.0,
"met__L_c":1.0,
"metsox__S__L_c":-1.0,
"trdox_c":1.0,
"trdrd_c":-1.0
},
"lower_bound":0.0,
"upper_bound":1000.0,
"gene_reaction_rule":"Rv0137c",
"subsystem":"Other Amino Acid Metabolism"
},
{
"id":"METSOXR2",
"name":"L-methionine-R-sulfoxide reductase",
"metabolites":{
"h2o_c":1.0,
"met__L_c":1.0,
"metsox__R__L_c":-1.0,
"trdox_c":1.0,
"trdrd_c":-1.0
},
"lower_bound":0.0,
"upper_bound":1000.0,
"gene_reaction_rule":"Rv2674",
"subsystem":"Other Amino Acid Metabolism"
},
{
"id":"METabc",
"name":"L-methionine transport via ABC system",
"metabolites":{
"adp_c":1.0,
"atp_c":-1.0,
"h2o_c":-1.0,
"h_c":1.0,
"met__L_c":1.0,
"met__L_e":-1.0,
"pi_c":1.0
},
"lower_bound":0.0,
"upper_bound":1000.0,
"gene_reaction_rule":"",
"subsystem":"Transport"
},
{
"id":"MGt5",
"name":"MGt5",
"metabolites":{
"mg2_c":-1.0,
"mg2_e":1.0
},
"lower_bound":-1000.0,
"upper_bound":1000.0,
"gene_reaction_rule":"Rv1239c",
"subsystem":"Transport"
},
{
"id":"MHPGLUT",
"name":"5-methyltetrahydropteroyltriglutamate-homocysteine S-methyltransferase",
"metabolites":{
"hcys__L_c":-1.0,
"hpglu_c":1.0,
"met__L_c":1.0,
"mhpglu_c":-1.0
},
"lower_bound":0.0,
"upper_bound":1000.0,
"gene_reaction_rule":"Rv1133c",
"subsystem":"Cysteine and methionine metabolism"
},
{
"id":"MI1PP",
"name":"Myo-inositol 1-phosphatase",
"metabolites":{
"h2o_c":-1.0,
"inost_c":1.0,
"mi1p__D_c":-1.0,
"pi_c":1.0
},
"lower_bound":0.0,
"upper_bound":1000.0,
"gene_reaction_rule":"Rv1604 or Rv2131c or Rv2701c",
"subsystem":"Inositol phosphate metabolism"
},
{
"id":"MI1PS",
"name":"Myo Inositol 1 phosphate synthase",
"metabolites":{
"g6p_c":-1.0,
"mi1p__D_c":1.0
},
"lower_bound":0.0,
"upper_bound":1000.0,
"gene_reaction_rule":"Rv0046c",
"subsystem":"Inositol phosphate metabolism"
},
{
"id":"MI3PP",
"name":"myo-inositol 3-phosphatase",
"metabolites":{
"h2o_c":-1.0,
"inost_c":1.0,
"mi3p__D_c":-1.0,
"pi_c":1.0
},
"lower_bound":0.0,
"upper_bound":1000.0,
"gene_reaction_rule":"Rv1604 or Rv2131c or Rv2701c",
"subsystem":"Inositol phosphate metabolism"
},
{
"id":"MMCD",
"name":"Methylmalonyl-CoA decarboxylase",
"metabolites":{
"co2_c":1.0,
"h_c":-1.0,
"mmcoa__S_c":-1.0,
"ppcoa_c":1.0
},
"lower_bound":0.0,
"upper_bound":1000.0,
"gene_reaction_rule":"Rv3799c",
"subsystem":"Fatty Acid Metabolism"
},
{
"id":"MME",
"name":"methylmalonyl-CoA epimerase",
"metabolites":{
"aqcobal_c":0.001,
"mmcoa__R_c":-1,
"mmcoa__S_c":1
},
"lower_bound":-1000,
"upper_bound":0,
"gene_reaction_rule":"Rv0855 or Rv1322A or Rv1143",
"subsystem":"Fatty Acid Metabolism"
},
{
"id":"MMM2r",
"name":"",
"metabolites":{
"aqcobal_c":-0.001,
"mmcoa__R_c":1,
"succoa_c":-1
},
"lower_bound":-1000,
"upper_bound":0,
"gene_reaction_rule":"Rv1492 and Rv1493",
"subsystem":"Fatty Acid Metabolism"
},
{
"id":"MMSAD1",
"name":"MMSAD1",
"metabolites":{
"2mop_c":-1.0,
"co2_c":1.0,
"coa_c":-1.0,
"nad_c":-1.0,
"nadh_c":1.0,
"ppcoa_c":1.0
},
"lower_bound":0.0,
"upper_bound":1000.0,
"gene_reaction_rule":"Rv0753c",
"subsystem":"Alternate Carbon Metabolism"
},
{
"id":"MMSAD2",
"name":"methylmalonate-semialdehyde dehydrogenase (propanol)",
"metabolites":{
"coa_c":-1.0,
"h_c":1.0,
"nad_c":-1.0,
"nadh_c":1.0,
"ppal_c":-1.0,
"ppcoa_c":1.0
},
"lower_bound":0.0,
"upper_bound":1000.0,
"gene_reaction_rule":"Rv3535c",
"subsystem":"Cholesterol degradation"
},
{
"id":"MN6PP",
"name":"Mannose 6-phosphate phosphatase",
"metabolites":{
"h2o_c":-1.0,
"man6p_c":-1.0,
"man_c":1.0,
"pi_c":1.0
},
"lower_bound":0.0,
"upper_bound":1000.0,
"gene_reaction_rule":"",
"subsystem":"Alternate Carbon Metabolism"
},
{
"id":"MNDNS1",
"name":"MNDNS1",
"metabolites":{
"dhna_c":-1.0,
"h2o_c":2.0,
"h_c":-3.0,
"mndn_c":1.0,
"nadp_c":2.0,
"nadph_c":-2.0
},
"lower_bound":0.0,
"upper_bound":1000.0,
"gene_reaction_rule":"",
"subsystem":"Oxidative Phosphorylation"
},
{
"id":"MNDNS2",
"name":"MNDNS2",
"metabolites":{
"dhna_c":-1.0,
"h2o_c":2.0,
"h_c":-3.0,
"mndn_c":1.0,
"nad_c":2.0,
"nadh_c":-2.0
},
"lower_bound":0.0,
"upper_bound":1000.0,
"gene_reaction_rule":"",
"subsystem":"Oxidative Phosphorylation"
},
{
"id":"MOHMT",
"name":"3-methyl-2-oxobutanoate hydroxymethyltransferase",
"metabolites":{
"2dhp_c":1.0,
"3mob_c":-1.0,
"h2o_c":-1.0,
"mlthf_c":-1.0,
"thf_c":1.0
},
"lower_bound":0.0,
"upper_bound":1000.0,
"gene_reaction_rule":"Rv2225",
"subsystem":"Pantothenate and CoA Metabolism"
},
{
"id":"MPML",
"name":"MPML",
"metabolites":{
"adp_c":1.0,
"atp_c":-1.0,
"h2o_c":-1.0,
"h_c":3.0,
"mg2_c":-1.0,
"mppp9_c":1.0,
"pi_c":1.0,
"ppp9_c":-1.0
},
"lower_bound":-1000.0,
"upper_bound":1000.0,
"gene_reaction_rule":"Rv2850c or Rv0958",
"subsystem":"Cofactor and Prosthetic Group Biosynthesis"
},
{
"id":"MSHAMID",
"name":"MSHAMID",
"metabolites":{
"acysbmn_c":1.0,
"bmnmsh_c":-1.0,
"h2o_c":-1.0,
"igam_c":1.0
},
"lower_bound":0.0,
"upper_bound":1000.0,
"gene_reaction_rule":"Rv1082",
"subsystem":"Sulfur metabolism"
},
{
"id":"MSHOXH",
"name":"MSHOXH",
"metabolites":{
"for_c":1.0,
"h2o_c":-1.0,
"h_c":1.0,
"msh_c":1.0,
"mshfaldox_c":-1.0
},
"lower_bound":0.0,
"upper_bound":1000.0,
"gene_reaction_rule":"",
"subsystem":"Redox Metabolism"
},
{
"id":"MSHS",
"name":"mycothiol synthase",
"metabolites":{
"accoa_c":-1.0,
"cigam_c":-1.0,
"coa_c":1.0,
"msh_c":1.0
},
"lower_bound":0.0,
"upper_bound":1000.0,
"gene_reaction_rule":"Rv0819",
"subsystem":"Sulfur metabolism"
},
{
"id":"MTAN",
"name":"methylthioadenosine nucleosidase",
"metabolites":{
"5mta_c":-1.0,
"5mtr_c":1.0,
"ade_c":1.0,
"h2o_c":-1.0
},
"lower_bound":0.0,
"upper_bound":1000.0,
"gene_reaction_rule":"Rv0091",
"subsystem":"Cysteine and methionine metabolism"
},
{
"id":"MTHFC",
"name":"methenyltetrahydrofolate cyclohydrolase",
"metabolites":{
"10fthf_c":1.0,
"h2o_c":-1.0,
"h_c":1.0,
"methf_c":-1.0
},
"lower_bound":-1000.0,
"upper_bound":1000.0,
"gene_reaction_rule":"Rv3356c",
"subsystem":"Folate Metabolism"
},
{
"id":"MTHFD",
"name":"methylenetetrahydrofolate dehydrogenase (NADP)",
"metabolites":{
"methf_c":1.0,
"mlthf_c":-1.0,
"nadp_c":-1.0,
"nadph_c":1.0
},
"lower_bound":-1000.0,
"upper_bound":1000.0,
"gene_reaction_rule":"Rv3356c",
"subsystem":"Folate Metabolism"
},
{
"id":"MTHFR2",
"name":"5,10-methylenetetrahydrofolate reductase (NADH)",
"metabolites":{
"5mthf_c":1.0,
"h_c":-2.0,
"mlthf_c":-1.0,
"nad_c":1.0,
"nadh_c":-1.0
},
"lower_bound":0.0,
"upper_bound":1000.0,
"gene_reaction_rule":"",
"subsystem":"Folate Metabolism"
},
{
"id":"MTI",
"name":"maltose trehalose isomerase",
"metabolites":{
"malt_c":1.0,
"tre_c":-1.0
},
"lower_bound":-1000.0,
"upper_bound":1000.0,
"gene_reaction_rule":"Rv0126",
"subsystem":"Alternate Carbon Metabolism"
},
{
"id":"MYC1CYC1",
"name":"MYC1CYC1",
"metabolites":{
"ahcys_c":1.0,
"amet_c":-1.0,
"h_c":1.0,
"meroacidACP_c":-1.0,
"meroacidcyc1ACP_c":1.0
},
"lower_bound":0.0,
"upper_bound":1000.0,
"gene_reaction_rule":"Rv0470c",
"subsystem":"Mycolic Acid Biosynthesis"
},
{
"id":"MYC1CYC2",
"name":"MYC1CYC2",
"metabolites":{
"ahcys_c":1.0,
"amet_c":-1.0,
"h_c":1.0,
"mmeroacidACP_c":-1.0,
"mmeroacidcyc1ACP_c":1.0
},
"lower_bound":0.0,
"upper_bound":1000.0,
"gene_reaction_rule":"Rv0470c",
"subsystem":"Mycolic Acid Biosynthesis"
},
{
"id":"MYC1CYC3",
"name":"MYC1CYC3",
"metabolites":{
"ahcys_c":1.0,
"amet_c":-1.0,
"h_c":1.0,
"kmeroacidACP_c":-1.0,
"kmeroacidcyc1ACP_c":1.0
},
"lower_bound":0.0,
"upper_bound":1000.0,
"gene_reaction_rule":"Rv0470c",
"subsystem":"Mycolic Acid Biosynthesis"
},
{
"id":"MYC1CYC4",
"name":"MYC1CYC4",
"metabolites":{
"ahcys_c":1.0,
"amet_c":-1.0,
"h_c":1.0,
"mmmeroacidACP_c":-1.0,
"mmmeroacidcyc1ACP_c":1.0
},
"lower_bound":0.0,
"upper_bound":1000.0,
"gene_reaction_rule":"Rv0503c or Rv0644c",
"subsystem":"Mycolic Acid Biosynthesis"
},
{
"id":"MYC1CYC5",
"name":"Mycolic Acid Cyclopropanation",
"metabolites":{
"ahcys_c":1.0,
"amet_c":-1.0,
"h_c":1.0,
"mkmeroacidACP_c":-1.0,
"mkmeroacidcyc1ACP_c":1.0
},
"lower_bound":0.0,
"upper_bound":1000.0,
"gene_reaction_rule":"Rv0644c",
"subsystem":"Mycolic Acid Biosynthesis"
},
{
"id":"MYC1M1",
"name":"MYC1M1",
"metabolites":{
"ahcys_c":1.0,
"amet_c":-1.0,
"h2o_c":-1.0,
"h_c":1.0,
"mmeroacidACP_c":-1.0,
"mmmeroacidACP_c":1.0
},
"lower_bound":0.0,
"upper_bound":1000.0,
"gene_reaction_rule":"Rv0644c or Rv0642c or Rv0645c or Rv0503c",
"subsystem":"Mycolic Acid Biosynthesis"
},
{
"id":"MYC1M2",
"name":"MYC1M2",
"metabolites":{
"ahcys_c":1.0,
"amet_c":-1.0,
"h2o_c":-1.0,
"h_c":1.0,
"kmeroacidACP_c":-1.0,
"mkmeroacidACP_c":1.0
},
"lower_bound":0.0,
"upper_bound":1000.0,
"gene_reaction_rule":"Rv0644c or Rv0642c or Rv0503c or Rv0645c",
"subsystem":"Mycolic Acid Biosynthesis"
},
{
"id":"MYC2CYC1",
"name":"MYC2CYC1",
"metabolites":{
"ahcys_c":1.0,
"amet_c":-1.0,
"h_c":1.0,
"meroacidcyc1ACP_c":-1.0,
"meroacidcyc2ACP_c":1.0
},
"lower_bound":0.0,
"upper_bound":1000.0,
"gene_reaction_rule":"Rv0644c",
"subsystem":"Mycolic Acid Biosynthesis"
},
{
"id":"MYC2CYC2",
"name":"MYC2CYC2",
"metabolites":{
"ahcys_c":1.0,
"amet_c":-1.0,
"h_c":1.0,
"mmeroacidcyc1ACP_c":-1.0,
"mmeroacidcyc2ACP_c":1.0
},
"lower_bound":0.0,
"upper_bound":1000.0,
"gene_reaction_rule":"Rv0644c",
"subsystem":"Mycolic Acid Biosynthesis"
},
{
"id":"MYC2CYC3",
"name":"MYC2CYC3",
"metabolites":{
"ahcys_c":1.0,
"amet_c":-1.0,
"h_c":1.0,
"kmeroacidcyc1ACP_c":-1.0,
"kmeroacidcyc2ACP_c":1.0
},
"lower_bound":0.0,
"upper_bound":1000.0,
"gene_reaction_rule":"Rv0644c",
"subsystem":"Mycolic Acid Biosynthesis"
},
{
"id":"MYCON1",
"name":"Mycolic Acid Condensation",
"metabolites":{
"amp_c":1.0,
"chexccoa_c":-1.0,
"co2_c":1.0,
"coa_c":1.0,
"h2o_c":-2.0,
"h_c":2.0,
"meroacidcyc2AMP_c":-1.0,
"mycolate_c":1.0
},
"lower_bound":0.0,
"upper_bound":1000.0,
"gene_reaction_rule":"Rv3800c",
"subsystem":"Mycolic Acid Biosynthesis"
},
{
"id":"MYCON2",
"name":"MYCON2",
"metabolites":{
"amp_c":1.0,
"chexccoa_c":-1.0,
"co2_c":1.0,
"coa_c":1.0,
"h2o_c":-2.0,
"h_c":2.0,
"mmeroacidcyc2AMP_c":-1.0,
"mmycolate_c":1.0
},
"lower_bound":0.0,
"upper_bound":1000.0,
"gene_reaction_rule":"Rv3800c",
"subsystem":"Mycolic Acid Biosynthesis"
},
{
"id":"MYCON3",
"name":"MYCON3",
"metabolites":{
"amp_c":1.0,
"chexccoa_c":-1.0,
"co2_c":1.0,
"coa_c":1.0,
"h2o_c":-2.0,
"h_c":2.0,
"kmeroacidcyc2AMP_c":-1.0,
"kmycolate_c":1.0
},
"lower_bound":0.0,
"upper_bound":1000.0,
"gene_reaction_rule":"Rv3800c",
"subsystem":"Mycolic Acid Biosynthesis"
},
{
"id":"MYCON4",
"name":"MYCON4",
"metabolites":{
"amp_c":1.0,
"chexccoa_c":-1.0,
"co2_c":1.0,
"coa_c":1.0,
"h2o_c":-2.0,
"h_c":2.0,
"mmmeroacidcyc1AMP_c":-1.0,
"mmmycolate_c":1.0
},
"lower_bound":0.0,
"upper_bound":1000.0,
"gene_reaction_rule":"Rv3800c",
"subsystem":"Mycolic Acid Biosynthesis"
},
{
"id":"MYCON5",
"name":"Mycolic Acid Condensation",
"metabolites":{
"amp_c":1.0,
"chexccoa_c":-1.0,
"co2_c":1.0,
"coa_c":1.0,
"h2o_c":-2.0,
"h_c":2.0,
"mkmeroacidcyc1AMP_c":-1.0,
"mkmycolate_c":1.0
},
"lower_bound":0.0,
"upper_bound":1000.0,
"gene_reaction_rule":"Rv3800c",
"subsystem":"Mycolic Acid Biosynthesis"
},
{
"id":"MYCSacp50",
"name":"MYCSacp50",
"metabolites":{
"ACP_c":11.0,
"co2_c":12.0,
"h2o_c":13.0,
"h_c":-33.0,
"hexc_c":-1.0,
"malACP_c":-12.0,
"meroacidACP_c":1.0,
"nadp_c":24.0,
"nadph_c":-24.0
},
"lower_bound":0.0,
"upper_bound":1000.0,
"gene_reaction_rule":"(Rv1483 and Rv2245 and Rv2246) or (Rv0098 and Rv2245 and Rv2246)",
"subsystem":"Mycolic Acid Biosynthesis"
},
{
"id":"MYCSacp56",
"name":"MYCSacp56",
"metabolites":{
"ACP_c":14.0,
"co2_c":15.0,
"h2o_c":16.0,
"h_c":-42.0,
"hexc_c":-1.0,
"malACP_c":-15.0,
"mmeroacidACP_c":1.0,
"nadp_c":30.0,
"nadph_c":-30.0
},
"lower_bound":0.0,
"upper_bound":1000.0,
"gene_reaction_rule":"(Rv1483 and Rv2245 and Rv2246) or (Rv0098 and Rv2245 and Rv2246)",
"subsystem":"Mycolic Acid Biosynthesis"
},
{
"id":"MYCSacp58",
"name":"MYCSacp58",
"metabolites":{
"ACP_c":15.0,
"co2_c":16.0,
"h2o_c":17.0,
"h_c":-47.0,
"hexc_c":-1.0,
"kmeroacidACP_c":1.0,
"malACP_c":-16.0,
"nadp_c":30.0,
"nadph_c":-30.0
},
"lower_bound":0.0,
"upper_bound":1000.0,
"gene_reaction_rule":"(Rv1483 and Rv2245 and Rv2246) or (Rv0098 and Rv2245 and Rv2246)",
"subsystem":"Mycolic Acid Biosynthesis"
},
{
"id":"MYCTR",
"name":"MYCTR",
"metabolites":{
"h_c":1.0,
"msh_c":-2.0,
"mssg_c":1.0,
"nadp_c":-1.0,
"nadph_c":1.0
},
"lower_bound":-1000.0,
"upper_bound":1000.0,
"gene_reaction_rule":"Rv2855",
"subsystem":"Redox Metabolism"
},
{
"id":"MYCTR2",
"name":"MYCTR2",
"metabolites":{
"gthox_c":-1.0,
"gthrd_c":2.0,
"msh_c":-2.0,
"mssg_c":1.0
},
"lower_bound":0,
"upper_bound":1000.0,
"gene_reaction_rule":"Rv2855",
"subsystem":"Redox Metabolism"
},
{
"id":"NADH10",
"name":"NADH dehydrogenase (menaquinone-8 & 0 protons)",
"metabolites":{
"h_c":-1.0,
"mql8_c":1.0,
"mqn8_c":-1.0,
"nad_c":1.0,
"nadh_c":-1.0
},
"lower_bound":0.0,
"upper_bound":1000.0,
"gene_reaction_rule":"Rv0082 and Rv3145 and Rv3146 and Rv3147 and Rv3148 and Rv3149 and Rv3150 and Rv3151 and Rv3152 and Rv3153 and Rv3154 and Rv3155 and Rv3156 and Rv3157 and Rv3158",
"subsystem":"Oxidative Phosphorylation"
},
{
"id":"NADH2r",
"name":"NADH2r",
"metabolites":{
"h_c":-1.0,
"nad_c":1.0,
"nadh_c":-1.0,
"q_c":-1.0,
"qh2_c":1.0
},
"lower_bound":-1000.0,
"upper_bound":1000.0,
"gene_reaction_rule":"Rv0082 and Rv3145 and Rv3146 and Rv3147 and Rv3148 and Rv3149 and Rv3150 and Rv3151 and Rv3152 and Rv3153 and Rv3154 and Rv3155 and Rv3156 and Rv3157 and Rv3158",
"subsystem":"Oxidative Phosphorylation"
},
{
"id":"NADH5",
"name":"NADH dehydrogenase (ubiquinone-8 )",
"metabolites":{
"h_c":-1.0,
"nad_c":1.0,
"nadh_c":-1.0,
"q8_c":-1.0,
"q8h2_c":1.0
},
"lower_bound":0.0,
"upper_bound":1000.0,
"gene_reaction_rule":"Rv0392c or Rv1854c",
"subsystem":"Oxidative Phosphorylation"
},
{
"id":"NADH9",
"name":"NADH dehydrogenase (demethylmenaquinone-8 & 0 protons)",
"metabolites":{
"2dmmq8_c":-1.0,
"2dmmql8_c":1.0,
"h_c":-1.0,
"nad_c":1.0,
"nadh_c":-1.0
},
"lower_bound":0.0,
"upper_bound":1000.0,
"gene_reaction_rule":"Rv0082 and Rv3145 and Rv3146 and Rv3147 and Rv3148 and Rv3149 and Rv3150 and Rv3151 and Rv3152 and Rv3153 and Rv3154 and Rv3155 and Rv3156 and Rv3157 and Rv3158",
"subsystem":"Oxidative Phosphorylation"
},
{
"id":"NADK",
"name":"NAD kinase",
"metabolites":{
"adp_c":1.0,
"atp_c":-1.0,
"h_c":1.0,
"nad_c":-1.0,
"nadp_c":1.0
},
"lower_bound":0.0,
"upper_bound":1000.0,
"gene_reaction_rule":"Rv1695",
"subsystem":"Pantothenate and CoA Metabolism"
},
{
"id":"NADS2",
"name":"NAD synthase (glutamine-hydrolysing)",
"metabolites":{
"amp_c":1.0,
"atp_c":-1.0,
"dnad_c":-1.0,
"gln__L_c":-1.0,
"glu__L_c":1.0,
"h2o_c":-1.0,
"h_c":1.0,
"nad_c":1.0,
"ppi_c":1.0
},
"lower_bound":0.0,
"upper_bound":1000.0,
"gene_reaction_rule":"Rv2438c",
"subsystem":"Alanine, Aspartate, and Glutamate Metabolism"
},
{
"id":"NADTRHD",
"name":"NAD transhydrogenase",
"metabolites":{
"nad_c":-1.0,
"nadh_c":1.0,
"nadp_c":1.0,
"nadph_c":-1.0
},
"lower_bound":0.0,
"upper_bound":1000.0,
"gene_reaction_rule":"Rv2713 or (Rv0155 and Rv0156 and Rv0157)",
"subsystem":"Cofactor and Prosthetic Group Biosynthesis"
},
{
"id":"NAKtr",
"name":"NAKtr",
"metabolites":{
"k_c":-1.0,
"k_e":1.0,
"na1_c":1.0,
"na1_e":-1.0
},
"lower_bound":0,
"upper_bound":1000.0,
"gene_reaction_rule":"Rv3236c",
"subsystem":"Transport"
},
{
"id":"NAPRTr",
"name":"",
"metabolites":{
"h_c":-1.0,
"nac_c":-1.0,
"nicrnt_c":1.0,
"ppi_c":1.0,
"prpp_c":-1.0
},
"lower_bound":-1000.0,
"upper_bound":1000.0,
"gene_reaction_rule":"Rv0573c or Rv1330c",
"subsystem":"Pantothenate and CoA Metabolism"
},
{
"id":"NARK",
"name":"nark",
"metabolites":{
"no2_c":-1.0,
"no2_e":1.0
},
"lower_bound":0.0,
"upper_bound":1000.0,
"gene_reaction_rule":"(Rv1737c and Rv2329c and Rv0261c) or Rv0267",
"subsystem":"Transport"
},
{
"id":"NAt3_1",
"name":"Sodium proton antiporter  HNA is 11 ",
"metabolites":{
"na1_c":-1,
"na1_e":1
},
"lower_bound":-1000,
"upper_bound":1000,
"gene_reaction_rule":"Rv2287",
"subsystem":"Transport"
},
{
"id":"NDPK1",
"name":"nucleoside-diphosphate kinase (ATP:GDP)",
"metabolites":{
"adp_c":1.0,
"atp_c":-1.0,
"gdp_c":-1.0,
"gtp_c":1.0
},
"lower_bound":-1000.0,
"upper_bound":1000.0,
"gene_reaction_rule":"Rv2445c",
"subsystem":"Purine and Pyrimidine Biosynthesis"
},
{
"id":"NDPK2",
"name":"nucleoside-diphosphate kinase (ATP:UDP)",
"metabolites":{
"adp_c":1.0,
"atp_c":-1.0,
"udp_c":-1.0,
"utp_c":1.0
},
"lower_bound":-1000.0,
"upper_bound":1000.0,
"gene_reaction_rule":"Rv2445c",
"subsystem":"Purine and Pyrimidine Biosynthesis"
},
{
"id":"NDPK3",
"name":"nucleoside-diphosphate kinase (ATP:CDP)",
"metabolites":{
"adp_c":1.0,
"atp_c":-1.0,
"cdp_c":-1.0,
"ctp_c":1.0
},
"lower_bound":-1000.0,
"upper_bound":1000.0,
"gene_reaction_rule":"Rv2445c",
"subsystem":"Purine and Pyrimidine Biosynthesis"
},
{
"id":"NDPK4",
"name":"nucleoside-diphosphate kinase (ATP:dTDP)",
"metabolites":{
"adp_c":1.0,
"atp_c":-1.0,
"dtdp_c":-1.0,
"dttp_c":1.0
},
"lower_bound":-1000.0,
"upper_bound":1000.0,
"gene_reaction_rule":"Rv2445c",
"subsystem":"Purine and Pyrimidine Biosynthesis"
},
{
"id":"NDPK5",
"name":"nucleoside-diphosphate kinase (ATP:dGDP)",
"metabolites":{
"adp_c":1.0,
"atp_c":-1.0,
"dgdp_c":-1.0,
"dgtp_c":1.0
},
"lower_bound":-1000.0,
"upper_bound":1000.0,
"gene_reaction_rule":"Rv2445c",
"subsystem":"Purine and Pyrimidine Biosynthesis"
},
{
"id":"NDPK6",
"name":"nucleoside-diphosphate kinase (ATP:dUDP)",
"metabolites":{
"adp_c":1.0,
"atp_c":-1.0,
"dudp_c":-1.0,
"dutp_c":1.0
},
"lower_bound":-1000.0,
"upper_bound":1000.0,
"gene_reaction_rule":"Rv2445c",
"subsystem":"Purine and Pyrimidine Biosynthesis"
},
{
"id":"NDPK7",
"name":"nucleoside-diphosphate kinase (ATP:dCDP)",
"metabolites":{
"adp_c":1.0,
"atp_c":-1.0,
"dcdp_c":-1.0,
"dctp_c":1.0
},
"lower_bound":-1000.0,
"upper_bound":1000.0,
"gene_reaction_rule":"Rv2445c",
"subsystem":"Purine and Pyrimidine Biosynthesis"
},
{
"id":"NDPK8",
"name":"nucleoside-diphosphate kinase (ATP:dADP)",
"metabolites":{
"adp_c":1.0,
"atp_c":-1.0,
"dadp_c":-1.0,
"datp_c":1.0
},
"lower_bound":-1000.0,
"upper_bound":1000.0,
"gene_reaction_rule":"Rv2445c",
"subsystem":"Purine and Pyrimidine Biosynthesis"
},
{
"id":"NH4OHDs",
"name":"NH4OH dissociation",
"metabolites":{
"h2o_c":1.0,
"h_c":-1.0,
"nh4_c":1.0,
"nh4oh_c":-1.0
},
"lower_bound":-1000.0,
"upper_bound":1000.0,
"gene_reaction_rule":"",
"subsystem":"Other Amino Acid Metabolism"
},
{
"id":"NH4t",
"name":"Ammonia reversible transport",
"metabolites":{
"nh4_c":1.0,
"nh4_e":-1.0
},
"lower_bound":-1000.0,
"upper_bound":1000.0,
"gene_reaction_rule":"Rv2920c",
"subsystem":"Transport"
},
{
"id":"NNAM",
"name":"Nicotinamidase",
"metabolites":{
"h2o_c":-1.0,
"nac_c":1.0,
"ncam_c":-1.0,
"nh4_c":1.0
},
"lower_bound":-1000,
"upper_bound":1000.0,
"gene_reaction_rule":"Rv2043c",
"subsystem":"Pantothenate and CoA Metabolism"
},
{
"id":"NNAT",
"name":"",
"metabolites":{
"atp_c":-1.0,
"dnad_c":1.0,
"h_c":-1.0,
"nicrnt_c":-1.0,
"ppi_c":1.0
},
"lower_bound":0.0,
"upper_bound":1000.0,
"gene_reaction_rule":"Rv2421c",
"subsystem":"Pantothenate and CoA Metabolism"
},
{
"id":"NNDMBRT",
"name":"Nicotinate-nucleotide dimethylbenzimidazole phosphoribosyltransferase",
"metabolites":{
"5prdmbz_c":1.0,
"dmbzid_c":-1.0,
"h_c":1.0,
"nac_c":1.0,
"nicrnt_c":-1.0
},
"lower_bound":0.0,
"upper_bound":1000.0,
"gene_reaction_rule":"Rv2207",
"subsystem":"Riboflavin Metabolism"
},
{
"id":"NNDPR",
"name":"nicotinate-nucleotide diphosphorylase (carboxylating)",
"metabolites":{
"co2_c":1.0,
"h_c":-2.0,
"nicrnt_c":1.0,
"ppi_c":1.0,
"prpp_c":-1.0,
"quln_c":-1.0
},
"lower_bound":0.0,
"upper_bound":1000.0,
"gene_reaction_rule":"Rv1596",
"subsystem":"Pantothenate and CoA Metabolism"
},
{
"id":"NO",
"name":"NO",
"metabolites":{
"no3_c":1.0,
"no_c":-1.0,
"o2s_c":-1.0
},
"lower_bound":0.0,
"upper_bound":1000.0,
"gene_reaction_rule":"none",
"subsystem":"Redox Metabolism"
},
{
"id":"NO3R1",
"name":"Nitrate reductase (Ubiquinol-8)",
"metabolites":{
"h2o_c":1.0,
"h_c":-2.0,
"h_e":2.0,
"no2_c":1.0,
"no3_c":-1.0,
"q8_c":1.0,
"q8h2_c":-1.0
},
"lower_bound":0.0,
"upper_bound":1000.0,
"gene_reaction_rule":"(Rv1161 and Rv1162 and Rv1164 and Rv1163) or Rv1736c",
"subsystem":"Cofactor and Prosthetic Group Biosynthesis"
},
{
"id":"NO3R2",
"name":"Nitrate reductase (Menaquinol-8)",
"metabolites":{
"h2o_c":1.0,
"h_c":-2.0,
"h_e":2.0,
"mql8_c":-1.0,
"mqn8_c":1.0,
"no2_c":1.0,
"no3_c":-1.0
},
"lower_bound":0.0,
"upper_bound":1000.0,
"gene_reaction_rule":"Rv1161 and Rv1162 and Rv1163 and Rv1164 and Rv1736c",
"subsystem":"Cofactor and Prosthetic Group Biosynthesis"
},
{
"id":"NOt",
"name":"NO transport (diffusion)",
"metabolites":{
"no_c":1.0,
"no_e":-1.0
},
"lower_bound":-1000.0,
"upper_bound":1000.0,
"gene_reaction_rule":"",
"subsystem":"Transport"
},
{
"id":"NPHS",
"name":"naphthoate synthase",
"metabolites":{
"coa_c":1.0,
"dhna_c":1.0,
"sbzcoa_c":-1.0
},
"lower_bound":0.0,
"upper_bound":1000.0,
"gene_reaction_rule":"Rv0548c",
"subsystem":"Cofactor and Prosthetic Group Biosynthesis"
},
{
"id":"NTD1",
"name":"5'-nucleotidase (dUMP)",
"metabolites":{
"dump_c":-1.0,
"duri_c":1.0,
"h2o_c":-1.0,
"pi_c":1.0
},
"lower_bound":0.0,
"upper_bound":1000.0,
"gene_reaction_rule":"",
"subsystem":"Purine and Pyrimidine Biosynthesis"
},
{
"id":"NTD10",
"name":"5'-nucleotidase (XMP)",
"metabolites":{
"h2o_c":-1.0,
"pi_c":1.0,
"xmp_c":-1.0,
"xtsn_c":1.0
},
"lower_bound":0.0,
"upper_bound":1000.0,
"gene_reaction_rule":"",
"subsystem":"Nucleotide Salvage Pathway"
},
{
"id":"NTD11",
"name":"5'-nucleotidase (IMP)",
"metabolites":{
"h2o_c":-1.0,
"imp_c":-1.0,
"ins_c":1.0,
"pi_c":1.0
},
"lower_bound":0.0,
"upper_bound":1000.0,
"gene_reaction_rule":"",
"subsystem":"Nucleotide Salvage Pathway"
},
{
"id":"NTD2",
"name":"5'-nucleotidase (UMP)",
"metabolites":{
"h2o_c":-1.0,
"pi_c":1.0,
"ump_c":-1.0,
"uri_c":1.0
},
"lower_bound":0.0,
"upper_bound":1000.0,
"gene_reaction_rule":"",
"subsystem":"Purine and Pyrimidine Biosynthesis"
},
{
"id":"NTD3",
"name":"5'-nucleotidase (dCMP)",
"metabolites":{
"dcmp_c":-1.0,
"dcyt_c":1.0,
"h2o_c":-1.0,
"pi_c":1.0
},
"lower_bound":0.0,
"upper_bound":1000.0,
"gene_reaction_rule":"",
"subsystem":"Nucleotide Salvage Pathway"
},
{
"id":"NTD4",
"name":"5'-nucleotidase (CMP)",
"metabolites":{
"cmp_c":-1.0,
"cytd_c":1.0,
"h2o_c":-1.0,
"pi_c":1.0
},
"lower_bound":0.0,
"upper_bound":1000.0,
"gene_reaction_rule":"",
"subsystem":"Purine and Pyrimidine Biosynthesis"
},
{
"id":"NTD5",
"name":"5'-nucleotidase (dTMP)",
"metabolites":{
"dtmp_c":-1.0,
"h2o_c":-1.0,
"pi_c":1.0,
"thymd_c":1.0
},
"lower_bound":0.0,
"upper_bound":1000.0,
"gene_reaction_rule":"",
"subsystem":"Nucleotide Salvage Pathway"
},
{
"id":"NTD6",
"name":"5'-nucleotidase (dAMP)",
"metabolites":{
"dad__2_c":1.0,
"damp_c":-1.0,
"h2o_c":-1.0,
"pi_c":1.0
},
"lower_bound":0.0,
"upper_bound":1000.0,
"gene_reaction_rule":"",
"subsystem":"Nucleotide Salvage Pathway"
},
{
"id":"NTD7",
"name":"5'-nucleotidase (AMP)",
"metabolites":{
"adn_c":1.0,
"amp_c":-1.0,
"h2o_c":-1.0,
"pi_c":1.0
},
"lower_bound":0.0,
"upper_bound":1000.0,
"gene_reaction_rule":"",
"subsystem":"Nucleotide Salvage Pathway"
},
{
"id":"NTD8",
"name":"5'-nucleotidase (dGMP)",
"metabolites":{
"dgmp_c":-1.0,
"dgsn_c":1.0,
"h2o_c":-1.0,
"pi_c":1.0
},
"lower_bound":0.0,
"upper_bound":1000.0,
"gene_reaction_rule":"",
"subsystem":"Nucleotide Salvage Pathway"
},
{
"id":"NTD9",
"name":"5'-nucleotidase (GMP)",
"metabolites":{
"gmp_c":-1.0,
"gsn_c":1.0,
"h2o_c":-1.0,
"pi_c":1.0
},
"lower_bound":0.0,
"upper_bound":1000.0,
"gene_reaction_rule":"",
"subsystem":"Nucleotide Salvage Pathway"
},
{
"id":"NTPP2",
"name":"Nucleoside triphosphate pyrophosphorylase (gtp)",
"metabolites":{
"gmp_c":1.0,
"gtp_c":-1.0,
"h2o_c":-1.0,
"h_c":1.0,
"ppi_c":1.0
},
"lower_bound":0.0,
"upper_bound":1000.0,
"gene_reaction_rule":"",
"subsystem":"Nucleotide Salvage Pathway"
},
{
"id":"NTPP3",
"name":"Nucleoside triphosphate pyrophosphorylase (dctp)",
"metabolites":{
"dcmp_c":1.0,
"dctp_c":-1.0,
"h2o_c":-1.0,
"h_c":1.0,
"ppi_c":1.0
},
"lower_bound":0.0,
"upper_bound":1000.0,
"gene_reaction_rule":"",
"subsystem":"Nucleotide Salvage Pathway"
},
{
"id":"NTPP4",
"name":"Nucleoside triphosphate pyrophosphorylase (ctp)",
"metabolites":{
"cmp_c":1.0,
"ctp_c":-1.0,
"h2o_c":-1.0,
"h_c":1.0,
"ppi_c":1.0
},
"lower_bound":0.0,
"upper_bound":1000.0,
"gene_reaction_rule":"Rv1160",
"subsystem":"Purine and Pyrimidine Biosynthesis"
},
{
"id":"NTPP5",
"name":"Nucleoside triphosphate pyrophosphorylase (datp)",
"metabolites":{
"damp_c":1.0,
"datp_c":-1.0,
"h2o_c":-1.0,
"h_c":1.0,
"ppi_c":1.0
},
"lower_bound":0.0,
"upper_bound":1000.0,
"gene_reaction_rule":"",
"subsystem":"Nucleotide Salvage Pathway"
},
{
"id":"NTPP7",
"name":"Nucleoside triphosphate pyrophosphorylase (dttp)",
"metabolites":{
"dtmp_c":1.0,
"dttp_c":-1.0,
"h2o_c":-1.0,
"h_c":1.0,
"ppi_c":1.0
},
"lower_bound":0.0,
"upper_bound":1000.0,
"gene_reaction_rule":"",
"subsystem":"Nucleotide Salvage Pathway"
},
{
"id":"NTPP8",
"name":"Nucleoside triphosphate pyrophosphorylase (utp)",
"metabolites":{
"h2o_c":-1.0,
"h_c":1.0,
"ppi_c":1.0,
"ump_c":1.0,
"utp_c":-1.0
},
"lower_bound":0.0,
"upper_bound":1000.0,
"gene_reaction_rule":"",
"subsystem":"Nucleotide Salvage Pathway"
},
{
"id":"NTPTP1",
"name":"Nucleoside triphosphate tripolyhydrolase",
"metabolites":{
"dgsn_c":1.0,
"dgtp_c":-1.0,
"h2o_c":-1.0,
"pppi_c":1.0
},
"lower_bound":0.0,
"upper_bound":1000.0,
"gene_reaction_rule":"Rv2344c",
"subsystem":"Purine and Pyrimidine Biosynthesis"
},
{
"id":"NTPTP2",
"name":"Nucleoside triphosphate tripolyhydrolase",
"metabolites":{
"gsn_c":1.0,
"gtp_c":-1.0,
"h2o_c":-1.0,
"pppi_c":1.0
},
"lower_bound":0.0,
"upper_bound":1000.0,
"gene_reaction_rule":"Rv2344c",
"subsystem":"Purine and Pyrimidine Biosynthesis"
},
{
"id":"NTRIR2x",
"name":"Nitrite Reductase (NADH)",
"metabolites":{
"h2o_c":2.0,
"h_c":-5.0,
"nad_c":3.0,
"nadh_c":-3.0,
"nh4_c":1.0,
"no2_c":-1.0
},
"lower_bound":0.0,
"upper_bound":1000.0,
"gene_reaction_rule":"Rv0252 and Rv0253",
"subsystem":"Redox Metabolism"
},
{
"id":"NTRIRx",
"name":"nitrite reductase (NADH)",
"metabolites":{
"h2o_c":1.0,
"h_c":-4.0,
"nad_c":3.0,
"nadh_c":-3.0,
"nh4oh_c":1.0,
"no2_c":-1.0
},
"lower_bound":0.0,
"upper_bound":1000.0,
"gene_reaction_rule":"Rv0252 and Rv0253",
"subsystem":"Cofactor and Prosthetic Group Biosynthesis"
},
{
"id":"NTRIRy",
"name":"nitrite reductase (NADPH)",
"metabolites":{
"h2o_c":1.0,
"h_c":-4.0,
"nadp_c":3.0,
"nadph_c":-3.0,
"nh4oh_c":1.0,
"no2_c":-1.0
},
"lower_bound":0.0,
"upper_bound":1000.0,
"gene_reaction_rule":"Rv0252 and Rv0253",
"subsystem":"Redox Metabolism"
},
{
"id":"O16RHAT",
"name":"rhamnosyltransferase (LPS O16 antigen biosynthesis)",
"metabolites":{
"dtdp_c":1.0,
"dtdprmn_c":-1.0,
"h_c":1.0,
"ragund_c":1.0,
"unaga_c":-1.0
},
"lower_bound":0.0,
"upper_bound":1000.0,
"gene_reaction_rule":"Rv3265c and Rv1525",
"subsystem":"Arabinogalactan biosynthesis"
},
{
"id":"O2t",
"name":"o2 transport (diffusion)",
"metabolites":{
"o2_c":1.0,
"o2_e":-1.0
},
"lower_bound":-1000.0,
"upper_bound":1000.0,
"gene_reaction_rule":"",
"subsystem":"Transport"
},
{
"id":"OCBT",
"name":"ornithine carbamoyltransferase",
"metabolites":{
"cbp_c":-1.0,
"citr__L_c":1.0,
"h_c":1.0,
"orn_c":-1.0,
"pi_c":1.0
},
"lower_bound":-1000.0,
"upper_bound":1000.0,
"gene_reaction_rule":"Rv1656",
"subsystem":"Arginine and Proline Metabolism"
},
{
"id":"OCDCAt2",
"name":"OCDCAt2",
"metabolites":{
"h_c":1.0,
"h_e":-1.0,
"ocdca_c":1.0,
"ocdca_e":-1.0
},
"lower_bound":0.0,
"upper_bound":1000.0,
"gene_reaction_rule":"",
"subsystem":"Transport"
},
{
"id":"OCOAT1r",
"name":"",
"metabolites":{
"aacoa_c":1.0,
"acac_c":-1.0,
"succ_c":1.0,
"succoa_c":-1.0
},
"lower_bound":-1000.0,
"upper_bound":1000.0,
"gene_reaction_rule":"Rv2503c and Rv2504c",
"subsystem":"Fatty Acid Metabolism"
},
{
"id":"OMCDC",
"name":"2-Oxo-4-methyl-3-carboxypentanoate decarboxylation",
"metabolites":{
"3c4mop_c":-1.0,
"4mop_c":1.0,
"co2_c":1.0,
"h_c":-1.0
},
"lower_bound":0.0,
"upper_bound":1000.0,
"gene_reaction_rule":"",
"subsystem":"Valine, Leucine, and Isoleucine Metabolism"
},
{
"id":"OMPDC",
"name":"orotidine-5'-phosphate decarboxylase",
"metabolites":{
"co2_c":1.0,
"h_c":-1.0,
"orot5p_c":-1.0,
"ump_c":1.0
},
"lower_bound":0.0,
"upper_bound":1000.0,
"gene_reaction_rule":"Rv1385",
"subsystem":"Purine and Pyrimidine Biosynthesis"
},
{
"id":"OPAH",
"name":"5-Oxoproline amidohydrolase (ATP-hydrolysing)",
"metabolites":{
"5oxpro_c":-1.0,
"adp_c":1.0,
"atp_c":-1.0,
"glu__L_c":1.0,
"h2o_c":-2.0,
"h_c":1.0,
"pi_c":1.0
},
"lower_bound":-1000.0,
"upper_bound":1000.0,
"gene_reaction_rule":"Rv0266c",
"subsystem":"Alanine, Aspartate, and Glutamate Metabolism"
},
{
"id":"ORNTA",
"name":"ornithine transaminase",
"metabolites":{
"akg_c":-1.0,
"glu5sa_c":1.0,
"glu__L_c":1.0,
"orn_c":-1.0
},
"lower_bound":0.0,
"upper_bound":1000.0,
"gene_reaction_rule":"Rv2321c or Rv2322c",
"subsystem":"Arginine and Proline Metabolism"
},
{
"id":"ORNTAC",
"name":"Ornithine transacetylase",
"metabolites":{
"acglu_c":1.0,
"acorn_c":-1.0,
"glu__L_c":-1.0,
"orn_c":1.0
},
"lower_bound":-1000.0,
"upper_bound":1000.0,
"gene_reaction_rule":"Rv1653",
"subsystem":"Arginine and Proline Metabolism"
},
{
"id":"ORNt",
"name":"ORNt",
"metabolites":{
"orn_c":1.0,
"orn_e":-1.0
},
"lower_bound":-1000.0,
"upper_bound":1000.0,
"gene_reaction_rule":"Rv2320c",
"subsystem":"Transport"
},
{
"id":"ORPT",
"name":"orotate phosphoribosyltransferase",
"metabolites":{
"orot5p_c":-1.0,
"orot_c":1.0,
"ppi_c":-1.0,
"prpp_c":1.0
},
"lower_bound":-1000.0,
"upper_bound":1000.0,
"gene_reaction_rule":"Rv0382c",
"subsystem":"Purine and Pyrimidine Biosynthesis"
},
{
"id":"OXACOAL",
"name":"OXACOAL",
"metabolites":{
"amp_c":1.0,
"atp_c":-1.0,
"coa_c":-1.0,
"oxa_c":-1.0,
"oxalcoa_c":1.0,
"ppi_c":1.0
},
"lower_bound":-1000.0,
"upper_bound":1000.0,
"gene_reaction_rule":"",
"subsystem":"Glyoxylate Metabolism"
},
{
"id":"OXCDC",
"name":"Oxalyl-CoA decarboxylase",
"metabolites":{
"co2_c":1.0,
"forcoa_c":1.0,
"h_c":-1.0,
"oxalcoa_c":-1.0
},
"lower_bound":0.0,
"upper_bound":1000.0,
"gene_reaction_rule":"Rv0118c",
"subsystem":"Glyoxylate Metabolism"
},
{
"id":"OXGDC",
"name":"2-oxoglutarate decarboxylase",
"metabolites":{
"akg_c":-1.0,
"co2_c":1.0,
"h_c":-1.0,
"sucsal_c":1.0
},
"lower_bound":0.0,
"upper_bound":1000.0,
"gene_reaction_rule":"Rv1248c or Rv0555",
"subsystem":"Citric Acid Cycle"
},
{
"id":"P5CD",
"name":"1-pyrroline-5-carboxylate dehydrogenase",
"metabolites":{
"1pyr5c_c":-1.0,
"glu__L_c":1.0,
"h2o_c":-2.0,
"h_c":1.0,
"nad_c":-1.0,
"nadh_c":1.0
},
"lower_bound":0.0,
"upper_bound":1000.0,
"gene_reaction_rule":"Rv1187",
"subsystem":"Alanine, Aspartate, and Glutamate Metabolism"
},
{
"id":"P5CR",
"name":"pyrroline-5-carboxylate reductase",
"metabolites":{
"1pyr5c_c":-1.0,
"h_c":-2.0,
"nadp_c":1.0,
"nadph_c":-1.0,
"pro__L_c":1.0
},
"lower_bound":0.0,
"upper_bound":1000.0,
"gene_reaction_rule":"Rv0500",
"subsystem":"Arginine and Proline Metabolism"
},
{
"id":"P5CRx",
"name":"P5CRx",
"metabolites":{
"1pyr5c_c":-1.0,
"h_c":-2.0,
"nad_c":1.0,
"nadh_c":-1.0,
"pro__L_c":1.0
},
"lower_bound":0.0,
"upper_bound":1000.0,
"gene_reaction_rule":"Rv0500",
"subsystem":"Arginine and Proline Metabolism"
},
{
"id":"PACt2r",
"name":"PACt2r",
"metabolites":{
"h_c":1.0,
"h_e":-1.0,
"pac_c":1.0,
"pac_e":-1.0
},
"lower_bound":-1000.0,
"upper_bound":1000.0,
"gene_reaction_rule":"none",
"subsystem":"Transport"
},
{
"id":"PANTS",
"name":"pantothenate synthase",
"metabolites":{
"ala__B_c":-1.0,
"amp_c":1.0,
"atp_c":-1.0,
"h_c":1.0,
"pant__R_c":-1.0,
"pnto__R_c":1.0,
"ppi_c":1.0
},
"lower_bound":0.0,
"upper_bound":1000.0,
"gene_reaction_rule":"Rv3602c",
"subsystem":"Pantothenate and CoA Metabolism"
},
{
"id":"PAPA160",
"name":"Phosphatidate phosphatase (n-C16:0)",
"metabolites":{
"12dgr160_c":1.0,
"h2o_c":-1.0,
"pa160_c":-1.0,
"pi_c":1.0
},
"lower_bound":0.0,
"upper_bound":1000.0,
"gene_reaction_rule":"Rv1755c",
"subsystem":"Fatty Acid Metabolism"
},
{
"id":"PAPPT1",
"name":"PAPPT1",
"metabolites":{
"uAgla_c":-1.0,
"uaAgla_c":1.0,
"udcpp_c":-1.0,
"ump_c":1.0
},
"lower_bound":0.0,
"upper_bound":1000.0,
"gene_reaction_rule":"Rv2156c",
"subsystem":"Peptidoglycan Metabolism"
},
{
"id":"PAPPT2",
"name":"PAPPT2",
"metabolites":{
"uGgla_c":-1.0,
"uaGgla_c":1.0,
"udcpp_c":-1.0,
"ump_c":1.0
},
"lower_bound":0.0,
"upper_bound":1000.0,
"gene_reaction_rule":"Rv2156c",
"subsystem":"Peptidoglycan Metabolism"
},
{
"id":"PAPPT3",
"name":"phospho-N-acetylmuramoyl-pentapeptide-transferase (meso-2,6-diaminopimelate)",
"metabolites":{
"uagmda_c":1.0,
"udcpp_c":-1.0,
"ugmda_c":-1.0,
"ump_c":1.0
},
"lower_bound":0.0,
"upper_bound":1000.0,
"gene_reaction_rule":"Rv2156c",
"subsystem":"Peptidoglycan Metabolism"
},
{
"id":"PAPR",
"name":"",
"metabolites":{
"h_c":2.0,
"pap_c":1.0,
"paps_c":-1.0,
"so3_c":1.0,
"trdox_c":1.0,
"trdrd_c":-1.0
},
"lower_bound":-1000.0,
"upper_bound":1000.0,
"gene_reaction_rule":"Rv2392",
"subsystem":"Other Amino Acid Metabolism"
},
{
"id":"PATS",
"name":"PATS",
"metabolites":{
"h2o_c":5.0,
"h_c":-5.0,
"ocdca_c":-1.0,
"pat_c":1.0,
"tmlgnc_c":-4.0,
"tre_c":-1.0
},
"lower_bound":0.0,
"upper_bound":1000.0,
"gene_reaction_rule":"",
"subsystem":"Fatty Acid Metabolism"
},
{
"id":"PC",
"name":"pyruvate carboxylase",
"metabolites":{
"adp_c":1.0,
"atp_c":-1.0,
"h_c":1.0,
"hco3_c":-1.0,
"oaa_c":1.0,
"pi_c":1.0,
"pyr_c":-1.0
},
"lower_bound":0.0,
"upper_bound":1000.0,
"gene_reaction_rule":"Rv2967c",
"subsystem":"Citric Acid Cycle"
},
{
"id":"PC11M",
"name":"precorrin-4 C11-methyltransferase",
"metabolites":{
"ahcys_c":1.0,
"amet_c":-1.0,
"h_c":1.0,
"pre4_c":-1.0,
"pre5_c":1.0
},
"lower_bound":0.0,
"upper_bound":1000.0,
"gene_reaction_rule":"Rv2071c",
"subsystem":"Cofactor and Prosthetic Group Biosynthesis"
},
{
"id":"PC17M",
"name":"precorrin-3B C17-methyltransferase",
"metabolites":{
"ahcys_c":1.0,
"amet_c":-1.0,
"h_c":3.0,
"pre3b_c":-1.0,
"pre4_c":1.0
},
"lower_bound":0.0,
"upper_bound":1000.0,
"gene_reaction_rule":"Rv2066",
"subsystem":"Cofactor and Prosthetic Group Biosynthesis"
},
{
"id":"PC20M",
"name":"precorrin-2 C20-methyltransferase",
"metabolites":{
"ahcys_c":1.0,
"amet_c":-1.0,
"dscl_c":-1.0,
"h_c":1.0,
"pre3a_c":1.0
},
"lower_bound":0.0,
"upper_bound":1000.0,
"gene_reaction_rule":"Rv2066",
"subsystem":"Cofactor and Prosthetic Group Biosynthesis"
},
{
"id":"PC6AR",
"name":"precorrin-6A reductase",
"metabolites":{
"h_c":-1.0,
"nadp_c":1.0,
"nadph_c":-1.0,
"pre6a_c":-1.0,
"pre6b_c":1.0
},
"lower_bound":0.0,
"upper_bound":1000.0,
"gene_reaction_rule":"Rv2070c",
"subsystem":"Cofactor and Prosthetic Group Biosynthesis"
},
{
"id":"PC6YM",
"name":"precorrin-6Y C5,15-methyltransferase (decarboxylating)",
"metabolites":{
"ahcys_c":2.0,
"amet_c":-2.0,
"co2_c":1.0,
"h_c":2.0,
"pre6b_c":-1.0,
"pre8_c":1.0
},
"lower_bound":0.0,
"upper_bound":1000.0,
"gene_reaction_rule":"Rv2072c",
"subsystem":"Cofactor and Prosthetic Group Biosynthesis"
},
{
"id":"PC8XM",
"name":"precorrin-8X methylmutase",
"metabolites":{
"h_c":-1.0,
"hgbyr_c":1.0,
"pre8_c":-1.0
},
"lower_bound":0.0,
"upper_bound":1000.0,
"gene_reaction_rule":"Rv2065",
"subsystem":"Cofactor and Prosthetic Group Biosynthesis"
},
{
"id":"PDE1",
"name":"3',5'-cyclic-nucleotide phosphodiesterase",
"metabolites":{
"amp_c":1.0,
"camp_c":-1.0,
"h2o_c":-1.0,
"h_c":1.0
},
"lower_bound":0.0,
"upper_bound":1000.0,
"gene_reaction_rule":"Rv0805",
"subsystem":"Purine and Pyrimidine Biosynthesis"
},
{
"id":"PDE4",
"name":"3',5'-cyclic-nucleotide phosphodiesterase",
"metabolites":{
"35cgmp_c":-1.0,
"gmp_c":1.0,
"h2o_c":-1.0,
"h_c":1.0
},
"lower_bound":0.0,
"upper_bound":1000.0,
"gene_reaction_rule":"Rv0805",
"subsystem":"Purine and Pyrimidine Biosynthesis"
},
{
"id":"PDH",
"name":"Pyruvate dehydrogenase",
"metabolites":{
"accoa_c":1.0,
"co2_c":1.0,
"coa_c":-1.0,
"nad_c":-1.0,
"nadh_c":1.0,
"pyr_c":-1.0
},
"lower_bound":0.0,
"upper_bound":1000.0,
"gene_reaction_rule":"Rv2241 and Rv2215 and (Rv0462 or Rv0843)",
"subsystem":"Glycolysis/Gluconeogenesis"
},
{
"id":"PDHa",
"name":"pyruvate dehydrogenase (lipoamide)",
"metabolites":{
"adhlam_c":1.0,
"co2_c":1.0,
"h_c":-1.0,
"lpam_c":-1.0,
"pyr_c":-1.0
},
"lower_bound":0.0,
"upper_bound":1000.0,
"gene_reaction_rule":"Rv2241 and (Rv0462 or Rv0843) and Rv2215",
"subsystem":"Glycolysis/Gluconeogenesis"
},
{
"id":"PDHbr",
"name":"pyruvate dehydrogenase (dihydrolipoamide) reversible",
"metabolites":{
"accoa_c":1.0,
"adhlam_c":-1.0,
"coa_c":-1.0,
"dhlam_c":1.0
},
"lower_bound":-1000.0,
"upper_bound":1000.0,
"gene_reaction_rule":"Rv2215 or Rv2495c",
"subsystem":"Glycolysis/Gluconeogenesis"
},
{
"id":"PDHc",
"name":"",
"metabolites":{
"dhlam_c":-1.0,
"h_c":1.0,
"lpam_c":1.0,
"nad_c":-1.0,
"nadh_c":1.0
},
"lower_bound":0.0,
"upper_bound":1000.0,
"gene_reaction_rule":"Rv0462 or Rv0843",
"subsystem":"Citric Acid Cycle"
},
{
"id":"PDIMAS",
"name":"PDIMAS",
"metabolites":{
"h2o_c":2.0,
"h_c":-2.0,
"pdima_c":1.0,
"phthiocerol_c":-1.0,
"tamocta_c":-2.0
},
"lower_bound":0.0,
"upper_bound":1000.0,
"gene_reaction_rule":"Rv2941 and Rv2939",
"subsystem":"Membrane Metabolism"
},
{
"id":"PDIMAT",
"name":"pdima translocase",
"metabolites":{
"pdima_c":-1.0,
"pdima_e":1.0
},
"lower_bound":0.0,
"upper_bound":1000.0,
"gene_reaction_rule":"Rv2942 and Rv2936 and Rv2937 and Rv2938 and Rv2945c",
"subsystem":"Transport"
},
{
"id":"PDX5PO",
"name":"",
"metabolites":{
"h2o2_c":1.0,
"o2_c":-1.0,
"pdx5p_c":-1.0,
"pydx5p_c":1.0
},
"lower_bound":-1000.0,
"upper_bound":1000.0,
"gene_reaction_rule":"Rv2607",
"subsystem":"Pantothenate and CoA Metabolism"
},
{
"id":"PEAMNO",
"name":"PEAMNO",
"metabolites":{
"h2o2_c":1.0,
"h2o_c":-1.0,
"nh4_c":1.0,
"o2_c":-1.0,
"pacald_c":1.0,
"peamn_c":-1.0
},
"lower_bound":0.0,
"upper_bound":1000.0,
"gene_reaction_rule":"none",
"subsystem":"Tyrosine, Tryptophan, and Phenylalanine Metabolism"
},
{
"id":"PEPCK_re",
"name":"PEPCK re",
"metabolites":{
"co2_c":1.0,
"gdp_c":1.0,
"gtp_c":-1.0,
"oaa_c":-1.0,
"pep_c":1.0
},
"lower_bound":-1000.0,
"upper_bound":1000.0,
"gene_reaction_rule":"Rv0211",
"subsystem":"Citric Acid Cycle"
},
{
"id":"PFK",
"name":"phosphofructokinase",
"metabolites":{
"adp_c":1.0,
"atp_c":-1.0,
"f6p_c":-1.0,
"fdp_c":1.0,
"h_c":1.0
},
"lower_bound":0.0,
"upper_bound":1000.0,
"gene_reaction_rule":"Rv2029c and Rv3010c",
"subsystem":"Glycolysis/Gluconeogenesis"
},
{
"id":"PFL",
"name":"Pyruvate formate lyase",
"metabolites":{
"accoa_c":1.0,
"coa_c":-1.0,
"for_c":1.0,
"pyr_c":-1.0
},
"lower_bound":0.0,
"upper_bound":1000.0,
"gene_reaction_rule":"",
"subsystem":"Pyruvate Metabolism"
},
{
"id":"PGAMT",
"name":"phosphoglucosamine mutase",
"metabolites":{
"gam1p_c":-1.0,
"gam6p_c":1.0
},
"lower_bound":-1000.0,
"upper_bound":1000.0,
"gene_reaction_rule":"Rv3441c",
"subsystem":"Other Amino Acid Metabolism"
},
{
"id":"PGCD",
"name":"phosphoglycerate dehydrogenase",
"metabolites":{
"3pg_c":-1.0,
"3php_c":1.0,
"h_c":1.0,
"nad_c":-1.0,
"nadh_c":1.0
},
"lower_bound":0.0,
"upper_bound":1000.0,
"gene_reaction_rule":"Rv2996c and Rv0728c",
"subsystem":"Glycolysis/Gluconeogenesis"
},
{
"id":"PGI",
"name":"glucose-6-phosphate isomerase",
"metabolites":{
"f6p_c":1.0,
"g6p_c":-1.0
},
"lower_bound":-1000.0,
"upper_bound":1000.0,
"gene_reaction_rule":"Rv0946c",
"subsystem":"Glycolysis/Gluconeogenesis"
},
{
"id":"PGK",
"name":"phosphoglycerate kinase",
"metabolites":{
"13dpg_c":1.0,
"3pg_c":-1.0,
"adp_c":1.0,
"atp_c":-1.0
},
"lower_bound":-1000.0,
"upper_bound":1000.0,
"gene_reaction_rule":"Rv1437",
"subsystem":"Glycolysis/Gluconeogenesis"
},
{
"id":"PGL",
"name":"6-phosphogluconolactonase",
"metabolites":{
"6pgc_c":1.0,
"6pgl_c":-1.0,
"h2o_c":-1.0,
"h_c":1.0
},
"lower_bound":0.0,
"upper_bound":1000.0,
"gene_reaction_rule":"Rv1445c",
"subsystem":"Pentose Phosphate Pathway"
},
{
"id":"PGLS",
"name":"PGLS",
"metabolites":{
"ahcys_c":4.0,
"amet_c":-4.0,
"frrppdima_c":-1.0,
"h_c":4.0,
"mfrrppdima_c":1.0
},
"lower_bound":0.0,
"upper_bound":1000.0,
"gene_reaction_rule":"",
"subsystem":"Membrane Metabolism"
},
{
"id":"PGLYCP",
"name":"Phosphoglycolate phosphatase",
"metabolites":{
"2pglyc_c":-1.0,
"glyclt_c":1.0,
"h2o_c":-1.0,
"pi_c":1.0
},
"lower_bound":0.0,
"upper_bound":1000.0,
"gene_reaction_rule":"Rv2233",
"subsystem":"Glyoxylate Metabolism"
},
{
"id":"PGM",
"name":"phosphoglycerate mutase",
"metabolites":{
"2pg_c":-1.0,
"3pg_c":1.0
},
"lower_bound":-1000.0,
"upper_bound":1000.0,
"gene_reaction_rule":"Rv3214 or Rv0489",
"subsystem":"Glycolysis/Gluconeogenesis"
},
{
"id":"PGMT",
"name":"Phosphoglucomutase",
"metabolites":{
"g1p_c":-1.0,
"g6p_c":1.0
},
"lower_bound":-1000.0,
"upper_bound":1000.0,
"gene_reaction_rule":"Rv3068c or Rv3400",
"subsystem":"Glycolysis/Gluconeogenesis"
},
{
"id":"PGPP160",
"name":"Phosphatidylglycerol phosphate phosphatase (n-C16:0)",
"metabolites":{
"h2o_c":-1.0,
"pg160_c":1.0,
"pgp160_c":-1.0,
"pi_c":1.0
},
"lower_bound":0.0,
"upper_bound":1000.0,
"gene_reaction_rule":"",
"subsystem":"Membrane Metabolism"
},
{
"id":"PGPP160190",
"name":"phosphatidylglycerol phosphate phosphatase (C16:0, C19:0)",
"metabolites":{
"h2o_c":-1.0,
"pg160190_c":1.0,
"pgp160190_c":-1.0,
"pi_c":1.0
},
"lower_bound":0.0,
"upper_bound":1000.0,
"gene_reaction_rule":"",
"subsystem":"Membrane Metabolism"
},
{
"id":"PGPP190",
"name":"PGPP190",
"metabolites":{
"h2o_c":-1.0,
"pg190_c":1.0,
"pgp190_c":-1.0,
"pi_c":1.0
},
"lower_bound":0.0,
"upper_bound":1000.0,
"gene_reaction_rule":"",
"subsystem":"Membrane Metabolism"
},
{
"id":"PGPPT3",
"name":"PGPPT3",
"metabolites":{
"udcpp_c":-1.0,
"ugggmda_c":1.0,
"uggmda_c":-1.0,
"ump_c":1.0
},
"lower_bound":0.0,
"upper_bound":1000.0,
"gene_reaction_rule":"Rv2156c",
"subsystem":"Peptidoglycan Metabolism"
},
{
"id":"PGSA160",
"name":"Phosphatidylglycerol synthase (n-C16:0)",
"metabolites":{
"cdpdhdecg_c":-1.0,
"cmp_c":1.0,
"glyc3p_c":-1.0,
"h_c":1.0,
"pgp160_c":1.0
},
"lower_bound":0.0,
"upper_bound":1000.0,
"gene_reaction_rule":"Rv1822 or Rv2746c",
"subsystem":"Glycerophospholipid metabolism"
},
{
"id":"PGSA160190",
"name":"Phosphatidylglycerol synthase (C16:0,C19:0)",
"metabolites":{
"cdpc16c19g_c":-1.0,
"cmp_c":1.0,
"glyc3p_c":-1.0,
"h_c":1.0,
"pgp160190_c":1.0
},
"lower_bound":0.0,
"upper_bound":1000.0,
"gene_reaction_rule":"Rv2746c",
"subsystem":"Glycerophospholipid metabolism"
},
{
"id":"PGSA190",
"name":"PGSA190",
"metabolites":{
"cdpc19c19g_c":-1.0,
"cmp_c":1.0,
"glyc3p_c":-1.0,
"h_c":1.0,
"pgp190_c":1.0
},
"lower_bound":0.0,
"upper_bound":1000.0,
"gene_reaction_rule":"Rv2746c or Rv1822",
"subsystem":"Glycerophospholipid metabolism"
},
{
"id":"PHDCATA",
"name":"PHDCATA",
"metabolites":{
"ACP_c":-1.0,
"coa_c":1.0,
"phdcaACP_c":1.0,
"phdcacoa_c":-1.0
},
"lower_bound":-1000.0,
"upper_bound":1000.0,
"gene_reaction_rule":"",
"subsystem":"Fatty Acid Metabolism"
},
{
"id":"PHDCAt",
"name":"PHDCAt",
"metabolites":{
"phdca_c":1.0,
"phdca_e":-1.0
},
"lower_bound":-1000.0,
"upper_bound":1000.0,
"gene_reaction_rule":"",
"subsystem":"Transport"
},
{
"id":"PHETA1",
"name":"phenylalanine transaminase",
"metabolites":{
"akg_c":-1.0,
"glu__L_c":1.0,
"phe__L_c":-1.0,
"phpyr_c":1.0
},
"lower_bound":-1000.0,
"upper_bound":1000.0,
"gene_reaction_rule":"Rv3565 or Rv0337c",
"subsystem":"Other Amino Acid Metabolism"
},
{
"id":"PHEt2r",
"name":"L-phenylalanine reversible transport via proton symport",
"metabolites":{
"h_c":1.0,
"h_e":-1.0,
"phe__L_c":1.0,
"phe__L_e":-1.0
},
"lower_bound":-1000.0,
"upper_bound":1000.0,
"gene_reaction_rule":"",
"subsystem":"Transport"
},
{
"id":"PHTHDLS",
"name":"PHTHDLS",
"metabolites":{
"co2_c":1.0,
"h_c":-1.0,
"phthdl_c":1.0,
"prephth_c":-1.0
},
"lower_bound":0.0,
"upper_bound":1000.0,
"gene_reaction_rule":"",
"subsystem":"Membrane Metabolism"
},
{
"id":"PHTHDLS2",
"name":"PHTHDLS2",
"metabolites":{
"co2_c":1.0,
"h_c":-1.0,
"pphthdl_c":1.0,
"prepphth_c":-1.0
},
"lower_bound":0.0,
"upper_bound":1000.0,
"gene_reaction_rule":"",
"subsystem":"Membrane Metabolism"
},
{
"id":"PHTHS",
"name":"PHTHS",
"metabolites":{
"ahcys_c":1.0,
"amet_c":-1.0,
"nadp_c":1.0,
"nadph_c":-1.0,
"phthdl_c":-1.0,
"phthiocerol_c":1.0
},
"lower_bound":0.0,
"upper_bound":1000.0,
"gene_reaction_rule":"Rv2951c and Rv2952",
"subsystem":"Membrane Metabolism"
},
{
"id":"PHTHS2",
"name":"PHTHS2",
"metabolites":{
"ahcys_c":1.0,
"amet_c":-1.0,
"nadp_c":1.0,
"nadph_c":-1.0,
"pphthdl_c":-1.0,
"pphthiocerol_c":1.0
},
"lower_bound":0.0,
"upper_bound":1000.0,
"gene_reaction_rule":"Rv2951c and Rv2952",
"subsystem":"Membrane Metabolism"
},
{
"id":"PHYCBOXL",
"name":"PHYCBOXL",
"metabolites":{
"co2_c":1.0,
"h_c":-1.0,
"peamn_c":1.0,
"phe__L_c":-1.0
},
"lower_bound":0.0,
"upper_bound":1000.0,
"gene_reaction_rule":"Rv2531c",
"subsystem":"Tyrosine, Tryptophan, and Phenylalanine Metabolism"
},
{
"id":"PIabc",
"name":"phosphate transport via ABC system",
"metabolites":{
"adp_c":1.0,
"atp_c":-1.0,
"h2o_c":-1.0,
"h_c":1.0,
"pi_c":2.0,
"pi_e":-1.0
},
"lower_bound":0.0,
"upper_bound":1000.0,
"gene_reaction_rule":"(Rv0934 and Rv0936 and Rv0935 and Rv0933) or (Rv0932c and Rv0930 and Rv0929 and Rv0933) or (Rv0928 and Rv0930 and Rv0933) or Rv0545c or Rv2281 or Rv0820 or (Rv0935 and Rv0930 and Rv0933 and Rv0936 and Rv0929)",
"subsystem":"Transport"
},
{
"id":"PLCD",
"name":"PLCD",
"metabolites":{
"12dgr160_c":1.0,
"h2o_c":-1.0,
"h_c":1.0,
"mi1p__D_c":1.0,
"ptd1ino160_c":-1.0
},
"lower_bound":0.0,
"upper_bound":1000.0,
"gene_reaction_rule":"Rv1755c",
"subsystem":"Fatty Acid Metabolism"
},
{
"id":"PLIPA1E160",
"name":"PLIPA1E160",
"metabolites":{
"2agpe160_c":1.0,
"h2o_c":-1.0,
"h_c":1.0,
"hdca_c":1.0,
"pe160_c":-1.0
},
"lower_bound":0.0,
"upper_bound":1000.0,
"gene_reaction_rule":"",
"subsystem":"Fatty Acid Metabolism"
},
{
"id":"PLIPA1E180",
"name":"PLIPA1E180",
"metabolites":{
"2agpe180_c":1.0,
"h2o_c":-1.0,
"h_c":1.0,
"ocdca_c":1.0,
"pe180_c":-1.0
},
"lower_bound":0.0,
"upper_bound":1000.0,
"gene_reaction_rule":"",
"subsystem":"Fatty Acid Metabolism"
},
{
"id":"PMANM",
"name":"phosphomannomutase",
"metabolites":{
"man1p_c":-1.0,
"man6p_c":1.0
},
"lower_bound":-1000.0,
"upper_bound":1000.0,
"gene_reaction_rule":"Rv3257c or Rv3308",
"subsystem":"Fructose and mannose metabolism"
},
{
"id":"PMDPHT",
"name":"pyrimidine phosphatase",
"metabolites":{
"4r5au_c":1.0,
"5aprbu_c":-1.0,
"h2o_c":-1.0,
"pi_c":1.0
},
"lower_bound":0.0,
"upper_bound":1000.0,
"gene_reaction_rule":"",
"subsystem":"Cofactor and Prosthetic Group Biosynthesis"
},
{
"id":"PMPK",
"name":"phosphomethylpyrimidine kinase",
"metabolites":{
"2mahmp_c":1.0,
"4ampm_c":-1.0,
"adp_c":1.0,
"atp_c":-1.0
},
"lower_bound":0.0,
"upper_bound":1000.0,
"gene_reaction_rule":"Rv0422c",
"subsystem":"Thiamine Metabolism"
},
{
"id":"PNCDC",
"name":"PNCDC",
"metabolites":{
"co2_c":1.0,
"h_c":-1.0,
"ptcys_c":-1.0,
"ptth_c":1.0
},
"lower_bound":0.0,
"upper_bound":1000.0,
"gene_reaction_rule":"Rv1092c",
"subsystem":"Cofactor and Prosthetic Group Biosynthesis"
},
{
"id":"PNTK",
"name":"pantothenate kinase",
"metabolites":{
"4ppan_c":1.0,
"adp_c":1.0,
"atp_c":-1.0,
"h_c":1.0,
"pnto__R_c":-1.0
},
"lower_bound":0.0,
"upper_bound":1000.0,
"gene_reaction_rule":"Rv1092c",
"subsystem":"Pantothenate and CoA Metabolism"
},
{
"id":"PPA",
"name":"inorganic diphosphatase",
"metabolites":{
"h2o_c":-1.0,
"h_c":1.0,
"pi_c":2.0,
"ppi_c":-1.0
},
"lower_bound":0.0,
"upper_bound":1000.0,
"gene_reaction_rule":"Rv3628",
"subsystem":"Oxidative Phosphorylation"
},
{
"id":"PPAtr",
"name":"Propionate transport, diffusion",
"metabolites":{
"ppa_c":1.0,
"ppa_e":-1.0
},
"lower_bound":-1000.0,
"upper_bound":1000.0,
"gene_reaction_rule":"",
"subsystem":"Transport"
},
{
"id":"PPBNGS",
"name":"porphobilinogen synthase",
"metabolites":{
"5aop_c":-2.0,
"h2o_c":2.0,
"h_c":1.0,
"ppbng_c":1.0
},
"lower_bound":0.0,
"upper_bound":1000.0,
"gene_reaction_rule":"Rv0512",
"subsystem":"Cofactor and Prosthetic Group Biosynthesis"
},
{
"id":"PPCDC",
"name":"phosphopantothenoylcysteine decarboxylase",
"metabolites":{
"4ppcys_c":-1.0,
"co2_c":1.0,
"h_c":-1.0,
"pan4p_c":1.0
},
"lower_bound":0.0,
"upper_bound":1000.0,
"gene_reaction_rule":"Rv1391",
"subsystem":"Pantothenate and CoA Metabolism"
},
{
"id":"PPCOAC",
"name":"Propionyl-CoA carboxylase",
"metabolites":{
"adp_c":1.0,
"atp_c":-1.0,
"h_c":1.0,
"hco3_c":-1.0,
"mmcoa__S_c":1.0,
"pi_c":1.0,
"ppcoa_c":-1.0
},
"lower_bound":0.0,
"upper_bound":1000.0,
"gene_reaction_rule":"Rv3285 and Rv3280 and Rv3281",
"subsystem":"Propanoate metabolism"
},
{
"id":"PPDIMAS",
"name":"PPDIMAS",
"metabolites":{
"h2o_c":2.0,
"h_c":-2.0,
"ppdima_c":1.0,
"pphthiocerol_c":-1.0,
"tamocta_c":-2.0
},
"lower_bound":0.0,
"upper_bound":1000.0,
"gene_reaction_rule":"Rv2941 and Rv2939",
"subsystem":"Membrane Metabolism"
},
{
"id":"PPDIMAT",
"name":"ppdima translocase",
"metabolites":{
"ppdima_c":-1.0,
"ppdima_e":1.0
},
"lower_bound":0.0,
"upper_bound":1000.0,
"gene_reaction_rule":"Rv2942 and Rv2936 and Rv2937 and Rv2938 and Rv2945c",
"subsystem":"Transport"
},
{
"id":"PPDK",
"name":"Pyruvate,phosphate dikinase.",
"metabolites":{
"amp_c":1.0,
"atp_c":-1.0,
"h_c":1.0,
"pep_c":1.0,
"pi_c":-1.0,
"ppi_c":1.0,
"pyr_c":-1.0
},
"lower_bound":0.0,
"upper_bound":1000.0,
"gene_reaction_rule":"Rv1127c",
"subsystem":"Pyruvate Metabolism"
},
{
"id":"PPGKr",
"name":"Polyphosphate glucokinase reversible",
"metabolites":{
"g6p_c":1.0,
"glc__D_c":-1.0,
"h2o_c":1.0,
"pi_c":-1.0
},
"lower_bound":-1000.0,
"upper_bound":1000.0,
"gene_reaction_rule":"Rv2702",
"subsystem":"Glycolysis/Gluconeogenesis"
},
{
"id":"PPK2",
"name":"",
"metabolites":{
"adp_c":1.0,
"atp_c":-1.0,
"ppi_c":-1.0,
"pppi_c":1.0
},
"lower_bound":0.0,
"upper_bound":1000.0,
"gene_reaction_rule":"Rv2984",
"subsystem":"Purine and Pyrimidine Biosynthesis"
},
{
"id":"PPNCL3",
"name":"PPNCL3",
"metabolites":{
"4ppan_c":-1.0,
"4ppcys_c":1.0,
"amp_c":1.0,
"atp_c":-1.0,
"cys__L_c":-1.0,
"h_c":1.0,
"ppi_c":1.0
},
"lower_bound":0.0,
"upper_bound":1000.0,
"gene_reaction_rule":"Rv1391",
"subsystem":"Cofactor and Prosthetic Group Biosynthesis"
},
{
"id":"PPND",
"name":"Prephenate dehydrogenase",
"metabolites":{
"34hpp_c":1.0,
"co2_c":1.0,
"nad_c":-1.0,
"nadh_c":1.0,
"pphn_c":-1.0
},
"lower_bound":0.0,
"upper_bound":1000.0,
"gene_reaction_rule":"Rv3754",
"subsystem":"Tyrosine, Tryptophan, and Phenylalanine Metabolism"
},
{
"id":"PPNDH",
"name":"prephenate dehydratase",
"metabolites":{
"co2_c":1.0,
"h2o_c":1.0,
"h_c":-1.0,
"phpyr_c":1.0,
"pphn_c":-1.0
},
"lower_bound":0.0,
"upper_bound":1000.0,
"gene_reaction_rule":"Rv3838c",
"subsystem":"Tyrosine, Tryptophan, and Phenylalanine Metabolism"
},
{
"id":"PPPGO",
"name":"Protoporphyrinogen oxidase (aerobic)",
"metabolites":{
"h2o_c":3.0,
"o2_c":-1.5,
"ppp9_c":1.0,
"pppg9_c":-1.0
},
"lower_bound":0.0,
"upper_bound":1000.0,
"gene_reaction_rule":"Rv2677c",
"subsystem":"Cofactor and Prosthetic Group Biosynthesis"
},
{
"id":"PPTGS",
"name":"PPTGS",
"metabolites":{
"h_c":1.0,
"peptido__EC_c":1.0,
"uaagmda_c":-1.0,
"udcpdp_c":1.0
},
"lower_bound":0.0,
"upper_bound":1000.0,
"gene_reaction_rule":"Rv2163c and Rv3627c",
"subsystem":"Peptidoglycan Metabolism"
},
{
"id":"PPTGS_TB1",
"name":"PPTGS TB1",
"metabolites":{
"h_c":1.0,
"peptido__TB1_c":1.0,
"uaaAgla_c":-1.0,
"udcpdp_c":1.0
},
"lower_bound":0.0,
"upper_bound":1000.0,
"gene_reaction_rule":"Rv2163c and Rv3627c",
"subsystem":"Peptidoglycan Metabolism"
},
{
"id":"PPTGS_TB2",
"name":"PPTGS TB2",
"metabolites":{
"h_c":1.0,
"peptido__TB2_c":1.0,
"uaaGgla_c":-1.0,
"udcpdp_c":1.0
},
"lower_bound":0.0,
"upper_bound":1000.0,
"gene_reaction_rule":"Rv2163c and Rv3627c",
"subsystem":"Peptidoglycan Metabolism"
},
{
"id":"PRAGSr",
"name":"phosphoribosylglycinamide synthase",
"metabolites":{
"adp_c":1.0,
"atp_c":-1.0,
"gar_c":1.0,
"gly_c":-1.0,
"h_c":1.0,
"pi_c":1.0,
"pram_c":-1.0
},
"lower_bound":-1000.0,
"upper_bound":1000.0,
"gene_reaction_rule":"Rv0772",
"subsystem":"Purine and Pyrimidine Biosynthesis"
},
{
"id":"PRAIS",
"name":"phosphoribosylaminoimidazole synthase",
"metabolites":{
"adp_c":1.0,
"air_c":1.0,
"atp_c":-1.0,
"fpram_c":-1.0,
"h_c":2.0,
"pi_c":1.0
},
"lower_bound":0.0,
"upper_bound":1000.0,
"gene_reaction_rule":"Rv0809",
"subsystem":"Purine and Pyrimidine Biosynthesis"
},
{
"id":"PRAIi",
"name":"phosphoribosylanthranilate isomerase (irreversible)",
"metabolites":{
"2cpr5p_c":1.0,
"pran_c":-1.0
},
"lower_bound":0.0,
"upper_bound":1000.0,
"gene_reaction_rule":"Rv1603",
"subsystem":"Histidine Metabolism"
},
{
"id":"PRAMPC",
"name":"phosphoribosyl-AMP cyclohydrolase",
"metabolites":{
"h2o_c":-1.0,
"prbamp_c":-1.0,
"prfp_c":1.0
},
"lower_bound":0.0,
"upper_bound":1000.0,
"gene_reaction_rule":"Rv1606",
"subsystem":"Histidine Metabolism"
},
{
"id":"PRASCS",
"name":"",
"metabolites":{
"25aics_c":1.0,
"5aizc_c":-1.0,
"adp_c":1.0,
"asp__L_c":-1.0,
"atp_c":-1.0,
"h_c":1.0,
"pi_c":1.0
},
"lower_bound":0,
"upper_bound":1000.0,
"gene_reaction_rule":"Rv0780",
"subsystem":"Purine and Pyrimidine Biosynthesis"
},
{
"id":"PRATPP",
"name":"phosphoribosyl-ATP pyrophosphatase",
"metabolites":{
"h2o_c":-1.0,
"h_c":1.0,
"ppi_c":1.0,
"prbamp_c":1.0,
"prbatp_c":-1.0
},
"lower_bound":0.0,
"upper_bound":1000.0,
"gene_reaction_rule":"Rv2122c",
"subsystem":"Histidine Metabolism"
},
{
"id":"PRDX",
"name":"PRDX",
"metabolites":{
"fald_c":1.0,
"h2o2_c":-1.0,
"h2o_c":2.0,
"meoh_c":-1.0
},
"lower_bound":0.0,
"upper_bound":1000.0,
"gene_reaction_rule":"",
"subsystem":"Redox Metabolism"
},
{
"id":"PREPHACPH",
"name":"PREPHACPH",
"metabolites":{
"ACP_c":1.0,
"h2o_c":-1.0,
"h_c":1.0,
"prephthACP_c":-1.0,
"prephth_c":1.0
},
"lower_bound":0.0,
"upper_bound":1000.0,
"gene_reaction_rule":"Rv2928",
"subsystem":"Membrane Metabolism"
},
{
"id":"PREPPACPH",
"name":"PREPPACPH",
"metabolites":{
"ACP_c":1.0,
"h2o_c":-1.0,
"h_c":1.0,
"prepphthACP_c":-1.0,
"prepphth_c":1.0
},
"lower_bound":0.0,
"upper_bound":1000.0,
"gene_reaction_rule":"Rv2928",
"subsystem":"Membrane Metabolism"
},
{
"id":"PREPTHS",
"name":"PREPTHS",
"metabolites":{
"arachACP_c":-1.0,
"co2_c":2.0,
"coa_c":4.0,
"h2o_c":5.0,
"h_c":-14.0,
"malcoa_c":-2.0,
"mmcoa__S_c":-2.0,
"nadp_c":10.0,
"nadph_c":-10.0,
"prephthACP_c":1.0
},
"lower_bound":0.0,
"upper_bound":1000.0,
"gene_reaction_rule":"Rv2931 or Rv2932 or Rv2933 or Rv2934 or Rv2935",
"subsystem":"Membrane Metabolism"
},
{
"id":"PREPTHS2",
"name":"PREPTHS2",
"metabolites":{
"co2_c":2.0,
"coa_c":4.0,
"h2o_c":5.0,
"h_c":-14.0,
"malcoa_c":-2.0,
"mmcoa__S_c":-2.0,
"nadp_c":10.0,
"nadph_c":-10.0,
"phdcaACP_c":-1.0,
"prepphthACP_c":1.0
},
"lower_bound":0.0,
"upper_bound":1000.0,
"gene_reaction_rule":"Rv2931 or Rv2932 or Rv2933 or Rv2934 or Rv2935",
"subsystem":"Membrane Metabolism"
},
{
"id":"PREPTTA",
"name":"PREPTTA",
"metabolites":{
"ACP_c":-1.0,
"coa_c":1.0,
"prephthACP_c":1.0,
"prephthcoa_c":-1.0
},
"lower_bound":-1000.0,
"upper_bound":1000.0,
"gene_reaction_rule":"",
"subsystem":"Membrane Metabolism"
},
{
"id":"PRFGS",
"name":"phosphoribosylformylglycinamidine synthase",
"metabolites":{
"adp_c":1.0,
"atp_c":-1.0,
"fgam_c":-1.0,
"fpram_c":1.0,
"gln__L_c":-1.0,
"glu__L_c":1.0,
"h2o_c":-1.0,
"h_c":1.0,
"pi_c":1.0
},
"lower_bound":0.0,
"upper_bound":1000.0,
"gene_reaction_rule":"Rv0803 and Rv0788",
"subsystem":"Purine and Pyrimidine Biosynthesis"
},
{
"id":"PRMICIi",
"name":"",
"metabolites":{
"prfp_c":-1.0,
"prlp_c":1.0
},
"lower_bound":0.0,
"upper_bound":1000.0,
"gene_reaction_rule":"Rv1603",
"subsystem":"Histidine Metabolism"
},
{
"id":"PROD2",
"name":"Proline dehydrogenase",
"metabolites":{
"1pyr5c_c":1.0,
"fad_c":-1.0,
"fadh2_c":1.0,
"h_c":1.0,
"pro__L_c":-1.0
},
"lower_bound":0.0,
"upper_bound":1000.0,
"gene_reaction_rule":"Rv1188",
"subsystem":"Arginine and Proline Metabolism"
},
{
"id":"PROabc",
"name":"L-proline transport via ABC system",
"metabolites":{
"adp_c":1.0,
"atp_c":-1.0,
"h2o_c":-1.0,
"h_c":1.0,
"pi_c":1.0,
"pro__L_c":1.0,
"pro__L_e":-1.0
},
"lower_bound":0.0,
"upper_bound":1000.0,
"gene_reaction_rule":"Rv3756c and Rv3757c and Rv3758c and Rv3759c",
"subsystem":"Transport"
},
{
"id":"PROt2r",
"name":"L proline reversible transport via proton symport",
"metabolites":{
"h_c":1.0,
"h_e":-1.0,
"pro__L_c":1.0,
"pro__L_e":-1.0
},
"lower_bound":-1000.0,
"upper_bound":1000.0,
"gene_reaction_rule":"",
"subsystem":"Transport"
},
{
"id":"PRPPS",
"name":"phosphoribosylpyrophosphate synthetase",
"metabolites":{
"amp_c":1.0,
"atp_c":-1.0,
"h_c":1.0,
"prpp_c":1.0,
"r5p_c":-1.0
},
"lower_bound":-1000.0,
"upper_bound":1000.0,
"gene_reaction_rule":"Rv1017c",
"subsystem":"Pentose Phosphate Pathway"
},
{
"id":"PSCVT",
"name":"3-phosphoshikimate 1-carboxyvinyltransferase",
"metabolites":{
"3psme_c":1.0,
"pep_c":-1.0,
"pi_c":1.0,
"skm5p_c":-1.0
},
"lower_bound":0,
"upper_bound":1000.0,
"gene_reaction_rule":"Rv3227",
"subsystem":"Tyrosine, Tryptophan, and Phenylalanine Metabolism"
},
{
"id":"PSD160",
"name":"Phosphatidylserine decarboxylase (n-C16:0)",
"metabolites":{
"co2_c":1.0,
"h_c":-1.0,
"pe160_c":1.0,
"ps160_c":-1.0
},
"lower_bound":0.0,
"upper_bound":1000.0,
"gene_reaction_rule":"Rv0437c",
"subsystem":"Glycerophospholipid metabolism"
},
{
"id":"PSERT",
"name":"phosphoserine transaminase",
"metabolites":{
"3php_c":-1.0,
"akg_c":1.0,
"glu__L_c":-1.0,
"pser__L_c":1.0
},
"lower_bound":0.0,
"upper_bound":1000.0,
"gene_reaction_rule":"Rv0884c",
"subsystem":"Glycolysis/Gluconeogenesis"
},
{
"id":"PSP_L",
"name":"phosphoserine phosphatase (L-serine)",
"metabolites":{
"h2o_c":-1.0,
"pi_c":1.0,
"pser__L_c":-1.0,
"ser__L_c":1.0
},
"lower_bound":0.0,
"upper_bound":1000.0,
"gene_reaction_rule":"Rv0018c and Rv3042c and Rv0505c",
"subsystem":"Glycolysis/Gluconeogenesis"
},
{
"id":"PSSA160",
"name":"Phosphatidylserine syntase (n-C16:0)",
"metabolites":{
"cdpdhdecg_c":-1.0,
"cmp_c":1.0,
"h_c":1.0,
"ps160_c":1.0,
"ser__L_c":-1.0
},
"lower_bound":0.0,
"upper_bound":1000.0,
"gene_reaction_rule":"Rv0436c",
"subsystem":"Glycerophospholipid metabolism"
},
{
"id":"PTAr",
"name":"phosphotransacetylase",
"metabolites":{
"accoa_c":-1.0,
"actp_c":1.0,
"coa_c":1.0,
"pi_c":-1.0
},
"lower_bound":-1000.0,
"upper_bound":0,
"gene_reaction_rule":"Rv0408",
"subsystem":"Pyruvate Metabolism"
},
{
"id":"PTPATi",
"name":"pantetheine-phosphate adenylyltransferase",
"metabolites":{
"atp_c":-1.0,
"dpcoa_c":1.0,
"h_c":-1.0,
"pan4p_c":-1.0,
"ppi_c":1.0
},
"lower_bound":0.0,
"upper_bound":1000.0,
"gene_reaction_rule":"Rv2965c",
"subsystem":"Pantothenate and CoA Metabolism"
},
{
"id":"PUNP1",
"name":"purine-nucleoside phosphorylase (Adenosine)",
"metabolites":{
"ade_c":1.0,
"adn_c":-1.0,
"pi_c":-1.0,
"r1p_c":1.0
},
"lower_bound":-1000.0,
"upper_bound":1000.0,
"gene_reaction_rule":"Rv3307",
"subsystem":"Purine and Pyrimidine Biosynthesis"
},
{
"id":"PUNP2",
"name":"purine-nucleoside phosphorylase (Deoxyadenosine)",
"metabolites":{
"2dr1p_c":1.0,
"ade_c":1.0,
"dad__2_c":-1.0,
"pi_c":-1.0
},
"lower_bound":-1000.0,
"upper_bound":1000.0,
"gene_reaction_rule":"Rv3307",
"subsystem":"Purine and Pyrimidine Biosynthesis"
},
{
"id":"PUNP3",
"name":"purine-nucleoside phosphorylase (Guanosine)",
"metabolites":{
"gsn_c":-1.0,
"gua_c":1.0,
"pi_c":-1.0,
"r1p_c":1.0
},
"lower_bound":-1000.0,
"upper_bound":1000.0,
"gene_reaction_rule":"Rv3307",
"subsystem":"Purine and Pyrimidine Biosynthesis"
},
{
"id":"PUNP4",
"name":"purine-nucleoside phosphorylase (Deoxyguanosine)",
"metabolites":{
"2dr1p_c":1.0,
"dgsn_c":-1.0,
"gua_c":1.0,
"pi_c":-1.0
},
"lower_bound":-1000.0,
"upper_bound":1000.0,
"gene_reaction_rule":"",
"subsystem":"Purine and Pyrimidine Biosynthesis"
},
{
"id":"PUNP5",
"name":"purine-nucleoside phosphorylase (Inosine)",
"metabolites":{
"hxan_c":1.0,
"ins_c":-1.0,
"pi_c":-1.0,
"r1p_c":1.0
},
"lower_bound":-1000.0,
"upper_bound":1000.0,
"gene_reaction_rule":"Rv3307",
"subsystem":"Purine and Pyrimidine Biosynthesis"
},
{
"id":"PUNP6",
"name":"purine-nucleoside phosphorylase (Deoxyinosine)",
"metabolites":{
"2dr1p_c":1.0,
"din_c":-1.0,
"hxan_c":1.0,
"pi_c":-1.0
},
"lower_bound":-1000.0,
"upper_bound":1000.0,
"gene_reaction_rule":"Rv3307",
"subsystem":"Purine and Pyrimidine Biosynthesis"
},
{
"id":"PUNP7",
"name":"purine-nucleoside phosphorylase (Xanthosine)",
"metabolites":{
"pi_c":-1.0,
"r1p_c":1.0,
"xan_c":1.0,
"xtsn_c":-1.0
},
"lower_bound":-1000.0,
"upper_bound":1000.0,
"gene_reaction_rule":"Rv3307",
"subsystem":"Purine and Pyrimidine Biosynthesis"
},
{
"id":"PYAM5PO",
"name":"pyridoxamine 5'-phosphate oxidase",
"metabolites":{
"h2o2_c":1.0,
"h2o_c":-1.0,
"nh4_c":1.0,
"o2_c":-1.0,
"pyam5p_c":-1.0,
"pydx5p_c":1.0
},
"lower_bound":0.0,
"upper_bound":1000.0,
"gene_reaction_rule":"Rv2607 or Rv1155 or Rv2074",
"subsystem":"Pantothenate and CoA Metabolism"
},
{
"id":"PYDXNO",
"name":"Pyridoxine oxidase",
"metabolites":{
"h2o2_c":1.0,
"o2_c":-1.0,
"pydx_c":1.0,
"pydxn_c":-1.0
},
"lower_bound":-1000.0,
"upper_bound":1000.0,
"gene_reaction_rule":"Rv2607",
"subsystem":"Cofactor and Prosthetic Group Biosynthesis"
},
{
"id":"PYDXO",
"name":"Pyridoxal oxidase",
"metabolites":{
"h2o2_c":2.0,
"h2o_c":-2.0,
"nh4_c":-1.0,
"o2_c":-0.5,
"pydam_c":1.0,
"pydx_c":-1.0
},
"lower_bound":-1000.0,
"upper_bound":1000.0,
"gene_reaction_rule":"Rv2607",
"subsystem":"Cofactor and Prosthetic Group Biosynthesis"
},
{
"id":"PYK",
"name":"pyruvate kinase",
"metabolites":{
"adp_c":-1.0,
"atp_c":1.0,
"h_c":-1.0,
"pep_c":-1.0,
"pyr_c":1.0
},
"lower_bound":0.0,
"upper_bound":1000.0,
"gene_reaction_rule":"Rv1617",
"subsystem":"Glycolysis/Gluconeogenesis"
},
{
"id":"PYRDC",
"name":"Pyruvate decarboxylase",
"metabolites":{
"acald_c":1.0,
"co2_c":1.0,
"h_c":-1.0,
"pyr_c":-1.0
},
"lower_bound":0.0,
"upper_bound":1000.0,
"gene_reaction_rule":"Rv0853c",
"subsystem":"Glycolysis/Gluconeogenesis"
},
{
"id":"PYRt2r",
"name":"",
"metabolites":{
"h_c":1.0,
"h_e":-1.0,
"pyr_c":1.0,
"pyr_e":-1.0
},
"lower_bound":-1000.0,
"upper_bound":1000.0,
"gene_reaction_rule":"Rv1902c",
"subsystem":"Transport"
},
{
"id":"QRr",
"name":"QRr",
"metabolites":{
"h_c":-1.0,
"nadp_c":1.0,
"nadph_c":-1.0,
"q_c":-1.0,
"qh2_c":1.0
},
"lower_bound":-1000.0,
"upper_bound":1000.0,
"gene_reaction_rule":"Rv3777",
"subsystem":"Oxidative Phosphorylation"
},
{
"id":"QULNS",
"name":"quinolinate synthase",
"metabolites":{
"dhap_c":-1.0,
"h2o_c":2.0,
"iasp_c":-1.0,
"pi_c":1.0,
"quln_c":1.0
},
"lower_bound":0.0,
"upper_bound":1000.0,
"gene_reaction_rule":"Rv1594",
"subsystem":"Pantothenate and CoA Metabolism"
},
{
"id":"R05217",
"name":"R05217",
"metabolites":{
"h_c":-1.0,
"o2_c":-0.5,
"pre3a_c":-1.0,
"pre3b_c":1.0
},
"lower_bound":0.0,
"upper_bound":1000.0,
"gene_reaction_rule":"Rv2064",
"subsystem":"Cofactor and Prosthetic Group Biosynthesis"
},
{
"id":"R05219",
"name":"R05219",
"metabolites":{
"ac_c":1.0,
"ahcys_c":1.0,
"amet_c":-1.0,
"h2o_c":-1.0,
"h_c":1.0,
"pre5_c":-1.0,
"pre6a_c":1.0
},
"lower_bound":0.0,
"upper_bound":1000.0,
"gene_reaction_rule":"",
"subsystem":"Cofactor and Prosthetic Group Biosynthesis"
},
{
"id":"R05224",
"name":"Hydrogenobyrinate  <=> Hydrogenobyrinate a,c diamide",
"metabolites":{
"adp_c":2.0,
"atp_c":-2.0,
"gln__L_c":-2.0,
"glu__L_c":2.0,
"h2o_c":-1,
"h_c":2.0,
"hgbam_c":1,
"hgbyr_c":-1,
"ppi_c":1
},
"lower_bound":0,
"upper_bound":1000,
"gene_reaction_rule":"Rv2848c",
"subsystem":"Cofactor and Prosthetic Group Biosynthesis"
},
{
"id":"RBFK",
"name":"riboflavin kinase",
"metabolites":{
"adp_c":1.0,
"atp_c":-1.0,
"fmn_c":1.0,
"h_c":1.0,
"ribflv_c":-1.0
},
"lower_bound":0.0,
"upper_bound":1000.0,
"gene_reaction_rule":"Rv2786c",
"subsystem":"Riboflavin Metabolism"
},
{
"id":"RBFSa",
"name":"riboflavin synthase",
"metabolites":{
"4r5au_c":-1.0,
"db4p_c":-1.0,
"dmlz_c":1.0,
"h2o_c":2.0,
"pi_c":1.0
},
"lower_bound":0.0,
"upper_bound":1000.0,
"gene_reaction_rule":"Rv1416",
"subsystem":"Riboflavin Metabolism"
},
{
"id":"RBFSb",
"name":"riboflavin synthase",
"metabolites":{
"4r5au_c":1.0,
"dmlz_c":-2.0,
"ribflv_c":1.0
},
"lower_bound":0.0,
"upper_bound":1000.0,
"gene_reaction_rule":"Rv1412",
"subsystem":"Riboflavin Metabolism"
},
{
"id":"RBK",
"name":"ribokinase",
"metabolites":{
"adp_c":1.0,
"atp_c":-1.0,
"h_c":1.0,
"r5p_c":1.0,
"rib__D_c":-1.0
},
"lower_bound":0.0,
"upper_bound":1000.0,
"gene_reaction_rule":"Rv2436",
"subsystem":"Pentose Phosphate Pathway"
},
{
"id":"RIBabc",
"name":"D-ribose transport via ABC system",
"metabolites":{
"adp_c":1.0,
"atp_c":-1.0,
"h2o_c":-1.0,
"h_c":1.0,
"pi_c":1.0,
"rib__D_c":1.0,
"rib__D_e":-1.0
},
"lower_bound":0.0,
"upper_bound":1000.0,
"gene_reaction_rule":"(Rv2316 and Rv2317 and Rv2318) or (Rv1235 and Rv1236 and Rv1237 and Rv1238) or (Rv2038c and Rv2039c and Rv2040c and Rv2041c)",
"subsystem":"Transport"
},
{
"id":"RNDR1",
"name":"ribonucleoside-diphosphate reductase (ADP)",
"metabolites":{
"adp_c":-1.0,
"dadp_c":1.0,
"h2o_c":1.0,
"trdox_c":1.0,
"trdrd_c":-1.0
},
"lower_bound":0.0,
"upper_bound":1000.0,
"gene_reaction_rule":"(Rv3051c and Rv3048c) or (Rv0570 and Rv1981c)",
"subsystem":"Purine and Pyrimidine Biosynthesis"
},
{
"id":"RNDR2",
"name":"ribonucleoside-diphosphate reductase (GDP)",
"metabolites":{
"dgdp_c":1.0,
"gdp_c":-1.0,
"h2o_c":1.0,
"trdox_c":1.0,
"trdrd_c":-1.0
},
"lower_bound":0.0,
"upper_bound":1000.0,
"gene_reaction_rule":"Rv3051c and Rv3048c",
"subsystem":"Purine and Pyrimidine Biosynthesis"
},
{
"id":"RNDR3",
"name":"ribonucleoside-diphosphate reductase (CDP)",
"metabolites":{
"cdp_c":-1.0,
"dcdp_c":1.0,
"h2o_c":1.0,
"trdox_c":1.0,
"trdrd_c":-1.0
},
"lower_bound":0.0,
"upper_bound":1000.0,
"gene_reaction_rule":"Rv3051c and Rv3048c",
"subsystem":"Purine and Pyrimidine Biosynthesis"
},
{
"id":"RNDR4",
"name":"ribonucleoside-diphosphate reductase (UDP)",
"metabolites":{
"dudp_c":1.0,
"h2o_c":1.0,
"trdox_c":1.0,
"trdrd_c":-1.0,
"udp_c":-1.0
},
"lower_bound":0.0,
"upper_bound":1000.0,
"gene_reaction_rule":"(Rv3051c and Rv3048c) or (Rv0570 and Rv1981c)",
"subsystem":"Purine and Pyrimidine Biosynthesis"
},
{
"id":"RNTR4",
"name":"Ribonucleoside triphosphate reductase  UTP ",
"metabolites":{
"dutp_c":1.0,
"h2o_c":1.0,
"trdox_c":1.0,
"trdrd_c":-1.0,
"utp_c":-1.0
},
"lower_bound":0.0,
"upper_bound":1000.0,
"gene_reaction_rule":"",
"subsystem":"Purine and Pyrimidine Biosynthesis"
},
{
"id":"RPE",
"name":"ribulose 5-phosphate 3-epimerase",
"metabolites":{
"ru5p__D_c":-1.0,
"xu5p__D_c":1.0
},
"lower_bound":-1000.0,
"upper_bound":1000.0,
"gene_reaction_rule":"Rv1408",
"subsystem":"Pentose Phosphate Pathway"
},
{
"id":"RPI",
"name":"ribose-5-phosphate isomerase",
"metabolites":{
"r5p_c":-1.0,
"ru5p__D_c":1.0
},
"lower_bound":-1000.0,
"upper_bound":1000.0,
"gene_reaction_rule":"Rv2465c",
"subsystem":"Pentose Phosphate Pathway"
},
{
"id":"RPPDIMAS",
"name":"RPPDIMAS",
"metabolites":{
"dtdp_c":1.0,
"dtdprmn_c":-1.0,
"h_c":1.0,
"ppdima_c":-1.0,
"rppdima_c":1.0
},
"lower_bound":0.0,
"upper_bound":1000.0,
"gene_reaction_rule":"Rv2962c",
"subsystem":"Phenolic glycolipid biosynthesis"
},
{
"id":"RRPPDIMAS",
"name":"RRPPDIMAS",
"metabolites":{
"dtdp_c":1.0,
"dtdprmn_c":-1.0,
"h_c":1.0,
"rppdima_c":-1.0,
"rrppdima_c":1.0
},
"lower_bound":0.0,
"upper_bound":1000.0,
"gene_reaction_rule":"Rv2958c",
"subsystem":"Phenolic glycolipid biosynthesis"
},
{
"id":"RZ5PP",
"name":"alpha-ribazole 5-phosphate phosphatase",
"metabolites":{
"5prdmbz_c":-1.0,
"h2o_c":-1.0,
"pi_c":1.0,
"rdmbzi_c":1.0
},
"lower_bound":0.0,
"upper_bound":1000.0,
"gene_reaction_rule":"Rv2228c or Rv3113",
"subsystem":"Cofactor and Prosthetic Group Biosynthesis"
},
{
"id":"SADH",
"name":"Succinylarginine dihydrolase",
"metabolites":{
"co2_c":1.0,
"h2o_c":-2.0,
"h_c":-2.0,
"nh4_c":2.0,
"sucarg_c":-1.0,
"sucorn_c":1.0
},
"lower_bound":0.0,
"upper_bound":1000.0,
"gene_reaction_rule":"",
"subsystem":"Arginine and Proline Metabolism"
},
{
"id":"SADT",
"name":"sulfate adenylyltransferase",
"metabolites":{
"aps_c":1.0,
"atp_c":-1.0,
"h_c":-1.0,
"ppi_c":1.0,
"so4_c":-1.0
},
"lower_bound":0.0,
"upper_bound":1000.0,
"gene_reaction_rule":"Rv1285 and Rv1286",
"subsystem":"Purine and Pyrimidine Biosynthesis"
},
{
"id":"SDPDS",
"name":"succinyl-diaminopimelate desuccinylase",
"metabolites":{
"26dap__LL_c":1.0,
"h2o_c":-1.0,
"sl26da_c":-1.0,
"succ_c":1.0
},
"lower_bound":0.0,
"upper_bound":1000.0,
"gene_reaction_rule":"Rv1202",
"subsystem":"Threonine and Lysine Metabolism"
},
{
"id":"SDPTA",
"name":"succinyldiaminopimelate transaminase",
"metabolites":{
"akg_c":-1.0,
"glu__L_c":1.0,
"sl26da_c":-1.0,
"sl2a6o_c":1.0
},
"lower_bound":-1000.0,
"upper_bound":1000.0,
"gene_reaction_rule":"Rv1655 or Rv0858c",
"subsystem":"Threonine and Lysine Metabolism"
},
{
"id":"SERAT",
"name":"serine O-acetyltransferase",
"metabolites":{
"accoa_c":-1.0,
"acser_c":1.0,
"coa_c":1.0,
"ser__L_c":-1.0
},
"lower_bound":0.0,
"upper_bound":1000.0,
"gene_reaction_rule":"Rv2335",
"subsystem":"Cysteine and methionine metabolism"
},
{
"id":"SERD_D",
"name":"D-serine deaminase",
"metabolites":{
"nh4_c":1.0,
"pyr_c":1.0,
"ser__D_c":-1.0
},
"lower_bound":0.0,
"upper_bound":1000.0,
"gene_reaction_rule":"Rv0069c",
"subsystem":"Glycolysis/Gluconeogenesis"
},
{
"id":"SERD_L",
"name":"L-serine deaminase",
"metabolites":{
"nh4_c":1.0,
"pyr_c":1.0,
"ser__L_c":-1.0
},
"lower_bound":0.0,
"upper_bound":1000.0,
"gene_reaction_rule":"Rv0069c",
"subsystem":"Cysteine and methionine metabolism"
},
{
"id":"SERt2r",
"name":"L-serine reversible transport via proton symport",
"metabolites":{
"h_c":1.0,
"h_e":-1.0,
"ser__L_c":1.0,
"ser__L_e":-1.0
},
"lower_bound":-1000.0,
"upper_bound":1000.0,
"gene_reaction_rule":"Rv1704c",
"subsystem":"Transport"
},
{
"id":"SGDS",
"name":"Succinylglutamate desuccinylase",
"metabolites":{
"glu__L_c":1.0,
"h2o_c":-1.0,
"succ_c":1.0,
"sucglu_c":-1.0
},
"lower_bound":0.0,
"upper_bound":1000.0,
"gene_reaction_rule":"",
"subsystem":"Arginine and Proline Metabolism"
},
{
"id":"SGSAD",
"name":"Succinylglutamic semialdehyde dehydrogenase",
"metabolites":{
"h2o_c":-1.0,
"h_c":2.0,
"nad_c":-1.0,
"nadh_c":1.0,
"sucglu_c":1.0,
"sucgsa_c":-1.0
},
"lower_bound":0.0,
"upper_bound":1000.0,
"gene_reaction_rule":"",
"subsystem":"Arginine and Proline Metabolism"
},
{
"id":"SHCHD2",
"name":"sirohydrochlorin dehydrogenase (NAD)",
"metabolites":{
"dscl_c":-1.0,
"h_c":1.0,
"nad_c":-1.0,
"nadh_c":1.0,
"scl_c":1.0
},
"lower_bound":0.0,
"upper_bound":1000.0,
"gene_reaction_rule":"Rv2847c",
"subsystem":"Cofactor and Prosthetic Group Biosynthesis"
},
{
"id":"SHCHD3",
"name":"SHCHD3",
"metabolites":{
"h_c":1.0,
"nad_c":-1.0,
"nadh_c":1.0,
"pre2_c":-1.0,
"scl2_c":1.0
},
"lower_bound":0.0,
"upper_bound":1000.0,
"gene_reaction_rule":"Rv2847c",
"subsystem":"Cofactor and Prosthetic Group Biosynthesis"
},
{
"id":"SHCHF",
"name":"sirohydrochlorin ferrochelatase",
"metabolites":{
"fe2_c":-1.0,
"h_c":3.0,
"scl_c":-1.0,
"sheme_c":1.0
},
"lower_bound":0.0,
"upper_bound":1000.0,
"gene_reaction_rule":"Rv2393 or Rv2847c",
"subsystem":"Cofactor and Prosthetic Group Biosynthesis"
},
{
"id":"SHK3Dr",
"name":"shikimate dehydrogenase",
"metabolites":{
"3dhsk_c":-1.0,
"h_c":-1.0,
"nadp_c":1.0,
"nadph_c":-1.0,
"skm_c":1.0
},
"lower_bound":-1000.0,
"upper_bound":1000.0,
"gene_reaction_rule":"Rv2552c",
"subsystem":"Tyrosine, Tryptophan, and Phenylalanine Metabolism"
},
{
"id":"SHKK",
"name":"shikimate kinase",
"metabolites":{
"adp_c":1.0,
"atp_c":-1.0,
"h_c":1.0,
"skm5p_c":1.0,
"skm_c":-1.0
},
"lower_bound":0.0,
"upper_bound":1000.0,
"gene_reaction_rule":"Rv2539c",
"subsystem":"Tyrosine, Tryptophan, and Phenylalanine Metabolism"
},
{
"id":"SHSL1r",
"name":"",
"metabolites":{
"cys__L_c":-1.0,
"cyst__L_c":1.0,
"h_c":1.0,
"succ_c":1.0,
"suchms_c":-1.0
},
"lower_bound":-1000.0,
"upper_bound":1000.0,
"gene_reaction_rule":"Rv1079",
"subsystem":"Cysteine and methionine metabolism"
},
{
"id":"SHSL4r",
"name":"O-succinylhomoserine lyase (elimination), reversible",
"metabolites":{
"2obut_c":1.0,
"h2o_c":-1.0,
"h_c":1.0,
"nh4_c":1.0,
"succ_c":1.0,
"suchms_c":-1.0
},
"lower_bound":-1000.0,
"upper_bound":1000.0,
"gene_reaction_rule":"Rv1079",
"subsystem":"Cysteine and methionine metabolism"
},
{
"id":"SKMt2",
"name":"SKMt2",
"metabolites":{
"h_c":1.0,
"h_e":-1.0,
"skm_c":1.0,
"skm_e":-1.0
},
"lower_bound":-1000.0,
"upper_bound":1000.0,
"gene_reaction_rule":"Rv1200",
"subsystem":"Transport"
},
{
"id":"SOTA",
"name":"Succinylornithine transaminase",
"metabolites":{
"akg_c":-1.0,
"glu__L_c":1.0,
"sucgsa_c":1.0,
"sucorn_c":-1.0
},
"lower_bound":0.0,
"upper_bound":1000.0,
"gene_reaction_rule":"",
"subsystem":"Arginine and Proline Metabolism"
},
{
"id":"SPMS",
"name":"spermidine synthase",
"metabolites":{
"5mta_c":1.0,
"ametam_c":-1.0,
"h_c":1.0,
"ptrc_c":-1.0,
"spmd_c":1.0
},
"lower_bound":0.0,
"upper_bound":1000.0,
"gene_reaction_rule":"Rv2601",
"subsystem":"Urea Cycle"
},
{
"id":"SPODM",
"name":"Superoxide dismutase",
"metabolites":{
"h2o2_c":1.0,
"h_c":-2.0,
"o2_c":1.0,
"o2s_c":-2.0
},
"lower_bound":0.0,
"upper_bound":1000.0,
"gene_reaction_rule":"Rv0432 or Rv3846",
"subsystem":"Cofactor and Prosthetic Group Biosynthesis"
},
{
"id":"SSALx",
"name":"Succinate-semialdehyde dehydrogenase (NAD)",
"metabolites":{
"h2o_c":-1.0,
"h_c":2.0,
"nad_c":-1.0,
"nadh_c":1.0,
"succ_c":1.0,
"sucsal_c":-1.0
},
"lower_bound":0.0,
"upper_bound":1000.0,
"gene_reaction_rule":"Rv0234c and Rv1731",
"subsystem":"Alanine, Aspartate, and Glutamate Metabolism"
},
{
"id":"SSALy",
"name":"succinate-semialdehyde dehydrogenase (NADP)",
"metabolites":{
"h2o_c":-1.0,
"h_c":2.0,
"nadp_c":-1.0,
"nadph_c":1.0,
"succ_c":1.0,
"sucsal_c":-1.0
},
"lower_bound":0.0,
"upper_bound":1000.0,
"gene_reaction_rule":"Rv0234c or Rv1731",
"subsystem":"Alanine, Aspartate, and Glutamate Metabolism"
},
{
"id":"SUCBZL",
"name":"o-succinylbenzoate-CoA ligase",
"metabolites":{
"amp_c":1.0,
"atp_c":-1.0,
"coa_c":-1.0,
"ppi_c":1.0,
"sbzcoa_c":1.0,
"sucbz_c":-1.0
},
"lower_bound":0.0,
"upper_bound":1000.0,
"gene_reaction_rule":"Rv0542c and Rv0553",
"subsystem":"Cofactor and Prosthetic Group Biosynthesis"
},
{
"id":"SUCBZS",
"name":"O-succinylbenzoate-CoA synthase",
"metabolites":{
"2shchc_c":-1.0,
"h2o_c":1.0,
"sucbz_c":1.0
},
"lower_bound":0.0,
"upper_bound":1000.0,
"gene_reaction_rule":"",
"subsystem":"Cofactor and Prosthetic Group Biosynthesis"
},
{
"id":"SUCCt2r",
"name":"Succinate transport via proton symport",
"metabolites":{
"h_c":1.0,
"h_e":-1.0,
"succ_c":1.0,
"succ_e":-1.0
},
"lower_bound":-1000.0,
"upper_bound":1000.0,
"gene_reaction_rule":"Rv2443",
"subsystem":"Transport"
},
{
"id":"SUCD1i",
"name":"",
"metabolites":{
"fad_c":-1.0,
"fadh2_c":1.0,
"fum_c":1.0,
"succ_c":-1.0
},
"lower_bound":0.0,
"upper_bound":1000.0,
"gene_reaction_rule":"(Rv3318 and Rv3319 and Rv3316 and Rv3317) or (Rv0247c and Rv0248c and Rv0249c) or (Rv1552 and Rv1553 and Rv1554 and Rv1555)",
"subsystem":"Citric Acid Cycle"
},
{
"id":"SUCOAS",
"name":"succinyl-CoA synthetase (ADP-forming)",
"metabolites":{
"adp_c":1.0,
"atp_c":-1.0,
"coa_c":-1.0,
"pi_c":1.0,
"succ_c":-1.0,
"succoa_c":1.0
},
"lower_bound":-1000.0,
"upper_bound":1000.0,
"gene_reaction_rule":"Rv0952 and Rv0951",
"subsystem":"Citric Acid Cycle"
},
{
"id":"SULabc",
"name":"sulfate transport via ABC system",
"metabolites":{
"adp_c":1.0,
"atp_c":-1.0,
"h2o_c":-1.0,
"h_c":1.0,
"pi_c":1.0,
"so4_c":1.0,
"so4_e":-1.0
},
"lower_bound":0.0,
"upper_bound":1000.0,
"gene_reaction_rule":"Rv2397c and Rv2398c and Rv2399c and Rv2400c and Rv1739c",
"subsystem":"Transport"
},
{
"id":"TALA",
"name":"transaldolase",
"metabolites":{
"e4p_c":1,
"f6p_c":1,
"g3p_c":-1,
"s7p_c":-1
},
"lower_bound":-1000,
"upper_bound":1000,
"gene_reaction_rule":"Rv1448c",
"subsystem":"Pentose Phosphate Pathway"
},
{
"id":"TARTD",
"name":"L(+)-tartrate dehydratase",
"metabolites":{
"h2o_c":1.0,
"oaa_c":1.0,
"tartr__L_c":-1.0
},
"lower_bound":0.0,
"upper_bound":1000.0,
"gene_reaction_rule":"none",
"subsystem":"Other Amino Acid Metabolism"
},
{
"id":"TARTRt7",
"name":"TARTRt7",
"metabolites":{
"succ_c":-1.0,
"succ_e":1.0,
"tartr__L_c":1.0,
"tartr__L_e":-1.0
},
"lower_bound":-1000.0,
"upper_bound":1000.0,
"gene_reaction_rule":"Rv1672c",
"subsystem":"Transport"
},
{
"id":"TATS",
"name":"TATS",
"metabolites":{
"h2o_c":4.0,
"h_c":-4.0,
"hdca_c":-1.0,
"hpmtria_c":-1.0,
"omtta_c":-2.0,
"tat_c":1.0,
"tre_c":-1.0
},
"lower_bound":0.0,
"upper_bound":1000.0,
"gene_reaction_rule":"",
"subsystem":"Membrane Metabolism"
},
{
"id":"TDMS1",
"name":"TDMS1",
"metabolites":{
"h2o_c":2.0,
"h_c":-2.0,
"mmycolate_c":-1.0,
"mycolate_c":-1.0,
"tdm1_c":1.0,
"tre_c":-1.0
},
"lower_bound":0.0,
"upper_bound":1000.0,
"gene_reaction_rule":"",
"subsystem":"Fatty Acid Metabolism"
},
{
"id":"TDMS2",
"name":"TDMS2",
"metabolites":{
"h2o_c":2.0,
"h_c":-2.0,
"mmmycolate_c":-1.0,
"mycolate_c":-1.0,
"tdm2_c":1.0,
"tre_c":-1.0
},
"lower_bound":0.0,
"upper_bound":1000.0,
"gene_reaction_rule":"",
"subsystem":"Fatty Acid Metabolism"
},
{
"id":"TDMS3",
"name":"TDMS3",
"metabolites":{
"h2o_c":2.0,
"h_c":-2.0,
"mkmycolate_c":-1.0,
"mycolate_c":-1.0,
"tdm3_c":1.0,
"tre_c":-1.0
},
"lower_bound":0.0,
"upper_bound":1000.0,
"gene_reaction_rule":"",
"subsystem":"Fatty Acid Metabolism"
},
{
"id":"TDMS4",
"name":"TDMS4",
"metabolites":{
"h2o_c":2.0,
"h_c":-2.0,
"kmycolate_c":-1.0,
"mycolate_c":-1.0,
"tdm4_c":1.0,
"tre_c":-1.0
},
"lower_bound":0.0,
"upper_bound":1000.0,
"gene_reaction_rule":"",
"subsystem":"Fatty Acid Metabolism"
},
{
"id":"TDPDRE",
"name":"dTDP-4-dehydrorhamnose 3,5-epimerase",
"metabolites":{
"dtdp4d6dg_c":-1.0,
"dtdp4d6dm_c":1.0
},
"lower_bound":0.0,
"upper_bound":1000.0,
"gene_reaction_rule":"Rv3465",
"subsystem":"Arabinogalactan biosynthesis"
},
{
"id":"TDPDRR",
"name":"dTDP-4-dehydrorhamnose reductase",
"metabolites":{
"dtdp4d6dm_c":-1.0,
"dtdprmn_c":1.0,
"h_c":-1.0,
"nadp_c":1.0,
"nadph_c":-1.0
},
"lower_bound":0.0,
"upper_bound":1000.0,
"gene_reaction_rule":"Rv3266c",
"subsystem":"Arabinogalactan biosynthesis"
},
{
"id":"TDPGDH",
"name":"dTDPglucose 4,6-dehydratase",
"metabolites":{
"dtdp4d6dg_c":1.0,
"dtdpglu_c":-1.0,
"h2o_c":1.0
},
"lower_bound":0.0,
"upper_bound":1000.0,
"gene_reaction_rule":"Rv3464 and (Rv3468c or Rv3784)",
"subsystem":"Arabinogalactan biosynthesis"
},
{
"id":"THDPS",
"name":"tetrahydrodipicolinate succinylase",
"metabolites":{
"coa_c":1.0,
"h2o_c":-1.0,
"sl2a6o_c":1.0,
"succoa_c":-1.0,
"thdp_c":-1.0
},
"lower_bound":0.0,
"upper_bound":1000.0,
"gene_reaction_rule":"Rv1201c",
"subsystem":"Threonine and Lysine Metabolism"
},
{
"id":"THFGLUS",
"name":"Tetrahydrofolate:L-glutamate gamma-ligase (ADP-forming)",
"metabolites":{
"adp_c":1.0,
"atp_c":-1.0,
"glu__L_c":-1.0,
"h_c":1.0,
"pi_c":1.0,
"thf_c":-1.0,
"thfglu_c":1.0
},
"lower_bound":-1000.0,
"upper_bound":1000.0,
"gene_reaction_rule":"Rv2447c",
"subsystem":"Folate Metabolism"
},
{
"id":"THMDP",
"name":"THMDP",
"metabolites":{
"h2o_c":-2.0,
"h_c":1.0,
"pi_c":2.0,
"thm_c":1.0,
"thmpp_c":-1.0
},
"lower_bound":0.0,
"upper_bound":1000.0,
"gene_reaction_rule":"Rv3113",
"subsystem":"Cofactor and Prosthetic Group Biosynthesis"
},
{
"id":"THRD_Lr",
"name":"",
"metabolites":{
"2obut_c":1.0,
"nh4_c":1.0,
"thr__L_c":-1.0
},
"lower_bound":0,
"upper_bound":1000.0,
"gene_reaction_rule":"Rv1559",
"subsystem":"Cysteine and methionine metabolism"
},
{
"id":"THRS",
"name":"threonine synthase",
"metabolites":{
"h2o_c":-1.0,
"phom_c":-1.0,
"pi_c":1.0,
"thr__L_c":1.0
},
"lower_bound":0.0,
"upper_bound":1000.0,
"gene_reaction_rule":"Rv1295",
"subsystem":"Glycolysis/Gluconeogenesis"
},
{
"id":"THRt2r",
"name":"L threonine reversible transport via proton symport",
"metabolites":{
"h_c":1.0,
"h_e":-1.0,
"thr__L_c":1.0,
"thr__L_e":-1.0
},
"lower_bound":-1000.0,
"upper_bound":1000.0,
"gene_reaction_rule":"Rv3737",
"subsystem":"Transport"
},
{
"id":"THZPSN",
"name":"thiazole phosphate synthesis",
"metabolites":{
"4hba_c":1.0,
"4mpetz_c":1.0,
"ala__L_c":1.0,
"amp_c":1.0,
"atp_c":-1.0,
"co2_c":1.0,
"cys__L_c":-1.0,
"dxyl5p_c":-1.0,
"h2o_c":1.0,
"h_c":1.0,
"ppi_c":1.0,
"tyr__L_c":-1.0
},
"lower_bound":0.0,
"upper_bound":1000.0,
"gene_reaction_rule":"Rv0417",
"subsystem":"Alternate Carbon Metabolism"
},
{
"id":"TKT1",
"name":"transketolase",
"metabolites":{
"g3p_c":1,
"r5p_c":-1,
"s7p_c":1,
"xu5p__D_c":-1
},
"lower_bound":-1000,
"upper_bound":1000,
"gene_reaction_rule":"Rv1449c",
"subsystem":"Pentose Phosphate Pathway"
},
{
"id":"TKT2",
"name":"transketolase",
"metabolites":{
"e4p_c":-1.0,
"f6p_c":1.0,
"g3p_c":1.0,
"xu5p__D_c":-1.0
},
"lower_bound":-1000.0,
"upper_bound":1000.0,
"gene_reaction_rule":"Rv1449c",
"subsystem":"Pentose Phosphate Pathway"
},
{
"id":"TMDK1",
"name":"Thymidine kinase (ATP:thymidine)",
"metabolites":{
"adp_c":1.0,
"atp_c":-1.0,
"dtmp_c":1.0,
"h_c":1.0,
"thymd_c":-1.0
},
"lower_bound":0.0,
"upper_bound":1000.0,
"gene_reaction_rule":"",
"subsystem":"Nucleotide Salvage Pathway"
},
{
"id":"TMDPP",
"name":"thymidine phosphorylase",
"metabolites":{
"2dr1p_c":1.0,
"pi_c":-1.0,
"thym_c":1.0,
"thymd_c":-1.0
},
"lower_bound":-1000.0,
"upper_bound":1000.0,
"gene_reaction_rule":"Rv3314c",
"subsystem":"Purine and Pyrimidine Biosynthesis"
},
{
"id":"TMDS",
"name":"thymidylate synthase",
"metabolites":{
"dhf_c":1.0,
"dtmp_c":1.0,
"dump_c":-1.0,
"mlthf_c":-1.0
},
"lower_bound":0.0,
"upper_bound":1000.0,
"gene_reaction_rule":"Rv2764c",
"subsystem":"Purine and Pyrimidine Biosynthesis"
},
{
"id":"TMHAS1",
"name":"TMHAS1",
"metabolites":{
"h2o_c":2.0,
"tdm1_c":-1.0,
"tdm2_c":-1.0,
"tmha1_c":1.0,
"tre_c":-1.0
},
"lower_bound":0.0,
"upper_bound":1000.0,
"gene_reaction_rule":"",
"subsystem":"Fatty Acid Metabolism"
},
{
"id":"TMHAS2",
"name":"TMHAS2",
"metabolites":{
"h2o_c":2.0,
"tdm1_c":-1.0,
"tdm3_c":-1.0,
"tmha2_c":1.0,
"tre_c":-1.0
},
"lower_bound":0.0,
"upper_bound":1000.0,
"gene_reaction_rule":"",
"subsystem":"Fatty Acid Metabolism"
},
{
"id":"TMHAS3",
"name":"TMHAS3",
"metabolites":{
"h2o_c":2.0,
"tdm1_c":-1.0,
"tdm4_c":-1.0,
"tmha3_c":1.0,
"tre_c":-1.0
},
"lower_bound":0.0,
"upper_bound":1000.0,
"gene_reaction_rule":"",
"subsystem":"Fatty Acid Metabolism"
},
{
"id":"TMHAS4",
"name":"TMHAS4",
"metabolites":{
"h2o_c":2.0,
"tdm2_c":-1.0,
"tdm3_c":-1.0,
"tmha4_c":1.0,
"tre_c":-1.0
},
"lower_bound":0.0,
"upper_bound":1000.0,
"gene_reaction_rule":"",
"subsystem":"Fatty Acid Metabolism"
},
{
"id":"TMHAS5",
"name":"TMHAS5",
"metabolites":{
"h2o_c":2.0,
"tdm2_c":-1.0,
"tdm4_c":-1.0,
"tmha5_c":1.0,
"tre_c":-1.0
},
"lower_bound":0.0,
"upper_bound":1000.0,
"gene_reaction_rule":"",
"subsystem":"Lipid metabolism"
},
{
"id":"TMHAS6",
"name":"TMHAS6",
"metabolites":{
"h2o_c":2.0,
"tdm3_c":-1.0,
"tdm4_c":-1.0,
"tmha6_c":1.0,
"tre_c":-1.0
},
"lower_bound":0.0,
"upper_bound":1000.0,
"gene_reaction_rule":"",
"subsystem":"Lipid metabolism"
},
{
"id":"TMN",
"name":"thiaminase",
"metabolites":{
"4ahmmp_c":1.0,
"4mhetz_c":1.0,
"h2o_c":-1.0,
"h_c":1.0,
"thm_c":-1.0
},
"lower_bound":0.0,
"upper_bound":1000.0,
"gene_reaction_rule":"",
"subsystem":"Cofactor and Prosthetic Group Biosynthesis"
},
{
"id":"TMPKr",
"name":"",
"metabolites":{
"adp_c":1.0,
"atp_c":-1.0,
"thmmp_c":-1.0,
"thmpp_c":1.0
},
"lower_bound":-1000.0,
"upper_bound":1000.0,
"gene_reaction_rule":"Rv2977c",
"subsystem":"Thiamine Metabolism"
},
{
"id":"TMPPP",
"name":"thiamine-phosphate diphosphorylase",
"metabolites":{
"2mahmp_c":-1.0,
"4mpetz_c":-1.0,
"h_c":-1.0,
"ppi_c":1.0,
"thmmp_c":1.0
},
"lower_bound":0.0,
"upper_bound":1000.0,
"gene_reaction_rule":"Rv0414c",
"subsystem":"Thiamine Metabolism"
},
{
"id":"TPI",
"name":"triose-phosphate isomerase",
"metabolites":{
"dhap_c":-1.0,
"g3p_c":1.0
},
"lower_bound":-1000.0,
"upper_bound":1000.0,
"gene_reaction_rule":"Rv1438",
"subsystem":"Glycolysis/Gluconeogenesis"
},
{
"id":"TRDR",
"name":"thioredoxin reductase (NADPH)",
"metabolites":{
"h_c":-1.0,
"nadp_c":1.0,
"nadph_c":-1.0,
"trdox_c":-1.0,
"trdrd_c":1.0
},
"lower_bound":0.0,
"upper_bound":1000.0,
"gene_reaction_rule":"Rv3913",
"subsystem":"Purine and Pyrimidine Biosynthesis"
},
{
"id":"TRE6PP",
"name":"trehalose-phosphatase",
"metabolites":{
"h2o_c":-1.0,
"pi_c":1.0,
"tre6p_c":-1.0,
"tre_c":1.0
},
"lower_bound":0.0,
"upper_bound":1000.0,
"gene_reaction_rule":"Rv2006 or Rv3372",
"subsystem":"Membrane Metabolism"
},
{
"id":"TRE6PS",
"name":"Alpha,alpha-trehalose-phosphate synthase (UDP-forming)",
"metabolites":{
"g6p_c":-1.0,
"h_c":1.0,
"tre6p_c":1.0,
"udp_c":1.0,
"udpg_c":-1.0
},
"lower_bound":0.0,
"upper_bound":1000.0,
"gene_reaction_rule":"Rv3490",
"subsystem":"Membrane Metabolism"
},
{
"id":"TRESULT",
"name":"trehalose sulfotransferase",
"metabolites":{
"h_c":1.0,
"pap_c":1.0,
"paps_c":-1.0,
"tre_c":-1.0,
"tres_c":1.0
},
"lower_bound":0.0,
"upper_bound":1000.0,
"gene_reaction_rule":"Rv1373 or Rv0295c or Rv3529c or Rv2267c",
"subsystem":"Membrane Metabolism"
},
{
"id":"TREabc",
"name":"TREabc",
"metabolites":{
"adp_c":1.0,
"atp_c":-1.0,
"h2o_c":-1.0,
"h_c":1.0,
"pi_c":1.0,
"tre_c":1.0,
"tre_e":-1.0
},
"lower_bound":0.0,
"upper_bound":1000.0,
"gene_reaction_rule":"Rv1236 and Rv1237 and Rv1238",
"subsystem":"Transport"
},
{
"id":"TRIATS",
"name":"TRIATS",
"metabolites":{
"h2o_c":3.0,
"h_c":-3.0,
"ocdca_c":-2.0,
"tmlgnc_c":-1.0,
"tre_c":-1.0,
"triat_c":1.0
},
"lower_bound":0.0,
"upper_bound":1000.0,
"gene_reaction_rule":"",
"subsystem":"Membrane Metabolism"
},
{
"id":"TRPS1",
"name":"tryptophan synthase (indoleglycerol phosphate)",
"metabolites":{
"3ig3p_c":-1.0,
"g3p_c":1.0,
"h2o_c":1.0,
"ser__L_c":-1.0,
"trp__L_c":1.0
},
"lower_bound":0.0,
"upper_bound":1000.0,
"gene_reaction_rule":"Rv1613 and Rv1612",
"subsystem":"Tyrosine, Tryptophan, and Phenylalanine Metabolism"
},
{
"id":"TRPS2",
"name":"Tryptophan synthase (indole)",
"metabolites":{
"h2o_c":1.0,
"indole_c":-1.0,
"ser__L_c":-1.0,
"trp__L_c":1.0
},
"lower_bound":0.0,
"upper_bound":1000.0,
"gene_reaction_rule":"Rv1612 and Rv1613",
"subsystem":"Tyrosine, Tryptophan, and Phenylalanine Metabolism"
},
{
"id":"TRPS3",
"name":"Tryptophan synthase (indoleglycerol phosphate)",
"metabolites":{
"3ig3p_c":-1.0,
"g3p_c":1.0,
"indole_c":1.0
},
"lower_bound":0.0,
"upper_bound":1000.0,
"gene_reaction_rule":"Rv1612 and Rv1613",
"subsystem":"Tyrosine, Tryptophan, and Phenylalanine Metabolism"
},
{
"id":"TRPTA",
"name":"Tryptophan transaminase",
"metabolites":{
"akg_c":-1.0,
"glu__L_c":1.0,
"indpyr_c":1.0,
"trp__L_c":-1.0
},
"lower_bound":-1000.0,
"upper_bound":1000.0,
"gene_reaction_rule":"",
"subsystem":"Other Amino Acid Metabolism"
},
{
"id":"TRPt2r",
"name":"L-tryptophan reversible transport via proton symport",
"metabolites":{
"h_c":1.0,
"h_e":-1.0,
"trp__L_c":1.0,
"trp__L_e":-1.0
},
"lower_bound":-1000.0,
"upper_bound":1000.0,
"gene_reaction_rule":"",
"subsystem":"Transport"
},
{
"id":"TSULabc",
"name":"TSULabc",
"metabolites":{
"adp_c":1.0,
"atp_c":-1.0,
"h2o_c":-1.0,
"h_c":1.0,
"pi_c":1.0,
"tsul_c":1.0,
"tsul_e":-1.0
},
"lower_bound":0.0,
"upper_bound":1000.0,
"gene_reaction_rule":"Rv2397c and Rv2398c and Rv2399c and Rv2400c and Rv1739c",
"subsystem":"Transport"
},
{
"id":"TTDCAt2",
"name":"Tetradecanoate transport via proton symport",
"metabolites":{
"h_c":1.0,
"h_e":-1.0,
"ttdca_c":1.0,
"ttdca_e":-1.0
},
"lower_bound":0.0,
"upper_bound":1000.0,
"gene_reaction_rule":"",
"subsystem":"Transport"
},
{
"id":"TYRTA",
"name":"tyrosine transaminase",
"metabolites":{
"34hpp_c":1.0,
"akg_c":-1.0,
"glu__L_c":1.0,
"tyr__L_c":-1.0
},
"lower_bound":-1000.0,
"upper_bound":1000.0,
"gene_reaction_rule":"Rv3565 or Rv0337c",
"subsystem":"Other Amino Acid Metabolism"
},
{
"id":"TYRt2r",
"name":"L-tyrosine reversible transport via proton symport",
"metabolites":{
"h_c":1.0,
"h_e":-1.0,
"tyr__L_c":1.0,
"tyr__L_e":-1.0
},
"lower_bound":-1000.0,
"upper_bound":1000.0,
"gene_reaction_rule":"",
"subsystem":"Transport"
},
{
"id":"UAAGDS",
"name":"UDP-N-acetylmuramoyl-L-alanyl-D-glutamyl-meso-2,6-diaminopimelate synthetase",
"metabolites":{
"26dap__M_c":-1.0,
"adp_c":1.0,
"atp_c":-1.0,
"h_c":1.0,
"pi_c":1.0,
"uamag_c":-1.0,
"ugmd_c":1.0
},
"lower_bound":0.0,
"upper_bound":1000.0,
"gene_reaction_rule":"Rv2158c",
"subsystem":"Peptidoglycan Metabolism"
},
{
"id":"UAAGLS1",
"name":"UAAGLS1",
"metabolites":{
"adp_c":1.0,
"atp_c":-1.0,
"h_c":1.0,
"lys__L_c":-1.0,
"pi_c":1.0,
"uAgl_c":1.0,
"uamag_c":-1.0
},
"lower_bound":0.0,
"upper_bound":1000.0,
"gene_reaction_rule":"",
"subsystem":"Peptidoglycan Metabolism"
},
{
"id":"UAAGLS2",
"name":"UAAGLS2",
"metabolites":{
"adp_c":1.0,
"atp_c":-1.0,
"h_c":1.0,
"lys__L_c":-1.0,
"pi_c":1.0,
"uGgl_c":1.0,
"uamag_c":-1.0
},
"lower_bound":0.0,
"upper_bound":1000.0,
"gene_reaction_rule":"",
"subsystem":"Peptidoglycan Metabolism"
},
{
"id":"UAGCVT",
"name":"UDP-N-acetylglucosamine 1-carboxyvinyltransferase",
"metabolites":{
"pep_c":-1.0,
"pi_c":1.0,
"uaccg_c":1.0,
"uacgam_c":-1.0
},
"lower_bound":0.0,
"upper_bound":1000.0,
"gene_reaction_rule":"Rv1315",
"subsystem":"Alternate Carbon Metabolism"
},
{
"id":"UAGDP",
"name":"UDP-N-acetylglucosamine diphosphorylase",
"metabolites":{
"acgam1p_c":-1.0,
"h_c":-1.0,
"ppi_c":1.0,
"uacgam_c":1.0,
"utp_c":-1.0
},
"lower_bound":0.0,
"upper_bound":1000.0,
"gene_reaction_rule":"Rv1018c",
"subsystem":"Alternate Carbon Metabolism"
},
{
"id":"UAGPT1",
"name":"UAGPT1",
"metabolites":{
"h_c":1.0,
"uaAgla_c":-1.0,
"uaaAgla_c":1.0,
"uacgam_c":-1.0,
"udp_c":1.0
},
"lower_bound":0.0,
"upper_bound":1000.0,
"gene_reaction_rule":"Rv2153c",
"subsystem":"Peptidoglycan Metabolism"
},
{
"id":"UAGPT2",
"name":"UAGPT2",
"metabolites":{
"h_c":1.0,
"uaGgla_c":-1.0,
"uaaGgla_c":1.0,
"uacgam_c":-1.0,
"udp_c":1.0
},
"lower_bound":0.0,
"upper_bound":1000.0,
"gene_reaction_rule":"Rv2153c",
"subsystem":"Peptidoglycan Metabolism"
},
{
"id":"UAGPT3",
"name":"UDP-N-acetylglucosamine-N-acetylmuramyl-(pentapeptide)pyrophosphoryl-undecaprenol N-acetylglucosamine transferase",
"metabolites":{
"h_c":1.0,
"uaagmda_c":1.0,
"uacgam_c":-1.0,
"uagmda_c":-1.0,
"udp_c":1.0
},
"lower_bound":0.0,
"upper_bound":1000.0,
"gene_reaction_rule":"Rv2153c",
"subsystem":"Peptidoglycan Metabolism"
},
{
"id":"UAMAGS",
"name":"UDP-N-acetylmuramoyl-L-alanyl-D-glutamate synthetase",
"metabolites":{
"adp_c":1.0,
"atp_c":-1.0,
"glu__D_c":-1.0,
"h_c":1.0,
"pi_c":1.0,
"uama_c":-1.0,
"uamag_c":1.0
},
"lower_bound":0.0,
"upper_bound":1000.0,
"gene_reaction_rule":"Rv2155c",
"subsystem":"Peptidoglycan Metabolism"
},
{
"id":"UAMAS",
"name":"UDP-N-acetylmuramoyl-L-alanine synthetase",
"metabolites":{
"adp_c":1.0,
"ala__L_c":-1.0,
"atp_c":-1.0,
"h_c":1.0,
"pi_c":1.0,
"uama_c":1.0,
"uamr_c":-1.0
},
"lower_bound":0.0,
"upper_bound":1000.0,
"gene_reaction_rule":"Rv2152c",
"subsystem":"Peptidoglycan Metabolism"
},
{
"id":"UAMRH",
"name":"UDP-MurNAc Hydroxylase",
"metabolites":{
"h2o_c":1.0,
"h_c":-1.0,
"nadp_c":1.0,
"nadph_c":-1.0,
"o2_c":-1.0,
"uamr_c":-1.0,
"ugmr_c":1.0
},
"lower_bound":0.0,
"upper_bound":1000.0,
"gene_reaction_rule":"Rv3818",
"subsystem":"Membrane Metabolism"
},
{
"id":"UAPGR",
"name":"UDP-N-acetylenolpyruvoylglucosamine reductase",
"metabolites":{
"h_c":-1.0,
"nadp_c":1.0,
"nadph_c":-1.0,
"uaccg_c":-1.0,
"uamr_c":1.0
},
"lower_bound":0.0,
"upper_bound":1000.0,
"gene_reaction_rule":"Rv0482",
"subsystem":"Alternate Carbon Metabolism"
},
{
"id":"UDCPDP",
"name":"Undecaprenyl-diphosphatase",
"metabolites":{
"h2o_c":-1.0,
"h_c":1.0,
"pi_c":1.0,
"udcpdp_c":-1.0,
"udcpp_c":1.0
},
"lower_bound":0.0,
"upper_bound":1000.0,
"gene_reaction_rule":"Rv2136c",
"subsystem":"Cofactor and Prosthetic Group Biosynthesis"
},
{
"id":"UDCPDPS",
"name":"Undecaprenyl diphosphate synthase",
"metabolites":{
"frdp_c":-1.0,
"ipdp_c":-8.0,
"ppi_c":8.0,
"udcpdp_c":1.0
},
"lower_bound":0.0,
"upper_bound":1000.0,
"gene_reaction_rule":"",
"subsystem":"Cofactor and Prosthetic Group Biosynthesis"
},
{
"id":"UDPDPS",
"name":"Undecaprenyl-diphosphate synthase",
"metabolites":{
"decdp_c":-1.0,
"ipdp_c":-1.0,
"ppi_c":1.0,
"udcpdp_c":1.0
},
"lower_bound":0.0,
"upper_bound":1000.0,
"gene_reaction_rule":"Rv2361c",
"subsystem":"Polyprenyl Metabolism"
},
{
"id":"UDPDPS2",
"name":"UDPDPS2",
"metabolites":{
"decdp__tb_c":-1.0,
"ipdp_c":-1.0,
"ppi_c":1.0,
"udcpdp_c":1.0
},
"lower_bound":0.0,
"upper_bound":1000.0,
"gene_reaction_rule":"Rv2361c",
"subsystem":"Polyprenyl Metabolism"
},
{
"id":"UDPG4E",
"name":"UDPglucose 4-epimerase",
"metabolites":{
"udpg_c":-1.0,
"udpgal_c":1.0
},
"lower_bound":-1000.0,
"upper_bound":1000.0,
"gene_reaction_rule":"Rv3634c or Rv0501 or Rv0536",
"subsystem":"Nucleotide Salvage Pathway"
},
{
"id":"UDPGALM",
"name":"UDPgalactopyranose mutase",
"metabolites":{
"udpgal_c":-1.0,
"udpgalfur_c":1.0
},
"lower_bound":0.0,
"upper_bound":1000.0,
"gene_reaction_rule":"Rv3809c",
"subsystem":"Arabinogalactan biosynthesis"
},
{
"id":"UDPGD",
"name":"UDPglucose 6-dehydrogenase",
"metabolites":{
"h2o_c":-1.0,
"h_c":3.0,
"nad_c":-2.0,
"nadh_c":2.0,
"udpg_c":-1.0,
"udpglcur_c":1.0
},
"lower_bound":0.0,
"upper_bound":1000.0,
"gene_reaction_rule":"Rv0322",
"subsystem":"Nucleotide Salvage Pathway"
},
{
"id":"UGAGDS",
"name":"UGAGDS",
"metabolites":{
"26dap__M_c":-1.0,
"adp_c":1.0,
"atp_c":-1.0,
"h_c":1.0,
"pi_c":1.0,
"uggmd_c":1.0,
"ugmag_c":-1.0
},
"lower_bound":0.0,
"upper_bound":1000.0,
"gene_reaction_rule":"Rv2158c",
"subsystem":"Peptidoglycan Metabolism"
},
{
"id":"UGGPT3",
"name":"UGGPT3",
"metabolites":{
"h_c":1.0,
"uacgam_c":-1.0,
"udp_c":1.0,
"ugagmda_c":1.0,
"ugggmda_c":-1.0
},
"lower_bound":0.0,
"upper_bound":1000.0,
"gene_reaction_rule":"Rv2153c",
"subsystem":"Peptidoglycan Metabolism"
},
{
"id":"UGLDDS1",
"name":"UGLDDS1",
"metabolites":{
"adp_c":1,
"alaala_c":-1,
"atp_c":-1,
"h_c":1,
"pi_c":1,
"uAgl_c":-1,
"uAgla_c":1
},
"lower_bound":0,
"upper_bound":1000,
"gene_reaction_rule":"Rv2157c",
"subsystem":"Peptidoglycan Metabolism"
},
{
"id":"UGLDDS2",
"name":"UGLDDS2",
"metabolites":{
"adp_c":1,
"alaala_c":-1,
"atp_c":-1,
"h_c":1,
"pi_c":1,
"uGgl_c":-1,
"uGgla_c":1
},
"lower_bound":0,
"upper_bound":1000,
"gene_reaction_rule":"Rv2157c",
"subsystem":"Peptidoglycan Metabolism"
},
{
"id":"UGMAGS",
"name":"UGMAGS",
"metabolites":{
"adp_c":1.0,
"atp_c":-1.0,
"glu__D_c":-1.0,
"h_c":1.0,
"pi_c":1.0,
"ugma_c":-1.0,
"ugmag_c":1.0
},
"lower_bound":0.0,
"upper_bound":1000.0,
"gene_reaction_rule":"Rv2155c",
"subsystem":"Peptidoglycan Metabolism"
},
{
"id":"UGMAS",
"name":"UGMAS",
"metabolites":{
"adp_c":1.0,
"ala__L_c":-1.0,
"atp_c":-1.0,
"h_c":1.0,
"pi_c":1.0,
"ugma_c":1.0,
"ugmr_c":-1.0
},
"lower_bound":0.0,
"upper_bound":1000.0,
"gene_reaction_rule":"Rv2152c",
"subsystem":"Peptidoglycan Metabolism"
},
{
"id":"UGMDDS",
"name":"UDP-N-acetylmuramoyl-L-alanyl-D-glutamyl-meso-2,6-diaminopimeloyl-D-alanyl-D-alanine synthetase",
"metabolites":{
"adp_c":1.0,
"alaala_c":-1.0,
"atp_c":-1.0,
"h_c":1.0,
"pi_c":1.0,
"ugmd_c":-1.0,
"ugmda_c":1.0
},
"lower_bound":0.0,
"upper_bound":1000.0,
"gene_reaction_rule":"Rv2157c",
"subsystem":"Peptidoglycan Metabolism"
},
{
"id":"UGMDDS2",
"name":"UGMDDS2",
"metabolites":{
"adp_c":1.0,
"alaala_c":-1.0,
"atp_c":-1.0,
"h_c":1.0,
"pi_c":1.0,
"uggmd_c":-1.0,
"uggmda_c":1.0
},
"lower_bound":0.0,
"upper_bound":1000.0,
"gene_reaction_rule":"Rv2157c",
"subsystem":"Peptidoglycan Metabolism"
},
{
"id":"UMPK",
"name":"UMP kinase",
"metabolites":{
"adp_c":1.0,
"atp_c":-1.0,
"udp_c":1.0,
"ump_c":-1.0
},
"lower_bound":-1000.0,
"upper_bound":1000.0,
"gene_reaction_rule":"Rv1712 and Rv2883c",
"subsystem":"Purine and Pyrimidine Biosynthesis"
},
{
"id":"UPP3MT",
"name":"Uroporphyrinogen methyltransferase",
"metabolites":{
"ahcys_c":2.0,
"amet_c":-2.0,
"dscl_c":1.0,
"h_c":1.0,
"uppg3_c":-1.0
},
"lower_bound":0.0,
"upper_bound":1000.0,
"gene_reaction_rule":"Rv2847c",
"subsystem":"Cofactor and Prosthetic Group Biosynthesis"
},
{
"id":"UPP3S",
"name":"uroporphyrinogen-III synthase",
"metabolites":{
"h2o_c":1.0,
"hmbil_c":-1.0,
"uppg3_c":1.0
},
"lower_bound":0.0,
"upper_bound":1000.0,
"gene_reaction_rule":"Rv0511",
"subsystem":"Cofactor and Prosthetic Group Biosynthesis"
},
{
"id":"UPPDC1",
"name":"uroporphyrinogen decarboxylase (uroporphyrinogen III)",
"metabolites":{
"co2_c":4.0,
"cpppg3_c":1.0,
"h_c":-4.0,
"uppg3_c":-1.0
},
"lower_bound":0.0,
"upper_bound":1000.0,
"gene_reaction_rule":"Rv2678c",
"subsystem":"Cofactor and Prosthetic Group Biosynthesis"
},
{
"id":"UPPDC2",
"name":"Uroporphyrinogen decarboxylase (uroporphyrinogen I)",
"metabolites":{
"co2_c":4.0,
"cpppg1_c":1.0,
"h_c":-4.0,
"uppg1_c":-1.0
},
"lower_bound":0.0,
"upper_bound":1000.0,
"gene_reaction_rule":"Rv2678c",
"subsystem":"Cofactor and Prosthetic Group Biosynthesis"
},
{
"id":"UPPRT",
"name":"uracil phosphoribosyltransferase",
"metabolites":{
"ppi_c":1.0,
"prpp_c":-1.0,
"ump_c":1.0,
"ura_c":-1.0
},
"lower_bound":0.0,
"upper_bound":1000.0,
"gene_reaction_rule":"Rv3309c",
"subsystem":"Purine and Pyrimidine Biosynthesis"
},
{
"id":"UREA",
"name":"urease",
"metabolites":{
"co2_c":1.0,
"h2o_c":-1.0,
"h_c":-2.0,
"nh4_c":2.0,
"urea_c":-1.0
},
"lower_bound":0.0,
"upper_bound":1000.0,
"gene_reaction_rule":"Rv1850 and Rv1849 and Rv1848 and Rv1853 and Rv1851 and Rv1852",
"subsystem":"Purine and Pyrimidine Biosynthesis"
},
{
"id":"URIDK2r",
"name":"Uridylate kinase (dUMP)",
"metabolites":{
"adp_c":1.0,
"atp_c":-1.0,
"dudp_c":1.0,
"dump_c":-1.0
},
"lower_bound":-1000.0,
"upper_bound":1000.0,
"gene_reaction_rule":"",
"subsystem":"Purine and Pyrimidine Biosynthesis"
},
{
"id":"URIK2",
"name":"Uridine kinase (GTP:Uridine)",
"metabolites":{
"gdp_c":1.0,
"gtp_c":-1.0,
"h_c":1.0,
"ump_c":1.0,
"uri_c":-1.0
},
"lower_bound":0.0,
"upper_bound":1000.0,
"gene_reaction_rule":"",
"subsystem":"Purine and Pyrimidine Biosynthesis"
},
{
"id":"VALTA",
"name":"valine transaminase",
"metabolites":{
"3mob_c":1.0,
"akg_c":-1.0,
"glu__L_c":1.0,
"val__L_c":-1.0
},
"lower_bound":-1000.0,
"upper_bound":1000.0,
"gene_reaction_rule":"Rv2210c",
"subsystem":"Valine, Leucine, and Isoleucine Metabolism"
},
{
"id":"VALt2r",
"name":"L-valine reversible transport via proton symport",
"metabolites":{
"h_c":1.0,
"h_e":-1.0,
"val__L_c":1.0,
"val__L_e":-1.0
},
"lower_bound":-1000.0,
"upper_bound":1000.0,
"gene_reaction_rule":"",
"subsystem":"Transport"
},
{
"id":"XPPT",
"name":"xanthine phosphoribosyltransferase",
"metabolites":{
"ppi_c":1.0,
"prpp_c":-1.0,
"xan_c":-1.0,
"xmp_c":1.0
},
"lower_bound":0.0,
"upper_bound":1000.0,
"gene_reaction_rule":"Rv3624c",
"subsystem":"Nucleotide Salvage Pathway"
},
{
"id":"XYLK",
"name":"xylulokinase",
"metabolites":{
"adp_c":1.0,
"atp_c":-1.0,
"h_c":1.0,
"xu5p__D_c":1.0,
"xylu__D_c":-1.0
},
"lower_bound":0.0,
"upper_bound":1000.0,
"gene_reaction_rule":"Rv0729",
"subsystem":"Alternate Carbon Metabolism"
},
{
"id":"YUMPS",
"name":"yUMP synthetase",
"metabolites":{
"h2o_c":1.0,
"psd5p_c":1.0,
"r5p_c":-1.0,
"ura_c":-1.0
},
"lower_bound":-1000.0,
"upper_bound":1000.0,
"gene_reaction_rule":"Rv2793c or Rv3300c",
"subsystem":"Purine and Pyrimidine Biosynthesis"
},
{
"id":"S7PI",
"name":"sedoheptulose 7-phosphate isomerase",
"metabolites":{
"gmhep7p_c":1.0,
"s7p_c":-1.0
},
"lower_bound":0.0,
"upper_bound":1000.0,
"gene_reaction_rule":"Rv0113",
"subsystem":"Membrane Metabolism"
},
{
"id":"GMHEPK",
"name":"",
"metabolites":{
"adp_c":1,
"atp_c":-1,
"gmhep17bp_c":1,
"gmhep7p_c":-1,
"h_c":1
},
"lower_bound":0,
"upper_bound":1000,
"gene_reaction_rule":"Rv0115",
"subsystem":"Membrane Metabolism"
},
{
"id":"HMEDS",
"name":"",
"metabolites":{
"2mecdp_c":-1.0,
"fdxox_c":2.0,
"fdxrd_c":-2.0,
"h2o_c":1.0,
"hmbpp_c":1.0
},
"lower_bound":0.0,
"upper_bound":1000.0,
"gene_reaction_rule":"Rv2868c",
"subsystem":"Polyprenyl Metabolism"
},
{
"id":"HMEDR",
"name":"",
"metabolites":{
"h2o_c":1,
"h_c":-2.0,
"hmbpp_c":-1,
"ipdp_c":1,
"nad_c":1,
"nadh_c":-1
},
"lower_bound":0,
"upper_bound":1000,
"gene_reaction_rule":"Rv1110 or Rv3382c",
"subsystem":"Polyprenyl Metabolism"
},
{
"id":"FRTT",
"name":"farnesyltranstransferase",
"metabolites":{
"frdp_c":-1,
"ggdp_c":1,
"ipdp_c":-1,
"ppi_c":1
},
"lower_bound":0,
"upper_bound":1000,
"gene_reaction_rule":"Rv3398c or Rv2173",
"subsystem":"Polyprenyl Metabolism"
},
{
"id":"2MCD",
"name":"",
"metabolites":{
"2mcacn_c":1.0,
"2mcit_c":-1.0,
"h2o_c":1.0
},
"lower_bound":0.0,
"upper_bound":1000.0,
"gene_reaction_rule":"Rv1130",
"subsystem":"Propanoate Metabolism"
},
{
"id":"2MCS",
"name":"",
"metabolites":{
"2mcit_c":1.0,
"coa_c":1.0,
"h2o_c":-1.0,
"h_c":1.0,
"oaa_c":-1.0,
"ppcoa_c":-1.0
},
"lower_bound":0.0,
"upper_bound":1000.0,
"gene_reaction_rule":"Rv1131",
"subsystem":"Propanoate Metabolism"
},
{
"id":"2MID",
"name":"",
"metabolites":{
"2mcacn_c":-1.0,
"h2o_c":-1.0,
"micit_c":1.0
},
"lower_bound":0.0,
"upper_bound":1000.0,
"gene_reaction_rule":"Rv1475c",
"subsystem":"Propanoate Metabolism"
},
{
"id":"2MIL",
"name":"",
"metabolites":{
"micit_c":-1.0,
"pyr_c":1.0,
"succ_c":1.0
},
"lower_bound":0.0,
"upper_bound":1000.0,
"gene_reaction_rule":"Rv0467",
"subsystem":"Propanoate Metabolism"
},
{
"id":"Gln_LT",
"name":"",
"metabolites":{
"adp_c":1,
"atp_c":-1,
"gln__L_c":1,
"gln__L_e":-1,
"h2o_c":-1,
"h_c":1,
"pi_c":1
},
"lower_bound":0,
"upper_bound":1000,
"gene_reaction_rule":"(Rv0072 and Rv0073) or (Rv0411c and Rv2564)",
"subsystem":"Transport"
},
{
"id":"TREP",
"name":"",
"metabolites":{
"g1p_c":1.0,
"glc__D_c":1.0,
"pi_c":-1.0,
"tre_c":-1.0
},
"lower_bound":0.0,
"upper_bound":1000.0,
"gene_reaction_rule":"Rv3401",
"subsystem":"Alternate Carbon Metabolism"
},
{
"id":"HDECH",
"name":"",
"metabolites":{
"1hdecg3p_c":-1.0,
"glyc3p_c":1.0,
"h2o_c":-1.0,
"h_c":3.0,
"hdcea_c":1.0
},
"lower_bound":-1000.0,
"upper_bound":1000.0,
"gene_reaction_rule":"",
"subsystem":"Fatty Acid Metabolism"
},
{
"id":"DTBTST",
"name":"",
"metabolites":{
"amet_c":-2.0,
"btn_c":1.0,
"dad_5_c":2.0,
"dtbt_c":-1.0,
"met__L_c":2.0,
"s_c":-1.0
},
"lower_bound":0.0,
"upper_bound":1000.0,
"gene_reaction_rule":"Rv1589",
"subsystem":"Cofactor and Prosthetic Group Biosynthesis"
},
{
"id":"IPDPUDCT",
"name":"",
"metabolites":{
"ggdp_c":-1.0,
"ipdp_c":-7.0,
"ppi_c":7.0,
"udcpdp_c":1.0
},
"lower_bound":0.0,
"upper_bound":1000.0,
"gene_reaction_rule":"Rv2361c",
"subsystem":"Polyprenyl Metabolism"
},
{
"id":"ACHMSSH",
"name":"",
"metabolites":{
"ac_c":1.0,
"achms_c":-1.0,
"h2s_c":-1.0,
"h_c":1.0,
"hcys__L_c":1.0
},
"lower_bound":0.0,
"upper_bound":1000.0,
"gene_reaction_rule":"Rv3340",
"subsystem":"Cysteine and methionine metabolism"
},
{
"id":"PDBL_1",
"name":"",
"metabolites":{
"g3p_c":-1.0,
"gln__L_c":-1.0,
"glu__L_c":1.0,
"h2o_c":3.0,
"h_c":1.0,
"pi_c":1.0,
"pydx5p_c":1.0,
"ru5p__D_c":-1.0
},
"lower_bound":0.0,
"upper_bound":1000.0,
"gene_reaction_rule":"Rv2604c and Rv2606c",
"subsystem":"Cofactor and Prosthetic Group Biosynthesis"
},
{
"id":"PDBL_2",
"name":"",
"metabolites":{
"g3p_c":-1,
"gln__L_c":-1,
"glu__L_c":1,
"h2o_c":3.0,
"h_c":1,
"pi_c":1,
"pydx5p_c":1,
"r5p_c":-1
},
"lower_bound":0,
"upper_bound":1000,
"gene_reaction_rule":"Rv2604c and Rv2606c",
"subsystem":"Cofactor and Prosthetic Group Biosynthesis"
},
{
"id":"PDBL_3",
"name":"",
"metabolites":{
"dhap_c":-1.0,
"gln__L_c":-1.0,
"glu__L_c":1.0,
"h2o_c":3.0,
"h_c":1.0,
"pi_c":1.0,
"pydx5p_c":1.0,
"ru5p__D_c":-1.0
},
"lower_bound":0.0,
"upper_bound":1000.0,
"gene_reaction_rule":"Rv2604c and Rv2606c",
"subsystem":"Cofactor and Prosthetic Group Biosynthesis"
},
{
"id":"PDBL_4",
"name":"",
"metabolites":{
"dhap_c":-1,
"gln__L_c":-1,
"glu__L_c":1,
"h2o_c":3.0,
"h_c":1,
"pi_c":1,
"pydx5p_c":1,
"r5p_c":-1
},
"lower_bound":0,
"upper_bound":1000,
"gene_reaction_rule":"Rv2604c and Rv2606c",
"subsystem":"Cofactor and Prosthetic Group Biosynthesis"
},
{
"id":"EX_ni2",
"name":"",
"metabolites":{
"ni2_e":-1.0
},
"lower_bound":0,
"upper_bound":1000.0,
"gene_reaction_rule":"",
"subsystem":"Exchange"
},
{
"id":"Ni2t",
"name":"",
"metabolites":{
"ni2_c":1.0,
"ni2_e":-1.0
},
"lower_bound":-1000.0,
"upper_bound":1000.0,
"gene_reaction_rule":"Rv2856",
"subsystem":"Transport"
},
{
"id":"EX_mn2",
"name":"",
"metabolites":{
"mn2_e":-1.0
},
"lower_bound":0,
"upper_bound":1000.0,
"gene_reaction_rule":"",
"subsystem":"Exchange"
},
{
"id":"Mn2t",
"name":"",
"metabolites":{
"h_c":-2.0,
"h_e":2.0,
"mn2_c":1,
"mn2_e":-1
},
"lower_bound":-1000,
"upper_bound":1000,
"gene_reaction_rule":"Rv0924c",
"subsystem":"Transport"
},
{
"id":"2O4EH",
"name":"",
"metabolites":{
"2h24pdn_c":-1.0,
"4h2opntn_c":1.0,
"h2o_c":-1.0
},
"lower_bound":0.0,
"upper_bound":1000.0,
"gene_reaction_rule":"Rv3536c",
"subsystem":"Pyruvate Metabolism"
},
{
"id":"G6PDH",
"name":"",
"metabolites":{
"6pgl_c":1.0,
"f420_2_c":-1.0,
"f420_2h2_c":1.0,
"g6p_c":-1.0
},
"lower_bound":0.0,
"upper_bound":1000.0,
"gene_reaction_rule":"Rv0407 and Rv0132c",
"subsystem":"Pentose Phosphate Pathway"
},
{
"id":"2PLS",
"name":"2-phospho-L-lactate synthase",
"metabolites":{
"2plac__L_c":1.0,
"gdp_c":1.0,
"gtp_c":-1.0,
"h_c":1.0,
"lac__L_c":-1.0
},
"lower_bound":0.0,
"upper_bound":1000.0,
"gene_reaction_rule":"",
"subsystem":"Cofactor and Prosthetic Group Biosynthesis"
},
{
"id":"LPPGS",
"name":"LPPG synthetase",
"metabolites":{
"2plac__L_c":-1.0,
"gtp_c":-1.0,
"h_c":-1.0,
"lppg_c":1.0,
"ppi_c":1.0
},
"lower_bound":0.0,
"upper_bound":1000.0,
"gene_reaction_rule":"",
"subsystem":"Cofactor and Prosthetic Group Biosynthesis"
},
{
"id":"DMHDRFS",
"name":"DMHDRFS",
"metabolites":{
"34hpp_c":-1,
"4r5au_c":-1,
"amet_c":-2.0,
"dad_5_c":2.0,
"ddhrb_c":1,
"h2o_c":-1,
"met__L_c":2.0,
"nh4_c":1,
"oxa_c":1
},
"lower_bound":0,
"upper_bound":1000,
"gene_reaction_rule":"Rv1173",
"subsystem":"Cofactor and Prosthetic Group Biosynthesis"
},
{
"id":"LPFPLT",
"name":"LPPG:Fo 2-phospho-L-lactate transferase",
"metabolites":{
"ddhrb_c":-1.0,
"f420_0_c":1.0,
"gmp_c":1.0,
"h_c":1.0,
"lppg_c":-1.0
},
"lower_bound":0.0,
"upper_bound":1000.0,
"gene_reaction_rule":"Rv3261 and Rv3262",
"subsystem":"Cofactor and Prosthetic Group Biosynthesis"
},
{
"id":"GF4GL_0",
"name":"GF4GL 0",
"metabolites":{
"f420_0_c":-1,
"f420_1_c":1,
"gdp_c":1,
"glu__L_c":-1,
"gtp_c":-1,
"pi_c":1
},
"lower_bound":0,
"upper_bound":1000,
"gene_reaction_rule":"Rv3261",
"subsystem":"Cofactor and Prosthetic Group Biosynthesis"
},
{
"id":"GF4GL_1",
"name":"GF4GL 1",
"metabolites":{
"f420_1_c":-1.0,
"f420_2_c":1.0,
"gdp_c":1.0,
"glu__L_c":-1.0,
"gtp_c":-1.0,
"h_c":1.0,
"pi_c":1.0
},
"lower_bound":0.0,
"upper_bound":1000.0,
"gene_reaction_rule":"Rv3261 and Rv3262",
"subsystem":"Cofactor and Prosthetic Group Biosynthesis"
},
{
"id":"MBP_1",
"name":"",
"metabolites":{
"cpmp_c":1.0,
"gtp_c":-1.0,
"h2o_c":-1.0,
"ppi_c":1.0
},
"lower_bound":0.0,
"upper_bound":1000.0,
"gene_reaction_rule":"(Rv3109 or Rv0869c) and Rv3116 and Rv3111",
"subsystem":"Cofactor and Prosthetic Group Biosynthesis"
},
{
"id":"FAD_1",
"name":"",
"metabolites":{
"accoa_c":1.0,
"coa_c":-1.0,
"fad_c":-1.0,
"fadh2_c":1.0,
"hexscoa_c":1.0,
"nad_c":-1.0,
"nadh_c":1.0,
"octscoa_c":-1.0
},
"lower_bound":0.0,
"upper_bound":1000.0,
"gene_reaction_rule":"(Rv0131c or Rv0154c or Rv0215c or Rv0231 or Rv0244c or Rv0271c or Rv0400c or Rv0752c or Rv0873 or Rv0972c or Rv0975c or Rv1346 or Rv1467c or Rv1679 or Rv1933c or Rv1934c or Rv2724c or Rv2789c or Rv3061c or Rv3139 or Rv3140 or Rv3274c or Rv3504 or Rv3505 or Rv3543c or Rv3544c or Rv3560c or Rv3562 or Rv3563 or Rv3564 or Rv3573c or Rv3761c or Rv3797 or Rv0672 or Rv2500c) and (Rv0222 or Rv0456c or Rv0632c or Rv0673 or Rv0675 or Rv0971c or Rv1070c or Rv1071c or Rv1141c or Rv1142c or Rv1472 or Rv1935c or Rv2486 or Rv2679 or Rv2831 or Rv3039c or Rv3516 or Rv3550 or Rv3774 or Rv0905 or Rv3374 or Rv3373) and (Rv0468 or Rv1715 or Rv1912c or Rv3141) and (Rv0243 or Rv1074c or Rv3546 or Rv3556c or Rv1323 or Rv0859)",
"subsystem":"Fatty Acid Metabolism"
},
{
"id":"FAD_2",
"name":"",
"metabolites":{
"accoa_c":1.0,
"coa_c":-1.0,
"fad_c":-1.0,
"fadh2_c":1.0,
"hexscoa_c":-1.0,
"nad_c":-1.0,
"nadh_c":1.0,
"tetscoa_c":1.0
},
"lower_bound":0.0,
"upper_bound":1000.0,
"gene_reaction_rule":"(Rv0131c or Rv0154c or Rv0215c or Rv0231 or Rv0244c or Rv0271c or Rv0400c or Rv0752c or Rv0873 or Rv0972c or Rv0975c or Rv1346 or Rv1467c or Rv1679 or Rv1933c or Rv1934c or Rv2724c or Rv2789c or Rv3061c or Rv3139 or Rv3140 or Rv3274c or Rv3504 or Rv3505 or Rv3543c or Rv3544c or Rv3560c or Rv3562 or Rv3563 or Rv3564 or Rv3573c or Rv3761c or Rv3797 or Rv0672 or Rv2500c) and (Rv0222 or Rv0456c or Rv0632c or Rv0673 or Rv0675 or Rv0971c or Rv1070c or Rv1071c or Rv1141c or Rv1142c or Rv1472 or Rv1935c or Rv2486 or Rv2679 or Rv2831 or Rv3039c or Rv3516 or Rv3550 or Rv3774 or Rv0905 or Rv3374 or Rv3373) and (Rv0468 or Rv1715 or Rv1912c or Rv3141) and (Rv0243 or Rv1074c or Rv3546 or Rv3556c or Rv1323 or Rv0859)",
"subsystem":"Fatty Acid Metabolism"
},
{
"id":"FAD_3",
"name":"",
"metabolites":{
"accoa_c":1.0,
"coa_c":-1.0,
"doscoa_c":1.0,
"fad_c":-1.0,
"fadh2_c":1.0,
"nad_c":-1.0,
"nadh_c":1.0,
"tetscoa_c":-1.0
},
"lower_bound":0.0,
"upper_bound":1000.0,
"gene_reaction_rule":"(Rv0131c or Rv0154c or Rv0215c or Rv0231 or Rv0244c or Rv0271c or Rv0400c or Rv0752c or Rv0873 or Rv0972c or Rv0975c or Rv1346 or Rv1467c or Rv1679 or Rv1933c or Rv1934c or Rv2724c or Rv2789c or Rv3061c or Rv3139 or Rv3140 or Rv3274c or Rv3504 or Rv3505 or Rv3543c or Rv3544c or Rv3560c or Rv3562 or Rv3563 or Rv3564 or Rv3573c or Rv3761c or Rv3797 or Rv0672 or Rv2500c) and (Rv0222 or Rv0456c or Rv0632c or Rv0673 or Rv0675 or Rv0971c or Rv1070c or Rv1071c or Rv1141c or Rv1142c or Rv1472 or Rv1935c or Rv2486 or Rv2679 or Rv2831 or Rv3039c or Rv3516 or Rv3550 or Rv3774 or Rv0905 or Rv3374 or Rv3373) and (Rv0468 or Rv1715 or Rv1912c or Rv3141) and (Rv0243 or Rv1074c or Rv3546 or Rv3556c or Rv1323 or Rv0859)",
"subsystem":"Fatty Acid Metabolism"
},
{
"id":"FAD_4",
"name":"",
"metabolites":{
"accoa_c":1.0,
"coa_c":-1.0,
"doscoa_c":-1.0,
"eiscoa_c":1.0,
"fad_c":-1.0,
"fadh2_c":1.0,
"nad_c":-1.0,
"nadh_c":1.0
},
"lower_bound":0.0,
"upper_bound":1000.0,
"gene_reaction_rule":"(Rv0131c or Rv0154c or Rv0215c or Rv0231 or Rv0244c or Rv0271c or Rv0400c or Rv0752c or Rv0873 or Rv0972c or Rv0975c or Rv1346 or Rv1467c or Rv1679 or Rv1933c or Rv1934c or Rv2724c or Rv2789c or Rv3061c or Rv3139 or Rv3140 or Rv3274c or Rv3504 or Rv3505 or Rv3543c or Rv3544c or Rv3560c or Rv3562 or Rv3563 or Rv3564 or Rv3573c or Rv3761c or Rv3797 or Rv0672 or Rv2500c) and (Rv0222 or Rv0456c or Rv0632c or Rv0673 or Rv0675 or Rv0971c or Rv1070c or Rv1071c or Rv1141c or Rv1142c or Rv1472 or Rv1935c or Rv2486 or Rv2679 or Rv2831 or Rv3039c or Rv3516 or Rv3550 or Rv3774 or Rv0905 or Rv3374 or Rv3373) and (Rv0468 or Rv1715 or Rv1912c or Rv3141) and (Rv0243 or Rv1074c or Rv3546 or Rv3556c or Rv1323 or Rv0859)",
"subsystem":"Fatty Acid Metabolism"
},
{
"id":"FAD_5",
"name":"",
"metabolites":{
"accoa_c":1.0,
"coa_c":-1.0,
"eiscoa_c":-1.0,
"fad_c":-1.0,
"fadh2_c":1.0,
"nad_c":-1.0,
"nadh_c":1.0,
"octdcoa_c":1.0
},
"lower_bound":0.0,
"upper_bound":1000.0,
"gene_reaction_rule":"(Rv0131c or Rv0154c or Rv0215c or Rv0231 or Rv0244c or Rv0271c or Rv0400c or Rv0752c or Rv0873 or Rv0972c or Rv0975c or Rv1346 or Rv1467c or Rv1679 or Rv1933c or Rv1934c or Rv2724c or Rv2789c or Rv3061c or Rv3139 or Rv3140 or Rv3274c or Rv3504 or Rv3505 or Rv3543c or Rv3544c or Rv3560c or Rv3562 or Rv3563 or Rv3564 or Rv3573c or Rv3761c or Rv3797 or Rv0672 or Rv2500c) and (Rv0222 or Rv0456c or Rv0632c or Rv0673 or Rv0675 or Rv0971c or Rv1070c or Rv1071c or Rv1141c or Rv1142c or Rv1472 or Rv1935c or Rv2486 or Rv2679 or Rv2831 or Rv3039c or Rv3516 or Rv3550 or Rv3774 or Rv0905 or Rv3374 or Rv3373) and (Rv0468 or Rv1715 or Rv1912c or Rv3141) and (Rv0243 or Rv1074c or Rv3546 or Rv3556c or Rv1323 or Rv0859)",
"subsystem":"Fatty Acid Metabolism"
},
{
"id":"FAD_6",
"name":"",
"metabolites":{
"accoa_c":1.0,
"coa_c":-1.0,
"fad_c":-1.0,
"fadh2_c":1.0,
"hexdcoa_c":1.0,
"nad_c":-1.0,
"nadh_c":1.0,
"octdcoa_c":-1.0
},
"lower_bound":0.0,
"upper_bound":1000.0,
"gene_reaction_rule":"(Rv0131c or Rv0154c or Rv0215c or Rv0231 or Rv0244c or Rv0271c or Rv0400c or Rv0752c or Rv0873 or Rv0972c or Rv0975c or Rv1346 or Rv1467c or Rv1679 or Rv1933c or Rv1934c or Rv2724c or Rv2789c or Rv3061c or Rv3139 or Rv3140 or Rv3274c or Rv3504 or Rv3505 or Rv3543c or Rv3544c or Rv3560c or Rv3562 or Rv3563 or Rv3564 or Rv3573c or Rv3761c or Rv3797 or Rv0672 or Rv2500c) and (Rv0222 or Rv0456c or Rv0632c or Rv0673 or Rv0675 or Rv0971c or Rv1070c or Rv1071c or Rv1141c or Rv1142c or Rv1472 or Rv1935c or Rv2486 or Rv2679 or Rv2831 or Rv3039c or Rv3516 or Rv3550 or Rv3774 or Rv0905 or Rv3374 or Rv3373) and (Rv0468 or Rv1715 or Rv1912c or Rv3141) and (Rv0243 or Rv1074c or Rv3546 or Rv3556c or Rv1323 or Rv0859)",
"subsystem":"Fatty Acid Metabolism"
},
{
"id":"FAD_7",
"name":"",
"metabolites":{
"accoa_c":1.0,
"coa_c":-1.0,
"fad_c":-1.0,
"fadh2_c":1.0,
"hexdcoa_c":-1.0,
"nad_c":-1.0,
"nadh_c":1.0,
"tdcoa_c":1.0
},
"lower_bound":0.0,
"upper_bound":1000.0,
"gene_reaction_rule":"(Rv0131c or Rv0154c or Rv0215c or Rv0231 or Rv0244c or Rv0271c or Rv0400c or Rv0752c or Rv0873 or Rv0972c or Rv0975c or Rv1346 or Rv1467c or Rv1679 or Rv1933c or Rv1934c or Rv2724c or Rv2789c or Rv3061c or Rv3139 or Rv3140 or Rv3274c or Rv3504 or Rv3505 or Rv3543c or Rv3544c or Rv3560c or Rv3562 or Rv3563 or Rv3564 or Rv3573c or Rv3761c or Rv3797 or Rv0672 or Rv2500c) and (Rv0222 or Rv0456c or Rv0632c or Rv0673 or Rv0675 or Rv0971c or Rv1070c or Rv1071c or Rv1141c or Rv1142c or Rv1472 or Rv1935c or Rv2486 or Rv2679 or Rv2831 or Rv3039c or Rv3516 or Rv3550 or Rv3774 or Rv0905 or Rv3374 or Rv3373) and (Rv0468 or Rv1715 or Rv1912c or Rv3141) and (Rv0243 or Rv1074c or Rv3546 or Rv3556c or Rv1323 or Rv0859)",
"subsystem":"Fatty Acid Metabolism"
},
{
"id":"FAD_8",
"name":"",
"metabolites":{
"accoa_c":1.0,
"coa_c":-1.0,
"dodcoa_c":1.0,
"fad_c":-1.0,
"fadh2_c":1.0,
"nad_c":-1.0,
"nadh_c":1.0,
"tdcoa_c":-1.0
},
"lower_bound":0.0,
"upper_bound":1000.0,
"gene_reaction_rule":"(Rv0131c or Rv0154c or Rv0215c or Rv0231 or Rv0244c or Rv0271c or Rv0400c or Rv0752c or Rv0873 or Rv0972c or Rv0975c or Rv1346 or Rv1467c or Rv1679 or Rv1933c or Rv1934c or Rv2724c or Rv2789c or Rv3061c or Rv3139 or Rv3140 or Rv3274c or Rv3504 or Rv3505 or Rv3543c or Rv3544c or Rv3560c or Rv3562 or Rv3563 or Rv3564 or Rv3573c or Rv3761c or Rv3797 or Rv0672 or Rv2500c) and (Rv0222 or Rv0456c or Rv0632c or Rv0673 or Rv0675 or Rv0971c or Rv1070c or Rv1071c or Rv1141c or Rv1142c or Rv1472 or Rv1935c or Rv2486 or Rv2679 or Rv2831 or Rv3039c or Rv3516 or Rv3550 or Rv3774 or Rv0905 or Rv3374 or Rv3373) and (Rv0468 or Rv1715 or Rv1912c or Rv3141) and (Rv0243 or Rv1074c or Rv3546 or Rv3556c or Rv1323 or Rv0859)",
"subsystem":"Fatty Acid Metabolism"
},
{
"id":"FAD_9",
"name":"",
"metabolites":{
"accoa_c":1.0,
"coa_c":-1.0,
"decoa_c":1.0,
"dodcoa_c":-1.0,
"fad_c":-1.0,
"fadh2_c":1.0,
"nad_c":-1.0,
"nadh_c":1.0
},
"lower_bound":0.0,
"upper_bound":1000.0,
"gene_reaction_rule":"(Rv0131c or Rv0154c or Rv0215c or Rv0231 or Rv0244c or Rv0271c or Rv0400c or Rv0752c or Rv0873 or Rv0972c or Rv0975c or Rv1346 or Rv1467c or Rv1679 or Rv1933c or Rv1934c or Rv2724c or Rv2789c or Rv3061c or Rv3139 or Rv3140 or Rv3274c or Rv3504 or Rv3505 or Rv3543c or Rv3544c or Rv3560c or Rv3562 or Rv3563 or Rv3564 or Rv3573c or Rv3761c or Rv3797 or Rv0672 or Rv2500c) and (Rv0222 or Rv0456c or Rv0632c or Rv0673 or Rv0675 or Rv0971c or Rv1070c or Rv1071c or Rv1141c or Rv1142c or Rv1472 or Rv1935c or Rv2486 or Rv2679 or Rv2831 or Rv3039c or Rv3516 or Rv3550 or Rv3774 or Rv0905 or Rv3374 or Rv3373) and (Rv0468 or Rv1715 or Rv1912c or Rv3141) and (Rv0243 or Rv1074c or Rv3546 or Rv3556c or Rv1323 or Rv0859)",
"subsystem":"Fatty Acid Metabolism"
},
{
"id":"FAD_10",
"name":"",
"metabolites":{
"accoa_c":1.0,
"coa_c":-1.0,
"decoa_c":-1.0,
"fad_c":-1.0,
"fadh2_c":1.0,
"nad_c":-1.0,
"nadh_c":1.0,
"occoa_c":1.0
},
"lower_bound":0.0,
"upper_bound":1000.0,
"gene_reaction_rule":"(Rv0131c or Rv0154c or Rv0215c or Rv0231 or Rv0244c or Rv0271c or Rv0400c or Rv0752c or Rv0873 or Rv0972c or Rv0975c or Rv1346 or Rv1467c or Rv1679 or Rv1933c or Rv1934c or Rv2724c or Rv2789c or Rv3061c or Rv3139 or Rv3140 or Rv3274c or Rv3504 or Rv3505 or Rv3543c or Rv3544c or Rv3560c or Rv3562 or Rv3563 or Rv3564 or Rv3573c or Rv3761c or Rv3797 or Rv0672 or Rv2500c) and (Rv0222 or Rv0456c or Rv0632c or Rv0673 or Rv0675 or Rv0971c or Rv1070c or Rv1071c or Rv1141c or Rv1142c or Rv1472 or Rv1935c or Rv2486 or Rv2679 or Rv2831 or Rv3039c or Rv3516 or Rv3550 or Rv3774 or Rv0905 or Rv3374 or Rv3373) and (Rv0468 or Rv1715 or Rv1912c or Rv3141) and (Rv0243 or Rv1074c or Rv3546 or Rv3556c or Rv1323 or Rv0859)",
"subsystem":"Fatty Acid Metabolism"
},
{
"id":"FAD_11",
"name":"",
"metabolites":{
"accoa_c":1.0,
"coa_c":-1.0,
"fad_c":-1.0,
"fadh2_c":1.0,
"hexcoa_c":1.0,
"nad_c":-1.0,
"nadh_c":1.0,
"occoa_c":-1.0
},
"lower_bound":0.0,
"upper_bound":1000.0,
"gene_reaction_rule":"(Rv0131c or Rv0154c or Rv0215c or Rv0231 or Rv0244c or Rv0271c or Rv0400c or Rv0752c or Rv0873 or Rv0972c or Rv0975c or Rv1346 or Rv1467c or Rv1679 or Rv1933c or Rv1934c or Rv2724c or Rv2789c or Rv3061c or Rv3139 or Rv3140 or Rv3274c or Rv3504 or Rv3505 or Rv3543c or Rv3544c or Rv3560c or Rv3562 or Rv3563 or Rv3564 or Rv3573c or Rv3761c or Rv3797 or Rv0672 or Rv2500c) and (Rv0222 or Rv0456c or Rv0632c or Rv0673 or Rv0675 or Rv0971c or Rv1070c or Rv1071c or Rv1141c or Rv1142c or Rv1472 or Rv1935c or Rv2486 or Rv2679 or Rv2831 or Rv3039c or Rv3516 or Rv3550 or Rv3774 or Rv0905 or Rv3374 or Rv3373) and (Rv0468 or Rv1715 or Rv1912c or Rv3141) and (Rv0243 or Rv1074c or Rv3546 or Rv3556c or Rv1323 or Rv0859)",
"subsystem":"Fatty Acid Metabolism"
},
{
"id":"FAD_12",
"name":"",
"metabolites":{
"accoa_c":1.0,
"butcoa_c":1.0,
"coa_c":-1.0,
"fad_c":-1.0,
"fadh2_c":1.0,
"hexcoa_c":-1.0,
"nad_c":-1.0,
"nadh_c":1.0
},
"lower_bound":0.0,
"upper_bound":1000.0,
"gene_reaction_rule":"(Rv0131c or Rv0154c or Rv0215c or Rv0231 or Rv0244c or Rv0271c or Rv0400c or Rv0752c or Rv0873 or Rv0972c or Rv0975c or Rv1346 or Rv1467c or Rv1679 or Rv1933c or Rv1934c or Rv2724c or Rv2789c or Rv3061c or Rv3139 or Rv3140 or Rv3274c or Rv3504 or Rv3505 or Rv3543c or Rv3544c or Rv3560c or Rv3562 or Rv3563 or Rv3564 or Rv3573c or Rv3761c or Rv3797 or Rv0672 or Rv2500c) and (Rv0222 or Rv0456c or Rv0632c or Rv0673 or Rv0675 or Rv0971c or Rv1070c or Rv1071c or Rv1141c or Rv1142c or Rv1472 or Rv1935c or Rv2486 or Rv2679 or Rv2831 or Rv3039c or Rv3516 or Rv3550 or Rv3774 or Rv0905 or Rv3374 or Rv3373) and (Rv0468 or Rv1715 or Rv1912c or Rv3141) and (Rv0243 or Rv1074c or Rv3546 or Rv3556c or Rv1323 or Rv0859)",
"subsystem":"Fatty Acid Metabolism"
},
{
"id":"FAD_13",
"name":"",
"metabolites":{
"accoa_c":2.0,
"butcoa_c":-1,
"coa_c":-1,
"fad_c":-1,
"fadh2_c":1,
"h2o_c":-3.0,
"h_c":3.0,
"nad_c":-1,
"nadh_c":1
},
"lower_bound":0,
"upper_bound":1000,
"gene_reaction_rule":"(Rv0131c or Rv0154c or Rv0215c or Rv0231 or Rv0244c or Rv0271c or Rv0400c or Rv0752c or Rv0873 or Rv0972c or Rv0975c or Rv1346 or Rv1467c or Rv1679 or Rv1933c or Rv1934c or Rv2724c or Rv2789c or Rv3061c or Rv3139 or Rv3140 or Rv3274c or Rv3504 or Rv3505 or Rv3543c or Rv3544c or Rv3560c or Rv3562 or Rv3563 or Rv3564 or Rv3573c or Rv3761c or Rv3797 or Rv0672 or Rv2500c) and (Rv0222 or Rv0456c or Rv0632c or Rv0673 or Rv0675 or Rv0971c or Rv1070c or Rv1071c or Rv1141c or Rv1142c or Rv1472 or Rv1935c or Rv2486 or Rv2679 or Rv2831 or Rv3039c or Rv3516 or Rv3550 or Rv3774 or Rv0905 or Rv3374 or Rv3373) and (Rv0468 or Rv1715 or Rv1912c or Rv3141) and (Rv0243 or Rv1074c or Rv3546 or Rv3556c or Rv1323 or Rv0859)",
"subsystem":"Fatty Acid Metabolism"
},
{
"id":"FAD_14",
"name":"",
"metabolites":{
"accoa_c":1.0,
"coa_c":-1.0,
"fad_c":-1.0,
"fadh2_c":1.0,
"hdcoa_c":1.0,
"nad_c":-1.0,
"nadh_c":1.0,
"odecoa_c":-1.0
},
"lower_bound":0.0,
"upper_bound":1000.0,
"gene_reaction_rule":"(Rv0131c or Rv0154c or Rv0215c or Rv0231 or Rv0244c or Rv0271c or Rv0400c or Rv0752c or Rv0873 or Rv0972c or Rv0975c or Rv1346 or Rv1467c or Rv1679 or Rv1933c or Rv1934c or Rv2724c or Rv2789c or Rv3061c or Rv3139 or Rv3140 or Rv3274c or Rv3504 or Rv3505 or Rv3543c or Rv3544c or Rv3560c or Rv3562 or Rv3563 or Rv3564 or Rv3573c or Rv3761c or Rv3797 or Rv0672 or Rv2500c) and (Rv0222 or Rv0456c or Rv0632c or Rv0673 or Rv0675 or Rv0971c or Rv1070c or Rv1071c or Rv1141c or Rv1142c or Rv1472 or Rv1935c or Rv2486 or Rv2679 or Rv2831 or Rv3039c or Rv3516 or Rv3550 or Rv3774 or Rv0905 or Rv3374 or Rv3373) and (Rv0468 or Rv1715 or Rv1912c or Rv3141) and (Rv0243 or Rv1074c or Rv3546 or Rv3556c or Rv1323 or Rv0859)",
"subsystem":"Beta oxidation of unsaturated fatty acids"
},
{
"id":"FAD_15",
"name":"",
"metabolites":{
"accoa_c":1.0,
"c5tetdcoa_c":1.0,
"coa_c":-1.0,
"fad_c":-1.0,
"fadh2_c":1.0,
"hdcoa_c":-1.0,
"nad_c":-1.0,
"nadh_c":1.0
},
"lower_bound":0.0,
"upper_bound":1000.0,
"gene_reaction_rule":"(Rv0131c or Rv0154c or Rv0215c or Rv0231 or Rv0244c or Rv0271c or Rv0400c or Rv0752c or Rv0873 or Rv0972c or Rv0975c or Rv1346 or Rv1467c or Rv1679 or Rv1933c or Rv1934c or Rv2724c or Rv2789c or Rv3061c or Rv3139 or Rv3140 or Rv3274c or Rv3504 or Rv3505 or Rv3543c or Rv3544c or Rv3560c or Rv3562 or Rv3563 or Rv3564 or Rv3573c or Rv3761c or Rv3797 or Rv0672 or Rv2500c) and (Rv0222 or Rv0456c or Rv0632c or Rv0673 or Rv0675 or Rv0971c or Rv1070c or Rv1071c or Rv1141c or Rv1142c or Rv1472 or Rv1935c or Rv2486 or Rv2679 or Rv2831 or Rv3039c or Rv3516 or Rv3550 or Rv3774 or Rv0905 or Rv3374 or Rv3373) and (Rv0468 or Rv1715 or Rv1912c or Rv3141) and (Rv0243 or Rv1074c or Rv3546 or Rv3556c or Rv1323 or Rv0859)",
"subsystem":"Beta oxidation of unsaturated fatty acids"
},
{
"id":"FAD_16",
"name":"",
"metabolites":{
"accoa_c":1.0,
"c3dodcoa_c":1.0,
"c5tetdcoa_c":-1.0,
"coa_c":-1.0,
"fad_c":-1.0,
"fadh2_c":1.0,
"nad_c":-1.0,
"nadh_c":1.0
},
"lower_bound":0.0,
"upper_bound":1000.0,
"gene_reaction_rule":"(Rv0131c or Rv0154c or Rv0215c or Rv0231 or Rv0244c or Rv0271c or Rv0400c or Rv0752c or Rv0873 or Rv0972c or Rv0975c or Rv1346 or Rv1467c or Rv1679 or Rv1933c or Rv1934c or Rv2724c or Rv2789c or Rv3061c or Rv3139 or Rv3140 or Rv3274c or Rv3504 or Rv3505 or Rv3543c or Rv3544c or Rv3560c or Rv3562 or Rv3563 or Rv3564 or Rv3573c or Rv3761c or Rv3797 or Rv0672 or Rv2500c) and (Rv0222 or Rv0456c or Rv0632c or Rv0673 or Rv0675 or Rv0971c or Rv1070c or Rv1071c or Rv1141c or Rv1142c or Rv1472 or Rv1935c or Rv2486 or Rv2679 or Rv2831 or Rv3039c or Rv3516 or Rv3550 or Rv3774 or Rv0905 or Rv3374 or Rv3373) and (Rv0468 or Rv1715 or Rv1912c or Rv3141) and (Rv0243 or Rv1074c or Rv3546 or Rv3556c or Rv1323 or Rv0859)",
"subsystem":"Beta oxidation of unsaturated fatty acids"
},
{
"id":"FAD_17",
"name":"",
"metabolites":{
"c3dodcoa_c":-1,
"h2o_c":-1,
"h_c":1,
"t2dodcoa_c":1
},
"lower_bound":0,
"upper_bound":1000,
"gene_reaction_rule":"(Rv0131c or Rv0154c or Rv0215c or Rv0231 or Rv0244c or Rv0271c or Rv0400c or Rv0752c or Rv0873 or Rv0972c or Rv0975c or Rv1346 or Rv1467c or Rv1679 or Rv1933c or Rv1934c or Rv2724c or Rv2789c or Rv3061c or Rv3139 or Rv3140 or Rv3274c or Rv3504 or Rv3505 or Rv3543c or Rv3544c or Rv3560c or Rv3562 or Rv3563 or Rv3564 or Rv3573c or Rv3761c or Rv3797 or Rv0672 or Rv2500c) and (Rv0222 or Rv0456c or Rv0632c or Rv0673 or Rv0675 or Rv0971c or Rv1070c or Rv1071c or Rv1141c or Rv1142c or Rv1472 or Rv1935c or Rv2486 or Rv2679 or Rv2831 or Rv3039c or Rv3516 or Rv3550 or Rv3774 or Rv0905 or Rv3374 or Rv3373) and (Rv0468 or Rv1715 or Rv1912c or Rv3141) and (Rv0243 or Rv1074c or Rv3546 or Rv3556c or Rv1323 or Rv0859)",
"subsystem":"Beta oxidation of unsaturated fatty acids"
},
{
"id":"FAD_18",
"name":"",
"metabolites":{
"d2hdodcoa_c":1,
"h2o_c":-3.0,
"t2dodcoa_c":-1
},
"lower_bound":0,
"upper_bound":1000,
"gene_reaction_rule":"(Rv0131c or Rv0154c or Rv0215c or Rv0231 or Rv0244c or Rv0271c or Rv0400c or Rv0752c or Rv0873 or Rv0972c or Rv0975c or Rv1346 or Rv1467c or Rv1679 or Rv1933c or Rv1934c or Rv2724c or Rv2789c or Rv3061c or Rv3139 or Rv3140 or Rv3274c or Rv3504 or Rv3505 or Rv3543c or Rv3544c or Rv3560c or Rv3562 or Rv3563 or Rv3564 or Rv3573c or Rv3761c or Rv3797 or Rv0672 or Rv2500c) and (Rv0222 or Rv0456c or Rv0632c or Rv0673 or Rv0675 or Rv0971c or Rv1070c or Rv1071c or Rv1141c or Rv1142c or Rv1472 or Rv1935c or Rv2486 or Rv2679 or Rv2831 or Rv3039c or Rv3516 or Rv3550 or Rv3774 or Rv0905 or Rv3374 or Rv3373) and (Rv0468 or Rv1715 or Rv1912c or Rv3141) and (Rv0243 or Rv1074c or Rv3546 or Rv3556c or Rv1323 or Rv0859)",
"subsystem":"Beta oxidation of unsaturated fatty acids"
},
{
"id":"FAD_19",
"name":"",
"metabolites":{
"d2hdodcoa_c":-1.0,
"dodcoa_c":1.0,
"nad_c":-1.0,
"nadh_c":1.0
},
"lower_bound":0.0,
"upper_bound":1000.0,
"gene_reaction_rule":"(Rv0131c or Rv0154c or Rv0215c or Rv0231 or Rv0244c or Rv0271c or Rv0400c or Rv0752c or Rv0873 or Rv0972c or Rv0975c or Rv1346 or Rv1467c or Rv1679 or Rv1933c or Rv1934c or Rv2724c or Rv2789c or Rv3061c or Rv3139 or Rv3140 or Rv3274c or Rv3504 or Rv3505 or Rv3543c or Rv3544c or Rv3560c or Rv3562 or Rv3563 or Rv3564 or Rv3573c or Rv3761c or Rv3797 or Rv0672 or Rv2500c) and (Rv0222 or Rv0456c or Rv0632c or Rv0673 or Rv0675 or Rv0971c or Rv1070c or Rv1071c or Rv1141c or Rv1142c or Rv1472 or Rv1935c or Rv2486 or Rv2679 or Rv2831 or Rv3039c or Rv3516 or Rv3550 or Rv3774 or Rv0905 or Rv3374 or Rv3373) and (Rv0468 or Rv1715 or Rv1912c or Rv3141) and (Rv0243 or Rv1074c or Rv3546 or Rv3556c or Rv1323 or Rv0859)",
"subsystem":"Beta oxidation of unsaturated fatty acids"
},
{
"id":"FAD_20",
"name":"",
"metabolites":{
"accoa_c":1.0,
"coa_c":-1.0,
"fad_c":-1.0,
"fadh2_c":1.0,
"hepdcoa_c":1.0,
"nad_c":-1.0,
"nadh_c":1.0,
"nodcoa_c":-1.0
},
"lower_bound":0.0,
"upper_bound":1000.0,
"gene_reaction_rule":"(Rv0131c or Rv0154c or Rv0215c or Rv0231 or Rv0244c or Rv0271c or Rv0400c or Rv0752c or Rv0873 or Rv0972c or Rv0975c or Rv1346 or Rv1467c or Rv1679 or Rv1933c or Rv1934c or Rv2724c or Rv2789c or Rv3061c or Rv3139 or Rv3140 or Rv3274c or Rv3504 or Rv3505 or Rv3543c or Rv3544c or Rv3560c or Rv3562 or Rv3563 or Rv3564 or Rv3573c or Rv3761c or Rv3797 or Rv0672 or Rv2500c) and (Rv0222 or Rv0456c or Rv0632c or Rv0673 or Rv0675 or Rv0971c or Rv1070c or Rv1071c or Rv1141c or Rv1142c or Rv1472 or Rv1935c or Rv2486 or Rv2679 or Rv2831 or Rv3039c or Rv3516 or Rv3550 or Rv3774 or Rv0905 or Rv3374 or Rv3373) and (Rv0468 or Rv1715 or Rv1912c or Rv3141) and (Rv0243 or Rv1074c or Rv3546 or Rv3556c or Rv1323 or Rv0859)",
"subsystem":"Fatty Acid Metabolism"
},
{
"id":"FAD_21",
"name":"",
"metabolites":{
"accoa_c":1.0,
"coa_c":-1.0,
"fad_c":-1.0,
"fadh2_c":1.0,
"hepdcoa_c":-1.0,
"nad_c":-1.0,
"nadh_c":1.0,
"pentdcoa_c":1.0
},
"lower_bound":0.0,
"upper_bound":1000.0,
"gene_reaction_rule":"(Rv0131c or Rv0154c or Rv0215c or Rv0231 or Rv0244c or Rv0271c or Rv0400c or Rv0752c or Rv0873 or Rv0972c or Rv0975c or Rv1346 or Rv1467c or Rv1679 or Rv1933c or Rv1934c or Rv2724c or Rv2789c or Rv3061c or Rv3139 or Rv3140 or Rv3274c or Rv3504 or Rv3505 or Rv3543c or Rv3544c or Rv3560c or Rv3562 or Rv3563 or Rv3564 or Rv3573c or Rv3761c or Rv3797 or Rv0672 or Rv2500c) and (Rv0222 or Rv0456c or Rv0632c or Rv0673 or Rv0675 or Rv0971c or Rv1070c or Rv1071c or Rv1141c or Rv1142c or Rv1472 or Rv1935c or Rv2486 or Rv2679 or Rv2831 or Rv3039c or Rv3516 or Rv3550 or Rv3774 or Rv0905 or Rv3374 or Rv3373) and (Rv0468 or Rv1715 or Rv1912c or Rv3141) and (Rv0243 or Rv1074c or Rv3546 or Rv3556c or Rv1323 or Rv0859)",
"subsystem":"Fatty Acid Metabolism"
},
{
"id":"FAD_22",
"name":"",
"metabolites":{
"accoa_c":1.0,
"coa_c":-1.0,
"fad_c":-1.0,
"fadh2_c":1.0,
"nad_c":-1.0,
"nadh_c":1.0,
"pentdcoa_c":-1.0,
"trdcalcoa_c":1.0
},
"lower_bound":0.0,
"upper_bound":1000.0,
"gene_reaction_rule":"(Rv0131c or Rv0154c or Rv0215c or Rv0231 or Rv0244c or Rv0271c or Rv0400c or Rv0752c or Rv0873 or Rv0972c or Rv0975c or Rv1346 or Rv1467c or Rv1679 or Rv1933c or Rv1934c or Rv2724c or Rv2789c or Rv3061c or Rv3139 or Rv3140 or Rv3274c or Rv3504 or Rv3505 or Rv3543c or Rv3544c or Rv3560c or Rv3562 or Rv3563 or Rv3564 or Rv3573c or Rv3761c or Rv3797 or Rv0672 or Rv2500c) and (Rv0222 or Rv0456c or Rv0632c or Rv0673 or Rv0675 or Rv0971c or Rv1070c or Rv1071c or Rv1141c or Rv1142c or Rv1472 or Rv1935c or Rv2486 or Rv2679 or Rv2831 or Rv3039c or Rv3516 or Rv3550 or Rv3774 or Rv0905 or Rv3374 or Rv3373) and (Rv0468 or Rv1715 or Rv1912c or Rv3141) and (Rv0243 or Rv1074c or Rv3546 or Rv3556c or Rv1323 or Rv0859)",
"subsystem":"Fatty Acid Metabolism"
},
{
"id":"FAD_23",
"name":"",
"metabolites":{
"accoa_c":1.0,
"coa_c":-1.0,
"fad_c":-1.0,
"fadh2_c":1.0,
"nad_c":-1.0,
"nadh_c":1.0,
"trdcalcoa_c":-1.0,
"undcoa_c":1.0
},
"lower_bound":0.0,
"upper_bound":1000.0,
"gene_reaction_rule":"(Rv0131c or Rv0154c or Rv0215c or Rv0231 or Rv0244c or Rv0271c or Rv0400c or Rv0752c or Rv0873 or Rv0972c or Rv0975c or Rv1346 or Rv1467c or Rv1679 or Rv1933c or Rv1934c or Rv2724c or Rv2789c or Rv3061c or Rv3139 or Rv3140 or Rv3274c or Rv3504 or Rv3505 or Rv3543c or Rv3544c or Rv3560c or Rv3562 or Rv3563 or Rv3564 or Rv3573c or Rv3761c or Rv3797 or Rv0672 or Rv2500c) and (Rv0222 or Rv0456c or Rv0632c or Rv0673 or Rv0675 or Rv0971c or Rv1070c or Rv1071c or Rv1141c or Rv1142c or Rv1472 or Rv1935c or Rv2486 or Rv2679 or Rv2831 or Rv3039c or Rv3516 or Rv3550 or Rv3774 or Rv0905 or Rv3374 or Rv3373) and (Rv0468 or Rv1715 or Rv1912c or Rv3141) and (Rv0243 or Rv1074c or Rv3546 or Rv3556c or Rv1323 or Rv0859)",
"subsystem":"Fatty Acid Metabolism"
},
{
"id":"FAD_24",
"name":"",
"metabolites":{
"accoa_c":1.0,
"coa_c":-1.0,
"fad_c":-1.0,
"fadh2_c":1.0,
"nad_c":-1.0,
"nadh_c":1.0,
"nndccoa_c":1.0,
"undcoa_c":-1.0
},
"lower_bound":0.0,
"upper_bound":1000.0,
"gene_reaction_rule":"(Rv0131c or Rv0154c or Rv0215c or Rv0231 or Rv0244c or Rv0271c or Rv0400c or Rv0752c or Rv0873 or Rv0972c or Rv0975c or Rv1346 or Rv1467c or Rv1679 or Rv1933c or Rv1934c or Rv2724c or Rv2789c or Rv3061c or Rv3139 or Rv3140 or Rv3274c or Rv3504 or Rv3505 or Rv3543c or Rv3544c or Rv3560c or Rv3562 or Rv3563 or Rv3564 or Rv3573c or Rv3761c or Rv3797 or Rv0672 or Rv2500c) and (Rv0222 or Rv0456c or Rv0632c or Rv0673 or Rv0675 or Rv0971c or Rv1070c or Rv1071c or Rv1141c or Rv1142c or Rv1472 or Rv1935c or Rv2486 or Rv2679 or Rv2831 or Rv3039c or Rv3516 or Rv3550 or Rv3774 or Rv0905 or Rv3374 or Rv3373) and (Rv0468 or Rv1715 or Rv1912c or Rv3141) and (Rv0243 or Rv1074c or Rv3546 or Rv3556c or Rv1323 or Rv0859)",
"subsystem":"Fatty Acid Metabolism"
},
{
"id":"FAD_25",
"name":"",
"metabolites":{
"accoa_c":1.0,
"coa_c":-1.0,
"fad_c":-1.0,
"fadh2_c":1.0,
"hepcoa_c":1.0,
"nad_c":-1.0,
"nadh_c":1.0,
"nndccoa_c":-1.0
},
"lower_bound":0.0,
"upper_bound":1000.0,
"gene_reaction_rule":"(Rv0131c or Rv0154c or Rv0215c or Rv0231 or Rv0244c or Rv0271c or Rv0400c or Rv0752c or Rv0873 or Rv0972c or Rv0975c or Rv1346 or Rv1467c or Rv1679 or Rv1933c or Rv1934c or Rv2724c or Rv2789c or Rv3061c or Rv3139 or Rv3140 or Rv3274c or Rv3504 or Rv3505 or Rv3543c or Rv3544c or Rv3560c or Rv3562 or Rv3563 or Rv3564 or Rv3573c or Rv3761c or Rv3797 or Rv0672 or Rv2500c) and (Rv0222 or Rv0456c or Rv0632c or Rv0673 or Rv0675 or Rv0971c or Rv1070c or Rv1071c or Rv1141c or Rv1142c or Rv1472 or Rv1935c or Rv2486 or Rv2679 or Rv2831 or Rv3039c or Rv3516 or Rv3550 or Rv3774 or Rv0905 or Rv3374 or Rv3373) and (Rv0468 or Rv1715 or Rv1912c or Rv3141) and (Rv0243 or Rv1074c or Rv3546 or Rv3556c or Rv1323 or Rv0859)",
"subsystem":"Fatty Acid Metabolism"
},
{
"id":"FAD_26",
"name":"",
"metabolites":{
"accoa_c":1.0,
"coa_c":-1.0,
"fad_c":-1.0,
"fadh2_c":1.0,
"hepcoa_c":-1.0,
"nad_c":-1.0,
"nadh_c":1.0,
"ptcoa_c":1.0
},
"lower_bound":0.0,
"upper_bound":1000.0,
"gene_reaction_rule":"(Rv0131c or Rv0154c or Rv0215c or Rv0231 or Rv0244c or Rv0271c or Rv0400c or Rv0752c or Rv0873 or Rv0972c or Rv0975c or Rv1346 or Rv1467c or Rv1679 or Rv1933c or Rv1934c or Rv2724c or Rv2789c or Rv3061c or Rv3139 or Rv3140 or Rv3274c or Rv3504 or Rv3505 or Rv3543c or Rv3544c or Rv3560c or Rv3562 or Rv3563 or Rv3564 or Rv3573c or Rv3761c or Rv3797 or Rv0672 or Rv2500c) and (Rv0222 or Rv0456c or Rv0632c or Rv0673 or Rv0675 or Rv0971c or Rv1070c or Rv1071c or Rv1141c or Rv1142c or Rv1472 or Rv1935c or Rv2486 or Rv2679 or Rv2831 or Rv3039c or Rv3516 or Rv3550 or Rv3774 or Rv0905 or Rv3374 or Rv3373) and (Rv0468 or Rv1715 or Rv1912c or Rv3141) and (Rv0243 or Rv1074c or Rv3546 or Rv3556c or Rv1323 or Rv0859)",
"subsystem":"Fatty Acid Metabolism"
},
{
"id":"FAD_27",
"name":"",
"metabolites":{
"accoa_c":1.0,
"coa_c":-1.0,
"fad_c":-1.0,
"fadh2_c":1.0,
"nad_c":-1.0,
"nadh_c":1.0,
"ppcoa_c":1.0,
"ptcoa_c":-1.0
},
"lower_bound":0.0,
"upper_bound":1000.0,
"gene_reaction_rule":"(Rv0131c or Rv0154c or Rv0215c or Rv0231 or Rv0244c or Rv0271c or Rv0400c or Rv0752c or Rv0873 or Rv0972c or Rv0975c or Rv1346 or Rv1467c or Rv1679 or Rv1933c or Rv1934c or Rv2724c or Rv2789c or Rv3061c or Rv3139 or Rv3140 or Rv3274c or Rv3504 or Rv3505 or Rv3543c or Rv3544c or Rv3560c or Rv3562 or Rv3563 or Rv3564 or Rv3573c or Rv3761c or Rv3797 or Rv0672 or Rv2500c) and (Rv0222 or Rv0456c or Rv0632c or Rv0673 or Rv0675 or Rv0971c or Rv1070c or Rv1071c or Rv1141c or Rv1142c or Rv1472 or Rv1935c or Rv2486 or Rv2679 or Rv2831 or Rv3039c or Rv3516 or Rv3550 or Rv3774 or Rv0905 or Rv3374 or Rv3373) and (Rv0468 or Rv1715 or Rv1912c or Rv3141) and (Rv0243 or Rv1074c or Rv3546 or Rv3556c or Rv1323 or Rv0859)",
"subsystem":"Fatty Acid Metabolism"
},
{
"id":"3HIBD",
"name":"",
"metabolites":{
"2mop_c":1.0,
"3hmp_c":-1.0,
"h_c":1.0,
"nad_c":-1.0,
"nadh_c":1.0
},
"lower_bound":0.0,
"upper_bound":1000.0,
"gene_reaction_rule":"Rv0751c",
"subsystem":"Alternate Carbon Metabolism"
},
{
"id":"ALDR",
"name":"",
"metabolites":{
"arab__D_c":-1.0,
"arabl__D_c":1.0,
"h_c":-1.0,
"nadp_c":1.0,
"nadph_c":-1.0
},
"lower_bound":0.0,
"upper_bound":1000.0,
"gene_reaction_rule":"",
"subsystem":"Arabinogalactan biosynthesis"
},
{
"id":"AL4D",
"name":"",
"metabolites":{
"arabl__D_c":-1.0,
"h_c":1.0,
"nad_c":-1.0,
"nadh_c":1.0,
"xylu__D_c":1.0
},
"lower_bound":0.0,
"upper_bound":1000.0,
"gene_reaction_rule":"Rv1928c",
"subsystem":"Arabinogalactan biosynthesis"
},
{
"id":"MANT1",
"name":"",
"metabolites":{
"LM_c":1.0,
"PIM4_c":-1.0,
"decd__tb_c":1.0,
"decdman1p__tb_c":-1.0
},
"lower_bound":0.0,
"upper_bound":1000.0,
"gene_reaction_rule":"Rv1635c and Rv2174 and Rv2181",
"subsystem":"Arabinogalactan biosynthesis"
},
{
"id":"ARABT",
"name":"",
"metabolites":{
"LAM_c":1.0,
"LM_c":-1.0,
"decd__tb_c":1.0,
"decda__tb_c":-1.0
},
"lower_bound":0.0,
"upper_bound":1000.0,
"gene_reaction_rule":"Rv1635c and Rv2181 and Rv3793",
"subsystem":"Arabinogalactan bioynthesis"
},
{
"id":"HOAS",
"name":"",
"metabolites":{
"akg_c":-1.0,
"co2_c":1.0,
"glx_c":-1.0,
"h_c":-3.0,
"hoa_c":1.0
},
"lower_bound":0.0,
"upper_bound":1000.0,
"gene_reaction_rule":"Rv1248c",
"subsystem":"Alanine, Aspartate, and Glutamate Metabolism"
},
{
"id":"SR1",
"name":"",
"metabolites":{
"co2_c":1.0,
"hla_c":1.0,
"hoa_c":-1.0
},
"lower_bound":0.0,
"upper_bound":1000.0,
"gene_reaction_rule":"",
"subsystem":"Alanine, Aspartate, and Glutamate Metabolism"
},
{
"id":"SR2",
"name":"",
"metabolites":{
"dhap_c":-1,
"mthgxl_c":1,
"pi_c":1
},
"lower_bound":0,
"upper_bound":1000,
"gene_reaction_rule":"",
"subsystem":"Pyruvate Metabolism"
},
{
"id":"MR",
"name":"",
"metabolites":{
"h_c":-1.0,
"lald__L_c":1.0,
"mthgxl_c":-1.0,
"nad_c":1.0,
"nadh_c":-1.0
},
"lower_bound":0.0,
"upper_bound":1000.0,
"gene_reaction_rule":"Rv2298",
"subsystem":"Pyruvate Metabolism"
},
{
"id":"GLYCS_I",
"name":"",
"metabolites":{
"gthrd_c":-1.0,
"lgt__s_c":1.0,
"mthgxl_c":-1.0
},
"lower_bound":0.0,
"upper_bound":1000.0,
"gene_reaction_rule":"Rv2581c or Rv0634c or Rv2641",
"subsystem":"Pyruvate Metabolism"
},
{
"id":"GLYCS_II",
"name":"",
"metabolites":{
"gthrd_c":1.0,
"h2o_c":-1.0,
"h_c":1.0,
"lac__L_c":1.0,
"lgt__s_c":-1.0
},
"lower_bound":0.0,
"upper_bound":1000.0,
"gene_reaction_rule":"Rv0577 or Rv0911",
"subsystem":"Pyruvate Metabolism"
},
{
"id":"LALDD",
"name":"LALDD",
"metabolites":{
"h2o_c":-1.0,
"h_c":2.0,
"lac__L_c":1.0,
"lald__L_c":-1.0,
"nad_c":-1.0,
"nadh_c":1.0
},
"lower_bound":0.0,
"upper_bound":1000.0,
"gene_reaction_rule":"",
"subsystem":"Pyruvate Metabolism"
},
{
"id":"CYST_II",
"name":"",
"metabolites":{
"cys__L_c":1.0,
"h2s_c":-1.0,
"pi_c":1.0,
"pser__L_c":-1.0
},
"lower_bound":0.0,
"upper_bound":1000.0,
"gene_reaction_rule":"Rv0848",
"subsystem":"Cysteine and methionine metabolism"
},
{
"id":"FUSA1",
"name":"",
"metabolites":{
"gdp_c":1.0,
"gtp_c":-1.0,
"h2o_c":-1.0,
"h_c":1.0,
"pi_c":1.0
},
"lower_bound":0.0,
"upper_bound":1000.0,
"gene_reaction_rule":"Rv0684",
"subsystem":"Miscellaneous"
},
{
"id":"ISCS",
"name":"ISCS",
"metabolites":{
"ala__L_c":1,
"cys__L_c":-1,
"fdxox_c":1,
"fe2_c":-1
},
"lower_bound":-1000,
"upper_bound":1000,
"gene_reaction_rule":"Rv3025c or Rv1464",
"subsystem":"Cofactor and Prosthetic Group Biosynthesis"
},
{
"id":"GLYTRS",
"name":"Glycyl-tRNA synthetase",
"metabolites":{
"amp_c":1.0,
"atp_c":-1.0,
"gly_c":-1.0,
"glytrna_c":1.0,
"ppi_c":1.0,
"trnagly_c":-1.0
},
"lower_bound":0.0,
"upper_bound":1000.0,
"gene_reaction_rule":"Rv2357",
"subsystem":"tRNA Charging"
},
{
"id":"SELCYSS",
"name":"Selenocysteine synthase",
"metabolites":{
"h_c":1.0,
"pi_c":1.0,
"sectrna_c":1.0,
"selnp_c":-1.0,
"sertrna[sec]_c":-1.0
},
"lower_bound":0.0,
"upper_bound":1000.0,
"gene_reaction_rule":"",
"subsystem":"tRNA Charging"
},
{
"id":"TYRTRS",
"name":"Tyrosyl-tRNA synthetase",
"metabolites":{
"amp_c":1.0,
"atp_c":-1.0,
"ppi_c":1.0,
"trnatyr_c":-1.0,
"tyr__L_c":-1.0,
"tyrtrna_c":1.0
},
"lower_bound":0.0,
"upper_bound":1000.0,
"gene_reaction_rule":"Rv1689",
"subsystem":"tRNA Charging"
},
{
"id":"biomass",
"name":"",
"metabolites":{
"14glucan_c":-0.2352,
"Ac1PIM1_c":-0.001681,
"Ac1PIM2_c":-0.001488,
"Ac1PIM3_c":-0.001335,
"Ac1PIM4_c":-0.001211,
"Ac2PIM2_c":-0.001274,
"PIM3_c":-0.001573,
"PIM4_c":-0.001403,
"PIM5_c":-0.001266,
"PIM6_c":-0.001154,
"acgam1p_c":-0.23018,
"adp_c":60.0,
"ala__L_c":-0.40596,
"amet_c":-0.0347,
"arabinanagalfragund_c":-0.000731,
"arach_c":-0.015676,
"arg__L_c":-0.12042,
"asn__L_c":-0.047699,
"asp__L_c":-0.12031,
"atp_c":-60.0,
"c78mycolatepp_c":-0.0295,
"clpn160190_c":-0.005859,
"cmp_c":-0.25095,
"coa_c":-0.0132,
"ctp_c":-0.0168,
"cys__L_c":-0.022,
"damp_c":-0.003492,
"datp_c":-0.0102,
"dctp_c":-0.0194,
"dgtp_c":-0.0194,
"dttp_c":-0.0102,
"fad_c":-0.0129,
"fdxox_c":-0.0008,
"fdxrd_c":-0.0008,
"fe2_c":-0.0008,
"fe3_c":-0.0008,
"fmn_c":-0.0222,
"gdpmann_c":-0.0001,
"glc__D_c":-0.16315,
"gln__L_c":-0.05812,
"glu__L_c":-0.090007,
"gly_c":-0.33581,
"glyc_c":-0.0184,
"glycogen_c":-0.2352,
"gmp_c":-0.24365,
"gtp_c":-0.0168,
"h2o_c":-60.0,
"h_c":60.0,
"hdca_c":-0.23515,
"hdcea_c":-0.01094,
"hemeA_c":-0.0008,
"hemeO_c":-0.0008,
"hexc_c":-0.058352,
"his__L_c":-0.074917,
"hphthiocnylcoa_c":-0.0064,
"ile__L_c":-0.087731,
"leu__L_c":-0.20471,
"lys__L_c":-0.03909,
"man_c":-0.095065,
"mbhn_c":-0.00784,
"met__L_c":-0.034889,
"mocdca_c":-0.095802,
"mql8_c":-0.0118,
"msh_c":-0.0131,
"nad_c":-0.0152,
"nadp_c":-0.0136,
"ocdca_c":-0.034837,
"ocdcea_c":-0.009849,
"pa160190_c":-0.006798,
"pa160_c":-0.00724,
"pa190190_c":-0.006407,
"pat_c":-0.001251,
"pe160_c":-0.004061,
"peptido__TB1_c":-0.01885,
"peptido__TB2_c":-0.01885,
"pg160190_c":-0.00613,
"pg160_c":-0.006487,
"pg190_c":-0.00581,
"phdca_c":-0.006453,
"phe__L_c":-0.048102,
"pi_c":60.0,
"pro__L_c":-0.13803,
"rib__D_c":-0.021723,
"ser__L_c":-0.2326,
"sheme_c":-0.0008,
"tat_c":-0.001176,
"thf_c":-0.0008,
"thmpp_c":-0.0008,
"thr__L_c":-0.13571,
"tmha1_c":-0.001106,
"tmha2_c":-0.0011,
"tmha3_c":-0.001104,
"tmha4_c":-0.001097,
"tre6p_c":-0.006491,
"tre_c":-0.00797,
"tres_c":-0.006474,
"trp__L_c":-0.020124,
"ttdca_c":-0.012193,
"tyr__L_c":-0.031756,
"uaaAgla_c":-0.001008,
"uaaGgla_c":-0.001008,
"uaagmda_c":-0.000986,
"uamr_c":-0.002793,
"ugagmda_c":-0.000977,
"utp_c":-0.0088,
"val__L_c":-0.20583
},
"lower_bound":0,
"upper_bound":1000,
"gene_reaction_rule":"",
"objective_coefficient":1.0,
"subsystem":"Exchange"
},
{
"id":"ECHA20",
"name":"MNXR84970",
"metabolites":{
"h2o_c":-1.0,
"hipecoa_c":-1.0,
"hipohcoa_c":1.0
},
"lower_bound":0.0,
"upper_bound":1000.0,
"gene_reaction_rule":"Rv3550",
"subsystem":"Cholesterol degradation"
},
{
"id":"CHOL1",
"name":"MNXR19104",
"metabolites":{
"chol4en3one_c":1.0,
"chsterol_c":-1.0,
"h_c":1.0,
"nad_c":-1.0,
"nadh_c":1.0
},
"lower_bound":0.0,
"upper_bound":1000.0,
"gene_reaction_rule":"Rv1106c",
"subsystem":"Cholesterol degradation"
},
{
"id":"FADE282",
"name":"MNXR87738",
"metabolites":{
"cholc3coa_c":-1.0,
"cholenec3coa_c":1.0,
"fad_c":-1.0,
"fadh2_c":1.0
},
"lower_bound":0.0,
"upper_bound":1000.0,
"gene_reaction_rule":"Rv3544c and Rv3543c",
"subsystem":"Cholesterol degradation"
},
{
"id":"HOPNTAL2",
"name":"4-hydroxy-2-oxopentanoate aldolase(p-xylene)",
"metabolites":{
"4hoxoh_c":-1,
"h_c":1,
"ppal_c":1,
"pyr_c":1
},
"lower_bound":0,
"upper_bound":1000,
"gene_reaction_rule":"Rv3534c",
"subsystem":"Cholesterol degradation"
},
{
"id":"ECHA192",
"name":"ECHA192",
"metabolites":{
"cholenec5coa_c":-1.0,
"h2o_c":-1.0,
"hcholc5coa_c":1.0
},
"lower_bound":-1000.0,
"upper_bound":1000.0,
"gene_reaction_rule":"Rv3516 or Rv3538",
"subsystem":"Cholesterol degradation"
},
{
"id":"HSA",
"name":"MNXR75761",
"metabolites":{
"34dhsa_c":1.0,
"3hsa_c":-1.0,
"fmn_c":1.0,
"fmnh2_c":-1.0,
"h2o_c":1.0,
"o2_c":-1.0
},
"lower_bound":0.0,
"upper_bound":1000.0,
"gene_reaction_rule":"Rv3570c and Rv3567c",
"subsystem":"Cholesterol degradation"
},
{
"id":"FADB3",
"name":"FADB3",
"metabolites":{
"h_c":1.0,
"hcholc5coa_c":-1.0,
"nad_c":-1.0,
"nadh_c":1.0,
"ocholc5coa_c":1.0
},
"lower_bound":0.0,
"upper_bound":1000.0,
"gene_reaction_rule":"Rv3502c",
"subsystem":"Cholesterol degradation"
},
{
"id":"FADB2",
"name":"FADB2",
"metabolites":{
"h_c":1.0,
"hcholc8coa_c":-1.0,
"nad_c":-1.0,
"nadh_c":1.0,
"ocholc8coa_c":1.0
},
"lower_bound":0.0,
"upper_bound":1000.0,
"gene_reaction_rule":"Rv3502c",
"subsystem":"Cholesterol degradation"
},
{
"id":"CHCD",
"name":"MNXR22345",
"metabolites":{
"h_c":1.0,
"hipocoa_c":1.0,
"hipohcoa_c":-1.0,
"nad_c":-1.0,
"nadh_c":1.0
},
"lower_bound":0.0,
"upper_bound":1000.0,
"gene_reaction_rule":"",
"subsystem":"Cholesterol degradation"
},
{
"id":"HDAD",
"name":"MNXR76953",
"metabolites":{
"49dsha_c":-1.0,
"h2o_c":-1.0,
"hhd_c":1.0,
"hip_c":1.0
},
"lower_bound":0.0,
"upper_bound":1000.0,
"gene_reaction_rule":"Rv3569c",
"subsystem":"Cholesterol degradation"
},
{
"id":"CHOD",
"name":"MNXR6103",
"metabolites":{
"chol4en3one_c":1.0,
"chsterol_c":-1.0,
"h2o2_c":1.0,
"o2_c":-1.0
},
"lower_bound":0.0,
"upper_bound":1000.0,
"gene_reaction_rule":"Rv3409c",
"subsystem":"Cholesterol degradation"
},
{
"id":"3HSA",
"name":"MNXR19078",
"metabolites":{
"3hsa_c":1.0,
"9ohadd_c":-1.0
},
"lower_bound":0.0,
"upper_bound":1000.0,
"gene_reaction_rule":"",
"subsystem":"Cholesterol degradation"
},
{
"id":"HSAC",
"name":"R04597",
"metabolites":{
"34dhsa_c":-1.0,
"49dsha_c":1.0,
"o2_c":-1.0
},
"lower_bound":0.0,
"upper_bound":1000.0,
"gene_reaction_rule":"Rv3568c",
"subsystem":"Cholesterol degradation"
},
{
"id":"HSAE",
"name":"R09960",
"metabolites":{
"4hoxoh_c":1.0,
"h2o_c":-1.0,
"hhd_c":-1.0
},
"lower_bound":0.0,
"upper_bound":1000.0,
"gene_reaction_rule":"Rv3536c",
"subsystem":"Cholesterol degradation"
},
{
"id":"HIAA",
"name":"HIAA",
"metabolites":{
"accoa_c":1.0,
"h2o_c":-1.0,
"hia_c":1.0,
"hipocoa_c":-1.0
},
"lower_bound":0.0,
"upper_bound":1000.0,
"gene_reaction_rule":"",
"subsystem":"Cholesterol degradation"
},
{
"id":"IPDAB",
"name":"IPDAB",
"metabolites":{
"5ohhip_c":-1,
"5ohhipcoa_c":1,
"amp_c":1,
"atp_c":-1,
"coa_c":-1,
"h_c":-3.0,
"ppi_c":1
},
"lower_bound":0,
"upper_bound":1000,
"gene_reaction_rule":"Rv3551 and Rv3552",
"subsystem":"Cholesterol degradation"
},
{
"id":"KSH",
"name":"R09860",
"metabolites":{
"9ohadd_c":1.0,
"andrs14dn317dn_c":-1.0,
"h2o_c":1.0,
"h_c":-1.0,
"nad_c":1.0,
"nadh_c":-1.0,
"o2_c":-1.0
},
"lower_bound":0.0,
"upper_bound":1000.0,
"gene_reaction_rule":"Rv3526 and Rv3571",
"subsystem":"Cholesterol degradation"
},
{
"id":"ECHA193",
"name":"ECHA193",
"metabolites":{
"cholenec3coa_c":-1.0,
"h2o_c":-1.0,
"hcholc3coa_c":1.0
},
"lower_bound":-1000.0,
"upper_bound":1000.0,
"gene_reaction_rule":"Rv3541c and Rv3541c",
"subsystem":"Cholesterol degradation"
},
{
"id":"CYP1",
"name":"MNXR19061",
"metabolites":{
"chol4en3one_c":-1.0,
"h2o_c":1.0,
"h_c":-1.0,
"hchol_c":1.0,
"nad_c":1.0,
"nadh_c":-1.0,
"o2_c":-1.0
},
"lower_bound":0.0,
"upper_bound":1000.0,
"gene_reaction_rule":"Rv3518c or Rv3545c",
"subsystem":"Cholesterol degradation"
},
{
"id":"HIPB",
"name":"HIPB",
"metabolites":{
"5ohhipcoa_c":1.0,
"h_c":-1.0,
"hipcoa_c":-1.0,
"nad_c":1.0,
"nadh_c":-1.0
},
"lower_bound":0.0,
"upper_bound":1000.0,
"gene_reaction_rule":"",
"subsystem":"Cholesterol degradation"
},
{
"id":"HIPA",
"name":"HIPA",
"metabolites":{
"5ohhip_c":1.0,
"h_c":-1.0,
"hip_c":-1.0,
"nad_c":1.0,
"nadh_c":-1.0
},
"lower_bound":0.0,
"upper_bound":1000.0,
"gene_reaction_rule":"",
"subsystem":"Cholesterol degradation"
},
{
"id":"CHOLCOA",
"name":"MNXR87732",
"metabolites":{
"cholc5coa_c":-1.0,
"cholenec5coa_c":1.0,
"fad_c":-1.0,
"fadh2_c":1.0
},
"lower_bound":0.0,
"upper_bound":1000.0,
"gene_reaction_rule":"Rv3573c",
"subsystem":"Cholesterol degradation"
},
{
"id":"ECHA191",
"name":"ECHA191",
"metabolites":{
"cholenec8coa_c":-1.0,
"h2o_c":-1.0,
"hcholc8coa_c":1.0
},
"lower_bound":-1000.0,
"upper_bound":1000.0,
"gene_reaction_rule":"Rv3516 or Rv3538",
"subsystem":"Cholesterol degradation"
},
{
"id":"FADE30",
"name":"MNXR87739",
"metabolites":{
"5ohhipcoa_c":-1.0,
"fad_c":-1.0,
"fadh2_c":1.0,
"hipecoa_c":1.0
},
"lower_bound":0.0,
"upper_bound":1000.0,
"gene_reaction_rule":"Rv3560c",
"subsystem":"Cholesterol degradation"
},
{
"id":"CYP3",
"name":"CYP3",
"metabolites":{
"cchol_c":1.0,
"h2o_c":1.0,
"h_c":-1.0,
"nad_c":1.0,
"nadh_c":-1.0,
"o2_c":-1.0,
"ochol_c":-1.0
},
"lower_bound":0.0,
"upper_bound":1000.0,
"gene_reaction_rule":"Rv3518c or Rv3545c",
"subsystem":"Cholesterol degradation"
},
{
"id":"CYP2",
"name":"CYP2",
"metabolites":{
"h_c":1.0,
"hchol_c":-1.0,
"nad_c":-1.0,
"nadh_c":1.0,
"ochol_c":1.0
},
"lower_bound":0.0,
"upper_bound":1000.0,
"gene_reaction_rule":"Rv3518c or Rv3545c",
"subsystem":"Cholesterol degradation"
},
{
"id":"PRCOA1",
"name":"MNXR76960",
"metabolites":{
"andrstndn_c":1,
"h_c":4.0,
"hcholc3coa_c":-1,
"ppcoa_c":1
},
"lower_bound":0,
"upper_bound":1000,
"gene_reaction_rule":"Rv3540c",
"subsystem":"Cholesterol degradation"
},
{
"id":"FADE281",
"name":"MNXR87732",
"metabolites":{
"cholc8coa_c":-1.0,
"cholenec8coa_c":1.0,
"fad_c":-1.0,
"fadh2_c":1.0
},
"lower_bound":0.0,
"upper_bound":1000.0,
"gene_reaction_rule":"Rv3504 or Rv3505",
"subsystem":"Cholesterol degradation"
},
{
"id":"FADD3",
"name":"MNXR22341",
"metabolites":{
"amp_c":1,
"atp_c":-1,
"coa_c":-1,
"h_c":-3.0,
"hip_c":-1,
"hipcoa_c":1,
"ppi_c":1
},
"lower_bound":0,
"upper_bound":1000,
"gene_reaction_rule":"(Rv3551 and Rv3552) or Rv3561",
"subsystem":"Cholesterol degradation"
},
{
"id":"KSTD",
"name":"MNXR85993",
"metabolites":{
"andrs14dn317dn_c":1.0,
"andrstndn_c":-1.0,
"h_c":1.0,
"nad_c":-1.0,
"nadh_c":1.0
},
"lower_bound":0.0,
"upper_bound":1000.0,
"gene_reaction_rule":"Rv3537",
"subsystem":"Cholesterol degradation"
},
{
"id":"FADD17",
"name":"MNXR86378",
"metabolites":{
"adp_c":1,
"atp_c":-1,
"cchol_c":-1,
"cholc8coa_c":1,
"coa_c":-1,
"h_c":-3.0,
"pi_c":1
},
"lower_bound":0,
"upper_bound":1000,
"gene_reaction_rule":"Rv3506 or Rv3515c",
"subsystem":"Cholesterol degradation"
},
{
"id":"FADE51",
"name":"MNXR76950",
"metabolites":{
"cholc5coa_c":1.0,
"coa_c":-1.0,
"ocholc8coa_c":-1.0,
"ppcoa_c":1.0
},
"lower_bound":0.0,
"upper_bound":1000.0,
"gene_reaction_rule":"Rv3546 or Rv3523",
"subsystem":"Cholesterol degradation"
},
{
"id":"FADE52",
"name":"MNXR22325",
"metabolites":{
"accoa_c":1.0,
"cholc3coa_c":1.0,
"coa_c":-1.0,
"ocholc5coa_c":-1.0
},
"lower_bound":0.0,
"upper_bound":1000.0,
"gene_reaction_rule":"Rv3546 or Rv3522",
"subsystem":"Cholesterol degradation"
},
{
"id":"HIAt",
"name":"THIA Transport",
"metabolites":{
"hia_c":1.0,
"hia_e":-1.0
},
"lower_bound":-1000.0,
"upper_bound":1000.0,
"gene_reaction_rule":"",
"subsystem":"Transport"
},
{
"id":"MACCOAT",
"name":"2-Methylacetyl-CoA thiolase",
"metabolites":{
"2maacoa_c":-1.0,
"accoa_c":1.0,
"coa_c":-1.0,
"ppcoa_c":1.0
},
"lower_bound":-1000.0,
"upper_bound":1000.0,
"gene_reaction_rule":"Rv1135A or Rv0243 or Rv1323 or Rv3556c or Rv1074c or Rv0859",
"subsystem":"Valine, Leucine, and Isoleucine Metabolism"
},
{
"id":"ACCOAC",
"name":"Acetyl-CoA carboxylase",
"metabolites":{
"accoa_c":-1.0,
"adp_c":1.0,
"atp_c":-1.0,
"h_c":1.0,
"hco3_c":-1.0,
"malcoa_c":1.0,
"pi_c":1.0
},
"lower_bound":-999999.0,
"upper_bound":999999.0,
"gene_reaction_rule":"Rv3285 and Rv2247",
"subsystem":"Pyruvate Metabolism",
"notes":{
"original_bigg_ids":[
"ACCOACr"
]
}
},
{
"id":"CHSTEROLt",
"name":"MNXR1163",
"metabolites":{
"adp_c":1,
"atp_c":-1,
"chsterol_c":1,
"chsterol_e":-1,
"h2o_c":-1,
"h_c":1,
"pi_c":1
},
"lower_bound":0,
"upper_bound":1000,
"gene_reaction_rule":"Rv3499c and Rv3498c and Rv3497c and Rv3496c and Rv3495c and Rv3494c and Rv3500c and Rv3501c",
"subsystem":"Transport"
},
{
"id":"EX_chsterol",
"name":"Cholesterol Exchange",
"metabolites":{
"chsterol_e":-1.0
},
"lower_bound":0,
"upper_bound":1000.0,
"gene_reaction_rule":"",
"subsystem":"Exchange"
},
{
"id":"MOEA1",
"name":"MNXR79418",
"metabolites":{
"amp_c":1.0,
"h2o_c":1.0,
"mobd_c":-1.0,
"moco_c":1.0,
"mptamp_c":-1.0
},
"lower_bound":0.0,
"upper_bound":1000.0,
"gene_reaction_rule":"Rv0994 or Rv0438c",
"subsystem":"Cofactor and Prosthetic Group Biosynthesis"
},
{
"id":"MPTAT",
"name":"molybdopterin adenylyltransferase",
"metabolites":{
"atp_c":-1,
"h_c":-1,
"mpt_c":-1,
"mptamp_c":1,
"ppi_c":1
},
"lower_bound":0,
"upper_bound":1000,
"gene_reaction_rule":"Rv0865",
"subsystem":"Cofactor and Prosthetic Group Biosynthesis"
},
{
"id":"MOBA",
"name":"MNXR63860",
"metabolites":{
"gmp_c":-1,
"h2o_c":1,
"h_c":-1,
"mocogdp_c":1,
"mpt_c":-1,
"nad_c":-1,
"nadh_c":1
},
"lower_bound":0,
"upper_bound":1000,
"gene_reaction_rule":"Rv2453c",
"subsystem":"Cofactor and Prosthetic Group Biosynthesis"
},
{
"id":"MOAE1",
"name":"MNXR85919",
"metabolites":{
"cpmp_c":-1,
"h_c":-1,
"moadcoo_c":2.0,
"moadcosh_c":-2.0,
"mpt_c":1
},
"lower_bound":0,
"upper_bound":1000,
"gene_reaction_rule":"(Rv3119 or Rv0866) and Rv3322c",
"subsystem":"Cofactor and Prosthetic Group Biosynthesis"
},
{
"id":"MOEB1",
"name":"MNXR88174",
"metabolites":{
"amp_c":1,
"atp_c":-1,
"h2s_c":-1,
"h_c":1,
"moadcoo_c":-1,
"moadcosh_c":1,
"ppi_c":1
},
"lower_bound":0,
"upper_bound":1000,
"gene_reaction_rule":"Rv3206c and Rv3025c",
"subsystem":"Cofactor and Prosthetic Group Biosynthesis"
},
{
"id":"MOBDabc",
"name":"molybdate transport via ABC system",
"metabolites":{
"adp_c":1,
"atp_c":-1,
"h2o_c":-1,
"h_c":1,
"mobd_c":1,
"mobd_e":-1,
"pi_c":1
},
"lower_bound":0,
"upper_bound":1000,
"gene_reaction_rule":"Rv1857 and Rv1858 and Rv1859",
"subsystem":"Transport"
},
{
"id":"MOBDabc_rev",
"name":"T06232b",
"metabolites":{
"adp_c":1,
"atp_c":-1,
"h2o_c":-1,
"h_c":1,
"mobd_c":-1,
"mobd_e":1,
"pi_c":1
},
"lower_bound":0,
"upper_bound":1000,
"gene_reaction_rule":"Rv1857 and Rv1858 and Rv1859",
"subsystem":"Transport"
},
{
"id":"PHBADA",
"name":"PHBADA",
"metabolites":{
"4hbz_c":-1,
"dtdp_c":1,
"dtdprmn_c":-1,
"rbzn_c":1
},
"lower_bound":0,
"upper_bound":1000,
"gene_reaction_rule":"Rv2962c",
"subsystem":"p-HBAD biosynthesis"
},
{
"id":"PHBADB",
"name":"PHBADB",
"metabolites":{
"ahcys_c":1,
"amet_c":-1,
"phbz1_c":1,
"rbzn_c":-1
},
"lower_bound":0,
"upper_bound":1000,
"gene_reaction_rule":"Rv2959c",
"subsystem":"p-HBAD biosynthesis"
},
{
"id":"PHBADC",
"name":"PHBADC",
"metabolites":{
"dtdp_c":1,
"dtdprmn_c":-1,
"gdp_c":1,
"gdpfuc_c":-1,
"h_c":-1,
"phbz1_c":-1,
"phbz1g_c":1
},
"lower_bound":0,
"upper_bound":1000,
"gene_reaction_rule":"Rv2957 and Rv2958c",
"subsystem":"p-HBAD biosynthesis"
},
{
"id":"PHBADD",
"name":"PHBADD",
"metabolites":{
"ahcys_c":3.0,
"amet_c":-3.0,
"h_c":3.0,
"phbz1g_c":-1,
"phbz2_c":1
},
"lower_bound":0,
"upper_bound":1000,
"gene_reaction_rule":"",
"subsystem":"p-HBAD biosynthesis"
},
{
"id":"INO1",
"name":"MNXR75043",
"metabolites":{
"g6p_c":-1.0,
"mi3p__D_c":1.0
},
"lower_bound":-1000.0,
"upper_bound":1000.0,
"gene_reaction_rule":"Rv0046c",
"subsystem":"Inositol phosphate metabolism"
},
{
"id":"NAGINSP",
"name":"MNXR61204",
"metabolites":{
"h_c":-1,
"iacgam3p_c":1,
"mi3p__D_c":-1,
"uacgam_c":-1,
"udp_c":1
},
"lower_bound":0,
"upper_bound":1000,
"gene_reaction_rule":"Rv0486",
"subsystem":"Inositol phosphate metabolism"
},
{
"id":"NAGINS",
"name":"MNXR21171",
"metabolites":{
"h2o_c":-1,
"h_c":2.0,
"iacgam3p_c":-1,
"iacgam_c":1,
"pi_c":1
},
"lower_bound":-1000,
"upper_bound":1000,
"gene_reaction_rule":"",
"subsystem":"Redox Metabolism"
},
{
"id":"LAT",
"name":"R00457",
"metabolites":{
"L2aadp6sa_c":1.0,
"akg_c":-1.0,
"glu__L_c":1.0,
"lys__L_c":-1.0
},
"lower_bound":-1000.0,
"upper_bound":1000.0,
"gene_reaction_rule":"Rv3290c",
"subsystem":"L-alpha-aminoadipic acid (L-AAA) biosynthesis"
},
{
"id":"KGD2",
"name":"MNXR84838",
"metabolites":{
"akg_c":1,
"co2_c":-1,
"coa_c":1,
"fdxox_c":2.0,
"fdxrd_c":-2.0,
"h_c":-1.0,
"succoa_c":-1
},
"lower_bound":-1000,
"upper_bound":1000,
"gene_reaction_rule":"Rv1248c or (Rv2454c and Rv2455c)",
"subsystem":"Citric Acid Cycle"
},
{
"id":"ASPO6",
"name":"L-aspartate oxidase",
"metabolites":{
"asp__L_c":-1,
"h2o2_c":1,
"h_c":1,
"iasp_c":1,
"o2_c":-1
},
"lower_bound":0,
"upper_bound":1000,
"gene_reaction_rule":"Rv1595",
"subsystem":"Alanine, Aspartate, and Glutamate Metabolism"
},
{
"id":"ECOAH12",
"name":"3-hydroxyacyl-CoA dehydratase (3-hydroxyisobutyryl-CoA) (mitochondria)",
"metabolites":{
"2mp2coa_c":-1.0,
"3hibutcoa_c":1.0,
"h2o_c":-1.0
},
"lower_bound":0.0,
"upper_bound":1000.0,
"gene_reaction_rule":"Rv1070c or Rv0905 or Rv2486 or Rv1472 or Rv3774",
"subsystem":"Valine, Leucine, and Isoleucine Metabolism"
},
{
"id":"FADE233",
"name":"R02661",
"metabolites":{
"2mp2coa_c":1.0,
"fad_c":-1.0,
"fadh2_c":1.0,
"ibcoa_c":-1.0
},
"lower_bound":0.0,
"upper_bound":1000.0,
"gene_reaction_rule":"Rv3140",
"subsystem":"Lipid metabolism"
},
{
"id":"BKDC",
"name":"BKDC",
"metabolites":{
"2mpdhl_c":-1,
"coa_c":-1,
"dhlam_c":1,
"h_c":-1,
"ibcoa_c":1
},
"lower_bound":-1000,
"upper_bound":1000,
"gene_reaction_rule":"Rv2495c",
"subsystem":"Lipid metabolism"
},
{
"id":"BKDA2",
"name":"BKDA2",
"metabolites":{
"2mpdhl_c":1.0,
"3mob_c":-1.0,
"co2_c":1.0,
"lpam_c":-1.0
},
"lower_bound":0.0,
"upper_bound":1000.0,
"gene_reaction_rule":"Rv2497c and Rv2496c",
"subsystem":"Lipid metabolism"
},
{
"id":"3HBCOAHL",
"name":"3-hydroxyisobutyryl-CoA hydrolase",
"metabolites":{
"3hibutcoa_c":-1.0,
"3hmp_c":1.0,
"coa_c":1.0,
"h2o_c":-1.0,
"h_c":1.0
},
"lower_bound":0.0,
"upper_bound":999999.0,
"gene_reaction_rule":"Rv1071c",
"subsystem":"Valine, Leucine, and Isoleucine Metabolism",
"notes":{
"original_bigg_ids":[
"3HBCOAHL",
"adocblp_c",
"EC042_4300"
]
}
},
{
"id":"AKGDa",
"name":"Oxoglutarate dehydrogenase (lipoamide)",
"metabolites":{
"akg_c":-1.0,
"co2_c":1.0,
"h_c":-1.0,
"lpam_c":-1.0,
"sdhlam_c":1.0
},
"lower_bound":-999999.0,
"upper_bound":999999.0,
"gene_reaction_rule":"Rv1248c",
"subsystem":"Citric Acid Cycle",
"notes":{
"original_bigg_ids":[
"AKGDa",
"dctp_c",
"EC042_1418"
]
}
},
{
"id":"ACt2r",
"name":"acetate reversible transport via proton symport",
"metabolites":{
"ac_c":1.0,
"ac_e":-1.0,
"h_c":-1.0,
"h_e":1.0
},
"lower_bound":-1000.0,
"upper_bound":1000.0,
"gene_reaction_rule":"",
"subsystem":"Transport"
},
{
"id":"EX_4hba",
"name":"",
"metabolites":{
"4hba_e":-1.0
},
"lower_bound":0,
"upper_bound":1000.0,
"gene_reaction_rule":"",
"subsystem":"Exchange"
},
{
"id":"4HBAt",
"name":"MNXR68734",
"metabolites":{
"4hba_c":1.0,
"4hba_e":-1.0
},
"lower_bound":-1000.0,
"upper_bound":1000.0,
"gene_reaction_rule":"",
"subsystem":"Transport"
},
{
"id":"4ABZt",
"name":"4-Aminobenzoate mitochondrial transport via diffusion",
"metabolites":{
"4abz_c":1.0,
"4abz_e":-1.0
},
"lower_bound":-1000.0,
"upper_bound":1000.0,
"gene_reaction_rule":"",
"subsystem":"Transport"
},
{
"id":"CHLabc_rev",
"name":"T00114b",
"metabolites":{
"adp_c":1,
"atp_c":-1,
"chol_c":-1,
"chol_e":1,
"h2o_c":-1,
"h_c":1,
"pi_c":1
},
"lower_bound":0,
"upper_bound":1000,
"gene_reaction_rule":"Rv3756c and Rv3757c and Rv3758c and Rv3759c",
"subsystem":"Transport"
},
{
"id":"GCALDD",
"name":"Glycolaldehyde dehydrogenase",
"metabolites":{
"gcald_c":-1,
"glyclt_c":1,
"h2o_c":-1,
"h_c":2.0,
"nad_c":-1,
"nadh_c":1
},
"lower_bound":0,
"upper_bound":1000,
"gene_reaction_rule":"",
"subsystem":"Glyoxylate Metabolism"
},
{
"id":"PYDXNtr",
"name":"pyridoxine transport via diffusion",
"metabolites":{
"pydxn_c":1.0,
"pydxn_e":-1.0
},
"lower_bound":-1000.0,
"upper_bound":1000.0,
"gene_reaction_rule":"",
"subsystem":"Transport"
},
{
"id":"EX_pydxn",
"name":"",
"metabolites":{
"pydxn_e":-1.0
},
"lower_bound":0,
"upper_bound":1000.0,
"gene_reaction_rule":"",
"subsystem":"Exchange"
},
{
"id":"GLYALDDr",
"name":"D-Glyceraldehyde dehydrogenase",
"metabolites":{
"glyald_c":-1,
"glyc__R_c":1,
"h2o_c":-1,
"h_c":2.0,
"nad_c":-1,
"nadh_c":1
},
"lower_bound":0,
"upper_bound":1000,
"gene_reaction_rule":"Rv2858c or Rv0458",
"subsystem":"Glycerolipid metabolism"
},
{
"id":"FORt",
"name":"formate transport via diffusion",
"metabolites":{
"for_c":1.0,
"for_e":-1.0
},
"lower_bound":-1000.0,
"upper_bound":1000.0,
"gene_reaction_rule":"",
"subsystem":"Transport"
},
{
"id":"GLYCLTt",
"name":"Glycolate transport via diffusion",
"metabolites":{
"glyclt_c":1.0,
"glyclt_e":-1.0
},
"lower_bound":-1000.0,
"upper_bound":1000.0,
"gene_reaction_rule":"",
"subsystem":"Transport"
},
{
"id":"EX_glyclt",
"name":"",
"metabolites":{
"glyclt_e":-1.0
},
"lower_bound":0,
"upper_bound":1000.0,
"gene_reaction_rule":"",
"subsystem":"Exchange"
},
{
"id":"NO3t2",
"name":"nitrate transport in via proton symport",
"metabolites":{
"h_c":-1.0,
"h_e":1.0,
"no3_c":1.0,
"no3_e":-1.0
},
"lower_bound":-1000.0,
"upper_bound":1000.0,
"gene_reaction_rule":"",
"subsystem":"Transport"
},
{
"id":"ROSFE",
"name":"RXN-12540",
"metabolites":{
"fe2_c":-1,
"fe3_c":1,
"h2o2_c":-1,
"h2o_c":1,
"h_c":-1,
"oh1_c":1
},
"lower_bound":0,
"upper_bound":1000,
"gene_reaction_rule":"",
"subsystem":"Others"
},
{
"id":"MNabc_rev",
"name":"T0034b",
"metabolites":{
"adp_c":1,
"atp_c":-1,
"h2o_c":-1,
"h_c":1,
"mn2_c":-1,
"mn2_e":1,
"pi_c":1
},
"lower_bound":0,
"upper_bound":1000,
"gene_reaction_rule":"Rv2059 and Rv2060 and Rv2061c",
"subsystem":"Transport"
},
{
"id":"COBC",
"name":"MNXR85327",
"metabolites":{
"adcobhex_c":-1.0,
"adocbi_c":1.0,
"appl_c":-1.0,
"h2o_c":1.0
},
"lower_bound":0.0,
"upper_bound":1000.0,
"gene_reaction_rule":"Rv2231c",
"subsystem":"Cofactor and Prosthetic Group Biosynthesis"
},
{
"id":"ADOCBLabc",
"name":"MNXR81564",
"metabolites":{
"adocbl_c":1,
"adocbl_e":-1,
"adp_c":1,
"atp_c":-1,
"h2o_c":-1,
"h_c":1,
"pi_c":1
},
"lower_bound":-1000,
"upper_bound":1000,
"gene_reaction_rule":"Rv1819c",
"subsystem":"Transport"
},
{
"id":"COB2",
"name":"MNXR84736",
"metabolites":{
"cbl1_c":2.0,
"cbl2_c":-2.0,
"h_c":1,
"nad_c":1,
"nadh_c":-1
},
"lower_bound":-1000,
"upper_bound":1000,
"gene_reaction_rule":"",
"subsystem":"Cofactor and Prosthetic Group Biosynthesis"
},
{
"id":"CBL2OR",
"name":"NADH:cob(III)alamine oxidoreductase",
"metabolites":{
"aqcobal_c":-2.0,
"cbl2_c":2.0,
"h2o_c":2.0,
"h_c":1.0,
"nad_c":1.0,
"nadh_c":-1.0
},
"lower_bound":-1000.0,
"upper_bound":1000.0,
"gene_reaction_rule":"",
"subsystem":"Cofactor and Prosthetic Group Biosynthesis"
},
{
"id":"DRBK",
"name":"Deoxyribokinase",
"metabolites":{
"2dr5p_c":-1,
"adp_c":-1,
"atp_c":1,
"drib_c":1,
"h_c":-1
},
"lower_bound":-1000,
"upper_bound":1000,
"gene_reaction_rule":"",
"subsystem":"Pentose Phosphate Pathway"
},
{
"id":"5DOAN",
"name":"5'-deoxyadenosine nuclosidase",
"metabolites":{
"ade_c":1,
"dad_5_c":-1,
"drib_c":1,
"h2o_c":-1
},
"lower_bound":-1000,
"upper_bound":1000,
"gene_reaction_rule":"",
"subsystem":"Pentose Phosphate Pathway"
},
{
"id":"AKGt2r",
"name":"2-oxoglutarate reversible transport via symport",
"metabolites":{
"akg_c":1.0,
"akg_e":-1.0,
"h_c":-1.0,
"h_e":1.0
},
"lower_bound":-1000.0,
"upper_bound":1000.0,
"gene_reaction_rule":"",
"subsystem":"Transport"
},
{
"id":"EX_co",
"name":"",
"metabolites":{
"co_e":-1.0
},
"lower_bound":0,
"upper_bound":1000.0,
"gene_reaction_rule":"",
"subsystem":"Exchange"
},
{
"id":"PHEMEt",
"name":"protoheme transport",
"metabolites":{
"pheme_c":1.0,
"pheme_e":-1.0
},
"lower_bound":0.0,
"upper_bound":1000.0,
"gene_reaction_rule":"(Rv0202c or Rv0206c) and Rv0203",
"subsystem":"Cofactor and Prosthetic Group Biosynthesis"
},
{
"id":"EX_pheme",
"name":"",
"metabolites":{
"pheme_e":-1.0
},
"lower_bound":0,
"upper_bound":1000.0,
"gene_reaction_rule":"",
"subsystem":"Exchange"
},
{
"id":"HEMEOS",
"name":"Heme O synthase",
"metabolites":{
"frdp_c":-1.0,
"h2o_c":-1.0,
"hemeO_c":1.0,
"pheme_c":-1.0,
"ppi_c":1.0
},
"lower_bound":0.0,
"upper_bound":1000.0,
"gene_reaction_rule":"Rv1451",
"subsystem":"Cofactor and Prosthetic Group Biosynthesis"
},
{
"id":"HEMEAS_1",
"name":"Heme A synthase",
"metabolites":{
"h2o_c":-1,
"h_c":4.0,
"hemeA_c":1,
"hemeO_c":-1
},
"lower_bound":0,
"upper_bound":1000,
"gene_reaction_rule":"Rv2194 and Rv2195 and Rv2196 and Rv1456c and Rv3029c and Rv3028c and Rv2200c and Rv3043c and Rv2193 and Rv1623c and Rv1622c",
"subsystem":"Cofactor and Prosthetic Group Biosynthesis"
},
{
"id":"GSEALD",
"name":"GSEALD",
"metabolites":{
"glu1sa_c":1,
"glu__L_c":-1,
"h2o_c":1,
"h_c":-2.0,
"nadp_c":1,
"nadph_c":-1
},
"lower_bound":0,
"upper_bound":1000,
"gene_reaction_rule":"",
"subsystem":"Cofactor and Prosthetic Group Biosynthesis"
},
{
"id":"CPPPGO2",
"name":"Oxygen Independent coproporphyrinogen-III oxidase",
"metabolites":{
"amet_c":-2.0,
"co2_c":2.0,
"cpppg3_c":-1,
"dad__2_c":2.0,
"met__L_c":2.0,
"pppg9_c":1
},
"lower_bound":0,
"upper_bound":1000,
"gene_reaction_rule":"Rv2388c",
"subsystem":"Cofactor and Prosthetic Group Biosynthesis"
},
{
"id":"EX_hia",
"name":"",
"metabolites":{
"hia_e":-1.0
},
"lower_bound":0,
"upper_bound":1000.0,
"gene_reaction_rule":"",
"subsystem":"Exchange"
},
{
"id":"L_LACDcm",
"name":"L  LACDcm",
"metabolites":{
"fmn_c":-1.0,
"fmnh2_c":1.0,
"lac__L_c":-1.0,
"pyr_c":1.0
},
"lower_bound":-1000.0,
"upper_bound":1000.0,
"gene_reaction_rule":"Rv1872c or Rv0694",
"subsystem":"Pyruvate Metabolism"
},
{
"id":"FPRA",
"name":"R01195",
"metabolites":{
"fdxox_c":1.0,
"fdxrd_c":-1.0,
"h_c":-1.0,
"nadp_c":-1.0,
"nadph_c":1.0
},
"lower_bound":0.0,
"upper_bound":1000.0,
"gene_reaction_rule":"Rv3106 or Rv0886",
"subsystem":"Cofactor and Prosthetic Group Biosynthesis"
},
{
"id":"COCO2",
"name":"MNXR26399",
"metabolites":{
"co2_c":1,
"co_c":-1,
"fdxox_c":-2.0,
"fdxrd_c":2.0,
"h2o_c":-1,
"h_c":2.0
},
"lower_bound":-1000,
"upper_bound":1000,
"gene_reaction_rule":"Rv0373c and Rv0374c and Rv0375c",
"subsystem":"Carbon metabolism"
},
{
"id":"ACALDt",
"name":"acetaldehyde reversible transport",
"metabolites":{
"acald_c":1.0,
"acald_e":-1.0
},
"lower_bound":-1000.0,
"upper_bound":1000.0,
"gene_reaction_rule":"",
"subsystem":"Transport"
},
{
"id":"EX_acald",
"name":"",
"metabolites":{
"acald_e":-1.0
},
"lower_bound":0,
"upper_bound":1000.0,
"gene_reaction_rule":"",
"subsystem":"Exchange"
},
{
"id":"NMO",
"name":"Nitronate Monooxygenase",
"metabolites":{
"acald_c":1.0,
"etha_c":-1.0,
"fmn_c":1.0,
"fmnh2_c":-1.0,
"no2_c":1.0,
"o2_c":-1.0
},
"lower_bound":0,
"upper_bound":1000.0,
"gene_reaction_rule":"Rv0021c or Rv1533 or Rv1894c or Rv2781c or Rv3553",
"subsystem":"Redox Metabolism"
},
{
"id":"OCDCEAt",
"name":"Octadecenoate (n-C18:1) transport in via uniport",
"metabolites":{
"ocdcea_c":1.0,
"ocdcea_e":-1.0
},
"lower_bound":-1000.0,
"upper_bound":1000.0,
"gene_reaction_rule":"",
"subsystem":"Transport"
},
{
"id":"EX_ocdcea",
"name":"",
"metabolites":{
"ocdcea_e":-1.0
},
"lower_bound":0,
"upper_bound":1000.0,
"gene_reaction_rule":"",
"subsystem":"Exchange"
},
{
"id":"UREAt",
"name":"Urea transport via facilitate diffusion",
"metabolites":{
"h_c":1,
"h_e":-1,
"urea_c":1,
"urea_e":-1
},
"lower_bound":-1000,
"upper_bound":1000,
"gene_reaction_rule":"",
"subsystem":"Transport"
},
{
"id":"PAPA1",
"name":"PAPA1",
"metabolites":{
"coa_c":1.0,
"hphthiocnylcoa_c":-1.0,
"sl1278_c":1.0,
"sl659_c":-1.0
},
"lower_bound":0.0,
"upper_bound":1000.0,
"gene_reaction_rule":"Rv3824c",
"subsystem":"Sulfur metabolism"
},
{
"id":"PAPA2",
"name":"PAPA2",
"metabolites":{
"coa_c":1,
"h_c":-1,
"pmtcoa_c":-1,
"sl659_c":1,
"tres_c":-1
},
"lower_bound":0,
"upper_bound":1000,
"gene_reaction_rule":"Rv3820c",
"subsystem":"Sulfur metabolism"
},
{
"id":"MMPL8",
"name":"MMPL8",
"metabolites":{
"coa_c":2.0,
"hphthiocnylcoa_c":-2.0,
"sl1278_c":-1,
"sl1_c":1
},
"lower_bound":0,
"upper_bound":1000,
"gene_reaction_rule":"Rv3823c",
"subsystem":"Sulfur metabolism"
},
{
"id":"PKS2",
"name":"PKS2",
"metabolites":{
"co2_c":8.0,
"coa_c":7.0,
"h2o_c":7.0,
"h_c":-23.0,
"hdcaMAS_c":-1,
"hphthiocnylcoa_c":1,
"malcoa_c":-1,
"mas_c":1,
"mmcoa__S_c":-7.0,
"nadp_c":15.0,
"nadph_c":-15.0
},
"lower_bound":0,
"upper_bound":1000,
"gene_reaction_rule":"Rv3825c",
"subsystem":"Lipid metabolism"
},
{
"id":"MAS3",
"name":"MAS3",
"metabolites":{
"coa_c":1.0,
"hdcaMAS_c":1.0,
"mas_c":-1.0,
"pmtcoa_c":-1.0
},
"lower_bound":0.0,
"upper_bound":1000.0,
"gene_reaction_rule":"Rv2940c",
"subsystem":"Lipid metabolism"
},
{
"id":"EX_gln_L",
"name":"L-Glutamine Exchange",
"metabolites":{
"gln__L_e":-1.0
},
"lower_bound":0,
"upper_bound":1000.0,
"gene_reaction_rule":"",
"subsystem":"Exchange"
},
{
"id":"SIRA2",
"name":"MNXR84814",
"metabolites":{
"fdxox_c":-6.0,
"fdxrd_c":6.0,
"h2o_c":-3.0,
"h2s_c":-1,
"h_c":8.0,
"so3_c":1
},
"lower_bound":-1000,
"upper_bound":1000,
"gene_reaction_rule":"Rv2391",
"subsystem":"Redox Metabolism"
},
{
"id":"APSR",
"name":"APS Reductase",
"metabolites":{
"amp_c":1.0,
"aps_c":-1.0,
"h_c":2.0,
"so3_c":1.0,
"trdox_c":1.0,
"trdrd_c":-1.0
},
"lower_bound":0.0,
"upper_bound":999999.0,
"gene_reaction_rule":"Rv2392",
"subsystem":"Sulfur metabolism",
"notes":{
"original_bigg_ids":[
"APSR",
"2dmmql8_c",
"EC042_1527"
]
}
},
{
"id":"SHSL2r",
"name":"O-succinylhomoserine lyase (H2S)",
"metabolites":{
"h2s_c":-1,
"h_c":1,
"hcys__L_c":1,
"succ_c":1,
"suchms_c":-1
},
"lower_bound":0,
"upper_bound":1000,
"gene_reaction_rule":"Rv0391",
"subsystem":"Cysteine and methionine metabolism"
},
{
"id":"CYSK2_I",
"name":"O-Phospho-L-Serine-dependent S-Suflocysteine Synthase",
"metabolites":{
"h_c":-1,
"pi_c":1,
"pser__L_c":-1,
"scys__L_c":1,
"tsul_c":-1
},
"lower_bound":0,
"upper_bound":1000,
"gene_reaction_rule":"Rv0848",
"subsystem":"Cysteine and methionine metabolism"
},
{
"id":"CYSM_I",
"name":"CysO-dependent L-cystein biosynthesis CysM",
"metabolites":{
"cysOcys__L_c":1.0,
"cysOsh_c":-1.0,
"pi_c":1.0,
"pser__L_c":-1.0
},
"lower_bound":0.0,
"upper_bound":1000.0,
"gene_reaction_rule":"Rv1336",
"subsystem":"Cysteine and methionine metabolism"
},
{
"id":"CYSM_II",
"name":"CysO-dependent L-cystein biosynthesis Mec+",
"metabolites":{
"cysO_c":1.0,
"cysOcys__L_c":-1.0,
"cys__L_c":1.0
},
"lower_bound":0.0,
"upper_bound":1000.0,
"gene_reaction_rule":"Rv1334",
"subsystem":"Cysteine and methionine metabolism"
},
{
"id":"CYSO_I",
"name":"CysO Adenylation by MoeZ",
"metabolites":{
"atp_c":-1,
"cysO_c":-1,
"cysOamp_c":1,
"h2o_c":-1,
"h_c":1,
"ppi_c":1
},
"lower_bound":0,
"upper_bound":1000,
"gene_reaction_rule":"Rv3206c",
"subsystem":"Cysteine and methionine metabolism"
},
{
"id":"CYSO_II",
"name":"CysO Sulfuration by MoeZ",
"metabolites":{
"amp_c":1.0,
"cysOamp_c":-1.0,
"cysOsh_c":1.0,
"h2s_c":-1.0
},
"lower_bound":0.0,
"upper_bound":1000.0,
"gene_reaction_rule":"Rv3206c",
"subsystem":"Cysteine and methionine metabolism"
},
{
"id":"THMP",
"name":"thiamin phosphatase",
"metabolites":{
"h2o_c":-1.0,
"pi_c":1.0,
"thm_c":1.0,
"thmmp_c":-1.0
},
"lower_bound":0.0,
"upper_bound":1000.0,
"gene_reaction_rule":"",
"subsystem":"Cofactor and Prosthetic Group Biosynthesis"
},
{
"id":"VIUB",
"name":"VIUB",
"metabolites":{
"adp_c":1,
"atp_c":-1,
"fe3_c":1,
"fe3_e":-1,
"h2o_c":-1,
"mcbts_c":-0.0005,
"mcbtt_c":-0.0005,
"pi_c":1
},
"lower_bound":0,
"upper_bound":1000,
"gene_reaction_rule":"Rv2895c and Rv1348 and Rv1349",
"subsystem":"Transport"
},
{
"id":"MBTK3",
"name":"MBTK3",
"metabolites":{
"ACP_c":1,
"h_c":-1,
"malACP_c":-1,
"n6hlys_c":-1,
"n6hlysmal_c":1
},
"lower_bound":0,
"upper_bound":1000,
"gene_reaction_rule":"Rv1347c",
"subsystem":"Mycobactin biosynthesis"
},
{
"id":"MBTG",
"name":"MNXR6565",
"metabolites":{
"h2o_c":1,
"lys__L_c":-1,
"n6hlys_c":1,
"nadp_c":1,
"nadph_c":-1,
"o2_c":-1
},
"lower_bound":-1000,
"upper_bound":1000,
"gene_reaction_rule":"Rv2378c",
"subsystem":"Mycobactin biosynthesis"
},
{
"id":"MBTA3",
"name":"MBTA3",
"metabolites":{
"acac_c":-1,
"h2o_c":6.0,
"h_c":-3.0,
"mcbtm_c":1,
"n6hlys_c":-1,
"n6hlysmal_c":-1,
"nad_c":1,
"nadh_c":-1,
"salc_c":-1,
"thr__L_c":-1
},
"lower_bound":0,
"upper_bound":1000,
"gene_reaction_rule":"Rv2384 and Rv2383c and Rv2382c and Rv2381c and Rv2380c and Rv2379c and Rv2377c",
"subsystem":"Mycobactin biosynthesis"
},
{
"id":"ALCD2x",
"name":"alcohol dehydrogenase (ethanol)",
"metabolites":{
"acald_c":-1.0,
"etoh_c":1.0,
"h_c":-1.0,
"nad_c":1.0,
"nadh_c":-1.0
},
"lower_bound":-1000.0,
"upper_bound":1000.0,
"gene_reaction_rule":"Rv3045 or Rv1530 or Rv0761c or Rv0162c or Rv1862 or Rv3086",
"subsystem":"Glycolysis/Gluconeogenesis"
},
{
"id":"ETOHt2r",
"name":"ethanol reversible transport via proton symport",
"metabolites":{
"etoh_c":1.0,
"etoh_e":-1.0,
"h_c":-1.0,
"h_e":1.0
},
"lower_bound":-1000.0,
"upper_bound":1000.0,
"gene_reaction_rule":"",
"subsystem":"Transport"
},
{
"id":"EX_etoh",
"name":"",
"metabolites":{
"etoh_e":-1.0
},
"lower_bound":0,
"upper_bound":1000.0,
"gene_reaction_rule":"",
"subsystem":"Exchange"
},
{
"id":"MTAP",
"name":"5'-methylthioadenosine phosphorylase",
"metabolites":{
"5mdr1p_c":1.0,
"5mta_c":-1.0,
"ade_c":1.0,
"pi_c":-1.0
},
"lower_bound":0.0,
"upper_bound":1000.0,
"gene_reaction_rule":"Rv0535",
"subsystem":"Cysteine and methionine metabolism"
},
{
"id":"PKS122",
"name":"PKS122",
"metabolites":{
"coa_c":-1.0,
"h2o_c":1.0,
"pmtri_c":-1.0,
"pmtricoa_c":1.0
},
"lower_bound":0.0,
"upper_bound":1000.0,
"gene_reaction_rule":"Rv2048c",
"subsystem":"Lipid metabolism"
},
{
"id":"PKS121",
"name":"PKS121",
"metabolites":{
"co2_c":10.0,
"coa_c":11.0,
"h2o_c":8.0,
"h_c":-29.0,
"hexcoa_c":-1,
"malcoa_c":-5.0,
"mmcoa__S_c":-5.0,
"nadp_c":20.0,
"nadph_c":-20.0,
"pmtri_c":1
},
"lower_bound":0,
"upper_bound":1000,
"gene_reaction_rule":"Rv2048c",
"subsystem":"Lipid metabolism"
},
{
"id":"ORNDC",
"name":"Ornithine Decarboxylase",
"metabolites":{
"co2_c":1,
"h_c":-1,
"orn_c":-1,
"ptrc_c":1
},
"lower_bound":0,
"upper_bound":1000,
"gene_reaction_rule":"Rv2531c",
"subsystem":"Spermidine biosynthesis"
},
{
"id":"MBTA1",
"name":"MBTA1",
"metabolites":{
"acac_c":-1,
"h2o_c":6.0,
"h_c":-1,
"mcbtt_c":1,
"n6hlys_c":-1,
"n6hlysmal_c":-1,
"nad_c":1,
"nadh_c":-1,
"salc_c":-1,
"thr__L_c":-1
},
"lower_bound":0,
"upper_bound":1000,
"gene_reaction_rule":"Rv2384 and Rv2383c and Rv2382c and Rv2381c and Rv2380c and Rv2379c and Rv2377c",
"subsystem":"Mycobactin biosynthesis"
},
{
"id":"HACD9",
"name":"3-hydroxyacyl-CoA dehydrogenase (2-Methylacetoacetyl-CoA)",
"metabolites":{
"2maacoa_c":1.0,
"3hmbcoa_c":-1.0,
"h_c":1.0,
"nad_c":-1.0,
"nadh_c":1.0
},
"lower_bound":0.0,
"upper_bound":1000.0,
"gene_reaction_rule":"Rv3774 or Rv1144",
"subsystem":"Valine, Leucine, and Isoleucine Metabolism"
},
{
"id":"ECOAH9ir",
"name":"2-Methylprop-2-enoyl-CoA (2-Methylbut-2-enoyl-CoA)",
"metabolites":{
"2mb2coa_c":-1.0,
"3hmbcoa_c":1.0,
"h2o_c":-1.0
},
"lower_bound":0.0,
"upper_bound":1000.0,
"gene_reaction_rule":"Rv1070c or Rv0905 or Rv2486 or Rv1472 or Rv3774",
"subsystem":"Valine, Leucine, and Isoleucine Metabolism"
},
{
"id":"OIVD3",
"name":"2-oxoisovalerate dehydrogenase (acylating; 3-methyl-2-oxopentanoate)",
"metabolites":{
"2mb2coa_c":1.0,
"2mbcoa_c":-1.0,
"fad_c":-1.0,
"fadh2_c":1.0
},
"lower_bound":0.0,
"upper_bound":1000.0,
"gene_reaction_rule":"Rv3140",
"subsystem":"Lipid metabolism"
},
{
"id":"BKDC1",
"name":"BKDC1",
"metabolites":{
"2mbcoa_c":1.0,
"2mbdhl_c":-1.0,
"coa_c":-1.0,
"dhlam_c":1.0
},
"lower_bound":-1000.0,
"upper_bound":1000.0,
"gene_reaction_rule":"Rv2495c",
"subsystem":"Lipid metabolism"
},
{
"id":"MAK",
"name":"RXN-12960",
"metabolites":{
"adp_c":1,
"atp_c":-1,
"h_c":1,
"malt1p_c":1,
"malt_c":-1
},
"lower_bound":-1000,
"upper_bound":1000,
"gene_reaction_rule":"Rv0127",
"subsystem":"Others"
},
{
"id":"GLGE",
"name":"GLGE",
"metabolites":{
"14glucan_c":2.0,
"malt1p_c":-1,
"pi_c":1
},
"lower_bound":0,
"upper_bound":1000,
"gene_reaction_rule":"Rv1327c",
"subsystem":"Starch and sucrose metabolism"
},
{
"id":"TREY",
"name":"MNXR86764",
"metabolites":{
"14glucan_c":-2.0,
"h2o_c":-1,
"tre_c":1
},
"lower_bound":0,
"upper_bound":1000,
"gene_reaction_rule":"Rv1564c and Rv1563c and Rv1562c",
"subsystem":"Starch and sucrose metabolism"
},
{
"id":"GLGB",
"name":"MNXR80417",
"metabolites":{
"14glucan_c":-1.0,
"glycogen_c":1.0
},
"lower_bound":0.0,
"upper_bound":1000.0,
"gene_reaction_rule":"Rv1326c and Rv3031",
"subsystem":"Starch and sucrose metabolism"
},
{
"id":"GLGP",
"name":"GLGP",
"metabolites":{
"14glucan_c":-1,
"g1p_c":2.0,
"glycogen_c":-1,
"pi_c":-2.0
},
"lower_bound":0,
"upper_bound":1000,
"gene_reaction_rule":"Rv1328",
"subsystem":"Starch and sucrose metabolism"
},
{
"id":"AMYL2",
"name":"MNXR87084",
"metabolites":{
"14glucan_c":1,
"adp_c":1,
"adpglc_c":-1,
"h_c":1
},
"lower_bound":-1000,
"upper_bound":1000,
"gene_reaction_rule":"Rv3032 or Rv1212c",
"subsystem":"Starch and sucrose metabolism"
},
{
"id":"PYRD1",
"name":"PYRD1",
"metabolites":{
"dhor__S_c":-1.0,
"h2o2_c":1.0,
"o2_c":-1.0,
"orot_c":1.0
},
"lower_bound":0.0,
"upper_bound":1000.0,
"gene_reaction_rule":"Rv2139",
"subsystem":"Purine and Pyrimidine Biosynthesis"
},
{
"id":"SHCHCS3",
"name":"2-succinyl-6-hydroxy-2,4-cyclohexadiene 1-carboxylate synthase",
"metabolites":{
"2sephchc_c":-1.0,
"2shchc_c":1.0,
"pyr_c":1.0
},
"lower_bound":-1000.0,
"upper_bound":1000.0,
"gene_reaction_rule":"Rv0555",
"subsystem":"Cofactor and Prosthetic Group Biosynthesis"
},
{
"id":"SEPHCHCS",
"name":"2-succinyl-5-enolpyruvyl-6-hydroxy-3-cyclohexene-1-carboxylate synthase",
"metabolites":{
"2sephchc_c":1,
"akg_c":-1,
"co2_c":1,
"h_c":-1,
"ichor_c":-1
},
"lower_bound":-1000,
"upper_bound":1000,
"gene_reaction_rule":"Rv0555",
"subsystem":"Cofactor and Prosthetic Group Biosynthesis"
},
{
"id":"SALSYN",
"name":"Salicylate synthase",
"metabolites":{
"ichor_c":-1.0,
"pyr_c":1.0,
"salc_c":1.0
},
"lower_bound":0.0,
"upper_bound":1000.0,
"gene_reaction_rule":"Rv2386c",
"subsystem":"Mycobactin biosynthesis"
},
{
"id":"APRO",
"name":"MNXR5959",
"metabolites":{
"aact_c":-1.0,
"appl_c":1.0,
"h_c":-1.0,
"nad_c":1.0,
"nadh_c":-1.0
},
"lower_bound":0.0,
"upper_bound":1000.0,
"gene_reaction_rule":"",
"subsystem":"Cofactor and Prosthetic Group Biosynthesis"
},
{
"id":"AOBUTDs",
"name":"L-2-amino-3-oxobutanoate decarboxylation (spontaneous)",
"metabolites":{
"2aobut_c":-1,
"aact_c":1,
"co2_c":1,
"h_c":-1
},
"lower_bound":0,
"upper_bound":1000,
"gene_reaction_rule":"",
"subsystem":"Cofactor and Prosthetic Group Biosynthesis"
},
{
"id":"THRD",
"name":"L-threonine dehydrogenase",
"metabolites":{
"2aobut_c":1.0,
"h_c":1.0,
"nad_c":-1.0,
"nadh_c":1.0,
"thr__L_c":-1.0
},
"lower_bound":0.0,
"upper_bound":1000.0,
"gene_reaction_rule":"Rv2259",
"subsystem":"Glycolysis/Gluconeogenesis"
},
{
"id":"EX_adocbl",
"name":"",
"metabolites":{
"adocbl_e":-1.0
},
"lower_bound":0,
"upper_bound":1000.0,
"gene_reaction_rule":"",
"subsystem":"Exchange"
},
{
"id":"DMBI",
"name":"MNXR18583",
"metabolites":{
"barb_c":1.0,
"dmbzid_c":1.0,
"e4p_c":1.0,
"fmnh2_c":-1.0,
"h2o_c":1.0,
"h_c":-1.0,
"nad_c":1.0,
"nadh_c":-1.0,
"o2_c":-1.0
},
"lower_bound":-1000.0,
"upper_bound":1000.0,
"gene_reaction_rule":"",
"subsystem":"Cofactor and Prosthetic Group Biosynthesis"
},
{
"id":"BARB",
"name":"MNXR70450",
"metabolites":{
"barb_c":1.0,
"h2o_c":-1.0,
"h_c":1.0,
"nad_c":-1.0,
"nadh_c":1.0,
"ura_c":-1.0
},
"lower_bound":-1000.0,
"upper_bound":1000.0,
"gene_reaction_rule":"",
"subsystem":"Purine and Pyrimidine Biosynthesis"
},
{
"id":"HETZK",
"name":"hydroxyethylthiazole kinase",
"metabolites":{
"4mhetz_c":-1,
"4mpetz_c":1,
"adp_c":1,
"atp_c":-1,
"h_c":1
},
"lower_bound":-1000,
"upper_bound":1000,
"gene_reaction_rule":"",
"subsystem":"Cofactor and Prosthetic Group Biosynthesis"
},
{
"id":"PYDXNK",
"name":"pyridoxine kinase",
"metabolites":{
"glx_c":-1,
"gly_c":1,
"h2o_c":1,
"h_c":-1,
"nad_c":1,
"nadh_c":-1,
"nh4_c":-1
},
"lower_bound":0,
"upper_bound":1000,
"gene_reaction_rule":"",
"subsystem":"Glyoxylate Metabolism"
},
{
"id":"EX_mobd",
"name":"",
"metabolites":{
"mobd_e":-1.0
},
"lower_bound":0,
"upper_bound":1000.0,
"gene_reaction_rule":"",
"subsystem":"Exchange"
},
{
"id":"TBSYNLDPS",
"name":"halima-5(6),13-dien-15-yl-diphosphate lyase (cyclizing)",
"metabolites":{
"ggdp_c":-1,
"tbsinyldp_c":1
},
"lower_bound":0.0,
"upper_bound":1000.0,
"gene_reaction_rule":"Rv3377c",
"subsystem":"Others"
},
{
"id":"TBSNLS1",
"name":"tuberculosinyl diphosphate diphosphohydrolase (tuberculosinol forming)",
"metabolites":{
"h2o_c":-1,
"ppi_c":1,
"tbsinol_c":1,
"tbsinyldp_c":-1
},
"lower_bound":0.0,
"upper_bound":1000.0,
"gene_reaction_rule":"Rv3378c",
"subsystem":"Others"
},
{
"id":"TBSNLS2",
"name":"tuberculosinyl diphosphate diphosphohydrolase (isotuberculosinol forming)",
"metabolites":{
"h2o_c":-1,
"isotbsinol__13S_c":1,
"ppi_c":1,
"tbsinyldp_c":-1
},
"lower_bound":0.0,
"upper_bound":1000.0,
"gene_reaction_rule":"Rv3378c",
"subsystem":"Others"
},
{
"id":"TBSNLS3",
"name":"RXN-14039",
"metabolites":{
"h2o_c":-1,
"isotbsinol__13R_c":1,
"ppi_c":1,
"tbsinyldp_c":-1
},
"lower_bound":0.0,
"upper_bound":1000.0,
"gene_reaction_rule":"Rv3378c",
"subsystem":"Others"
},
{
"id":"BKDA1",
"name":"BKDA1",
"metabolites":{
"2mbdhl_c":1,
"3mop_c":-1,
"co2_c":1,
"h_c":-1,
"lpam_c":-1
},
"lower_bound":0,
"upper_bound":1000,
"gene_reaction_rule":"Rv2497c and Rv2496c",
"subsystem":"Lipid metabolism"
},
{
"id":"BPNT2",
"name":"3',5'-bisphosphate nucleotidase (paps)",
"metabolites":{
"aps_c":1.0,
"h2o_c":-1.0,
"paps_c":-1.0,
"pi_c":1.0
},
"lower_bound":0.0,
"upper_bound":1000.0,
"gene_reaction_rule":"Rv2131c",
"subsystem":"Sulfur metabolism"
},
{
"id":"GLPD2",
"name":"MNXR49865",
"metabolites":{
"dhap_c":1.0,
"glyc3p_c":-1.0,
"q8_c":-1.0,
"q8h2_c":1.0
},
"lower_bound":0.0,
"upper_bound":1000.0,
"gene_reaction_rule":"Rv3302c or Rv2249c",
"subsystem":"Glycerophospholipid metabolism"
},
{
"id":"G3PD1ir",
"name":"glycerol-3-phosphate dehydrogenase (NAD)",
"metabolites":{
"dhap_c":-1.0,
"glyc3p_c":1.0,
"h_c":-1.0,
"nad_c":1.0,
"nadh_c":-1.0
},
"lower_bound":-1000.0,
"upper_bound":1000.0,
"gene_reaction_rule":"Rv2982c or Rv0564c",
"subsystem":"Glycerophospholipid metabolism"
},
{
"id":"G3PT",
"name":"glycerol-3-phosphatase",
"metabolites":{
"glyc3p_c":-1.0,
"glyc_c":1.0,
"h2o_c":-1.0,
"pi_c":1.0
},
"lower_bound":0.0,
"upper_bound":1000.0,
"gene_reaction_rule":"Rv1692",
"subsystem":"Glycerophospholipid metabolism"
},
{
"id":"DHORD2",
"name":"Dihydoorotic acid dehydrogenase (quinone8)",
"metabolites":{
"dhor__S_c":-1.0,
"orot_c":1.0,
"q8_c":-1.0,
"q8h2_c":1.0
},
"lower_bound":0.0,
"upper_bound":1000.0,
"gene_reaction_rule":"Rv2139",
"subsystem":"Purine and Pyrimidine Biosynthesis"
},
{
"id":"PPAKr",
"name":"Propionate kinase",
"metabolites":{
"adp_c":1.0,
"atp_c":-1.0,
"ppa_c":-1.0,
"ppap_c":1.0
},
"lower_bound":0.0,
"upper_bound":1000.0,
"gene_reaction_rule":"Rv0409",
"subsystem":"Propanoate Metabolism"
},
{
"id":"PTA2",
"name":"Phosphate acetyltransferase",
"metabolites":{
"coa_c":-1.0,
"pi_c":1.0,
"ppap_c":-1.0,
"ppcoa_c":1.0
},
"lower_bound":-1000.0,
"upper_bound":1000.0,
"gene_reaction_rule":"Rv0408",
"subsystem":"Lipid metabolism"
},
{
"id":"EMB",
"name":"EMB",
"metabolites":{
"agalfragund_c":-1,
"arabinanagalfragund_c":1,
"decd__tb_c":70.0,
"decda__tb_c":-70.0
},
"lower_bound":-1000,
"upper_bound":1000,
"gene_reaction_rule":"Rv3794 and Rv3795 and Rv3793 and Rv2673 and Rv3805c",
"subsystem":"Arabinogalactan biosynthesis"
},
{
"id":"BTNt",
"name":"MNXR974",
"metabolites":{
"btn_c":1.0,
"btn_e":-1.0
},
"lower_bound":-1000.0,
"upper_bound":1000.0,
"gene_reaction_rule":"",
"subsystem":"Transport"
},
{
"id":"EX_btn",
"name":"",
"metabolites":{
"btn_e":-1.0
},
"lower_bound":-1.0,
"upper_bound":1000.0,
"gene_reaction_rule":"",
"subsystem":"Exchange"
},
{
"id":"GXRA",
"name":"Glyoxylate reductive aminase",
"metabolites":{
"glx_c":-1,
"gly_c":1,
"h2o_c":1,
"h_c":-1,
"nad_c":1,
"nadh_c":-1,
"nh4_c":-1
},
"lower_bound":0,
"upper_bound":1000,
"gene_reaction_rule":"Rv2780",
"subsystem":"Glyoxylate Metabolism"
},
{
"id":"OPP",
"name":"R05611",
"metabolites":{
"hepdp_c":-1,
"ipdp_c":-1,
"octdp_c":1,
"ppi_c":1
},
"lower_bound":0,
"upper_bound":1000,
"gene_reaction_rule":"",
"subsystem":"Lipid metabolism"
},
{
"id":"HEXTT",
"name":"trans-hexaprenyltranstransferase",
"metabolites":{
"hepdp_c":1.0,
"hexdp_c":-1.0,
"ipdp_c":-1.0,
"ppi_c":1.0
},
"lower_bound":0.0,
"upper_bound":1000.0,
"gene_reaction_rule":"Rv0562",
"subsystem":"Lipid metabolism"
},
{
"id":"PPTTm",
"name":"trans-pentaprenyltranstransferase, mitochondrial",
"metabolites":{
"hexdp_c":1.0,
"ipdp_c":-1.0,
"pendp_c":-1.0,
"ppi_c":1.0
},
"lower_bound":0.0,
"upper_bound":1000.0,
"gene_reaction_rule":"",
"subsystem":"Lipid metabolism"
},
{
"id":"GGTT",
"name":"geranylgeranyltranstransferase",
"metabolites":{
"ggdp_c":-1.0,
"ipdp_c":-1.0,
"pendp_c":1.0,
"ppi_c":1.0
},
"lower_bound":0.0,
"upper_bound":1000.0,
"gene_reaction_rule":"Rv3398c",
"subsystem":"Lipid metabolism"
},
{
"id":"ACYP_2",
"name":"acylphosphatase (2)",
"metabolites":{
"ac_c":1,
"actp_c":-1,
"h2o_c":-1,
"h_c":1,
"pi_c":1
},
"lower_bound":0,
"upper_bound":1000,
"gene_reaction_rule":"Rv2922A",
"subsystem":"Pyruvate Metabolism"
},
{
"id":"GTPDPDP",
"name":"guanosine-5'-triphosphate,3'-diphosphate diphosphatase",
"metabolites":{
"gdptp_c":-1,
"h2o_c":-1,
"h_c":1,
"pi_c":1,
"ppgpp_c":1
},
"lower_bound":-1000,
"upper_bound":1000,
"gene_reaction_rule":"",
"subsystem":"Purine and Pyrimidine Biosynthesis"
},
{
"id":"PPGPPDP",
"name":"guanosine-3',5'-bis(diphosphate) 3'-diphosphatase",
"metabolites":{
"gdp_c":1.0,
"h2o_c":-1.0,
"ppgpp_c":-1.0,
"ppi_c":1.0
},
"lower_bound":0.0,
"upper_bound":1000.0,
"gene_reaction_rule":"",
"subsystem":"Purine and Pyrimidine Biosynthesis"
},
{
"id":"AKGDH",
"name":"2-Oxogluterate dehydrogenase",
"metabolites":{
"akg_c":-1.0,
"co2_c":1.0,
"coa_c":-1.0,
"nad_c":-1.0,
"nadh_c":1.0,
"succoa_c":1.0
},
"lower_bound":0.0,
"upper_bound":1000.0,
"gene_reaction_rule":"",
"subsystem":"Citric Acid Cycle"
},
{
"id":"EX_nodcoa",
"name":"nodcoa exchange",
"metabolites":{
"nodcoa_e":-1.0
},
"lower_bound":0,
"upper_bound":1000.0,
"gene_reaction_rule":"",
"subsystem":"Exchange"
},
{
"id":"NODCOAt",
"name":"NODCOA_IN",
"metabolites":{
"nodcoa_c":1.0,
"nodcoa_e":-1.0
},
"lower_bound":0.0,
"upper_bound":1000.0,
"gene_reaction_rule":"",
"subsystem":"Transport"
},
{
"id":"EX_octscoa",
"name":"octscoa exchange",
"metabolites":{
"octscoa_e":-1.0
},
"lower_bound":0,
"upper_bound":1000.0,
"gene_reaction_rule":"",
"subsystem":"Exchange"
},
{
"id":"OCTSCOAt",
"name":"OCTSCOA_IN",
"metabolites":{
"octscoa_c":1.0,
"octscoa_e":-1.0
},
"lower_bound":0.0,
"upper_bound":1000.0,
"gene_reaction_rule":"",
"subsystem":"Transport"
},
{
"id":"ATPM",
"name":"ATP maintenance requirement",
"metabolites":{
"adp_c":1.0,
"atp_c":-1.0,
"h2o_c":-1.0,
"h_c":1.0,
"pi_c":1.0
},
"lower_bound":3.15,
"upper_bound":1000.0,
"gene_reaction_rule":""
},
{
"id":"VPAMTr",
"name":"Valine-pyruvate aminotransferase",
"metabolites":{
"3mob_c":-1.0,
"ala__L_c":-1.0,
"pyr_c":1.0,
"val__L_c":1.0
},
"lower_bound":-1000.0,
"upper_bound":1000.0,
"gene_reaction_rule":"Rv3565",
"subsystem":"Valine, Leucine, and Isoleucine Metabolism"
},
{
"id":"EGTB",
"name":"EGTB",
"metabolites":{
"glucys_c":-1,
"gluhercyso_c":1,
"hercyn_c":-1,
"o2_c":-1
},
"lower_bound":0,
"upper_bound":1000,
"gene_reaction_rule":"Rv3703c",
"subsystem":"Ergothioneine biosynthesis"
},
{
"id":"EGTC",
"name":"EGTC",
"metabolites":{
"fad_c":1,
"fadh2_c":-1,
"glu__L_c":1,
"gluhercyso_c":-1,
"hercyso_c":1
},
"lower_bound":0,
"upper_bound":1000,
"gene_reaction_rule":"Rv3702c",
"subsystem":"Ergothioneine biosynthesis"
},
{
"id":"EGTE",
"name":"EGTE",
"metabolites":{
"ergoth_c":1,
"hercyso_c":-1,
"nh4_c":1,
"pyr_c":1
},
"lower_bound":0,
"upper_bound":1000,
"gene_reaction_rule":"Rv3700c",
"subsystem":"Ergothioneine biosynthesis"
},
{
"id":"TMDS3",
"name":"Dihydrofolate Synthase (FAD dependent)",
"metabolites":{
"dtmp_c":1,
"dump_c":-1,
"h_c":-1,
"mlthf_c":-1,
"nadp_c":1,
"nadph_c":-1,
"thf_c":1
},
"lower_bound":0,
"upper_bound":1000,
"gene_reaction_rule":"Rv2754c",
"subsystem":"Purine and Pyrimidine Biosynthesis"
},
{
"id":"MHUD1",
"name":"Heme Degredation MhuD",
"metabolites":{
"fe2_c":1,
"h2o_c":-1,
"mycobilin_c":1,
"o2_c":-1,
"pheme_c":-1
},
"lower_bound":0,
"upper_bound":1000,
"gene_reaction_rule":"Rv3592",
"subsystem":"Cofactor"
},
{
"id":"OTSB1",
"name":"MNXR90564",
"metabolites":{
"h2o_c":-1,
"h_c":1,
"pi_c":1,
"tre6mm_c":1,
"tre6mmp_c":-1
},
"lower_bound":0,
"upper_bound":1000,
"gene_reaction_rule":"Rv3400 or Rv2006",
"subsystem":"Mycolic acid pathway"
},
{
"id":"MYCOPP",
"name":"MNXR90581",
"metabolites":{
"ACP_c":1.0,
"c78mycolateACP_c":-1.0,
"c78mycolatepp_c":1.0,
"ppm_c":-1.0
},
"lower_bound":0.0,
"upper_bound":1000.0,
"gene_reaction_rule":"Rv3802c",
"subsystem":"Mycolic acid pathway"
},
{
"id":"TMMYCO",
"name":"TMMYCO",
"metabolites":{
"c78mycolatepp_c":-1.0,
"ppm_c":1.0,
"tre6mmp_c":1.0,
"tre6p_c":-1.0
},
"lower_bound":0.0,
"upper_bound":1000.0,
"gene_reaction_rule":"Rv1288 or Rv0519c or Rv0774c",
"subsystem":"Mycolic acid pathway"
},
{
"id":"MYCOE",
"name":"MYCOE",
"metabolites":{
"ACP_c":-1,
"c78mycolateACP_c":1,
"co2_c":1.5,
"h2o_c":-1.75,
"h_c":6.0,
"kmycolate_c":-0.25,
"mkmycolate_c":-0.25,
"mmycolate_c":-0.25,
"mycolate_c":-0.25
},
"lower_bound":0,
"upper_bound":1000,
"gene_reaction_rule":"",
"subsystem":"Mycolic acid pathway"
},
{
"id":"PPM1",
"name":"MNXR76028",
"metabolites":{
"gdp_c":1.0,
"gdpmann_c":-1.0,
"ppm_c":1.0,
"udcpp_c":-1.0
},
"lower_bound":0.0,
"upper_bound":1000.0,
"gene_reaction_rule":"Rv2051c",
"subsystem":"Mycolic acid pathway"
},
{
"id":"PEPA",
"name":"MNXR86162",
"metabolites":{
"h2o_c":1.0,
"malt6p_c":1.0,
"malt_c":-1.0,
"pi_c":-1.0
},
"lower_bound":0.0,
"upper_bound":1000.0,
"gene_reaction_rule":"Rv0125",
"subsystem":"Starch and sucrose metabolism"
},
{
"id":"NADDP",
"name":"NAD diphosphatase",
"metabolites":{
"amp_c":1.0,
"h2o_c":-1.0,
"h_c":1.0,
"nad_c":-1.0,
"nmn_c":1.0
},
"lower_bound":0.0,
"upper_bound":1000.0,
"gene_reaction_rule":"Rv3199c",
"subsystem":"Nicotinate and nicotinamide metabolism"
},
{
"id":"NMNAT",
"name":"nicotinamide-nucleotide adenylyltransferase",
"metabolites":{
"atp_c":-1,
"nad_c":1,
"nmn_c":-1,
"ppi_c":1
},
"lower_bound":0,
"upper_bound":1000,
"gene_reaction_rule":"Rv2421c",
"subsystem":"Nicotinate and nicotinamide metabolism"
},
{
"id":"EGTD",
"name":"S-adenosyl-L-methionine:L-histidine Nalpha-methyltransferase",
"metabolites":{
"ahcys_c":3,
"amet_c":-3,
"h_c":3,
"hercyn_c":1,
"his__L_c":-1
},
"lower_bound":0.0,
"upper_bound":1000.0,
"gene_reaction_rule":"Rv3701c"
},
{
"id":"ACONMT",
"name":"Trans-aconitate methyltransferase",
"metabolites":{
"acon_T_c":-1.0,
"aconm_c":1.0,
"ahcys_c":1.0,
"amet_c":-1.0
},
"lower_bound":0.0,
"upper_bound":1000.0,
"gene_reaction_rule":"Rv0294",
"subsystem":"Unassigned",
"notes":{
"original_bigg_ids":[
"ACONMT"
]
}
},
{
"id":"MANPGH",
"name":"2-O-alpha-mannosyl-6-phosphate-D-glycerate hydrolase",
"metabolites":{
"glyc__R_c":1.0,
"h2o_c":-1.0,
"man6p_c":1.0,
"man6pglyc_c":-1.0
},
"lower_bound":0.0,
"upper_bound":1000.0,
"gene_reaction_rule":"Rv0648",
"subsystem":"Alternate Carbon Metabolism",
"notes":{
"original_bigg_ids":[
"MANPGH"
]
}
},
{
"id":"EPH",
"name":"Epoxide hydrolysis",
"metabolites":{
"dhocdc_c":1.0,
"epox_c":-1.0,
"h2o_c":-1.0
},
"lower_bound":-1000.0,
"upper_bound":1000.0,
"gene_reaction_rule":"Rv1124 or Rv3176c or Rv1938 or Rv0134 or Rv3617 or Rv3670 or Rv2740",
"subsystem":"Degradation/Utilization/Assimilation"
},
{
"id":"FBPA",
"name":"MNXR90624",
"metabolites":{
"h2o_c":-1,
"h_c":2.0,
"tdm3_c":1,
"tre6mm_c":-2.0,
"tre_c":1
},
"lower_bound":0,
"upper_bound":1000,
"gene_reaction_rule":"Rv3804c and Rv1886c and Rv0129c and Rv3803c",
"subsystem":"Mycolic acid pathway"
},
{
"id":"DGTP8DETOX",
"name":"8-oxo-dGTP diphosphohydrolase",
"metabolites":{
"8oxdgmp_c":1,
"8oxdgtp_c":-1,
"h2o_c":-1,
"h_c":1,
"ppi_c":1
},
"lower_bound":0.0,
"upper_bound":1000.0,
"gene_reaction_rule":"Rv0413 or Rv1160"
},
{
"id":"DGTP8OXO",
"name":"RXN-11410",
"metabolites":{
"8oxdgtp_c":1,
"dgtp_c":-1,
"h2o_c":1,
"oh1_c":-2
},
"lower_bound":0.0,
"upper_bound":1000.0,
"gene_reaction_rule":""
},
{
"id":"GTP8OXO",
"name":"RXN-11409",
"metabolites":{
"8oxgtp_c":1,
"gtp_c":-1,
"h2o_c":1,
"oh1_c":-2
},
"lower_bound":0.0,
"upper_bound":1000.0,
"gene_reaction_rule":""
},
{
"id":"TAG",
"name":"MNXR87026",
"metabolites":{
"12dgr_TB_c":-10.0,
"arachcoa_c":-1,
"coa_c":10.0,
"hexccoa_c":-1,
"nodcoa_c":-1,
"pentdcoa_c":-1,
"pmtcoa_c":-2.0,
"stcoa_c":-3.0,
"tag_TB_c":10.0
},
"lower_bound":0,
"upper_bound":1000,
"gene_reaction_rule":"Rv3130c or Rv3734c or Rv3234c or Rv3088 or Rv0221 or Rv0895 or Rv1425 or Rv1760 or Rv2285 or Rv2484c or Rv3087 or Rv3233c or Rv3371 or Rv3480c or Rv3740c",
"subsystem":"Fatty acid biosynthesis"
},
{
"id":"LIPY",
"name":"LIPY",
"metabolites":{
"12dgr_TB_c":9.0,
"arach_c":1.0,
"h2o_c":-10.0,
"hdca_c":2.0,
"hexc_c":2.0,
"ocdca_c":4.0,
"tag_TB_c":-9.0
},
"lower_bound":0,
"upper_bound":1000,
"gene_reaction_rule":"Rv3097c",
"subsystem":"Lipid metabolism"
},
{
"id":"LIPW",
"name":"MNXR84636",
"metabolites":{
"12dgr_TB_c":1.0,
"cholp_c":1.0,
"h2o_c":-1.0,
"h_c":-1.0,
"pc_TB_c":-1.0
},
"lower_bound":0.0,
"upper_bound":1000.0,
"gene_reaction_rule":"Rv0217c or Rv0220 or Rv0646c or Rv1076 or Rv1104 or Rv1105 or Rv1399c or Rv1400c or Rv1426c or Rv1497 or Rv1755c or Rv1900c or Rv1923 or Rv2045c or Rv2284 or Rv2349c or Rv2350c or Rv2351c or Rv2385 or Rv2463 or Rv2485c or Rv2970c or Rv3084 or Rv3176c or Rv3203 or Rv3487c or Rv3775",
"subsystem":"Glycerophospholipid metabolism"
},
{
"id":"CHOLK",
"name":"Choline kinase",
"metabolites":{
"adp_c":1,
"atp_c":-1,
"chol_c":-1,
"cholp_c":1,
"h_c":-1
},
"lower_bound":-1000,
"upper_bound":1000,
"gene_reaction_rule":"Rv3817",
"subsystem":"Glycerophospholipid metabolism"
},
{
"id":"PC_TBt",
"name":"T00157",
"metabolites":{
"pc_TB_c":1.0,
"pc_TB_e":-1.0
},
"lower_bound":-1000.0,
"upper_bound":1000.0,
"gene_reaction_rule":"",
"subsystem":"Transport"
},
{
"id":"BIRA",
"name":"BIRA",
"metabolites":{
"accb_c":-1,
"amp_c":1,
"atp_c":-1,
"bccp_c":1,
"h2o_c":-1,
"h_c":1,
"ppi_c":1
},
"lower_bound":0,
"upper_bound":1000,
"gene_reaction_rule":"Rv3279c",
"subsystem":"Mycolic acid pathway"
},
{
"id":"ACCD3",
"name":"ACCD3",
"metabolites":{
"accb_c":1,
"accoa_c":-1,
"bccpco2_c":-1,
"h_c":1,
"malcoa_c":1
},
"lower_bound":0,
"upper_bound":1000,
"gene_reaction_rule":"Rv0904c",
"subsystem":"Mycolic acid pathway"
},
{
"id":"ACCA3",
"name":"ACCA3",
"metabolites":{
"adp_c":1,
"atp_c":-1,
"bccp_c":-1,
"bccpco2_c":1,
"hco3_c":-1,
"pi_c":1
},
"lower_bound":0,
"upper_bound":1000,
"gene_reaction_rule":"Rv3285",
"subsystem":"Mycolic acid pathway"
},
{
"id":"GMHEPPA",
"name":"D-glycero-D-manno-heptose 1,7-bisphosphate phosphatase",
"metabolites":{
"gmhep17bp_c":-1.0,
"gmhep1p_c":1.0,
"h2o_c":-1.0,
"pi_c":1.0
},
"lower_bound":0.0,
"upper_bound":1000.0,
"gene_reaction_rule":"Rv0114",
"subsystem":"Lipopolysaccharide Biosynthesis / Recycling",
"notes":{
"original_bigg_ids":[
"GMHEPPA"
]
}
},
{
"id":"ALCD19y",
"name":"alcohol dehydrogenase (glycerol, NADP)",
"metabolites":{
"glyald_c":1.0,
"glyc_c":-1.0,
"h_c":1.0,
"nadp_c":-1.0,
"nadph_c":1.0
},
"lower_bound":-1000.0,
"upper_bound":1000.0,
"gene_reaction_rule":"Rv3045",
"subsystem":"Glycerolipid metabolism"
},
{
"id":"EX_pc_TB",
"name":"",
"metabolites":{
"pc_TB_e":-1.0
},
"lower_bound":0,
"upper_bound":1000.0,
"gene_reaction_rule":"",
"subsystem":"Exchange"
},
{
"id":"DM_ergoth_c",
"name":"ergoth_c Demand reaction",
"metabolites":{
"ergoth_c":-1
},
"lower_bound":0,
"upper_bound":1000,
"gene_reaction_rule":"",
"subsystem":"Intracellular demand"
},
{
"id":"DM_tbsinol_c",
"name":"tbsinol_c Demand reaction",
"metabolites":{
"tbsinol_c":-1
},
"lower_bound":0,
"upper_bound":1000,
"gene_reaction_rule":"",
"subsystem":"Intracellular demand"
},
{
"id":"DM_isotbsinol__13S_c",
"name":"isotbsinol__13S_c Demand reaction",
"metabolites":{
"isotbsinol__13S_c":-1
},
"lower_bound":0,
"upper_bound":1000,
"gene_reaction_rule":"",
"subsystem":"Intracellular demand"
},
{
"id":"DM_isotbsinol__13R_c",
"name":"isotbsinol__13R_c Demand reaction",
"metabolites":{
"isotbsinol__13R_c":-1
},
"lower_bound":0,
"upper_bound":1000,
"gene_reaction_rule":"",
"subsystem":"Intracellular demand"
},
{
"id":"DM_psd5p_c",
"name":"psd5p_c Demand reaction",
"metabolites":{
"psd5p_c":-1
},
"lower_bound":0,
"upper_bound":1000,
"gene_reaction_rule":"",
"subsystem":"Intracellular demand"
},
{
"id":"DM_cpppg1_c",
"name":"cpppg1_c Demand reaction",
"metabolites":{
"cpppg1_c":-1
},
"lower_bound":0,
"upper_bound":1000,
"gene_reaction_rule":"",
"subsystem":"Intracellular demand"
},
{
"id":"DM_scys__L_c",
"name":"scys__L_c Demand reaction",
"metabolites":{
"scys__L_c":-1
},
"lower_bound":0,
"upper_bound":1000,
"gene_reaction_rule":"",
"subsystem":"Intracellular demand"
},
{
"id":"DM_gmhep1p_c",
"name":"gmhep1p_c Demand reaction",
"metabolites":{
"gmhep1p_c":-1
},
"lower_bound":0,
"upper_bound":1000,
"gene_reaction_rule":"",
"subsystem":"Intracellular demand"
}
],
"metabolites":[
{
"id":"2agpe160_c",
"name":"2-Acyl-sn-glycero-3-phosphoethanolamine-n-C160",
"compartment":"c",
"formula":"C21H44NO7P1"
},
{
"id":"atp_c",
"name":"ATP",
"compartment":"c",
"formula":"C10H12N5O13P3"
},
{
"id":"hdca_c",
"name":"Hexadecanoate-n-C160",
"compartment":"c",
"formula":"C16H31O2"
},
{
"id":"amp_c",
"name":"AMP",
"compartment":"c",
"formula":"C10H12N5O7P"
},
{
"id":"pe160_c",
"name":"phosphatidylethanolamine-dihexadecanoyl-n-C160",
"compartment":"c",
"formula":"C37H74N1O8P1"
},
{
"id":"ppi_c",
"name":"Diphosphate",
"compartment":"c",
"formula":"HO7P2"
},
{
"id":"2agpe180_c",
"name":"2-Acyl-sn-glycero-3-phosphoethanolamine-n-C180",
"compartment":"c",
"formula":"C23H48NO7P1"
},
{
"id":"ocdca_c",
"name":"octadecanoate-n-C180",
"compartment":"c",
"formula":"C18H35O2"
},
{
"id":"pe180_c",
"name":"phosphatidylethanolamine-dioctadecanoyl-n-C180",
"compartment":"c",
"formula":"C41H82N1O8P1"
},
{
"id":"h2o_c",
"name":"H2O",
"compartment":"c",
"formula":"H2O"
},
{
"id":"pi_c",
"name":"Phosphate",
"compartment":"c",
"formula":"HO4P"
},
{
"id":"5dglcn_c",
"name":"5-Dehydro-D-gluconate",
"compartment":"c",
"formula":"C6H9O7"
},
{
"id":"h_c",
"name":"H",
"compartment":"c",
"formula":"H"
},
{
"id":"nadph_c",
"name":"Nicotinamide-adenine-dinucleotide-phosphate--reduced",
"compartment":"c",
"formula":"C21H26N7O17P3"
},
{
"id":"glcn_c",
"name":"D-Gluconate",
"compartment":"c",
"formula":"C6H11O7"
},
{
"id":"nadp_c",
"name":"Nicotinamide-adenine-dinucleotide-phosphate",
"compartment":"c",
"formula":"C21H25N7O17P3"
},
{
"id":"ACP_c",
"name":"acyl-carrier-protein",
"compartment":"c",
"formula":"C11H21N2O7PRS"
},
{
"id":"mocdca_c",
"name":"10-methylstearic-acid",
"compartment":"c",
"formula":"C19H37O2"
},
{
"id":"mstrACP_c",
"name":"10methyl-stearyoyl-ACP",
"compartment":"c",
"formula":"C30H57N2O8PRS"
},
{
"id":"4hbz_c",
"name":"4-Hydroxybenzoate",
"compartment":"c",
"formula":"C7H5O3"
},
{
"id":"4hbzACP_c",
"name":"4-hydroxybenzoyl-ACP",
"compartment":"c",
"formula":"C18H25N2O9PRS"
},
{
"id":"palmACP_c",
"name":"Palmitoyl-ACP-n-C160ACP",
"compartment":"c",
"formula":"C27H51N2O8PRS"
},
{
"id":"4abut_c",
"name":"4-Aminobutanoate",
"compartment":"c",
"formula":"C4H9NO2"
},
{
"id":"akg_c",
"name":"2-Oxoglutarate",
"compartment":"c",
"formula":"C5H4O5"
},
{
"id":"glu__L_c",
"name":"L-Glutamate",
"compartment":"c",
"formula":"C5H8NO4"
},
{
"id":"sucsal_c",
"name":"Succinic-semialdehyde",
"compartment":"c",
"formula":"C4H5O3"
},
{
"id":"acac_c",
"name":"Acetoacetate",
"compartment":"c",
"formula":"C4H5O3"
},
{
"id":"accoa_c",
"name":"Acetyl-CoA",
"compartment":"c",
"formula":"C23H34N7O17P3S"
},
{
"id":"aacoa_c",
"name":"Acetoacetyl-CoA",
"compartment":"c",
"formula":"C25H36N7O18P3S"
},
{
"id":"ac_c",
"name":"Acetate",
"compartment":"c",
"formula":"C2H3O2"
},
{
"id":"coa_c",
"name":"Coenzyme-A",
"compartment":"c",
"formula":"C21H32N7O16P3S"
},
{
"id":"acald_c",
"name":"Acetaldehyde",
"compartment":"c",
"formula":"C2H4O"
},
{
"id":"nad_c",
"name":"Nicotinamide-adenine-dinucleotide",
"compartment":"c",
"formula":"C21H26N7O14P2"
},
{
"id":"nadh_c",
"name":"Nicotinamide-adenine-dinucleotide--reduced",
"compartment":"c",
"formula":"C21H27N7O14P2"
},
{
"id":"adocbip_c",
"name":"Adenosyl-cobinamide-phosphate",
"compartment":"c",
"formula":"C58H83CoN16O14P"
},
{
"id":"gtp_c",
"name":"GTP",
"compartment":"c",
"formula":"C10H12N5O14P3"
},
{
"id":"agdpcbi_c",
"name":"Adenosine-GDP-cobinamide",
"compartment":"c",
"formula":"C68H95CoN21O21P2"
},
{
"id":"co2_c",
"name":"CO2",
"compartment":"c",
"formula":"CO2"
},
{
"id":"hexccoa_c",
"name":"Hexacosanoyl-CoA-n-C260CoA",
"compartment":"c",
"formula":"C47H83N7O17P3S"
},
{
"id":"chexccoa_c",
"name":"carboxy-hexacosanoyl-CoA",
"compartment":"c",
"formula":"C48H81N7O18P3S"
},
{
"id":"hco3_c",
"name":"Bicarbonate",
"compartment":"c",
"formula":"CHO3"
},
{
"id":"adp_c",
"name":"ADP",
"compartment":"c",
"formula":"C10H12N5O10P2"
},
{
"id":"malcoa_c",
"name":"Malonyl-CoA",
"compartment":"c",
"formula":"C24H33N7O19P3S"
},
{
"id":"hexc_c",
"name":"hexacosanoate-n-C260",
"compartment":"c",
"formula":"C26H51O2"
},
{
"id":"acgam6p_c",
"name":"N-Acetyl-D-glucosamine-6-phosphate",
"compartment":"c",
"formula":"C8H14NO9P"
},
{
"id":"acgam1p_c",
"name":"N-Acetyl-D-glucosamine-1-phosphate",
"compartment":"c",
"formula":"C8H14NO9P"
},
{
"id":"uacgam_c",
"name":"UDP-N-acetyl-D-glucosamine",
"compartment":"c",
"formula":"C17H25N3O17P2"
},
{
"id":"udcpp_c",
"name":"Undecaprenyl-phosphate",
"compartment":"c",
"formula":"C55H89O4P"
},
{
"id":"ump_c",
"name":"UMP",
"compartment":"c",
"formula":"C9H11N2O9P"
},
{
"id":"unaga_c",
"name":"Undecaprenyl-diphospho-N-acetyl-glucosamine",
"compartment":"c",
"formula":"C63H103NO12P2"
},
{
"id":"acglu_c",
"name":"N-Acetyl-L-glutamate",
"compartment":"c",
"formula":"C7H9NO5"
},
{
"id":"acg5p_c",
"name":"N-Acetyl-L-glutamyl-5-phosphate",
"compartment":"c",
"formula":"C7H9NO8P"
},
{
"id":"2obut_c",
"name":"2-Oxobutanoate",
"compartment":"c",
"formula":"C4H5O3"
},
{
"id":"pyr_c",
"name":"Pyruvate",
"compartment":"c",
"formula":"C3H3O3"
},
{
"id":"2ahbut_c",
"name":"S-2-Aceto-2-hydroxybutanoate",
"compartment":"c",
"formula":"C6H9O4"
},
{
"id":"actp_c",
"name":"Acetyl-phosphate",
"compartment":"c",
"formula":"C2H3O5P"
},
{
"id":"alac__S_c",
"name":"S-2-Acetolactate",
"compartment":"c",
"formula":"C5H7O4"
},
{
"id":"acorn_c",
"name":"N2-Acetyl-L-ornithine",
"compartment":"c",
"formula":"C7H14N2O3"
},
{
"id":"orn_c",
"name":"Ornithine",
"compartment":"c",
"formula":"C5H13N2O2"
},
{
"id":"cit_c",
"name":"Citrate",
"compartment":"c",
"formula":"C6H5O7"
},
{
"id":"icit_c",
"name":"Isocitrate",
"compartment":"c",
"formula":"C6H5O7"
},
{
"id":"acg5sa_c",
"name":"N-Acetyl-L-glutamate-5-semialdehyde",
"compartment":"c",
"formula":"C7H10NO4"
},
{
"id":"fmn_c",
"name":"FMN",
"compartment":"c",
"formula":"C17H19N4O9P"
},
{
"id":"ribflv_c",
"name":"Riboflavin",
"compartment":"c",
"formula":"C17H20N4O6"
},
{
"id":"apoACP_c",
"name":"apoprotein-acyl-carrier-protein",
"compartment":"c",
"formula":"RHO"
},
{
"id":"pap_c",
"name":"Adenosine-3-5-bisphosphate",
"compartment":"c",
"formula":"C10H11N5O10P2"
},
{
"id":"ppa_c",
"name":"Propionate-n-C30",
"compartment":"c",
"formula":"C3H5O2"
},
{
"id":"ppcoa_c",
"name":"Propanoyl-CoA",
"compartment":"c",
"formula":"C24H36N7O17P3S"
},
{
"id":"acysbmn_c",
"name":"acetyl-cystine-bimane",
"compartment":"c",
"formula":"C15H18N3O5S"
},
{
"id":"acysbmn_e",
"name":"acetyl-cystine-bimane",
"compartment":"e",
"formula":"C15H18N3O5S"
},
{
"id":"adn_c",
"name":"Adenosine",
"compartment":"c",
"formula":"C10H13N5O4"
},
{
"id":"ins_c",
"name":"Inosine",
"compartment":"c",
"formula":"C10H12N4O5"
},
{
"id":"nh4_c",
"name":"Ammonium",
"compartment":"c",
"formula":"H4N"
},
{
"id":"4adcho_c",
"name":"4-amino-4-deoxychorismate",
"compartment":"c",
"formula":"C10H10NO5"
},
{
"id":"4abz_c",
"name":"4-Aminobenzoate",
"compartment":"c",
"formula":"C7H6NO2"
},
{
"id":"adcobhex_c",
"name":"adenosyl-cobyric-acid",
"compartment":"c",
"formula":"C55H76CoN15O11"
},
{
"id":"appl_c",
"name":"1-Aminopropan-2-ol",
"compartment":"c",
"formula":"C3H10NO"
},
{
"id":"adocbi_c",
"name":"Adenosyl-cobinamide",
"compartment":"c",
"formula":"C58H84CoN16O11"
},
{
"id":"applp_c",
"name":"D-1-Aminopropan-2-ol-O-phosphate",
"compartment":"c",
"formula":"C3H9NO4P"
},
{
"id":"chor_c",
"name":"chorismate",
"compartment":"c",
"formula":"C10H8O6"
},
{
"id":"gln__L_c",
"name":"L-Glutamine",
"compartment":"c",
"formula":"C5H10N2O3"
},
{
"id":"adcobdam_c",
"name":"Adenosyl-cobyrinate-diamide",
"compartment":"c",
"formula":"C55H68CoN11O15"
},
{
"id":"pppi_c",
"name":"Inorganic-triphosphate",
"compartment":"c",
"formula":"HO10P3"
},
{
"id":"gdp_c",
"name":"GDP",
"compartment":"c",
"formula":"C10H12N5O11P2"
},
{
"id":"amet_c",
"name":"S-Adenosyl-L-methionine",
"compartment":"c",
"formula":"C15H23N6O5S"
},
{
"id":"ametam_c",
"name":"S-Adenosylmethioninamine",
"compartment":"c",
"formula":"C14H24N6O3S"
},
{
"id":"camp_c",
"name":"cAMP",
"compartment":"c",
"formula":"C10H11N5O6P"
},
{
"id":"dgtp_c",
"name":"dGTP",
"compartment":"c",
"formula":"C10H12N5O13P3"
},
{
"id":"dgdp_c",
"name":"dGDP",
"compartment":"c",
"formula":"C10H12N5O10P2"
},
{
"id":"rdmbzi_c",
"name":"N1-alpha-D-ribosyl-5-6-dimethylbenzimidazole",
"compartment":"c",
"formula":"C14H18N2O4"
},
{
"id":"adocbl_c",
"name":"Adenosylcobalamin",
"compartment":"c",
"formula":"C72H100CoN18O17P"
},
{
"id":"gmp_c",
"name":"GMP",
"compartment":"c",
"formula":"C10H12N5O8P"
},
{
"id":"ade_c",
"name":"Adenine",
"compartment":"c",
"formula":"C5H5N5"
},
{
"id":"prpp_c",
"name":"5-Phospho-alpha-D-ribose-1-diphosphate",
"compartment":"c",
"formula":"C5H8O14P3"
},
{
"id":"aps_c",
"name":"Adenosine-5-phosphosulfate",
"compartment":"c",
"formula":"C10H12N5O10PS"
},
{
"id":"paps_c",
"name":"3-Phosphoadenylyl-sulfate",
"compartment":"c",
"formula":"C10H11N5O13P2S"
},
{
"id":"dcamp_c",
"name":"N6-1-2-Dicarboxyethyl-AMP",
"compartment":"c",
"formula":"C14H14N5O11P"
},
{
"id":"fum_c",
"name":"Fumarate",
"compartment":"c",
"formula":"C4H2O4"
},
{
"id":"25aics_c",
"name":"S-2-5-Amino-1-5-phospho-D-ribosyl-imidazole-4-carboxamidosuccinate",
"compartment":"c",
"formula":"C13H15N4O12P"
},
{
"id":"aicar_c",
"name":"5-Amino-1-5-Phospho-D-ribosyl-imidazole-4-carboxamide",
"compartment":"c",
"formula":"C9H13N4O8P"
},
{
"id":"asp__L_c",
"name":"L-Aspartate",
"compartment":"c",
"formula":"C4H6NO4"
},
{
"id":"imp_c",
"name":"IMP",
"compartment":"c",
"formula":"C10H11N4O8P"
},
{
"id":"agalfragund_c",
"name":"arabinofuranose-galactofuranosyl-30-rhamanosyl-N-acetylglucosamyl-undecaprenyl-diphosphate-M-tb",
"compartment":"c",
"formula":"C254H423NO171P2"
},
{
"id":"arabinanagalfragund_c",
"name":"arabinan-arabinofuranose-galactofuranosyl-30-rhamanosyl-N-acetylglucosamyl-undecaprenyl-diphosphate-M-tb",
"compartment":"c",
"formula":"C604H983NO451P2"
},
{
"id":"decda__tb_c",
"name":"decaprenylphosphoryl-beta-D-arabinofuranose",
"compartment":"c",
"formula":"C55H89O8P"
},
{
"id":"galfragund_c",
"name":"galactofuranosyl-30-rhamanosyl-N-acetylglucosamyl-undecaprenyl-diphosphate-M-tb",
"compartment":"c",
"formula":"C249H415NO167P2"
},
{
"id":"decd__tb_c",
"name":"E-E-E-E-E-E-E-Z-Z-decaprenyl-phosphate",
"compartment":"c",
"formula":"C50H81O4P"
},
{
"id":"gam6p_c",
"name":"D-Glucosamine-6-phosphate",
"compartment":"c",
"formula":"C6H13NO8P"
},
{
"id":"agm_c",
"name":"Agmatine",
"compartment":"c",
"formula":"C5H16N4"
},
{
"id":"ptrc_c",
"name":"Putrescine",
"compartment":"c",
"formula":"C4H14N2"
},
{
"id":"urea_c",
"name":"Urea",
"compartment":"c",
"formula":"CH4N2O"
},
{
"id":"1hdecg3p_c",
"name":"1-hexadecanoyl-sn-glycerol-3-phosphate",
"compartment":"c",
"formula":"C19H37O7P1"
},
{
"id":"pa160_c",
"name":"1-2-dihexadecanoyl-sn-glycerol-3-phosphate",
"compartment":"c",
"formula":"C35H67O8P1"
},
{
"id":"pa160190_c",
"name":"1-2-sn-glycerol-3-phosphate",
"compartment":"c",
"formula":"C38H73O8P"
},
{
"id":"1msg3p_c",
"name":"1-Acyl-sn-glycerol-3-phosphate-branched-C190",
"compartment":"c",
"formula":"C22H43O7P"
},
{
"id":"pa190190_c",
"name":"1-2-sn-glycerol-3-phosphate",
"compartment":"c",
"formula":"C41H79O8P"
},
{
"id":"ahcys_c",
"name":"S-Adenosyl-L-homocysteine",
"compartment":"c",
"formula":"C14H20N6O5S"
},
{
"id":"hcys__L_c",
"name":"L-Homocysteine",
"compartment":"c",
"formula":"C4H9NO2S"
},
{
"id":"rhcys_c",
"name":"S-Ribosyl-L-homocysteine",
"compartment":"c",
"formula":"C9H17NO6S"
},
{
"id":"air_c",
"name":"5-amino-1-5-phospho-D-ribosyl-imidazole",
"compartment":"c",
"formula":"C8H12N3O7P"
},
{
"id":"4ahmmp_c",
"name":"4-Amino-5-hydroxymethyl-2-methylpyrimidine",
"compartment":"c",
"formula":"C6H9N3O"
},
{
"id":"gcald_c",
"name":"Glycolaldehyde",
"compartment":"c",
"formula":"C2H4O2"
},
{
"id":"10fthf_c",
"name":"10-Formyltetrahydrofolate",
"compartment":"c",
"formula":"C20H21N7O7"
},
{
"id":"fprica_c",
"name":"5-Formamido-1-5-phospho-D-ribosyl-imidazole-4-carboxamide",
"compartment":"c",
"formula":"C10H13N4O9P"
},
{
"id":"thf_c",
"name":"5-6-7-8-Tetrahydrofolate",
"compartment":"c",
"formula":"C19H21N7O6"
},
{
"id":"for_c",
"name":"Formate",
"compartment":"c",
"formula":"CH1O2"
},
{
"id":"5aizc_c",
"name":"5-amino-1-5-phospho-D-ribosyl-imidazole-4-carboxylate",
"compartment":"c",
"formula":"C9H11N3O9P"
},
{
"id":"sdhlam_c",
"name":"S-Succinyldihydrolipoamide",
"compartment":"c",
"formula":"C12H20NO4S2"
},
{
"id":"dhlam_c",
"name":"Dihydrolipoamide",
"compartment":"c",
"formula":"C8H17NOS2"
},
{
"id":"succoa_c",
"name":"Succinyl-CoA",
"compartment":"c",
"formula":"C25H35N7O19P3S"
},
{
"id":"alaala_c",
"name":"D-Alanyl-D-alanine",
"compartment":"c",
"formula":"C6H12N2O3"
},
{
"id":"ala__D_c",
"name":"D-Alanine",
"compartment":"c",
"formula":"C3H7NO2"
},
{
"id":"ala__L_c",
"name":"L-Alanine",
"compartment":"c",
"formula":"C3H7NO2"
},
{
"id":"ala__L_e",
"name":"L-Alanine",
"compartment":"e",
"formula":"C3H7NO2"
},
{
"id":"h_e",
"name":"H",
"compartment":"e",
"formula":"H"
},
{
"id":"fald_c",
"name":"Formaldehyde",
"compartment":"c",
"formula":"CH2O"
},
{
"id":"pacald_c",
"name":"Phenylacetaldehyde",
"compartment":"c",
"formula":"C8H8O"
},
{
"id":"pac_c",
"name":"Phenylacetic-acid",
"compartment":"c",
"formula":"C8H7O2"
},
{
"id":"8aonn_c",
"name":"8-Amino-7-oxononanoate",
"compartment":"c",
"formula":"C9H17NO3"
},
{
"id":"amob_c",
"name":"S-Adenosyl-4-methylthio-2-oxobutanoate",
"compartment":"c",
"formula":"C15H19N5O6S"
},
{
"id":"dann_c",
"name":"7-8-Diaminononanoate",
"compartment":"c",
"formula":"C9H21N2O2"
},
{
"id":"ad_c",
"name":"acetamide",
"compartment":"c",
"formula":"C2H5NO"
},
{
"id":"2dmmq8_c",
"name":"2-Demethylmenaquinone-8",
"compartment":"c",
"formula":"C50H70O2"
},
{
"id":"mql8_c",
"name":"Menaquinol-8",
"compartment":"c",
"formula":"C51H74O2"
},
{
"id":"mqn8_c",
"name":"Menaquinone-8",
"compartment":"c",
"formula":"C51H72O2"
},
{
"id":"cgly_c",
"name":"Cys-Gly",
"compartment":"c",
"formula":"C5H10N2O3S"
},
{
"id":"cys__L_c",
"name":"L-Cysteine",
"compartment":"c",
"formula":"C3H7NO2S"
},
{
"id":"gly_c",
"name":"Glycine",
"compartment":"c",
"formula":"C2H5NO2"
},
{
"id":"anth_c",
"name":"Anthranilate",
"compartment":"c",
"formula":"C7H6NO2"
},
{
"id":"pran_c",
"name":"N-5-Phospho-D-ribosyl-anthranilate",
"compartment":"c",
"formula":"C12H13NO9P"
},
{
"id":"pmcoa_c",
"name":"Pimeloyl-CoA",
"compartment":"c",
"formula":"C28H41N7O19P3S"
},
{
"id":"ala__B_c",
"name":"beta-Alanine",
"compartment":"c",
"formula":"C3H7NO2"
},
{
"id":"5apru_c",
"name":"5-Amino-6-5-phosphoribosylamino-uracil",
"compartment":"c",
"formula":"C9H13N4O9P"
},
{
"id":"5aprbu_c",
"name":"5-Amino-6-5-phosphoribitylamino-uracil",
"compartment":"c",
"formula":"C9H15N4O9P"
},
{
"id":"arab__D_c",
"name":"D-Arabinose",
"compartment":"c",
"formula":"C5H10O5"
},
{
"id":"tarab__D_c",
"name":"tetra-arabinofuranoside",
"compartment":"c",
"formula":"C20H34O17"
},
{
"id":"arachcoa_c",
"name":"arachidyl-coenzyme-A",
"compartment":"c",
"formula":"C41H70N7O17P3S"
},
{
"id":"arachACP_c",
"name":"eicosanoyl-ACP",
"compartment":"c",
"formula":"C31H59N2O8PRS"
},
{
"id":"arab__L_c",
"name":"L-Arabinose",
"compartment":"c",
"formula":"C5H10O5"
},
{
"id":"arab__D_e",
"name":"D-Arabinose",
"compartment":"e",
"formula":"C5H10O5"
},
{
"id":"arab__L_e",
"name":"L-Arabinose",
"compartment":"e",
"formula":"C5H10O5"
},
{
"id":"arg__L_c",
"name":"L-Arginine",
"compartment":"c",
"formula":"C6H15N4O2"
},
{
"id":"citr__L_c",
"name":"L-Citrulline",
"compartment":"c",
"formula":"C6H13N3O3"
},
{
"id":"argsuc_c",
"name":"N-omega--L-Arginino-succinate",
"compartment":"c",
"formula":"C10H17N4O6"
},
{
"id":"arg__L_e",
"name":"L-Arginine",
"compartment":"e",
"formula":"C6H15N4O2"
},
{
"id":"aspsa_c",
"name":"L-Aspartate-4-semialdehyde",
"compartment":"c",
"formula":"C4H7NO3"
},
{
"id":"4pasp_c",
"name":"4-Phospho-L-aspartate",
"compartment":"c",
"formula":"C4H6NO7P"
},
{
"id":"asn__L_c",
"name":"L-Asparagine",
"compartment":"c",
"formula":"C4H8N2O3"
},
{
"id":"asn__L_e",
"name":"L-Asparagine",
"compartment":"e",
"formula":"C4H8N2O3"
},
{
"id":"cbp_c",
"name":"Carbamoyl-phosphate",
"compartment":"c",
"formula":"CH2NO5P"
},
{
"id":"cbasp_c",
"name":"N-Carbamoyl-L-aspartate",
"compartment":"c",
"formula":"C5H6N2O5"
},
{
"id":"o2_c",
"name":"O2",
"compartment":"c",
"formula":"O2"
},
{
"id":"h2o2_c",
"name":"Hydrogen-peroxide",
"compartment":"c",
"formula":"H2O2"
},
{
"id":"oaa_c",
"name":"Oxaloacetate",
"compartment":"c",
"formula":"C4H2O5"
},
{
"id":"iasp_c",
"name":"Iminoaspartate",
"compartment":"c",
"formula":"C4H3NO4"
},
{
"id":"succ_c",
"name":"Succinate",
"compartment":"c",
"formula":"C4H4O4"
},
{
"id":"asp__L_e",
"name":"L-Aspartate",
"compartment":"e",
"formula":"C4H6NO4"
},
{
"id":"sucarg_c",
"name":"N2-Succinyl-L-arginine",
"compartment":"c",
"formula":"C10H17N4O5"
},
{
"id":"prbatp_c",
"name":"1-5-Phosphoribosyl-ATP",
"compartment":"c",
"formula":"C15H19N5O20P4"
},
{
"id":"btn_c",
"name":"Biotin",
"compartment":"c",
"formula":"C10H15N2O3S"
},
{
"id":"btamp_c",
"name":"Biotinyl-5-AMP",
"compartment":"c",
"formula":"C20H27N7O9PS"
},
{
"id":"ala__B_e",
"name":"beta-Alanine",
"compartment":"e",
"formula":"C3H7NO2"
},
{
"id":"bhb_c",
"name":"R-3-Hydroxybutanoate",
"compartment":"c",
"formula":"C4H7O3"
},
{
"id":"betald_c",
"name":"Betaine-aldehyde",
"compartment":"c",
"formula":"C5H12NO"
},
{
"id":"glyb_c",
"name":"Glycine-betaine",
"compartment":"c",
"formula":"C5H11NO2"
},
{
"id":"bmn_c",
"name":"bimane",
"compartment":"c",
"formula":"C10H12N2O2"
},
{
"id":"msh_c",
"name":"mycothiol-reduced",
"compartment":"c",
"formula":"C17H30N2O12S"
},
{
"id":"bmnmsh_c",
"name":"bimane-conjugated-mycothiol-mtb",
"compartment":"c",
"formula":"C27H40N4O14S"
},
{
"id":"bmn_e",
"name":"bimane",
"compartment":"e",
"formula":"C10H12N2O2"
},
{
"id":"dtbt_c",
"name":"Dethiobiotin",
"compartment":"c",
"formula":"C10H17N2O3"
},
{
"id":"s_c",
"name":"Sulfur",
"compartment":"c",
"formula":"S"
},
{
"id":"h2s_c",
"name":"Hydrogen-sulfide",
"compartment":"c",
"formula":"H2S"
},
{
"id":"ca2_c",
"name":"Calcium",
"compartment":"c",
"formula":"Ca"
},
{
"id":"ca2_e",
"name":"Calcium",
"compartment":"e",
"formula":"Ca"
},
{
"id":"cbi_c",
"name":"Cobinamide",
"compartment":"c",
"formula":"C48H72CoN11O8"
},
{
"id":"cbl1_c",
"name":"Cob-I-alamin",
"compartment":"c",
"formula":"C62H88CoN13O14P"
},
{
"id":"cdpdhdecg_c",
"name":"CDP-1-2-dihexadecanoylglycerol",
"compartment":"c",
"formula":"C44H79N3O15P2"
},
{
"id":"cmp_c",
"name":"CMP",
"compartment":"c",
"formula":"C9H12N3O8P"
},
{
"id":"cdpc16c19g_c",
"name":"cdp-diacylglycerol-C160-C190",
"compartment":"c",
"formula":"C47H85N3O15P2"
},
{
"id":"cdpc19c19g_c",
"name":"cdp-diacylglycerol-C190-C190",
"compartment":"c",
"formula":"C50H91N3O15P2"
},
{
"id":"4c2me_c",
"name":"4-cytidine-5-diphospho-2-C-methyl-D-erythritol",
"compartment":"c",
"formula":"C14H23N3O14P2"
},
{
"id":"2p4c2me_c",
"name":"2-phospho-4-cytidine-5-diphospho-2-C-methyl-D-erythritol",
"compartment":"c",
"formula":"C14H22N3O17P3"
},
{
"id":"inost_c",
"name":"myo-Inositol",
"compartment":"c",
"formula":"C6H12O6"
},
{
"id":"ptd1ino160_c",
"name":"phosphatidyl-1D-myo-inositol",
"compartment":"c",
"formula":"C41H78O13P"
},
{
"id":"ptd1ino160190_c",
"name":"phosphatidyl-1D-myo-inositol-C160-C190",
"compartment":"c",
"formula":"C44H84O13P"
},
{
"id":"chol_e",
"name":"Choline",
"compartment":"e",
"formula":"C5H14NO"
},
{
"id":"chol_c",
"name":"Choline",
"compartment":"c",
"formula":"C5H14NO"
},
{
"id":"pphn_c",
"name":"Prephenate",
"compartment":"c",
"formula":"C10H8O6"
},
{
"id":"3psme_c",
"name":"5-O-1-Carboxyvinyl-3-phosphoshikimate",
"compartment":"c",
"formula":"C10H9O10P"
},
{
"id":"igam_c",
"name":"1D-myo-inositol-2-deoxy-D-glucopyranoside",
"compartment":"c",
"formula":"C12H24NO10"
},
{
"id":"cigam_c",
"name":"cys-1D-myo-inositol-2-deoxy-D-glucopyranoside",
"compartment":"c",
"formula":"C15H28N2O11S"
},
{
"id":"cit_e",
"name":"Citrate",
"compartment":"e",
"formula":"C6H5O7"
},
{
"id":"pg160190_c",
"name":"Phosphatidylglycerol-hexadecanoyl-methylstearoyl",
"compartment":"c",
"formula":"C41H80O10P"
},
{
"id":"clpn160190_c",
"name":"cardiolipin-dihexadecanoyl-dimethylstearoyl",
"compartment":"c",
"formula":"C79H152O17P2"
},
{
"id":"glyc_c",
"name":"Glycerol",
"compartment":"c",
"formula":"C3H8O3"
},
{
"id":"cmcbtt_c",
"name":"carboxymycobactin-T-R8-carbon-final-carbon-is-carboxyl-group",
"compartment":"c",
"formula":"C33H48N5O13"
},
{
"id":"fe3_e",
"name":"Fe3",
"compartment":"e",
"formula":"Fe"
},
{
"id":"fcmcbtt_c",
"name":"iron-III-chelated-carboxymycobactin-T-R8-carbon-final-carbon-is-carboxyl-group",
"compartment":"c",
"formula":"C33H48N5O13Fe"
},
{
"id":"fe3_c",
"name":"Fe3",
"compartment":"c",
"formula":"Fe"
},
{
"id":"2c25dho_c",
"name":"2-Carboxy-2-5-dihydro-5-oxofuran-2-acetate",
"compartment":"c",
"formula":"C7H6O6"
},
{
"id":"5odhf2a_c",
"name":"5-Oxo-4-5-dihydrofuran-2-acetate",
"compartment":"c",
"formula":"C6H5O4"
},
{
"id":"co2_e",
"name":"CO2",
"compartment":"e",
"formula":"CO2"
},
{
"id":"coa_e",
"name":"Coenzyme-A",
"compartment":"e",
"formula":"C21H32N7O16P3S"
},
{
"id":"cobalt2_c",
"name":"Co2",
"compartment":"c",
"formula":"Co"
},
{
"id":"cobalt2_e",
"name":"Co2",
"compartment":"e",
"formula":"Co"
},
{
"id":"hgbam_c",
"name":"Hydrogenobyrinate-a-c-diamide",
"compartment":"c",
"formula":"C45H57N6O12"
},
{
"id":"co2dam_c",
"name":"Cob-II-yrinate-a-c-diamide",
"compartment":"c",
"formula":"C45H56CoN6O12"
},
{
"id":"co_c",
"name":"Carbon-monoxide",
"compartment":"c",
"formula":"CO"
},
{
"id":"co_e",
"name":"Carbon-monoxide",
"compartment":"e",
"formula":"CO"
},
{
"id":"codhpre6_c",
"name":"cobalt-dihydro-precorrin-6",
"compartment":"c",
"formula":"C44H47N4O16Co"
},
{
"id":"copre6_c",
"name":"cobalt-precorrin-6",
"compartment":"c",
"formula":"C44H45N4O16Co"
},
{
"id":"cpppg3_c",
"name":"Coproporphyrinogen-III",
"compartment":"c",
"formula":"C36H40N4O8"
},
{
"id":"pppg9_c",
"name":"Protoporphyrinogen-IX",
"compartment":"c",
"formula":"C34H38N4O4"
},
{
"id":"crn_e",
"name":"L-Carnitine",
"compartment":"e",
"formula":"C7H15NO3"
},
{
"id":"crn_c",
"name":"L-Carnitine",
"compartment":"c",
"formula":"C7H15NO3"
},
{
"id":"utp_c",
"name":"UTP",
"compartment":"c",
"formula":"C9H11N2O15P3"
},
{
"id":"ctp_c",
"name":"CTP",
"compartment":"c",
"formula":"C9H12N3O14P3"
},
{
"id":"cyan_c",
"name":"Hydrogen-cyanide",
"compartment":"c",
"formula":"CHN"
},
{
"id":"tsul_c",
"name":"Thiosulfate",
"compartment":"c",
"formula":"O3S2"
},
{
"id":"so3_c",
"name":"Sulfite",
"compartment":"c",
"formula":"O3S"
},
{
"id":"tcynt_c",
"name":"Thiocyanate",
"compartment":"c",
"formula":"CNS"
},
{
"id":"ficytc_c",
"name":"Ferricytochrome-c",
"compartment":"c",
"formula":"C42H52FeN8O6S2"
},
{
"id":"qh2_c",
"name":"Ubiquinol",
"compartment":"c",
"formula":"C14H20O4"
},
{
"id":"focytc_c",
"name":"Ferrocytochrome-c",
"compartment":"c",
"formula":"C42H53FeN8O6S2"
},
{
"id":"q_c",
"name":"Ubiquinone",
"compartment":"c",
"formula":"C14H18O4"
},
{
"id":"co1dam_c",
"name":"Cob-I-yrinate-a-c-diamide",
"compartment":"c",
"formula":"C45H56CoN6O12"
},
{
"id":"acser_c",
"name":"O-Acetyl-L-serine",
"compartment":"c",
"formula":"C5H9NO4"
},
{
"id":"cyst__L_c",
"name":"L-Cystathionine",
"compartment":"c",
"formula":"C7H14N2O4S"
},
{
"id":"ser__L_c",
"name":"L-Serine",
"compartment":"c",
"formula":"C3H7NO3"
},
{
"id":"q8h2_c",
"name":"Ubiquinol-8",
"compartment":"c",
"formula":"C49H76O4"
},
{
"id":"q8_c",
"name":"Ubiquinone-8",
"compartment":"c",
"formula":"C49H74O4"
},
{
"id":"cytd_c",
"name":"Cytidine",
"compartment":"c",
"formula":"C9H13N3O5"
},
{
"id":"uri_c",
"name":"Uridine",
"compartment":"c",
"formula":"C9H12N2O6"
},
{
"id":"cytd_e",
"name":"Cytidine",
"compartment":"e",
"formula":"C9H13N3O5"
},
{
"id":"cdp_c",
"name":"CDP",
"compartment":"c",
"formula":"C9H12N3O11P2"
},
{
"id":"dcmp_c",
"name":"dCMP",
"compartment":"c",
"formula":"C9H12N3O7P"
},
{
"id":"dcdp_c",
"name":"dCDP",
"compartment":"c",
"formula":"C9H12N3O10P2"
},
{
"id":"cl_e",
"name":"Chloride",
"compartment":"e",
"formula":"Cl"
},
{
"id":"cl_c",
"name":"Chloride",
"compartment":"c",
"formula":"Cl"
},
{
"id":"cu2_e",
"name":"Cu2",
"compartment":"e",
"formula":"Cu"
},
{
"id":"cu2_c",
"name":"Cu2",
"compartment":"c",
"formula":"Cu"
},
{
"id":"dad__2_c",
"name":"Deoxyadenosine",
"compartment":"c",
"formula":"C10H13N5O3"
},
{
"id":"din_c",
"name":"Deoxyinosine",
"compartment":"c",
"formula":"C10H12N4O4"
},
{
"id":"damp_c",
"name":"dAMP",
"compartment":"c",
"formula":"C10H12N5O6P"
},
{
"id":"dadp_c",
"name":"dADP",
"compartment":"c",
"formula":"C10H12N5O9P2"
},
{
"id":"12dgr160_c",
"name":"1-2-Diacyl-sn-glycerol-dihexadecanoyl-n-C160",
"compartment":"c",
"formula":"C35H68O5"
},
{
"id":"ala__D_e",
"name":"D-Alanine",
"compartment":"e",
"formula":"C3H7NO2"
},
{
"id":"26dap__M_c",
"name":"meso-2-6-Diaminoheptanedioate",
"compartment":"c",
"formula":"C7H14N2O4"
},
{
"id":"lys__L_c",
"name":"L-Lysine",
"compartment":"c",
"formula":"C6H15N2O2"
},
{
"id":"26dap__LL_c",
"name":"LL-2-6-Diaminoheptanedioate",
"compartment":"c",
"formula":"C7H14N2O4"
},
{
"id":"ru5p__D_c",
"name":"D-Ribulose-5-phosphate",
"compartment":"c",
"formula":"C5H9O8P"
},
{
"id":"db4p_c",
"name":"3-4-dihydroxy-2-butanone-4-phosphate",
"compartment":"c",
"formula":"C4H7O6P"
},
{
"id":"decdp__tb_c",
"name":"E-E-E-E-E-E-E-Z-Z-Decaprenyl-diphosphate",
"compartment":"c",
"formula":"C50H81O7P2"
},
{
"id":"decdpr__tb_c",
"name":"decaprenylphosphoryl-beta-D-5-phosphoribose",
"compartment":"c",
"formula":"C55H88O11P2"
},
{
"id":"decdr__tb_c",
"name":"decaprenylphosphoryl-beta-D-5-ribose",
"compartment":"c",
"formula":"C55H89O8P"
},
{
"id":"frdp_c",
"name":"Farnesyl-diphosphate",
"compartment":"c",
"formula":"C15H25O7P2"
},
{
"id":"ipdp_c",
"name":"Isopentenyl-diphosphate",
"compartment":"c",
"formula":"C5H9O7P2"
},
{
"id":"dctp_c",
"name":"dCTP",
"compartment":"c",
"formula":"C9H12N3O13P3"
},
{
"id":"dutp_c",
"name":"dUTP",
"compartment":"c",
"formula":"C9H11N2O14P3"
},
{
"id":"dcyt_c",
"name":"Deoxycytidine",
"compartment":"c",
"formula":"C9H13N3O4"
},
{
"id":"duri_c",
"name":"Deoxyuridine",
"compartment":"c",
"formula":"C9H12N2O5"
},
{
"id":"e4p_c",
"name":"D-Erythrose-4-phosphate",
"compartment":"c",
"formula":"C4H7O7P"
},
{
"id":"pep_c",
"name":"Phosphoenolpyruvate",
"compartment":"c",
"formula":"C3H2O6P"
},
{
"id":"2dda7p_c",
"name":"2-Dehydro-3-deoxy-D-arabino-heptonate-7-phosphate",
"compartment":"c",
"formula":"C7H10O10P"
},
{
"id":"pmtcoa_c",
"name":"Palmitoyl-CoA-n-C160CoA",
"compartment":"c",
"formula":"C37H62N7O17P3S"
},
{
"id":"hdcoa_c",
"name":"Hexadecenoyl-CoA-n-C161CoA",
"compartment":"c",
"formula":"C37H60N7O17P3S"
},
{
"id":"stcoa_c",
"name":"Stearoyl-CoA-n-C180CoA",
"compartment":"c",
"formula":"C39H66N7O17P3S"
},
{
"id":"odecoa_c",
"name":"Octadecenoyl-CoA-n-C181CoA",
"compartment":"c",
"formula":"C39H65N7O18P3S"
},
{
"id":"2dglcn_c",
"name":"2-Deoxy-D-gluconate",
"compartment":"c",
"formula":"C6H11O6"
},
{
"id":"3ddgc_c",
"name":"3-Dehydro-2-deoxy-D-gluconate",
"compartment":"c",
"formula":"C6H9O6"
},
{
"id":"dgmp_c",
"name":"dGMP",
"compartment":"c",
"formula":"C10H12N5O7P"
},
{
"id":"23dhmb_c",
"name":"R-2-3-Dihydroxy-3-methylbutanoate",
"compartment":"c",
"formula":"C5H9O4"
},
{
"id":"3mob_c",
"name":"3-Methyl-2-oxobutanoate",
"compartment":"c",
"formula":"C5H7O3"
},
{
"id":"23dhmp_c",
"name":"R-2-3-Dihydroxy-3-methylpentanoate",
"compartment":"c",
"formula":"C6H11O4"
},
{
"id":"3mop_c",
"name":"S-3-Methyl-2-oxopentanoate",
"compartment":"c",
"formula":"C6H9O3"
},
{
"id":"23dhdp_c",
"name":"2-3-Dihydrodipicolinate",
"compartment":"c",
"formula":"C7H5NO4"
},
{
"id":"thdp_c",
"name":"2-3-4-5-Tetrahydrodipicolinate",
"compartment":"c",
"formula":"C7H7NO4"
},
{
"id":"dhf_c",
"name":"7-8-Dihydrofolate",
"compartment":"c",
"formula":"C19H19N7O6"
},
{
"id":"dhpt_c",
"name":"Dihydropteroate",
"compartment":"c",
"formula":"C14H13N6O3"
},
{
"id":"dhna_c",
"name":"1-4-Dihydroxy-2-naphthoate",
"compartment":"c",
"formula":"C11H7O4"
},
{
"id":"octdp_c",
"name":"all-trans-Octaprenyl-diphosphate",
"compartment":"c",
"formula":"C40H65O7P2"
},
{
"id":"dhnpt_c",
"name":"Dihydroneopterin",
"compartment":"c",
"formula":"C9H13N5O4"
},
{
"id":"2ahhmp_c",
"name":"2-Amino-4-hydroxy-6-hydroxymethyl-7-8-dihydropteridine",
"compartment":"c",
"formula":"C7H9N5O2"
},
{
"id":"6hmhpt_c",
"name":"6-hydroxymethyl-dihydropterin",
"compartment":"c",
"formula":"C7H9N5O2"
},
{
"id":"dhor__S_c",
"name":"S-Dihydroorotate",
"compartment":"c",
"formula":"C5H5N2O4"
},
{
"id":"orot_c",
"name":"Orotate",
"compartment":"c",
"formula":"C5H3N2O4"
},
{
"id":"25dhpp_c",
"name":"2-5-Diamino-6-hydroxy-4-5-phosphoribosylamino-pyrimidine",
"compartment":"c",
"formula":"C9H14N5O8P"
},
{
"id":"25drapp_c",
"name":"2-5-Diamino-6-ribosylamino-4-3H-pyrimidinone-5-phosphate",
"compartment":"c",
"formula":"C9H14N5O8P"
},
{
"id":"6hmhptpp_c",
"name":"6-hydroxymethyl-dihydropterin-pyrophosphate",
"compartment":"c",
"formula":"C7H8N5O8P2"
},
{
"id":"3dhq_c",
"name":"3-Dehydroquinate",
"compartment":"c",
"formula":"C7H9O6"
},
{
"id":"3dhsk_c",
"name":"3-Dehydroshikimate",
"compartment":"c",
"formula":"C7H7O5"
},
{
"id":"dmpp_c",
"name":"Dimethylallyl-diphosphate",
"compartment":"c",
"formula":"C5H9O7P2"
},
{
"id":"grdp_c",
"name":"Geranyl-diphosphate",
"compartment":"c",
"formula":"C10H17O7P2"
},
{
"id":"h2mb4p_c",
"name":"1-hydroxy-2-methyl-2-E-butenyl-4-diphosphate",
"compartment":"c",
"formula":"C5H9O8P2"
},
{
"id":"dhpmp_c",
"name":"Dihydroneopterin-monophosphate",
"compartment":"c",
"formula":"C9H12N5O7P"
},
{
"id":"ahdt_c",
"name":"2-Amino-4-hydroxy-6-erythro-1-2-3-trihydroxypropyl-dihydropteridine-triphosphate",
"compartment":"c",
"formula":"C9H12N5O13P3"
},
{
"id":"dpcoa_c",
"name":"Dephospho-CoA",
"compartment":"c",
"formula":"C21H33N7O13P2S"
},
{
"id":"decdp_c",
"name":"all-trans-Decaprenyl-diphosphate",
"compartment":"c",
"formula":"C50H81O7P2"
},
{
"id":"2dhp_c",
"name":"2-Dehydropantoate",
"compartment":"c",
"formula":"C6H9O4"
},
{
"id":"pant__R_c",
"name":"R-Pantoate",
"compartment":"c",
"formula":"C6H11O4"
},
{
"id":"2dr5p_c",
"name":"2-Deoxy-D-ribose-5-phosphate",
"compartment":"c",
"formula":"C5H9O7P"
},
{
"id":"g3p_c",
"name":"Glyceraldehyde-3-phosphate",
"compartment":"c",
"formula":"C3H5O6P"
},
{
"id":"ser__D_e",
"name":"D-Serine",
"compartment":"e",
"formula":"C3H7NO3"
},
{
"id":"ser__D_c",
"name":"D-Serine",
"compartment":"c",
"formula":"C3H7NO3"
},
{
"id":"dtmp_c",
"name":"dTMP",
"compartment":"c",
"formula":"C10H13N2O8P"
},
{
"id":"dtdp_c",
"name":"dTDP",
"compartment":"c",
"formula":"C10H13N2O11P2"
},
{
"id":"dump_c",
"name":"dUMP",
"compartment":"c",
"formula":"C9H11N2O8P"
},
{
"id":"2dr1p_c",
"name":"2-Deoxy-D-ribose-1-phosphate",
"compartment":"c",
"formula":"C5H9O7P"
},
{
"id":"ura_c",
"name":"Uracil",
"compartment":"c",
"formula":"C4H4N2O2"
},
{
"id":"dxyl5p_c",
"name":"1-deoxy-D-xylulose-5-phosphate",
"compartment":"c",
"formula":"C5H9O7P"
},
{
"id":"2me4p_c",
"name":"2-C-methyl-D-erythritol-4-phosphate",
"compartment":"c",
"formula":"C5H11O7P"
},
{
"id":"h2_c",
"name":"H2",
"compartment":"c",
"formula":"H2"
},
{
"id":"2pg_c",
"name":"D-Glycerate-2-phosphate",
"compartment":"c",
"formula":"C3H4O7P"
},
{
"id":"seramp_c",
"name":"L-seryl-AMP",
"compartment":"c",
"formula":"C13H19N6O9P"
},
{
"id":"etha_e",
"name":"Ethanolamine",
"compartment":"e",
"formula":"C2H8NO"
},
{
"id":"etha_c",
"name":"Ethanolamine",
"compartment":"c",
"formula":"C2H8NO"
},
{
"id":"atp_e",
"name":"ATP",
"compartment":"e",
"formula":"C10H12N5O13P3"
},
{
"id":"fe2_e",
"name":"Fe2",
"compartment":"e",
"formula":"Fe"
},
{
"id":"fum_e",
"name":"Fumarate",
"compartment":"e",
"formula":"C4H2O4"
},
{
"id":"gal_e",
"name":"D-Galactose",
"compartment":"e",
"formula":"C6H12O6"
},
{
"id":"glc__D_e",
"name":"D-Glucose",
"compartment":"e",
"formula":"C6H12O6"
},
{
"id":"glu__L_e",
"name":"L-Glutamate",
"compartment":"e",
"formula":"C5H8NO4"
},
{
"id":"gly_e",
"name":"Glycine",
"compartment":"e",
"formula":"C2H5NO2"
},
{
"id":"glyb_e",
"name":"Glycine-betaine",
"compartment":"e",
"formula":"C5H11NO2"
},
{
"id":"glyc3p_e",
"name":"Glycerol-3-phosphate",
"compartment":"e",
"formula":"C3H7O6P"
},
{
"id":"glyc_e",
"name":"Glycerol",
"compartment":"e",
"formula":"C3H8O3"
},
{
"id":"gthrd_e",
"name":"Reduced-glutathione",
"compartment":"e",
"formula":"C10H16N3O6S"
},
{
"id":"h2_e",
"name":"H2",
"compartment":"e",
"formula":"H2"
},
{
"id":"h2co3_e",
"name":"carbonic-acid",
"compartment":"e",
"formula":"H2CO3"
},
{
"id":"h2o_e",
"name":"H2O",
"compartment":"e",
"formula":"H2O"
},
{
"id":"h2s_e",
"name":"Hydrogen-sulfide",
"compartment":"e",
"formula":"H2S"
},
{
"id":"hdca_e",
"name":"Hexadecanoate-n-C160",
"compartment":"e",
"formula":"C16H31O2"
},
{
"id":"his__L_e",
"name":"L-Histidine",
"compartment":"e",
"formula":"C6H9N3O2"
},
{
"id":"id3acald_e",
"name":"Indole-3-acetaldehyde",
"compartment":"e",
"formula":"C10H9NO"
},
{
"id":"ile__L_e",
"name":"L-Isoleucine",
"compartment":"e",
"formula":"C6H13NO2"
},
{
"id":"k_e",
"name":"potassium",
"compartment":"e",
"formula":"K"
},
{
"id":"lac__L_e",
"name":"L-Lactate",
"compartment":"e",
"formula":"C3H5O3"
},
{
"id":"lcts_e",
"name":"Lactose",
"compartment":"e",
"formula":"C12H22O11"
},
{
"id":"leu__L_e",
"name":"L-Leucine",
"compartment":"e",
"formula":"C6H13NO2"
},
{
"id":"lys__L_e",
"name":"L-Lysine",
"compartment":"e",
"formula":"C6H15N2O2"
},
{
"id":"mal__L_e",
"name":"L-Malate",
"compartment":"e",
"formula":"C4H4O5"
},
{
"id":"malt_e",
"name":"Maltose",
"compartment":"e",
"formula":"C12H22O11"
},
{
"id":"malthp_e",
"name":"Maltoheptaose",
"compartment":"e",
"formula":"C42H72O36"
},
{
"id":"meoh_e",
"name":"Methanol",
"compartment":"e",
"formula":"CH4O1"
},
{
"id":"met__L_e",
"name":"L-Methionine",
"compartment":"e",
"formula":"C5H11NO2S"
},
{
"id":"mg2_e",
"name":"magnesium",
"compartment":"e",
"formula":"Mg"
},
{
"id":"na1_e",
"name":"Sodium",
"compartment":"e",
"formula":"Na"
},
{
"id":"nh4_e",
"name":"Ammonium",
"compartment":"e",
"formula":"H4N"
},
{
"id":"no2_e",
"name":"Nitrite",
"compartment":"e",
"formula":"NO2"
},
{
"id":"no3_e",
"name":"Nitrate",
"compartment":"e",
"formula":"NO3"
},
{
"id":"no_e",
"name":"Nitric-oxide",
"compartment":"e",
"formula":"NO"
},
{
"id":"o2_e",
"name":"O2",
"compartment":"e",
"formula":"O2"
},
{
"id":"ocdca_e",
"name":"octadecanoate-n-C180",
"compartment":"e",
"formula":"C18H35O2"
},
{
"id":"orn_e",
"name":"Ornithine",
"compartment":"e",
"formula":"C5H13N2O2"
},
{
"id":"pac_e",
"name":"Phenylacetic-acid",
"compartment":"e",
"formula":"C8H7O2"
},
{
"id":"pdima_e",
"name":"phthiocerol-dimycocerosate-A-Mtb",
"compartment":"e",
"formula":"C96H190O5"
},
{
"id":"phdca_e",
"name":"phenol-palmitic-acid",
"compartment":"e",
"formula":"C23H37O3"
},
{
"id":"phe__L_e",
"name":"L-Phenylalanine",
"compartment":"e",
"formula":"C9H11NO2"
},
{
"id":"pi_e",
"name":"Phosphate",
"compartment":"e",
"formula":"HO4P"
},
{
"id":"ppa_e",
"name":"Propionate-n-C30",
"compartment":"e",
"formula":"C3H5O2"
},
{
"id":"ppdima_e",
"name":"phenol-phthiocerol-dimycocerosate-Mtb",
"compartment":"e",
"formula":"C99H188O6"
},
{
"id":"pro__L_e",
"name":"L-Proline",
"compartment":"e",
"formula":"C5H9NO2"
},
{
"id":"pyr_e",
"name":"Pyruvate",
"compartment":"e",
"formula":"C3H3O3"
},
{
"id":"rib__D_e",
"name":"D-Ribose",
"compartment":"e",
"formula":"C5H10O5"
},
{
"id":"ser__L_e",
"name":"L-Serine",
"compartment":"e",
"formula":"C3H7NO3"
},
{
"id":"skm_e",
"name":"Shikimate",
"compartment":"e",
"formula":"C7H9O5"
},
{
"id":"so4_e",
"name":"Sulfate",
"compartment":"e",
"formula":"O4S"
},
{
"id":"succ_e",
"name":"Succinate",
"compartment":"e",
"formula":"C4H4O4"
},
{
"id":"tartr__L_e",
"name":"L-tartrate",
"compartment":"e",
"formula":"C4H4O6"
},
{
"id":"thr__L_e",
"name":"L-Threonine",
"compartment":"e",
"formula":"C4H9NO3"
},
{
"id":"tre_e",
"name":"Trehalose",
"compartment":"e",
"formula":"C12H22O11"
},
{
"id":"trp__L_e",
"name":"L-Tryptophan",
"compartment":"e",
"formula":"C11H12N2O2"
},
{
"id":"tsul_e",
"name":"Thiosulfate",
"compartment":"e",
"formula":"O3S2"
},
{
"id":"ttdca_e",
"name":"tetradecanoate-n-C140",
"compartment":"e",
"formula":"C14H27O2"
},
{
"id":"tyr__L_e",
"name":"L-Tyrosine",
"compartment":"e",
"formula":"C9H11NO3"
},
{
"id":"val__L_e",
"name":"L-Valine",
"compartment":"e",
"formula":"C5H11NO2"
},
{
"id":"ac_e",
"name":"Acetate",
"compartment":"e",
"formula":"C2H3O2"
},
{
"id":"4abz_e",
"name":"4-Aminobenzoate",
"compartment":"e",
"formula":"C7H6NO2"
},
{
"id":"for_e",
"name":"Formate",
"compartment":"e",
"formula":"CH1O2"
},
{
"id":"akg_e",
"name":"2-Oxoglutarate",
"compartment":"e",
"formula":"C5H4O5"
},
{
"id":"gua_e",
"name":"Guanine",
"compartment":"e",
"formula":"[]"
},
{
"id":"ad_e",
"name":"acetamide",
"compartment":"e",
"formula":"C2H5NO"
},
{
"id":"urea_e",
"name":"Urea",
"compartment":"e",
"formula":"CH4N2O"
},
{
"id":"tdcoa_c",
"name":"tetradecanoyl-CoA",
"compartment":"c",
"formula":"C35H61N7O20P3S"
},
{
"id":"ttdca_c",
"name":"tetradecanoate-n-C140",
"compartment":"c",
"formula":"C14H27O2"
},
{
"id":"hdcea_c",
"name":"Hexadecenoate-n-C161",
"compartment":"c",
"formula":"C16H29O2"
},
{
"id":"ocdcea_c",
"name":"octadecenoate-n-C181",
"compartment":"c",
"formula":"C18H33O2"
},
{
"id":"arach_c",
"name":"Arachidic-acid",
"compartment":"c",
"formula":"C20H39O2"
},
{
"id":"octa_c",
"name":"octanoate-n-C80",
"compartment":"c",
"formula":"C8H15O2"
},
{
"id":"occoa_c",
"name":"Octanoyl-CoA-n-C80CoA",
"compartment":"c",
"formula":"C29H46N7O17P3S"
},
{
"id":"phdca_c",
"name":"phenol-palmitic-acid",
"compartment":"c",
"formula":"C23H37O3"
},
{
"id":"phdcacoa_c",
"name":"phenol-palmitic-coenzyme-A",
"compartment":"c",
"formula":"C44H68N7O18P3S"
},
{
"id":"prephth_c",
"name":"phthiocerol-precursor",
"compartment":"c",
"formula":"C32H61O5"
},
{
"id":"prephthcoa_c",
"name":"phthiocerol-precursor-bound-coenzyme-A",
"compartment":"c",
"formula":"C53H92N7O20P3S"
},
{
"id":"omtta_c",
"name":"octa-methyl-tetracontatricosanoic-acid-C340-8-methyl-branched-carbons",
"compartment":"c",
"formula":"C42H83O2"
},
{
"id":"homtta_c",
"name":"10-hydroxy-octa-methyl-tetracontatricosanoic-acid-C340-8-methyl-branched-carbons-1-hydroxylated-carbon",
"compartment":"c",
"formula":"C42H83O3"
},
{
"id":"meroacidcyc2ACP_c",
"name":"cyclopropanated-alpha-meroacid-ACP-2-cyclopropane-rings",
"compartment":"c",
"formula":"C63H119N2O8PRS"
},
{
"id":"meroacidcyc2AMP_c",
"name":"cyclopropanated-alpha-meroacid-AMP-2-cyclopropane-rings",
"compartment":"c",
"formula":"C62H111N5O8P"
},
{
"id":"mmeroacidcyc2ACP_c",
"name":"cyclopropanated-methoxy-meroacid-ACP-2-cyclopropane-rings",
"compartment":"c",
"formula":"C69H131N2O8PRS"
},
{
"id":"mmeroacidcyc2AMP_c",
"name":"cyclopropanated-methoxy-meroacid-AMP-2-cyclopropane-rings",
"compartment":"c",
"formula":"C68H123N5O8P"
},
{
"id":"kmeroacidcyc2ACP_c",
"name":"cyclopropanated-keto-meroacid-ACP-2-cyclopropane-rings",
"compartment":"c",
"formula":"C71H135N2O8PRS"
},
{
"id":"kmeroacidcyc2AMP_c",
"name":"cyclopropanated-keto-meroacid-AMP-2-cyclopropane-rings",
"compartment":"c",
"formula":"C70H127N5O8P"
},
{
"id":"mmmeroacidcyc1ACP_c",
"name":"cyclopropanated-methyl-hydroxy-methoxy-meroacid-ACP-1-cyclopropane-ring",
"compartment":"c",
"formula":"C69H133N2O9PRS"
},
{
"id":"mmmeroacidcyc1AMP_c",
"name":"cyclopropanated-methyl-hydroxy-methoxy-meroacid-AMP-1-cyclopropane-ring",
"compartment":"c",
"formula":"C68H125N5O9P"
},
{
"id":"mkmeroacidcyc1ACP_c",
"name":"cyclopropanated-methyl-hydroxy-keto-meroacid-ACP-1-cyclopropane-ring",
"compartment":"c",
"formula":"C71H137N2O9PRS"
},
{
"id":"mkmeroacidcyc1AMP_c",
"name":"cyclopropanated-methyl-hydroxy-keto-meroacid-AMP-1-cyclopropane-ring",
"compartment":"c",
"formula":"C70H129N5O9P"
},
{
"id":"fad_c",
"name":"Flavin-adenine-dinucleotide-oxidized",
"compartment":"c",
"formula":"C27H31N9O15P2"
},
{
"id":"fadh2_c",
"name":"Flavin-adenine-dinucleotide-reduced",
"compartment":"c",
"formula":"C27H33N9O15P2"
},
{
"id":"dca_c",
"name":"Decanoate-n-C100",
"compartment":"c",
"formula":"C10H19O2"
},
{
"id":"ddca_c",
"name":"Dodecanoate-n-C120",
"compartment":"c",
"formula":"C12H23O2"
},
{
"id":"ttc_c",
"name":"tetracosanoate-n-C240",
"compartment":"c",
"formula":"C24H47O2"
},
{
"id":"malACP_c",
"name":"Malonyl-acyl-carrier-protein",
"compartment":"c",
"formula":"C14H22N2O10PRS"
},
{
"id":"phdcaACP_c",
"name":"phenol-palmitic-acid-ACP",
"compartment":"c",
"formula":"C34H57N2O9PRS"
},
{
"id":"mmcoa__S_c",
"name":"S-Methylmalonyl-CoA",
"compartment":"c",
"formula":"C25H35N7O19P3S"
},
{
"id":"m1ocdca_c",
"name":"methyl-octadecanoate",
"compartment":"c",
"formula":"C19H37O2"
},
{
"id":"dmarach_c",
"name":"di-methyl-arachic-acid",
"compartment":"c",
"formula":"C22H43O2"
},
{
"id":"tmbhn_c",
"name":"tri-methyl-behenic-acid",
"compartment":"c",
"formula":"C25H49O2"
},
{
"id":"marach_c",
"name":"methyl-arachidic-acid",
"compartment":"c",
"formula":"C21H41O2"
},
{
"id":"mbhn_c",
"name":"methyl-behenic-acid",
"compartment":"c",
"formula":"C23H45O2"
},
{
"id":"tamlgnc_c",
"name":"tri-methyl-lignoceric-acid",
"compartment":"c",
"formula":"C28H55O2"
},
{
"id":"dmbhn_c",
"name":"di-methyl-behenic-acid",
"compartment":"c",
"formula":"C24H47O2"
},
{
"id":"dmlgnc_c",
"name":"dimethyl-lignoceric-acid",
"compartment":"c",
"formula":"C26H51O2"
},
{
"id":"pmhexc_c",
"name":"penta-methyl-hexacosanoate",
"compartment":"c",
"formula":"C31H61O2"
},
{
"id":"tmlgnc_c",
"name":"tri-methyl-lignoceric-acid",
"compartment":"c",
"formula":"C27H53O2"
},
{
"id":"tmhexc_c",
"name":"tri-methyl-hexacosanoate",
"compartment":"c",
"formula":"C29H57O2"
},
{
"id":"hmocta_c",
"name":"hexa-methyl-octacosanoate",
"compartment":"c",
"formula":"C34H67O2"
},
{
"id":"tamhexc_c",
"name":"tetra-methyl-hexacosanoate",
"compartment":"c",
"formula":"C30H59O2"
},
{
"id":"tamocta_c",
"name":"tetra-methyl-octacosanoate",
"compartment":"c",
"formula":"C32H63O2"
},
{
"id":"hpmtria_c",
"name":"hepta-methyl-triacontanoic-acid-C300-plus-7-methyl-branches",
"compartment":"c",
"formula":"C37H73O2"
},
{
"id":"pmocta_c",
"name":"penta-methyl-octacosanoate",
"compartment":"c",
"formula":"C33H65O2"
},
{
"id":"hmtria_c",
"name":"hexa-methyl-triacontanoic-acid-C300-plus-6-methyl-branches",
"compartment":"c",
"formula":"C36H71O2"
},
{
"id":"omdtria_c",
"name":"octa-methyl-dotriacontanoic-acid-C320-with-7-methyl-branches",
"compartment":"c",
"formula":"C40H79O2"
},
{
"id":"hpmdtria_c",
"name":"hepta-methyl-dotriacontanoic-acid-7-methyl-branches",
"compartment":"c",
"formula":"C39H77O2"
},
{
"id":"fdp_c",
"name":"D-Fructose-1-6-bisphosphate",
"compartment":"c",
"formula":"C6H10O12P2"
},
{
"id":"dhap_c",
"name":"Dihydroxyacetone-phosphate",
"compartment":"c",
"formula":"C3H5O6P"
},
{
"id":"f6p_c",
"name":"D-Fructose-6-phosphate",
"compartment":"c",
"formula":"C6H11O9P"
},
{
"id":"fc1p_c",
"name":"L-Fuculose-1-phosphate",
"compartment":"c",
"formula":"C6H11O8P"
},
{
"id":"fe2_c",
"name":"Fe2",
"compartment":"c",
"formula":"Fe"
},
{
"id":"ppp9_c",
"name":"Protoporphyrin",
"compartment":"c",
"formula":"C34H32N4O4"
},
{
"id":"pheme_c",
"name":"Protoheme",
"compartment":"c",
"formula":"C34H30FeN4O4"
},
{
"id":"fmcbtt_c",
"name":"Iron-II-mycobactin-T",
"compartment":"c",
"formula":"C43H71N5O10Fe"
},
{
"id":"mcbtt_c",
"name":"mycobactin-T",
"compartment":"c",
"formula":"C43H71N5O10"
},
{
"id":"forcoa_c",
"name":"Formyl-CoA",
"compartment":"c",
"formula":"C22H32N7O17P3S"
},
{
"id":"2ahhmd_c",
"name":"2-Amino-4-hydroxy-6-hydroxymethyl-7-8-dihydropteridine-diphosphate",
"compartment":"c",
"formula":"C7H8N5O8P2"
},
{
"id":"5fthf_c",
"name":"5-Formyltetrahydrofolate",
"compartment":"c",
"formula":"C20H21N7O7"
},
{
"id":"methf_c",
"name":"5-10-Methenyltetrahydrofolate",
"compartment":"c",
"formula":"C20H20N7O6"
},
{
"id":"2dmmql8_c",
"name":"2-Demethylmenaquinol-8",
"compartment":"c",
"formula":"C50H72O2"
},
{
"id":"fdxrd_c",
"name":"Reduced-ferredoxin",
"compartment":"c",
"formula":"FeS"
},
{
"id":"fdxox_c",
"name":"Oxidized-ferredoxin",
"compartment":"c",
"formula":"FeS"
},
{
"id":"gdpfuc_c",
"name":"GDP-L-fucose",
"compartment":"c",
"formula":"C16H23N5O15P2"
},
{
"id":"rrppdima_c",
"name":"rhamnose-rhamnose-phenol-phthiocerol-dimycocerosate-Mtb",
"compartment":"c",
"formula":"C111H208O14"
},
{
"id":"frrppdima_c",
"name":"fucose-rhamnose-rhamnose-phenol-phthiocerol-dimycocerosate-Mtb",
"compartment":"c",
"formula":"C117H218O18"
},
{
"id":"mal__L_c",
"name":"L-Malate",
"compartment":"c",
"formula":"C4H4O5"
},
{
"id":"gdpmann_c",
"name":"GDP-D-mannose",
"compartment":"c",
"formula":"C16H23N5O16P2"
},
{
"id":"PIM1_c",
"name":"phosphatidylinositol-mannoside-tuberculosis",
"compartment":"c",
"formula":"C50H94O18P"
},
{
"id":"PIM5_c",
"name":"phosphatidylinositol-mannoside-penta-mannose-tuberculosis",
"compartment":"c",
"formula":"C74H134O38P"
},
{
"id":"PIM6_c",
"name":"phosphatidylinositol-mannoside-hexa-mannose-tuberculosis",
"compartment":"c",
"formula":"C80H144O43P"
},
{
"id":"Ac1PIM1_c",
"name":"acyl-phosphatidylinositol-mannoside-tuberculosis",
"compartment":"c",
"formula":"C66H124O19P"
},
{
"id":"Ac1PIM2_c",
"name":"acyl-phosphatidylinositol-mannoside-di-mannose-tuberculosis",
"compartment":"c",
"formula":"C72H134O24P"
},
{
"id":"decdman1p__tb_c",
"name":"E-E-E-E-E-E-E-Z-Z-decaprenyl-mannose-phosphate",
"compartment":"c",
"formula":"C56H92O9P"
},
{
"id":"Ac1PIM3_c",
"name":"acyl-phosphatidylinositol-mannoside-tri-mannose-tuberculosis",
"compartment":"c",
"formula":"C78H144O29P"
},
{
"id":"Ac1PIM4_c",
"name":"acyl-phosphatidylinositol-mannoside-tetra-mannose-tuberculosis",
"compartment":"c",
"formula":"C84H154O34P"
},
{
"id":"PIM2_c",
"name":"phosphatidylinositol-mannoside-di-mannose-tuberculosis",
"compartment":"c",
"formula":"C56H104O23P"
},
{
"id":"PIM3_c",
"name":"phosphatidylinositol-mannoside-tri-mannose-tuberculosis",
"compartment":"c",
"formula":"C62H114O28P"
},
{
"id":"PIM4_c",
"name":"phosphatidylinositol-mannoside-tetra-mannose-tuberculosis",
"compartment":"c",
"formula":"C68H124O33P"
},
{
"id":"gam1p_c",
"name":"D-Glucosamine-1-phosphate",
"compartment":"c",
"formula":"C6H13NO8P"
},
{
"id":"dttp_c",
"name":"dTTP",
"compartment":"c",
"formula":"C10H13N2O14P3"
},
{
"id":"g1p_c",
"name":"D-Glucose-1-phosphate",
"compartment":"c",
"formula":"C6H11O9P"
},
{
"id":"dtdpglu_c",
"name":"dTDPglucose",
"compartment":"c",
"formula":"C16H24N2O16P2"
},
{
"id":"glu1sa_c",
"name":"L-Glutamate-1-semialdehyde",
"compartment":"c",
"formula":"C5H9NO3"
},
{
"id":"5aop_c",
"name":"5-Amino-4-oxopentanoate",
"compartment":"c",
"formula":"C5H9NO3"
},
{
"id":"glyc3p_c",
"name":"Glycerol-3-phosphate",
"compartment":"c",
"formula":"C3H7O6P"
},
{
"id":"glu5sa_c",
"name":"L-Glutamate-5-semialdehyde",
"compartment":"c",
"formula":"C5H9NO3"
},
{
"id":"1pyr5c_c",
"name":"1-Pyrroline-5-carboxylate",
"compartment":"c",
"formula":"C5H6NO2"
},
{
"id":"glu5p_c",
"name":"L-Glutamate-5-phosphate",
"compartment":"c",
"formula":"C5H8NO7P"
},
{
"id":"g6p_c",
"name":"D-Glucose-6-phosphate",
"compartment":"c",
"formula":"C6H11O9P"
},
{
"id":"6pgl_c",
"name":"6-phospho-D-glucono-1-5-lactone",
"compartment":"c",
"formula":"C6H9O9P"
},
{
"id":"ragund_c",
"name":"rhamanosyl-N-acetylglucosamyl-undecaprenyl-diphosphate",
"compartment":"c",
"formula":"C69H113N1O16P2"
},
{
"id":"udpgalfur_c",
"name":"UDP-D-galacto-1-4-furanose",
"compartment":"c",
"formula":"C15H22N2O17P2"
},
{
"id":"udp_c",
"name":"UDP",
"compartment":"c",
"formula":"C9H11N2O12P2"
},
{
"id":"gal_c",
"name":"D-Galactose",
"compartment":"c",
"formula":"C6H12O6"
},
{
"id":"gal1p_c",
"name":"alpha-D-Galactose-1-phosphate",
"compartment":"c",
"formula":"C6H11O9P"
},
{
"id":"udpgal_c",
"name":"UDPgalactose",
"compartment":"c",
"formula":"C15H22N2O17P2"
},
{
"id":"udpg_c",
"name":"UDPglucose",
"compartment":"c",
"formula":"C15H22N2O17P2"
},
{
"id":"13dpg_c",
"name":"3-Phospho-D-glyceroyl-phosphate",
"compartment":"c",
"formula":"C3H4O10P2"
},
{
"id":"gar_c",
"name":"N1-5-Phospho-D-ribosyl-glycinamide",
"compartment":"c",
"formula":"C7H14N2O8P"
},
{
"id":"fgam_c",
"name":"N2-Formyl-N1-5-phospho-D-ribosyl-glycinamide",
"compartment":"c",
"formula":"C8H13N2O9P"
},
{
"id":"mlthf_c",
"name":"5-10-Methylenetetrahydrofolate",
"compartment":"c",
"formula":"C20H21N7O6"
},
{
"id":"lpro_c",
"name":"Lipoylprotein",
"compartment":"c",
"formula":"S2X"
},
{
"id":"alpro_c",
"name":"S-Aminomethyldihydrolipoylprotein",
"compartment":"c",
"formula":"CH6NS2X"
},
{
"id":"dhlpro_c",
"name":"Dihydrolipolprotein",
"compartment":"c",
"formula":"H2S2X"
},
{
"id":"gdpddman_c",
"name":"GDP-4-dehydro-6-deoxy-D-mannose",
"compartment":"c",
"formula":"C16H21N5O15P2"
},
{
"id":"gluala_c",
"name":"5-L-Glutamyl-L-alanine",
"compartment":"c",
"formula":"C8H13N2O5"
},
{
"id":"5oxpro_c",
"name":"5-Oxoproline",
"compartment":"c",
"formula":"C5H6NO3"
},
{
"id":"glycogen_c",
"name":"glycogen",
"compartment":"c",
"formula":"C6H10O5"
},
{
"id":"adpglc_c",
"name":"ADPglucose",
"compartment":"c",
"formula":"C16H23N5O15P2"
},
{
"id":"glc__D_c",
"name":"D-Glucose",
"compartment":"c",
"formula":"C6H12O6"
},
{
"id":"uaaAgla_c",
"name":"Undecaprenyl-diphospho-N-acetylmuramoyl-N-acetylglucosamine-L-alanyl-D-glutamyl-L-lysyl-D-alanyl-D-alanine",
"compartment":"c",
"formula":"C94H153N8O26P2"
},
{
"id":"uaaAgtla_c",
"name":"Undecaprenyl-diphospho-N-acetylmuramoyl-N-acetylglucosamine-L-alanyl-D-glutaminyl-L-lysyl-D-alanyl-D-alanine",
"compartment":"c",
"formula":"C94H155N9O25P2"
},
{
"id":"uaaGgla_c",
"name":"Undecaprenyl-diphospho-N-acetylmuramoyl-N-acetylglucosamine-L-alanyl-gamma-D-glutamyl-L-lysyl-D-alanyl-D-alanine",
"compartment":"c",
"formula":"C94H153N8O26P2"
},
{
"id":"uaaGgtla_c",
"name":"Undecaprenyl-diphospho-N-acetylmuramoyl-N-acetylglucosamine-L-alanyl-D-isoglutaminyl-L-lysyl-D-alanyl-D-alanine",
"compartment":"c",
"formula":"C94H155N9O25P2"
},
{
"id":"uaagmda_c",
"name":"Undecaprenyl-diphospho-N-acetylmuramoyl-N-acetylglucosamine-L-ala-D-glu-meso-2-6-diaminopimeloyl-D-ala-D-ala",
"compartment":"c",
"formula":"C95H152N8O28P2"
},
{
"id":"uaagtmda_c",
"name":"Undecaprenyl-diphospho-N-acetylmuramoyl-N-acetylglucosamine-L-alanyl-D-glutaminyl-meso-2-6-diaminopimeloyl-D-alanyl-D-alanine",
"compartment":"c",
"formula":"C95H154N9O27P2"
},
{
"id":"glucys_c",
"name":"gamma-L-Glutamyl-L-cysteine",
"compartment":"c",
"formula":"C8H13N2O5S"
},
{
"id":"pram_c",
"name":"5-Phospho-beta-D-ribosylamine",
"compartment":"c",
"formula":"C5H11NO7P"
},
{
"id":"glu__D_c",
"name":"D-Glutamate",
"compartment":"c",
"formula":"C5H8NO4"
},
{
"id":"trnaglu_c",
"name":"tRNA-Glu",
"compartment":"c",
"formula":"R"
},
{
"id":"glx_c",
"name":"Glyoxylate",
"compartment":"c",
"formula":"C2H1O3"
},
{
"id":"oxa_c",
"name":"Oxalate",
"compartment":"c",
"formula":"C2O4"
},
{
"id":"glyc__R_c",
"name":"R-Glycerate",
"compartment":"c",
"formula":"C3H5O4"
},
{
"id":"3pg_c",
"name":"3-Phospho-D-glycerate",
"compartment":"c",
"formula":"C3H4O7P"
},
{
"id":"glyclt_c",
"name":"Glycolate",
"compartment":"c",
"formula":"C2H3O3"
},
{
"id":"xmp_c",
"name":"Xanthosine-5-phosphate",
"compartment":"c",
"formula":"C10H11N4O9P"
},
{
"id":"6pgc_c",
"name":"6-Phospho-D-gluconate",
"compartment":"c",
"formula":"C6H10O10P"
},
{
"id":"g3pe_c",
"name":"sn-Glycero-3-phosphoethanolamine",
"compartment":"c",
"formula":"C5H14NO6P"
},
{
"id":"gsn_c",
"name":"Guanosine",
"compartment":"c",
"formula":"C10H13N5O5"
},
{
"id":"gthox_c",
"name":"Oxidized-glutathione",
"compartment":"c",
"formula":"C20H30N6O12S2"
},
{
"id":"gthrd_c",
"name":"Reduced-glutathione",
"compartment":"c",
"formula":"C10H16N3O6S"
},
{
"id":"gdptp_c",
"name":"Guanosine-3-diphosphate-5-triphosphate",
"compartment":"c",
"formula":"C10H11N5O20P5"
},
{
"id":"35cgmp_c",
"name":"3-5-Cyclic-GMP",
"compartment":"c",
"formula":"C10H11N5O7P"
},
{
"id":"gua_c",
"name":"Guanine",
"compartment":"c",
"formula":"C5H5N5O"
},
{
"id":"xan_c",
"name":"Xanthine",
"compartment":"c",
"formula":"C5H4N4O2"
},
{
"id":"h2co3_c",
"name":"carbonic-acid",
"compartment":"c",
"formula":"H2CO3"
},
{
"id":"met__L_c",
"name":"L-Methionine",
"compartment":"c",
"formula":"C5H11NO2S"
},
{
"id":"histd_c",
"name":"L-Histidinol",
"compartment":"c",
"formula":"C6H12N3O"
},
{
"id":"his__L_c",
"name":"L-Histidine",
"compartment":"c",
"formula":"C6H9N3O2"
},
{
"id":"hisp_c",
"name":"L-Histidinol-phosphate",
"compartment":"c",
"formula":"C6H11N3O4P"
},
{
"id":"ppbng_c",
"name":"Porphobilinogen",
"compartment":"c",
"formula":"C10H13N2O4"
},
{
"id":"hmbil_c",
"name":"Hydroxymethylbilane",
"compartment":"c",
"formula":"C40H38N4O17"
},
{
"id":"4ampm_c",
"name":"4-Amino-2-methyl-5-phosphomethylpyrimidine",
"compartment":"c",
"formula":"C6H8N3O4P"
},
{
"id":"4h2opntn_c",
"name":"4-Hydroxy-2-oxopentanoate",
"compartment":"c",
"formula":"C5H7O4"
},
{
"id":"hom__L_c",
"name":"L-Homoserine",
"compartment":"c",
"formula":"C4H9NO3"
},
{
"id":"achms_c",
"name":"O-Acetyl-L-homoserine",
"compartment":"c",
"formula":"C6H11NO4"
},
{
"id":"phom_c",
"name":"O-Phospho-L-homoserine",
"compartment":"c",
"formula":"C4H8NO6P"
},
{
"id":"suchms_c",
"name":"O-Succinyl-L-homoserine",
"compartment":"c",
"formula":"C8H12NO6"
},
{
"id":"imacp_c",
"name":"3-Imidazol-4-yl-2-oxopropyl-phosphate",
"compartment":"c",
"formula":"C6H7N2O5P"
},
{
"id":"hxan_c",
"name":"Hypoxanthine",
"compartment":"c",
"formula":"C5H4N4O"
},
{
"id":"mi1p__D_c",
"name":"1D-myo-Inositol-1-phosphate",
"compartment":"c",
"formula":"C6H11O9P"
},
{
"id":"iacgam_c",
"name":"1D-myo-inositol-2-Acetamido-2-deoxy-D-glucopyranoside",
"compartment":"c",
"formula":"C14H25NO11"
},
{
"id":"ichor_c",
"name":"Isochorismate",
"compartment":"c",
"formula":"C10H8O6"
},
{
"id":"id3acald_c",
"name":"Indole-3-acetaldehyde",
"compartment":"c",
"formula":"C10H9NO"
},
{
"id":"prlp_c",
"name":"5-5-phospho-1-deoxyribulos-1-ylamino-methylideneamino-1-5-phosphoribosyl-imidazole-4-carboxamide",
"compartment":"c",
"formula":"C15H21N5O15P2"
},
{
"id":"eig3p_c",
"name":"D-erythro-1-Imidazol-4-yl-glycerol-3-phosphate",
"compartment":"c",
"formula":"C6H9N2O6P"
},
{
"id":"2cpr5p_c",
"name":"1-2-Carboxyphenylamino-1-deoxy-D-ribulose-5-phosphate",
"compartment":"c",
"formula":"C12H13NO9P"
},
{
"id":"3ig3p_c",
"name":"C--3-Indolyl-glycerol-3-phosphate",
"compartment":"c",
"formula":"C11H12NO6P"
},
{
"id":"ile__L_c",
"name":"L-Isoleucine",
"compartment":"c",
"formula":"C6H13NO2"
},
{
"id":"indpyr_c",
"name":"Indolepyruvate",
"compartment":"c",
"formula":"C11H8NO3"
},
{
"id":"rib__D_c",
"name":"D-Ribose",
"compartment":"c",
"formula":"C5H10O5"
},
{
"id":"3c2hmp_c",
"name":"3-Carboxy-2-hydroxy-4-methylpentanoate",
"compartment":"c",
"formula":"C7H10O5"
},
{
"id":"3c4mop_c",
"name":"3-Carboxy-4-methyl-2-oxopentanoate",
"compartment":"c",
"formula":"C7H8O5"
},
{
"id":"2ippm_c",
"name":"2-Isopropylmaleate",
"compartment":"c",
"formula":"C7H8O4"
},
{
"id":"3c3hmp_c",
"name":"3-Carboxy-3-hydroxy-4-methylpentanoate",
"compartment":"c",
"formula":"C7H10O5"
},
{
"id":"k_c",
"name":"potassium",
"compartment":"c",
"formula":"K"
},
{
"id":"lcts_c",
"name":"Lactose",
"compartment":"c",
"formula":"C12H22O11"
},
{
"id":"lac__L_c",
"name":"L-Lactate",
"compartment":"c",
"formula":"C3H5O3"
},
{
"id":"leu__L_c",
"name":"L-Leucine",
"compartment":"c",
"formula":"C6H13NO2"
},
{
"id":"4mop_c",
"name":"4-Methyl-2-oxopentanoate",
"compartment":"c",
"formula":"C6H9O3"
},
{
"id":"malt_c",
"name":"Maltose",
"compartment":"c",
"formula":"C12H22O11"
},
{
"id":"malthp_c",
"name":"Maltoheptaose",
"compartment":"c",
"formula":"C42H72O36"
},
{
"id":"man1p_c",
"name":"D-Mannose-1-phosphate",
"compartment":"c",
"formula":"C6H11O9P"
},
{
"id":"man6p_c",
"name":"D-Mannose-6-phosphate",
"compartment":"c",
"formula":"C6H11O9P"
},
{
"id":"Ac2PIM2_c",
"name":"di-acyl-phosphatidylinositol-mannoside-di-mannose-tuberculosis",
"compartment":"c",
"formula":"C88H164O25P"
},
{
"id":"salc_c",
"name":"Salicylate",
"compartment":"c",
"formula":"C7H5O3"
},
{
"id":"thr__L_c",
"name":"L-Threonine",
"compartment":"c",
"formula":"C4H9NO3"
},
{
"id":"mcbts_c",
"name":"mycobactin-S",
"compartment":"c",
"formula":"C44H73N5O10"
},
{
"id":"mshfald_c",
"name":"mycothiol-conjugated-methanol",
"compartment":"c",
"formula":"C18H32N2O13S"
},
{
"id":"mshfaldox_c",
"name":"mycothiol-conjugated-aldehyde",
"compartment":"c",
"formula":"C18H30N2O13S"
},
{
"id":"2mecdp_c",
"name":"2-C-methyl-D-erythritol-2-4-cyclodiphosphate",
"compartment":"c",
"formula":"C5H10O9P2"
},
{
"id":"meoh_c",
"name":"Methanol",
"compartment":"c",
"formula":"CH4O1"
},
{
"id":"metsox__S__L_c",
"name":"L-Methionine-Sulfoxide",
"compartment":"c",
"formula":"C5H11NO3S"
},
{
"id":"metsox__R__L_c",
"name":"L-methionine-R-sulfoxide",
"compartment":"c",
"formula":"C5H11NO3S"
},
{
"id":"5mthf_c",
"name":"5-Methyltetrahydrofolate",
"compartment":"c",
"formula":"C20H24N7O6"
},
{
"id":"trdrd_c",
"name":"Reduced-thioredoxin",
"compartment":"c",
"formula":"XH2"
},
{
"id":"trdox_c",
"name":"Oxidized-thioredoxin",
"compartment":"c",
"formula":"X"
},
{
"id":"mg2_c",
"name":"magnesium",
"compartment":"c",
"formula":"Mg"
},
{
"id":"mhpglu_c",
"name":"5-Methyltetrahydropteroyltri-L-glutamate",
"compartment":"c",
"formula":"C25H36N8O12"
},
{
"id":"hpglu_c",
"name":"Tetrahydropteroyltri-L-glutamate",
"compartment":"c",
"formula":"C24H34N8O12"
},
{
"id":"mi3p__D_c",
"name":"1D-myo-Inositol-3-phosphate",
"compartment":"c",
"formula":"C6H11O9P"
},
{
"id":"mmcoa__R_c",
"name":"R-Methylmalonyl-CoA",
"compartment":"c",
"formula":"C25H35N7O19P3S"
},
{
"id":"2mop_c",
"name":"2-Methyl-3-oxopropanoate",
"compartment":"c",
"formula":"C4H5O3"
},
{
"id":"ppal_c",
"name":"Propanal",
"compartment":"c",
"formula":"C3H6O"
},
{
"id":"man_c",
"name":"D-Mannose",
"compartment":"c",
"formula":"C6H12O6"
},
{
"id":"mndn_c",
"name":"menadione",
"compartment":"c",
"formula":"C11H8O2"
},
{
"id":"tre_c",
"name":"Trehalose",
"compartment":"c",
"formula":"C12H22O11"
},
{
"id":"mppp9_c",
"name":"Magnesium-protoporphyrin",
"compartment":"c",
"formula":"C34H30MgN4O4"
},
{
"id":"5mta_c",
"name":"5-Methylthioadenosine",
"compartment":"c",
"formula":"C11H15N5O3S"
},
{
"id":"5mtr_c",
"name":"5-Methylthio-D-ribose",
"compartment":"c",
"formula":"C6H12O4S"
},
{
"id":"meroacidACP_c",
"name":"alpha-meroacid-ACP",
"compartment":"c",
"formula":"C61H115N2O8PRS"
},
{
"id":"meroacidcyc1ACP_c",
"name":"cyclopropanated-alpha-meroacid-ACP-1-cyclopropane-ring",
"compartment":"c",
"formula":"C62H117N2O8PRS"
},
{
"id":"mmeroacidACP_c",
"name":"methoxy-meroacid-ACP",
"compartment":"c",
"formula":"C67H127N2O8PRS"
},
{
"id":"mmeroacidcyc1ACP_c",
"name":"cyclopropanated-methoxy-meroacid-ACP-1-cyclopropane-ring",
"compartment":"c",
"formula":"C68H129N2O8PRS"
},
{
"id":"kmeroacidACP_c",
"name":"keto-meroacid-ACP",
"compartment":"c",
"formula":"C69H131N2O8PRS"
},
{
"id":"kmeroacidcyc1ACP_c",
"name":"cyclopropanated-keto-meroacid-ACP-1-cyclopropane-ring",
"compartment":"c",
"formula":"C70H133N2O8PRS"
},
{
"id":"mmmeroacidACP_c",
"name":"methyl-hydroxy-methoxy-meroacid-ACP",
"compartment":"c",
"formula":"C68H131N2O9PRS"
},
{
"id":"mkmeroacidACP_c",
"name":"methyl-hydroxy-keto-meroacid-ACP-1-cyclopropane-ring",
"compartment":"c",
"formula":"C70H135N2O9PRS"
},
{
"id":"mycolate_c",
"name":"mycolate--2-cyclopropanated-rings",
"compartment":"c",
"formula":"C78H150O3"
},
{
"id":"mmycolate_c",
"name":"methoxy-mycolate-2-cyclopropanated-rings",
"compartment":"c",
"formula":"C84H162O3"
},
{
"id":"kmycolate_c",
"name":"keto-mycolate-2-cyclopropanated-rings",
"compartment":"c",
"formula":"C86H166O3"
},
{
"id":"mmmycolate_c",
"name":"methoxy-mycolate-1-cyclopropanated-ring",
"compartment":"c",
"formula":"C84H164O4"
},
{
"id":"mkmycolate_c",
"name":"keto-mycolate-1-cyclopropanated-rings",
"compartment":"c",
"formula":"C86H168O4"
},
{
"id":"mssg_c",
"name":"mycothiol-oxidized--dimer",
"compartment":"c",
"formula":"C34H58N4O24S2"
},
{
"id":"dnad_c",
"name":"Deamino-NAD",
"compartment":"c",
"formula":"C21H24N6O15P2"
},
{
"id":"na1_c",
"name":"Sodium",
"compartment":"c",
"formula":"Na"
},
{
"id":"nac_c",
"name":"Nicotinate",
"compartment":"c",
"formula":"C6H4NO2"
},
{
"id":"nicrnt_c",
"name":"Nicotinate-D-ribonucleotide",
"compartment":"c",
"formula":"C11H12NO9P"
},
{
"id":"no2_c",
"name":"Nitrite",
"compartment":"c",
"formula":"NO2"
},
{
"id":"dudp_c",
"name":"dUDP",
"compartment":"c",
"formula":"C9H11N2O11P2"
},
{
"id":"datp_c",
"name":"dATP",
"compartment":"c",
"formula":"C10H12N5O12P3"
},
{
"id":"nh4oh_c",
"name":"Ammonium-hydroxide",
"compartment":"c",
"formula":"H5NO"
},
{
"id":"ncam_c",
"name":"Nicotinamide",
"compartment":"c",
"formula":"C6H6N2O"
},
{
"id":"dmbzid_c",
"name":"5-6-Dimethylbenzimidazole",
"compartment":"c",
"formula":"C9H10N2"
},
{
"id":"5prdmbz_c",
"name":"N1-5-Phospho-alpha-D-ribosyl-5-6-dimethylbenzimidazole",
"compartment":"c",
"formula":"C14H17N2O7P"
},
{
"id":"quln_c",
"name":"Quinolinate",
"compartment":"c",
"formula":"C7H3NO4"
},
{
"id":"no_c",
"name":"Nitric-oxide",
"compartment":"c",
"formula":"NO"
},
{
"id":"o2s_c",
"name":"Superoxide-anion",
"compartment":"c",
"formula":"O2"
},
{
"id":"no3_c",
"name":"Nitrate",
"compartment":"c",
"formula":"NO3"
},
{
"id":"fmnh2_c",
"name":"Reduced FMN",
"compartment":"c",
"formula":"C17H21N4O9P"
},
{
"id":"sbzcoa_c",
"name":"O-Succinylbenzoyl-CoA",
"compartment":"c",
"formula":"C32H39N7O20P3S"
},
{
"id":"xtsn_c",
"name":"Xanthosine",
"compartment":"c",
"formula":"C10H12N4O6"
},
{
"id":"thymd_c",
"name":"Thymidine",
"compartment":"c",
"formula":"C10H14N2O5"
},
{
"id":"dgsn_c",
"name":"Deoxyguanosine",
"compartment":"c",
"formula":"C10H13N5O4"
},
{
"id":"dtdprmn_c",
"name":"dTDP-L-rhamnose",
"compartment":"c",
"formula":"C16H24N2O15P2"
},
{
"id":"orot5p_c",
"name":"Orotidine-5-phosphate",
"compartment":"c",
"formula":"C10H10N2O11P"
},
{
"id":"oxalcoa_c",
"name":"Oxalyl-CoA",
"compartment":"c",
"formula":"C23H31N7O19P3S"
},
{
"id":"thmpp_c",
"name":"Thiamine-diphosphate",
"compartment":"c",
"formula":"C12H16N4O7P2S"
},
{
"id":"pro__L_c",
"name":"L-Proline",
"compartment":"c",
"formula":"C5H9NO2"
},
{
"id":"pnto__R_c",
"name":"R-Pantothenate",
"compartment":"c",
"formula":"C9H16NO5"
},
{
"id":"uAgla_c",
"name":"UDP-N-acetylmuramoyl-L-alanyl-D-glutamyl-L-lysyl-D-alanyl-D-alanine",
"compartment":"c",
"formula":"C40H62N9O26P2"
},
{
"id":"uaAgla_c",
"name":"Undecaprenyl-diphospho-N-acetylmuramoyl-L-alanyl-D-glutamyl-L-lysyl-D-alanyl-D-alanine",
"compartment":"c",
"formula":"C86H140N7O21P2"
},
{
"id":"uGgla_c",
"name":"UDP-N-acetylmuramoyl-L-alanyl-gamma-D-glutamyl-L-lysyl-D-alanyl-D-alanine",
"compartment":"c",
"formula":"C40H62N9O26P2"
},
{
"id":"uaGgla_c",
"name":"Undecaprenyl-diphospho-N-acetylmuramoyl-L-alanyl-gamma-D-glutamyl-L-lysyl-D-alanyl-D-alanine",
"compartment":"c",
"formula":"C86H140N7O21P2"
},
{
"id":"ugmda_c",
"name":"UDP-N-acetylmuramoyl-L-alanyl-D-glutamyl-meso-2-6-diaminopimeloyl-D-alanyl-D-alanine",
"compartment":"c",
"formula":"C41H61N9O28P2"
},
{
"id":"uagmda_c",
"name":"Undecaprenyl-diphospho-N-acetylmuramoyl-L-alanyl-D-glutamyl-meso-2-6-diaminopimeloyl-D-alanyl-D-alanine",
"compartment":"c",
"formula":"C87H139N7O23P2"
},
{
"id":"pat_c",
"name":"penta-acyl-trehalose",
"compartment":"c",
"formula":"C138H264O16"
},
{
"id":"pre4_c",
"name":"Precorrin-4",
"compartment":"c",
"formula":"C44H44N4O17"
},
{
"id":"pre5_c",
"name":"Precorrin-5",
"compartment":"c",
"formula":"C45H46N4O17"
},
{
"id":"pre3b_c",
"name":"Precorrin-3B",
"compartment":"c",
"formula":"C43H44N4O17"
},
{
"id":"dscl_c",
"name":"dihydrosirohydrochlorin",
"compartment":"c",
"formula":"C42H41N4O16"
},
{
"id":"pre3a_c",
"name":"Precorrin-3-A",
"compartment":"c",
"formula":"C43H43N4O16"
},
{
"id":"pre6a_c",
"name":"Precorrin-6A",
"compartment":"c",
"formula":"C44H47N4O16"
},
{
"id":"pre6b_c",
"name":"Precorrin-6B",
"compartment":"c",
"formula":"C44H49N4O16"
},
{
"id":"pre8_c",
"name":"Precorrin-8",
"compartment":"c",
"formula":"C45H53N4O14"
},
{
"id":"hgbyr_c",
"name":"Hydrogenobyrinate",
"compartment":"c",
"formula":"C45H54N4O14"
},
{
"id":"lpam_c",
"name":"Lipoamide",
"compartment":"c",
"formula":"C8H15NOS2"
},
{
"id":"adhlam_c",
"name":"S-Acetyldihydrolipoamide",
"compartment":"c",
"formula":"C10H19NO2S2"
},
{
"id":"phthiocerol_c",
"name":"phthiocerol-A",
"compartment":"c",
"formula":"C32H66O3"
},
{
"id":"pdima_c",
"name":"phthiocerol-dimycocerosate-A-Mtb",
"compartment":"c",
"formula":"C96H190O5"
},
{
"id":"pdx5p_c",
"name":"Pyridoxine-5-phosphate",
"compartment":"c",
"formula":"C8H10NO6P"
},
{
"id":"pydx5p_c",
"name":"Pyridoxal-5-phosphate",
"compartment":"c",
"formula":"C8H8NO6P"
},
{
"id":"peamn_c",
"name":"Phenethylamine",
"compartment":"c",
"formula":"C8H12N"
},
{
"id":"3php_c",
"name":"3-Phosphohydroxypyruvate",
"compartment":"c",
"formula":"C3H2O7P"
},
{
"id":"mfrrppdima_c",
"name":"phenolic-glycolipid-Mtb",
"compartment":"c",
"formula":"C121H226O18"
},
{
"id":"2pglyc_c",
"name":"2-Phosphoglycolate",
"compartment":"c",
"formula":"C2H2O6P"
},
{
"id":"pgp160_c",
"name":"Phosphatidylglycerophosphate-dihexadecanoyl-n-C160",
"compartment":"c",
"formula":"C38H73O13P2"
},
{
"id":"pg160_c",
"name":"Phosphatidylglycerol-dihexadecanoyl-n-C160",
"compartment":"c",
"formula":"C38H74O10P1"
},
{
"id":"pgp160190_c",
"name":"Phosphatidylglycerophosphate-hexadecanoyl-tuberculostearoyl-C160-C190",
"compartment":"c",
"formula":"C41H79O13P2"
},
{
"id":"pgp190_c",
"name":"Phosphatidylglycerophosphate-dituberculostearoyl-C190",
"compartment":"c",
"formula":"C44H85O13P2"
},
{
"id":"pg190_c",
"name":"Phosphatidylglycerol-dimethylstearoyl-C190",
"compartment":"c",
"formula":"C44H86O10P"
},
{
"id":"uggmda_c",
"name":"UDP-N-glycolylmuramoyl-L-alanyl-D-glutamyl-meso-2-6-diaminopimeloyl-D-alanyl-D-alanine",
"compartment":"c",
"formula":"C41H61N9O29P2"
},
{
"id":"ugggmda_c",
"name":"Undecaprenyl-diphospho-N-glycolylmuramoyl-L-alanyl-D-glutamyl-meso-2-6-diaminopimeloyl-D-alanyl-D-alanine",
"compartment":"c",
"formula":"C87H139N7O24P2"
},
{
"id":"phe__L_c",
"name":"L-Phenylalanine",
"compartment":"c",
"formula":"C9H11NO2"
},
{
"id":"phpyr_c",
"name":"Phenylpyruvate",
"compartment":"c",
"formula":"C9H7O3"
},
{
"id":"phthdl_c",
"name":"phthiodolone",
"compartment":"c",
"formula":"C31H62O3"
},
{
"id":"prepphth_c",
"name":"phenolic-phthiocerol-precursor",
"compartment":"c",
"formula":"C35H59O6"
},
{
"id":"pphthdl_c",
"name":"phenolic-phthiodiolone",
"compartment":"c",
"formula":"C34H60O4"
},
{
"id":"pphthiocerol_c",
"name":"phenolphtiocerol",
"compartment":"c",
"formula":"C35H64O4"
},
{
"id":"4r5au_c",
"name":"4-1-D-Ribitylamino-5-aminouracil",
"compartment":"c",
"formula":"C9H16N4O6"
},
{
"id":"2mahmp_c",
"name":"2-Methyl-4-amino-5-hydroxymethylpyrimidine-diphosphate",
"compartment":"c",
"formula":"C6H8N3O7P2"
},
{
"id":"ptcys_c",
"name":"N-Pantothenoylcysteine",
"compartment":"c",
"formula":"C12H21N2O6S"
},
{
"id":"ptth_c",
"name":"Pantetheine",
"compartment":"c",
"formula":"C11H22N2O4S"
},
{
"id":"4ppan_c",
"name":"D-4-Phosphopantothenate",
"compartment":"c",
"formula":"C9H15NO8P"
},
{
"id":"4ppcys_c",
"name":"N--R-4-Phosphopantothenoyl-L-cysteine",
"compartment":"c",
"formula":"C12H20N2O9PS"
},
{
"id":"pan4p_c",
"name":"Pantetheine-4-phosphate",
"compartment":"c",
"formula":"C11H21N2O7PS"
},
{
"id":"ppdima_c",
"name":"phenol-phthiocerol-dimycocerosate-Mtb",
"compartment":"c",
"formula":"C99H188O6"
},
{
"id":"34hpp_c",
"name":"3-4-Hydroxyphenyl-pyruvate",
"compartment":"c",
"formula":"C9H7O4"
},
{
"id":"peptido__EC_c",
"name":"Peptidoglycan-subunit-of-Escherichia-coli",
"compartment":"c",
"formula":"C40H62N8O21"
},
{
"id":"udcpdp_c",
"name":"Undecaprenyl-diphosphate",
"compartment":"c",
"formula":"C55H89O7P2"
},
{
"id":"peptido__TB1_c",
"name":"peptidoglycan-subunit-for-Mycobacterium-tuberculosis",
"compartment":"c",
"formula":"C39H63N8O19"
},
{
"id":"peptido__TB2_c",
"name":"peptidoglycan-subunit-for-Mycobacterium-tuberculosis",
"compartment":"c",
"formula":"C39H63N8O19"
},
{
"id":"fpram_c",
"name":"2-Formamido-N1-5-phospho-D-ribosyl-acetamidine",
"compartment":"c",
"formula":"C8H15N3O8P"
},
{
"id":"prbamp_c",
"name":"1-5-Phosphoribosyl-AMP",
"compartment":"c",
"formula":"C15H19N5O14P2"
},
{
"id":"prfp_c",
"name":"1-5-Phosphoribosyl-5-5-phosphoribosylamino-methylideneaminoimidazole-4-carboxamide",
"compartment":"c",
"formula":"C15H21N5O15P2"
},
{
"id":"prephthACP_c",
"name":"phthiocerol-precursor-bound-ACP",
"compartment":"c",
"formula":"C43H81N2O11PRS"
},
{
"id":"prepphthACP_c",
"name":"phenolic-phthiocerol-precursor-bound-ACP",
"compartment":"c",
[truncated: 60,771 more chars]
