# Supplementary material for: Updated and standardized genome-scale reconstruction of Mycobacterium tuberculosis H37Rv, iEK1011, simulates flux states indicative of physiological conditions
Source: BMC Syst Biol. 2018 Mar 2;12:25. doi: 10.1186/s12918-018-0557-y (PMC5834885; doi:10.1186/s12918-018-0557-y)
Supplement: Supplementary file 4 — Escher Maps: Contains four escher maps of M. tuberculosis metabolic subsystems. Central_carbon.json. Arabinogalactan_peptidoglycan_complex.json. Nitrogen.json. Sulfur_and_folate.json (ZIP 236 kb) [file 12918_2018_557_MOESM4_ESM.zip › Arabinogalactan_peptidoglycan_complex.json]

[{"map_name":"new_map","map_id":"qenaaxsCMLdV","map_description":"\nLast Modified Mon Aug 14 2017 18:27:57 GMT-0700 (PDT)","homepage":"https://escher.github.io","schema":"https://escher.github.io/escher/jsonschema/1-0-0#"},{"reactions":{"336":{"name":"","bigg_id":"DCPDPP","reversibility":false,"label_x":10769.066402948874,"label_y":-2906.3639331207073,"gene_reaction_rule":"Rv3807c","genes":[{"name":"","bigg_id":"Rv3807c"}],"metabolites":[{"bigg_id":"decdpr__tb_c","coefficient":-1},{"bigg_id":"h2o_c","coefficient":-1},{"bigg_id":"pi_c","coefficient":1},{"bigg_id":"decdr__tb_c","coefficient":1}],"segments":{"2192":{"from_node_id":"2207","to_node_id":"2208","b1":null,"b2":null},"2193":{"from_node_id":"2209","to_node_id":"2208","b1":null,"b2":null},"2194":{"from_node_id":"2207","to_node_id":"2204","b1":{"x":10739.227217674956,"y":-2864.36418178838},"b2":{"x":10739.367930560278,"y":-2818.8643993725937}},"2195":{"from_node_id":"2207","to_node_id":"2210","b1":{"x":10739.239588038501,"y":-2860.3642009166624},"b2":{"x":10723.380478938821,"y":-2855.5303043986446}},"2196":{"from_node_id":"2209","to_node_id":"2211","b1":{"x":10738.893217859248,"y":-2972.363665324752},"b2":{"x":10724.950769993393,"y":-2991.2986300568004}},"2197":{"from_node_id":"2209","to_node_id":"2212","b1":{"x":10738.905588222793,"y":-2968.3636844530347},"b2":{"x":10738.76487533747,"y":-3013.863466868821}}}},"337":{"name":"","bigg_id":"DCPE","reversibility":true,"label_x":10793.68061787052,"label_y":-3226.865428187019,"gene_reaction_rule":"(Rv3790 and Rv3791)","genes":[{"name":"","bigg_id":"Rv3790"},{"name":"","bigg_id":"Rv3791"}],"metabolites":[{"bigg_id":"decda__tb_c","coefficient":1},{"bigg_id":"decdr__tb_c","coefficient":-1}],"segments":{"2198":{"from_node_id":"2213","to_node_id":"2214","b1":null,"b2":null},"2199":{"from_node_id":"2215","to_node_id":"2214","b1":null,"b2":null},"2200":{"from_node_id":"2215","to_node_id":"2216","b1":{"x":10737.977810956938,"y":-3268.3622498318464},"b2":{"x":10737.837098071617,"y":-3313.8620322476327}},"2201":{"from_node_id":"2213","to_node_id":"2212","b1":{"x":10738.2994404091,"y":-3164.3627471671916},"b2":{"x":10738.440153294423,"y":-3118.8629647514053}}}},"338":{"name":"","bigg_id":"GALFT","reversibility":false,"label_x":6617.534728181206,"label_y":-3216.8609314729506,"gene_reaction_rule":"Rv3808c and Rv3782","genes":[{"name":"","bigg_id":"Rv3808c"},{"name":"","bigg_id":"Rv3782"}],"metabolites":[{"bigg_id":"h2o_c","coefficient":-1},{"bigg_id":"galfragund_c","coefficient":1},{"bigg_id":"udp_c","coefficient":30},{"bigg_id":"udpgalfur_c","coefficient":-30},{"bigg_id":"h_c","coefficient":30},{"bigg_id":"ragund_c","coefficient":-1}],"segments":{"2202":{"from_node_id":"2217","to_node_id":"2218","b1":null,"b2":null},"2203":{"from_node_id":"2219","to_node_id":"2218","b1":null,"b2":null},"2204":{"from_node_id":"2217","to_node_id":"2220","b1":{"x":6864.977289625185,"y":-3122.5209405350656},"b2":{"x":6905.283483112427,"y":-3093.014844803234}},"2205":{"from_node_id":"2219","to_node_id":"2182","b1":{"x":6871.101247576975,"y":-3224.811701605144},"b2":{"x":6872.426480856866,"y":-3375.537466260608}},"2206":{"from_node_id":"2219","to_node_id":"2221","b1":{"x":6871.099490955978,"y":-3228.8117012194293},"b2":{"x":6891.270344199982,"y":-3298.360655534246}},"2207":{"from_node_id":"2217","to_node_id":"2222","b1":{"x":6867.066645093935,"y":-2983.4642999100656},"b2":{"x":5621.945596537432,"y":-3151.8861707905617}},"2208":{"from_node_id":"2219","to_node_id":"2223","b1":{"x":6871.099490955978,"y":-3228.8117012194293},"b2":{"x":6863.653649031236,"y":-3247.802477127042}},"2209":{"from_node_id":"2217","to_node_id":"2224","b1":{"x":6861.853950972938,"y":-3055.774602258726},"b2":{"x":7991.064362224297,"y":-3089.7184543024805}}}},"339":{"name":"","bigg_id":"O16RHAT","reversibility":false,"label_x":7807.008271631097,"label_y":-2787.3337082042863,"gene_reaction_rule":"(Rv1525 or Rv3265c)","genes":[{"name":"","bigg_id":"Rv1525"},{"name":"","bigg_id":"Rv3265c"}],"metabolites":[{"bigg_id":"dtdprmn_c","coefficient":-1},{"bigg_id":"ragund_c","coefficient":1},{"bigg_id":"dtdp_c","coefficient":1},{"bigg_id":"h_c","coefficient":1},{"bigg_id":"unaga_c","coefficient":-1}],"segments":{"2210":{"from_node_id":"2225","to_node_id":"2226","b1":null,"b2":null},"2211":{"from_node_id":"2227","to_node_id":"2226","b1":null,"b2":null},"2212":{"from_node_id":"2225","to_node_id":"2228","b1":{"x":8007.838040106328,"y":-2529.3560524714794},"b2":{"x":8537.774604687318,"y":-2700.883709181054}},"2213":{"from_node_id":"2227","to_node_id":"2224","b1":{"x":7990.103111339367,"y":-2832.880944400933},"b2":{"x":7989.4683836817585,"y":-2900.665974193116}},"2214":{"from_node_id":"2227","to_node_id":"2229","b1":{"x":7994.537389874618,"y":-2939.964684249593},"b2":{"x":8095.6213290561245,"y":-3055.421658583941}},"2215":{"from_node_id":"2227","to_node_id":"2230","b1":{"x":7986.074499249618,"y":-2828.241051437093},"b2":{"x":7970.454829199878,"y":-2851.7855382822063}},"2216":{"from_node_id":"2225","to_node_id":"2231","b1":{"x":7980.641947547829,"y":-2592.0699192732645},"b2":{"x":7554.580874424188,"y":-2671.7640154576443}}}},"340":{"name":"","bigg_id":"UDPGALM","reversibility":false,"label_x":5462.272203418885,"label_y":-2813.980505812935,"gene_reaction_rule":"Rv3809c","genes":[{"name":"","bigg_id":"Rv3809c"}],"metabolites":[{"bigg_id":"udpgal_c","coefficient":-1},{"bigg_id":"udpgalfur_c","coefficient":1}],"segments":{"2217":{"from_node_id":"2232","to_node_id":"2233","b1":null,"b2":null},"2218":{"from_node_id":"2234","to_node_id":"2233","b1":null,"b2":null},"2219":{"from_node_id":"2232","to_node_id":"2235","b1":{"x":5384.247187929366,"y":-2775.273479577226},"b2":{"x":5387.383868711975,"y":-2767.174362870981}},"2220":{"from_node_id":"2234","to_node_id":"2222","b1":{"x":5384.201515783404,"y":-2879.2734695486442},"b2":{"x":5384.181534219545,"y":-2924.77346516114}}}},"341":{"name":"","bigg_id":"GALT","reversibility":true,"label_x":5636.027485150027,"label_y":-2516.5025073977868,"gene_reaction_rule":"(Rv0618 and Rv0619)","genes":[{"name":"","bigg_id":"Rv0618"},{"name":"","bigg_id":"Rv0619"}],"metabolites":[{"bigg_id":"udpgal_c","coefficient":1},{"bigg_id":"ppi_c","coefficient":1},{"bigg_id":"utp_c","coefficient":-1},{"bigg_id":"gal1p_c","coefficient":-1},{"bigg_id":"h_c","coefficient":-1}],"segments":{"2221":{"from_node_id":"2236","to_node_id":"2237","b1":null,"b2":null},"2222":{"from_node_id":"2238","to_node_id":"2237","b1":null,"b2":null},"2223":{"from_node_id":"2238","to_node_id":"2235","b1":{"x":5591.2863873582955,"y":-2522.573303164746},"b2":{"x":5573.837206575687,"y":-2677.8978532206006}},"2224":{"from_node_id":"2238","to_node_id":"2239","b1":{"x":5591.2846307372965,"y":-2526.573302779031},"b2":{"x":5596.577066012552,"y":-2562.2631872696284}},"2225":{"from_node_id":"2236","to_node_id":"2240","b1":{"x":5591.333816125256,"y":-2414.5733135790424},"b2":{"x":5582.116576162502,"y":-2406.3575501821942}},"2226":{"from_node_id":"2236","to_node_id":"2241","b1":{"x":5591.332059504258,"y":-2418.5733131933275},"b2":{"x":5591.352041068116,"y":-2373.073317580832}},"2227":{"from_node_id":"2236","to_node_id":"2242","b1":{"x":5591.333816125256,"y":-2414.5733135790424},"b2":{"x":5599.586298674997,"y":-2407.3571958745542}}}},"342":{"name":"","bigg_id":"GALKr","reversibility":true,"label_x":5621.440970006168,"label_y":-2160.5733371076376,"gene_reaction_rule":"Rv0620","genes":[{"name":"","bigg_id":"Rv0620"}],"metabolites":[{"bigg_id":"gal_c","coefficient":-1},{"bigg_id":"atp_c","coefficient":-1},{"bigg_id":"h_c","coefficient":1},{"bigg_id":"gal1p_c","coefficient":1},{"bigg_id":"adp_c","coefficient":1}],"segments":{"2228":{"from_node_id":"2243","to_node_id":"2244","b1":null,"b2":null},"2229":{"from_node_id":"2245","to_node_id":"2244","b1":null,"b2":null},"2230":{"from_node_id":"2243","to_node_id":"2246","b1":{"x":5591.463806079149,"y":-2118.573342121929},"b2":{"x":5591.483787643008,"y":-2073.0733465094336}},"2231":{"from_node_id":"2243","to_node_id":"2247","b1":{"x":5591.465562700148,"y":-2114.5733425076432},"b2":{"x":5612.473904624889,"y":-2095.5825666000305}},"2232":{"from_node_id":"2245","to_node_id":"2248","b1":{"x":5591.416377312189,"y":-2226.573331707632},"b2":{"x":5612.408031337443,"y":-2245.58255213573}},"2233":{"from_node_id":"2245","to_node_id":"2241","b1":{"x":5591.418133933187,"y":-2222.573332093347},"b2":{"x":5591.398152369328,"y":-2268.0733277058425}},"2234":{"from_node_id":"2245","to_node_id":"2249","b1":{"x":5591.416377312189,"y":-2226.573331707632},"b2":{"x":5570.408035387447,"y":-2245.564107615245}}}},"368":{"name":"","bigg_id":"ACGAMT","reversibility":false,"label_x":7326.978030121467,"label_y":-2404.2155782517757,"gene_reaction_rule":"Rv1302","genes":[{"name":"","bigg_id":"Rv1302"}],"metabolites":[{"bigg_id":"uacgam_c","coefficient":-1},{"bigg_id":"ump_c","coefficient":1},{"bigg_id":"udcpp_c","coefficient":-1},{"bigg_id":"unaga_c","coefficient":1}],"segments":{"2372":{"from_node_id":"2389","to_node_id":"2390","b1":null,"b2":null},"2373":{"from_node_id":"2391","to_node_id":"2390","b1":null,"b2":null},"2374":{"from_node_id":"2389","to_node_id":"2392","b1":{"x":7547.608143357642,"y":-2248.615019179916},"b2":{"x":7811.865875734251,"y":-2148.65524967881}},"2375":{"from_node_id":"2391","to_node_id":"2393","b1":{"x":7554.612077041544,"y":-2440.6589107611353},"b2":{"x":7576.012283500078,"y":-2459.206987845622}},"2376":{"from_node_id":"2389","to_node_id":"2394","b1":{"x":7552.310100950148,"y":-2217.887059671656},"b2":{"x":7151.455033042428,"y":-2159.6870692929574}},"2377":{"from_node_id":"2391","to_node_id":"2231","b1":{"x":7554.526818667788,"y":-2436.6598194881453},"b2":{"x":7555.496632669256,"y":-2482.149482718406}}}},"369":{"name":"","bigg_id":"AFTA","reversibility":false,"label_x":8295.351605985963,"label_y":-3822.2470761728646,"gene_reaction_rule":"Rv3792","genes":[{"name":"","bigg_id":"Rv3792"}],"metabolites":[{"bigg_id":"decd__tb_c","coefficient":1},{"bigg_id":"decda__tb_c","coefficient":-1},{"bigg_id":"galfragund_c","coefficient":-1},{"bigg_id":"agalfragund_c","coefficient":1}],"segments":{"2378":{"from_node_id":"2395","to_node_id":"2396","b1":null,"b2":null},"2379":{"from_node_id":"2397","to_node_id":"2396","b1":null,"b2":null},"2380":{"from_node_id":"2397","to_node_id":"2398","b1":{"x":8271.52423279997,"y":-3871.9461153077136},"b2":{"x":8247.920383482473,"y":-3858.457939516279}},"2381":{"from_node_id":"2395","to_node_id":"2216","b1":{"x":8275.627709640707,"y":-3580.3715233661414},"b2":{"x":10735.306187077771,"y":-3563.5658294243294}},"2382":{"from_node_id":"2395","to_node_id":"2182","b1":{"x":8273.749589513583,"y":-3541.6751778774474},"b2":{"x":6876.631089260407,"y":-3662.4904406970822}},"2383":{"from_node_id":"2397","to_node_id":"2400","b1":{"x":8273.056649802093,"y":-3851.5043992729697},"b2":{"x":8271.13218130527,"y":-3865.6077155548974}}}},"371":{"name":"","bigg_id":"DCPT","reversibility":false,"label_x":10568.57281834916,"label_y":-2604.0581999679302,"gene_reaction_rule":"Rv3806c","genes":[{"name":"","bigg_id":"Rv3806c"}],"metabolites":[{"bigg_id":"decdpr__tb_c","coefficient":1},{"bigg_id":"ppi_c","coefficient":1},{"bigg_id":"decd__tb_c","coefficient":-1},{"bigg_id":"prpp_c","coefficient":-1}],"segments":{"2390":{"from_node_id":"2407","to_node_id":"2408","b1":null,"b2":null},"2391":{"from_node_id":"2409","to_node_id":"2408","b1":null,"b2":null},"2392":{"from_node_id":"2409","to_node_id":"2204","b1":{"x":10738.549364798975,"y":-2668.3695598264826},"b2":{"x":10739.004795091001,"y":-2713.8672804644343}},"2393":{"from_node_id":"2409","to_node_id":"2410","b1":{"x":10738.589402626847,"y":-2672.3693594430056},"b2":{"x":10760.483608420978,"y":-2675.990240275171}},"2394":{"from_node_id":"2407","to_node_id":"2411","b1":{"x":10737.468343446471,"y":-2560.3749701803554},"b2":{"x":10718.818630874597,"y":-2384.5379410532933}},"2395":{"from_node_id":"2407","to_node_id":"2412","b1":{"x":10737.508381274343,"y":-2564.3747697968784},"b2":{"x":10737.052950982317,"y":-2332.001682947989}}}},"517":{"name":"","bigg_id":"UAGCVT","reversibility":false,"label_x":8142.401654261124,"label_y":-1722.5816734938362,"gene_reaction_rule":"Rv1315","genes":[{"name":"","bigg_id":"Rv1315"}],"metabolites":[{"bigg_id":"uacgam_c","coefficient":-1},{"bigg_id":"pep_c","coefficient":-1},{"bigg_id":"uaccg_c","coefficient":1},{"bigg_id":"pi_c","coefficient":1}],"segments":{"3474":{"from_node_id":"3512","to_node_id":"3513","b1":null,"b2":null},"3475":{"from_node_id":"3514","to_node_id":"3513","b1":null,"b2":null},"3476":{"from_node_id":"3512","to_node_id":"2392","b1":{"x":8079.888134996773,"y":-1863.9546907388153},"b2":{"x":8096.094445288904,"y":-1975.2802263359845}},"3477":{"from_node_id":"3512","to_node_id":"3515","b1":{"x":8081.162673478842,"y":-1767.524756818958},"b2":{"x":8098.301558169889,"y":-1790.7880088054908}},"3478":{"from_node_id":"3514","to_node_id":"3516","b1":{"x":8082.522595400474,"y":-1665.655433592607},"b2":{"x":8084.3411874520925,"y":-1638.1325103001254}},"3479":{"from_node_id":"3514","to_node_id":"3517","b1":{"x":8082.5268655121545,"y":-1661.6554358718395},"b2":{"x":8107.757585795418,"y":-1660.7356040423297}}}},"541":{"name":"","bigg_id":"UDCPDP","reversibility":false,"label_x":7135.667437996835,"label_y":-1893.6518422284826,"gene_reaction_rule":"Rv2136c","genes":[{"name":"","bigg_id":"Rv2136c"}],"metabolites":[{"bigg_id":"udcpdp_c","coefficient":-1},{"bigg_id":"h2o_c","coefficient":-1},{"bigg_id":"pi_c","coefficient":1},{"bigg_id":"h_c","coefficient":1},{"bigg_id":"udcpp_c","coefficient":1}],"segments":{"3630":{"from_node_id":"3671","to_node_id":"3672","b1":null,"b2":null},"3631":{"from_node_id":"3673","to_node_id":"3672","b1":null,"b2":null},"3632":{"from_node_id":"3671","to_node_id":"3674","b1":{"x":7082.694381429533,"y":-1842.9491185184438},"b2":{"x":7082.582519921425,"y":-1797.449256024113}},"3633":{"from_node_id":"3671","to_node_id":"3675","b1":{"x":7082.684547450798,"y":-1838.9491306068544},"b2":{"x":7103.637772587653,"y":-1819.8975596384464}},"3634":{"from_node_id":"3673","to_node_id":"3676","b1":{"x":7082.959898855372,"y":-1950.9487921313607},"b2":{"x":7104.006546790207,"y":-1969.8971063230533}},"3635":{"from_node_id":"3673","to_node_id":"3677","b1":{"x":7082.959898855372,"y":-1950.9487921313607},"b2":{"x":7076.203451062267,"y":-1956.8182341935185}},"3636":{"from_node_id":"3673","to_node_id":"2394","b1":{"x":7082.950064876637,"y":-1946.9488042197713},"b2":{"x":7083.061926384746,"y":-1992.4486667141018}}}},"544":{"name":"","bigg_id":"UAGDP","reversibility":false,"label_x":7650.11347352679,"label_y":-1809.8532205372344,"gene_reaction_rule":"(Rv1018c or Rv2852c)","genes":[{"name":"","bigg_id":"Rv1018c"},{"name":"","bigg_id":"Rv2852c"}],"metabolites":[{"bigg_id":"uacgam_c","coefficient":1},{"bigg_id":"utp_c","coefficient":-1},{"bigg_id":"ppi_c","coefficient":1},{"bigg_id":"h_c","coefficient":-1},{"bigg_id":"acgam1p_c","coefficient":-1}],"segments":{"3649":{"from_node_id":"3690","to_node_id":"3691","b1":null,"b2":null},"3650":{"from_node_id":"3692","to_node_id":"3691","b1":null,"b2":null},"3651":{"from_node_id":"3692","to_node_id":"2392","b1":{"x":7816.628522281591,"y":-1845.119909091023},"b2":{"x":7817.3858916022,"y":-1971.3760582064474}},"3652":{"from_node_id":"3690","to_node_id":"3693","b1":{"x":7816.3630048557525,"y":-1737.1202354781062},"b2":{"x":7835.773261242607,"y":-1713.4387816971982}},"3653":{"from_node_id":"3692","to_node_id":"3694","b1":{"x":7816.638356260326,"y":-1849.1198970026126},"b2":{"x":7804.382758101411,"y":-1858.8177229130551}},"3654":{"from_node_id":"3690","to_node_id":"3695","b1":{"x":7816.3630048557525,"y":-1737.1202354781062},"b2":{"x":7795.316356920917,"y":-1718.1719212864136}},"3655":{"from_node_id":"3690","to_node_id":"3696","b1":{"x":7816.372838834487,"y":-1741.1202233896956},"b2":{"x":7816.260977326379,"y":-1695.620360895365}}}},"548":{"name":"","bigg_id":"UDCPDPS","reversibility":false,"label_x":6989.454303654226,"label_y":-1598.5769431952065,"gene_reaction_rule":"","genes":[],"metabolites":[{"bigg_id":"udcpdp_c","coefficient":1},{"bigg_id":"ppi_c","coefficient":8},{"bigg_id":"ipdp_c","coefficient":-8},{"bigg_id":"frdp_c","coefficient":-1}],"segments":{"3670":{"from_node_id":"3711","to_node_id":"3712","b1":null,"b2":null},"3671":{"from_node_id":"3713","to_node_id":"3712","b1":null,"b2":null},"3672":{"from_node_id":"3713","to_node_id":"3674","b1":{"x":7224.858512565278,"y":-1601.78577042087},"b2":{"x":7213.607581104637,"y":-1695.4814336964507}},"3673":{"from_node_id":"3713","to_node_id":"3714","b1":{"x":7224.868346544013,"y":-1605.7857583324596},"b2":{"x":7245.914994478848,"y":-1624.7340725241522}},"3674":{"from_node_id":"3711","to_node_id":"3715","b1":{"x":7224.592995139439,"y":-1493.786096807953},"b2":{"x":7245.546220276294,"y":-1474.7345258395453}},"3675":{"from_node_id":"3711","to_node_id":"3716","b1":{"x":7224.602829118174,"y":-1497.7860847195427},"b2":{"x":7224.490967610066,"y":-1452.286222225212}}}},"550":{"name":"","bigg_id":"DMATT","reversibility":false,"label_x":7048.327839656508,"label_y":-934.6193448356855,"gene_reaction_rule":"Rv3398c","genes":[{"name":"","bigg_id":"Rv3398c"}],"metabolites":[{"bigg_id":"dmpp_c","coefficient":-1},{"bigg_id":"ppi_c","coefficient":1},{"bigg_id":"ipdp_c","coefficient":-1},{"bigg_id":"grdp_c","coefficient":1}],"segments":{"3682":{"from_node_id":"3723","to_node_id":"3724","b1":null,"b2":null},"3683":{"from_node_id":"3725","to_node_id":"3724","b1":null,"b2":null},"3684":{"from_node_id":"3723","to_node_id":"3726","b1":{"x":7223.127732307956,"y":-897.7878979811155},"b2":{"x":7223.015870799848,"y":-852.2880354867848}},"3685":{"from_node_id":"3725","to_node_id":"3727","b1":{"x":7223.393249733795,"y":-1005.7875715940324},"b2":{"x":7244.43989766863,"y":-1024.735885785725}},"3686":{"from_node_id":"3723","to_node_id":"3728","b1":{"x":7223.117898329221,"y":-893.7879100695259},"b2":{"x":7244.071123466076,"y":-874.7363391011181}},"3687":{"from_node_id":"3725","to_node_id":"3722","b1":{"x":7223.38341575506,"y":-1001.7875836824428},"b2":{"x":7223.495277263169,"y":-1047.2874461767735}}}},"551":{"name":"","bigg_id":"IPDDI","reversibility":true,"label_x":7274.439412345149,"label_y":-642.3676879899093,"gene_reaction_rule":"Rv1745c","genes":[{"name":"","bigg_id":"Rv1745c"}],"metabolites":[{"bigg_id":"dmpp_c","coefficient":1},{"bigg_id":"ipdp_c","coefficient":-1}],"segments":{"3688":{"from_node_id":"3729","to_node_id":"3730","b1":null,"b2":null},"3689":{"from_node_id":"3731","to_node_id":"3730","b1":null,"b2":null},"3690":{"from_node_id":"3731","to_node_id":"3726","b1":{"x":7222.645867349951,"y":-701.7884903132292},"b2":{"x":7222.75772885806,"y":-747.2883528075599}},"3691":{"from_node_id":"3729","to_node_id":"3732","b1":{"x":7222.390183902847,"y":-597.7888046119019},"b2":{"x":7222.278322394739,"y":-552.2889421175712}}}},"552":{"name":"","bigg_id":"IPDPUDCT","reversibility":false,"label_x":6752.719440372976,"label_y":-1526.5437400702065,"gene_reaction_rule":"Rv2361c","genes":[{"name":"","bigg_id":"Rv2361c"}],"metabolites":[{"bigg_id":"udcpdp_c","coefficient":1},{"bigg_id":"ggdp_c","coefficient":-1},{"bigg_id":"ipdp_c","coefficient":-7},{"bigg_id":"ppi_c","coefficient":7}],"segments":{"3692":{"from_node_id":"3733","to_node_id":"3734","b1":null,"b2":null},"3693":{"from_node_id":"3735","to_node_id":"3734","b1":null,"b2":null},"3694":{"from_node_id":"3735","to_node_id":"3674","b1":{"x":6941.947868034028,"y":-1646.8610878036825},"b2":{"x":6977.530920948387,"y":-1709.3720586964507}},"3695":{"from_node_id":"3733","to_node_id":"3736","b1":{"x":6922.464157243174,"y":-1483.2543464382927},"b2":{"x":6922.352295735066,"y":-1432.596524959587}},"3696":{"from_node_id":"3733","to_node_id":"3737","b1":{"x":6922.454323264439,"y":-1479.254358526703},"b2":{"x":6916.488114807544,"y":-1457.3186322848578}},"3697":{"from_node_id":"3735","to_node_id":"3738","b1":{"x":6921.768248887763,"y":-1591.2538979808971},"b2":{"x":6916.644486666348,"y":-1610.5702541647772}}}},"553":{"name":"","bigg_id":"FRTT","reversibility":false,"label_x":6656.820270874117,"label_y":-1239.4399103728679,"gene_reaction_rule":"Rv3398c or Rv2173","genes":[{"name":"","bigg_id":"Rv3398c"},{"name":"","bigg_id":"Rv2173"}],"metabolites":[{"bigg_id":"ppi_c","coefficient":1},{"bigg_id":"ipdp_c","coefficient":-1},{"bigg_id":"frdp_c","coefficient":-1},{"bigg_id":"h_c","coefficient":-3},{"bigg_id":"ggdp_c","coefficient":1}],"segments":{"3698":{"from_node_id":"3739","to_node_id":"3740","b1":null,"b2":null},"3699":{"from_node_id":"3741","to_node_id":"3740","b1":null,"b2":null},"3700":{"from_node_id":"3741","to_node_id":"3742","b1":{"x":6819.335876263904,"y":-1267.850141525746},"b2":{"x":6816.730180448739,"y":-1310.4506773971261}},"3701":{"from_node_id":"3739","to_node_id":"3743","b1":{"x":6819.06052485933,"y":-1155.8504800012397},"b2":{"x":6813.996171871185,"y":-1089.4943436031442}},"3702":{"from_node_id":"3739","to_node_id":"3744","b1":{"x":6819.070358838065,"y":-1159.8504679128291},"b2":{"x":6816.486329361207,"y":-1055.326801707561}},"3703":{"from_node_id":"3739","to_node_id":"3745","b1":{"x":6819.06052485933,"y":-1155.8504800012397},"b2":{"x":6796.823935518245,"y":-1150.3317312392346}},"3704":{"from_node_id":"3741","to_node_id":"3736","b1":{"x":6819.326042285169,"y":-1263.8501536141564},"b2":{"x":6819.822669418278,"y":-1339.4857582959871}}}},"554":{"name":"","bigg_id":"G1PACT","reversibility":false,"label_x":7610.881784496681,"label_y":-1468.0645763867708,"gene_reaction_rule":"Rv1018c","genes":[{"name":"","bigg_id":"Rv1018c"}],"metabolites":[{"bigg_id":"gam1p_c","coefficient":-1},{"bigg_id":"coa_c","coefficient":1},{"bigg_id":"acgam1p_c","coefficient":1},{"bigg_id":"accoa_c","coefficient":-1},{"bigg_id":"h_c","coefficient":1}],"segments":{"3705":{"from_node_id":"3746","to_node_id":"3747","b1":null,"b2":null},"3706":{"from_node_id":"3748","to_node_id":"3747","b1":null,"b2":null},"3707":{"from_node_id":"3746","to_node_id":"3749","b1":{"x":7815.635290429378,"y":-1441.121130020482},"b2":{"x":7815.28758907752,"y":-1356.1449491667763}},"3708":{"from_node_id":"3748","to_node_id":"3750","b1":{"x":7815.900807855217,"y":-1549.120803633399},"b2":{"x":7824.100287821302,"y":-1552.652003567279}},"3709":{"from_node_id":"3748","to_node_id":"3696","b1":{"x":7815.890973876482,"y":-1545.1208157218093},"b2":{"x":7816.002835384591,"y":-1590.62067821614}},"3710":{"from_node_id":"3746","to_node_id":"3751","b1":{"x":7815.6254564506435,"y":-1437.1211421088924},"b2":{"x":7807.690986274998,"y":-1391.4946199686096}},"3711":{"from_node_id":"3748","to_node_id":"3752","b1":{"x":7815.900807855217,"y":-1549.120803633399},"b2":{"x":7800.086742874612,"y":-1561.7485464768067}}}},"555":{"name":"","bigg_id":"PGAMT","reversibility":true,"label_x":7621.479197029072,"label_y":-1157.5773238378697,"gene_reaction_rule":"Rv3441c","genes":[{"name":"","bigg_id":"Rv3441c"}],"metabolites":[{"bigg_id":"gam6p_c","coefficient":1},{"bigg_id":"gam1p_c","coefficient":-1}],"segments":{"3712":{"from_node_id":"3753","to_node_id":"3754","b1":null,"b2":null},"3713":{"from_node_id":"3755","to_node_id":"3754","b1":null,"b2":null},"3714":{"from_node_id":"3755","to_node_id":"3756","b1":{"x":7814.661902180519,"y":-1101.6457182918934},"b2":{"x":7814.550040672411,"y":-1041.635907067094}},"3715":{"from_node_id":"3753","to_node_id":"3749","b1":{"x":7814.917585627623,"y":-1205.6454039932207},"b2":{"x":7815.029447135732,"y":-1251.1452664875515}}}},"556":{"name":"","bigg_id":"GF6PTAr","reversibility":true,"label_x":7517.720652530213,"label_y":-841.5727983397497,"gene_reaction_rule":"Rv3436c","genes":[{"name":"","bigg_id":"Rv3436c"}],"metabolites":[{"bigg_id":"glu__L_c","coefficient":1},{"bigg_id":"gln__L_c","coefficient":-1},{"bigg_id":"gam6p_c","coefficient":1},{"bigg_id":"f6p_c","coefficient":-1}],"segments":{"3716":{"from_node_id":"3757","to_node_id":"3758","b1":null,"b2":null},"3717":{"from_node_id":"3759","to_node_id":"3758","b1":null,"b2":null},"3718":{"from_node_id":"3759","to_node_id":"3760","b1":{"x":7814.189871201249,"y":-895.136349805128},"b2":{"x":7768.466011323584,"y":-931.5736776686955}},"3719":{"from_node_id":"3757","to_node_id":"3761","b1":{"x":7813.914519796675,"y":-783.1366882806216},"b2":{"x":7785.41022540228,"y":-759.758274050495}},"3720":{"from_node_id":"3759","to_node_id":"3756","b1":{"x":7814.180037222514,"y":-891.1363618935384},"b2":{"x":7814.291898730623,"y":-936.6362243878691}},"3721":{"from_node_id":"3757","to_node_id":"3762","b1":{"x":7813.92435377541,"y":-787.1366761922111},"b2":{"x":7813.812492267302,"y":-741.6368136978804}}}},"557":{"name":"","bigg_id":"PGI","reversibility":true,"label_x":7689.267283812604,"label_y":-587.3473255760049,"gene_reaction_rule":"Rv0946c","genes":[{"name":"","bigg_id":"Rv0946c"}],"metabolites":[{"bigg_id":"g6p_c","coefficient":-1},{"bigg_id":"f6p_c","coefficient":1}],"segments":{"3722":{"from_node_id":"3763","to_node_id":"3764","b1":null,"b2":null},"3723":{"from_node_id":"3765","to_node_id":"3764","b1":null,"b2":null},"3724":{"from_node_id":"3763","to_node_id":"3766","b1":{"x":7814.579383495301,"y":-519.1681004011225},"b2":{"x":7814.468010268443,"y":-521.017664176323}},"3725":{"from_node_id":"3765","to_node_id":"3762","b1":{"x":7814.835066942405,"y":-623.1677861024498},"b2":{"x":7813.554350325514,"y":-636.6371310186555}}}},"559":{"name":"","bigg_id":"GALUi","reversibility":false,"label_x":5194.559363759956,"label_y":-2186.220389364812,"gene_reaction_rule":"Rv0993","genes":[{"name":"","bigg_id":"Rv0993"}],"metabolites":[{"bigg_id":"utp_c","coefficient":-1},{"bigg_id":"ppi_c","coefficient":1},{"bigg_id":"udpg_c","coefficient":1},{"bigg_id":"h_c","coefficient":-1},{"bigg_id":"g1p_c","coefficient":-1}],"segments":{"3734":{"from_node_id":"3775","to_node_id":"3776","b1":null,"b2":null},"3735":{"from_node_id":"3777","to_node_id":"3776","b1":null,"b2":null},"3736":{"from_node_id":"3775","to_node_id":"3778","b1":{"x":5164.771257133832,"y":-2140.220790248407},"b2":{"x":5179.672589040942,"y":-2131.5841997542498}},"3737":{"from_node_id":"3777","to_node_id":"3779","b1":{"x":5164.347470386079,"y":-2252.2199884812176},"b2":{"x":5185.2754276600235,"y":-2271.2993124823442}},"3738":{"from_node_id":"3777","to_node_id":"2259","b1":{"x":5164.3626056270705,"y":-2248.22001711576},"b2":{"x":5164.190442260797,"y":-2293.7196913978396}},"3739":{"from_node_id":"3775","to_node_id":"3780","b1":{"x":5164.771257133832,"y":-2140.220790248407},"b2":{"x":5146.928260797387,"y":-2124.2266713254053}},"3740":{"from_node_id":"3775","to_node_id":"3781","b1":{"x":5164.75612189284,"y":-2144.2207616138644},"b2":{"x":5164.928285259115,"y":-2098.7210873317854}}}},"590":{"name":"","bigg_id":"GLGC","reversibility":false,"label_x":4862.596701000891,"label_y":-1860.3958174123995,"gene_reaction_rule":"Rv1213","genes":[{"name":"","bigg_id":"Rv1213"}],"metabolites":[{"bigg_id":"ppi_c","coefficient":1},{"bigg_id":"atp_c","coefficient":-1},{"bigg_id":"h_c","coefficient":-1},{"bigg_id":"adpglc_c","coefficient":1},{"bigg_id":"g1p_c","coefficient":-1}],"segments":{"3936":{"from_node_id":"3978","to_node_id":"3979","b1":null,"b2":null},"3937":{"from_node_id":"3980","to_node_id":"3979","b1":null,"b2":null},"3938":{"from_node_id":"3980","to_node_id":"3981","b1":{"x":4844.8190740412,"y":-1810.283508795253},"b2":{"x":4840.229309294567,"y":-1806.7483157268587}},"3939":{"from_node_id":"3978","to_node_id":"3982","b1":{"x":4845.0491326480815,"y":-1922.2832725139208},"b2":{"x":4838.482247718963,"y":-1927.9611340442707}},"3940":{"from_node_id":"3978","to_node_id":"3983","b1":{"x":4849.1614373355815,"y":-1921.2551963420458},"b2":{"x":4860.947491144713,"y":-1929.9308923401277}},"3941":{"from_node_id":"3980","to_node_id":"3977","b1":{"x":4844.827290420017,"y":-1814.283500356634},"b2":{"x":4843.700137704721,"y":-1788.7575953693627}},"3942":{"from_node_id":"3978","to_node_id":"3781","b1":{"x":4846.069236581764,"y":-1933.7047897416023},"b2":{"x":4842.25400648456,"y":-2048.799176174186}}}},"610":{"name":"","bigg_id":"PGPPT3","reversibility":false,"label_x":6443.019741902223,"label_y":-2359.021161370886,"gene_reaction_rule":"Rv2156c","genes":[{"name":"","bigg_id":"Rv2156c"}],"metabolites":[{"bigg_id":"ump_c","coefficient":1},{"bigg_id":"uggmda_c","coefficient":-1},{"bigg_id":"ugggmda_c","coefficient":1},{"bigg_id":"udcpp_c","coefficient":-1}],"segments":{"4070":{"from_node_id":"4111","to_node_id":"4112","b1":null,"b2":null},"4071":{"from_node_id":"4113","to_node_id":"4112","b1":null,"b2":null},"4072":{"from_node_id":"4113","to_node_id":"4114","b1":{"x":6430.937694553781,"y":-2391.381413531172},"b2":{"x":6409.365700523611,"y":-2439.937364805056}},"4073":{"from_node_id":"4111","to_node_id":"4115","b1":{"x":6414.533429875665,"y":-2188.123067413725},"b2":{"x":6179.646819258277,"y":-2236.5020405894466}},"4074":{"from_node_id":"4113","to_node_id":"4116","b1":{"x":6430.9259071992055,"y":-2412.969049677089},"b2":{"x":6431.291921951252,"y":-2412.7644553629852}},"4075":{"from_node_id":"4111","to_node_id":"2394","b1":{"x":6449.97636957399,"y":-2177.1651920099957},"b2":{"x":6555.1958040406935,"y":-2080.840367378787}}}},"611":{"name":"","bigg_id":"UGMDDS2","reversibility":false,"label_x":6238.194025780043,"label_y":-1898.9638375874579,"gene_reaction_rule":"Rv2157c","genes":[{"name":"","bigg_id":"Rv2157c"}],"metabolites":[{"bigg_id":"uggmda_c","coefficient":1},{"bigg_id":"atp_c","coefficient":-1},{"bigg_id":"h_c","coefficient":1},{"bigg_id":"adp_c","coefficient":1},{"bigg_id":"pi_c","coefficient":1},{"bigg_id":"uggmd_c","coefficient":-1},{"bigg_id":"alaala_c","coefficient":-1}],"segments":{"4076":{"from_node_id":"4117","to_node_id":"4118","b1":null,"b2":null},"4077":{"from_node_id":"4119","to_node_id":"4118","b1":null,"b2":null},"4078":{"from_node_id":"4119","to_node_id":"4115","b1":{"x":6176.086296405041,"y":-1932.510554830776},"b2":{"x":6176.471830565196,"y":-1978.0089214323516}},"4079":{"from_node_id":"4117","to_node_id":"4120","b1":{"x":6180.902627667065,"y":-1822.0581330802304},"b2":{"x":6195.227209629211,"y":-1812.87770248742}},"4080":{"from_node_id":"4119","to_node_id":"4121","b1":{"x":6176.120189518022,"y":-1936.5104112353101},"b2":{"x":6182.767244334734,"y":-1935.981204376199}},"4081":{"from_node_id":"4119","to_node_id":"4122","b1":{"x":6176.120189518022,"y":-1936.5104112353101},"b2":{"x":6155.281935680876,"y":-1955.6876679999955}},"4082":{"from_node_id":"4119","to_node_id":"4123","b1":{"x":6176.120189518022,"y":-1936.5104112353101},"b2":{"x":6137.471919995767,"y":-1929.436123811292}},"4083":{"from_node_id":"4117","to_node_id":"4124","b1":{"x":6174.386227811295,"y":-1790.032232648827},"b2":{"x":6415.283408494891,"y":-1810.987113117564}},"4084":{"from_node_id":"4117","to_node_id":"4125","b1":{"x":6170.258584698315,"y":-1773.750882103668},"b2":{"x":5981.619342381602,"y":-1809.0968614237165}}}},"614":{"name":"","bigg_id":"ALAALAr","reversibility":true,"label_x":5994.957741422212,"label_y":-1465.030242070985,"gene_reaction_rule":"Rv2981c","genes":[{"name":"","bigg_id":"Rv2981c"}],"metabolites":[{"bigg_id":"atp_c","coefficient":-1},{"bigg_id":"ala__D_c","coefficient":-2},{"bigg_id":"h_c","coefficient":1},{"bigg_id":"adp_c","coefficient":1},{"bigg_id":"pi_c","coefficient":1},{"bigg_id":"alaala_c","coefficient":1}],"segments":{"4098":{"from_node_id":"4139","to_node_id":"4140","b1":null,"b2":null},"4099":{"from_node_id":"4141","to_node_id":"4140","b1":null,"b2":null},"4100":{"from_node_id":"4139","to_node_id":"4142","b1":{"x":5980.0965190904835,"y":-1405.5437270168825},"b2":{"x":5991.44502683388,"y":-1397.7542876350096}},"4101":{"from_node_id":"4139","to_node_id":"4143","b1":{"x":5980.1304122034635,"y":-1409.5435834214165},"b2":{"x":5979.74487804331,"y":-1364.045216819841}},"4102":{"from_node_id":"4141","to_node_id":"4144","b1":{"x":5981.045526253941,"y":-1517.5397063438372},"b2":{"x":5991.7667998206525,"y":-1522.126222140976}},"4103":{"from_node_id":"4141","to_node_id":"4145","b1":{"x":5981.045526253941,"y":-1517.5397063438372},"b2":{"x":5994.370358354295,"y":-1547.1556838116476}},"4104":{"from_node_id":"4141","to_node_id":"4146","b1":{"x":5981.045526253941,"y":-1517.5397063438372},"b2":{"x":5977.199502825436,"y":-1540.5934706776316}},"4105":{"from_node_id":"4141","to_node_id":"4125","b1":{"x":5981.01163314096,"y":-1513.5398499393032},"b2":{"x":5981.397167301115,"y":-1650.9038171268162}}}},"618":{"name":"","bigg_id":"DTMPK","reversibility":true,"label_x":8384.487853553648,"label_y":-3013.660680519338,"gene_reaction_rule":"Rv3247c","genes":[{"name":"","bigg_id":"Rv3247c"}],"metabolites":[{"bigg_id":"dtmp_c","coefficient":-1},{"bigg_id":"dtdp_c","coefficient":1},{"bigg_id":"atp_c","coefficient":-1},{"bigg_id":"adp_c","coefficient":1}],"segments":{"4125":{"from_node_id":"4166","to_node_id":"4167","b1":null,"b2":null},"4126":{"from_node_id":"4168","to_node_id":"4167","b1":null,"b2":null},"4127":{"from_node_id":"4166","to_node_id":"4169","b1":{"x":8481.44520536913,"y":-3058.890207349366},"b2":{"x":8600.557912621738,"y":-3059.3335360014216}},"4128":{"from_node_id":"4168","to_node_id":"2229","b1":{"x":8377.446517363167,"y":-3059.41259900181},"b2":{"x":8331.947091360558,"y":-3059.6411453497544}},"4129":{"from_node_id":"4166","to_node_id":"4170","b1":{"x":8485.44515490782,"y":-3058.8701153627335},"b2":{"x":8540.43369892767,"y":-3074.2937006137313}},"4130":{"from_node_id":"4168","to_node_id":"4171","b1":{"x":8373.446567824476,"y":-3059.4326909884426},"b2":{"x":8357.760298258014,"y":-3074.266144253074}}}},"631":{"name":"MNXR61204","bigg_id":"NAGINSP","reversibility":false,"label_x":8162.37435112224,"label_y":-1929.869593298382,"gene_reaction_rule":"Rv0486","genes":[{"name":"","bigg_id":"Rv0486"}],"metabolites":[{"bigg_id":"uacgam_c","coefficient":-1},{"bigg_id":"mi3p__D_c","coefficient":-1},{"bigg_id":"udp_c","coefficient":1},{"bigg_id":"iacgam3p_c","coefficient":1}],"segments":{"4202":{"from_node_id":"4243","to_node_id":"4244","b1":null,"b2":null},"4203":{"from_node_id":"4245","to_node_id":"4244","b1":null,"b2":null},"4204":{"from_node_id":"4243","to_node_id":"2392","b1":{"x":7987.223825591869,"y":-2031.6395317428894},"b2":{"x":7869.368605010608,"y":-2032.8879806894506}},"4206":{"from_node_id":"4245","to_node_id":"4247","b1":{"x":8096.772370503505,"y":-2032.8119883148738},"b2":{"x":8133.0051211425825,"y":-2051.1005363097047}},"4207":{"from_node_id":"4245","to_node_id":"4248","b1":{"x":8092.772435246361,"y":-2032.789230049187},"b2":{"x":8567.233612858872,"y":-2060.4062901358284}}}},"642":{"name":"","bigg_id":"GLYCL","reversibility":false,"label_x":9418.684095422843,"label_y":-3134.732397056488,"gene_reaction_rule":"(Rv1826 or Rv0811c)","genes":[{"name":"","bigg_id":"Rv1826"},{"name":"","bigg_id":"Rv0811c"}],"metabolites":[{"bigg_id":"co2_c","coefficient":1},{"bigg_id":"mlthf_c","coefficient":1},{"bigg_id":"gly_c","coefficient":-1},{"bigg_id":"thf_c","coefficient":-1},{"bigg_id":"nad_c","coefficient":-1},{"bigg_id":"nadh_c","coefficient":1},{"bigg_id":"nh4_c","coefficient":1}],"segments":{"4274":{"from_node_id":"4319","to_node_id":"4320","b1":null,"b2":null},"4275":{"from_node_id":"4321","to_node_id":"4320","b1":null,"b2":null},"4276":{"from_node_id":"4321","to_node_id":"4322","b1":{"x":9441.810085427735,"y":-3061.197956255358},"b2":{"x":9387.739679570934,"y":-3054.143244876801}},"4277":{"from_node_id":"4321","to_node_id":"4295","b1":{"x":9449.763209467563,"y":-3060.16246988401},"b2":{"x":9386.562048514506,"y":-3061.0409198385605}},"4278":{"from_node_id":"4319","to_node_id":"4323","b1":{"x":9553.810058542953,"y":-3061.120353482618},"b2":{"x":9579.76601075203,"y":-3070.5666563418818}},"4279":{"from_node_id":"4319","to_node_id":"4324","b1":{"x":9549.810059503123,"y":-3061.123125010216},"b2":{"x":9620.958486081181,"y":-3062.7786106025405}},"4280":{"from_node_id":"4319","to_node_id":"4325","b1":{"x":9553.810058542953,"y":-3061.120353482618},"b2":{"x":9583.977144087252,"y":-3054.4663246268}},"4281":{"from_node_id":"4321","to_node_id":"4326","b1":{"x":9428.385280740235,"y":-3056.809040239733},"b2":{"x":9385.052375406156,"y":-3050.9559990992193}},"4282":{"from_node_id":"4321","to_node_id":"4327","b1":{"x":9457.432155740235,"y":-3057.465046099108},"b2":{"x":9427.510579053878,"y":-3046.579300196637}}}},"646":{"name":"","bigg_id":"IGAMD","reversibility":false,"label_x":8581.808168879234,"label_y":-1131.9661881651168,"gene_reaction_rule":"Rv1170","genes":[{"name":"","bigg_id":"Rv1170"}],"metabolites":[{"bigg_id":"h2o_c","coefficient":-1},{"bigg_id":"iacgam_c","coefficient":-1},{"bigg_id":"ac_c","coefficient":1},{"bigg_id":"igam_c","coefficient":1}],"segments":{"4302":{"from_node_id":"4347","to_node_id":"4348","b1":null,"b2":null},"4303":{"from_node_id":"4349","to_node_id":"4348","b1":null,"b2":null},"4304":{"from_node_id":"4347","to_node_id":"4350","b1":{"x":8551.413920964045,"y":-1197.9648003673972},"b2":{"x":8566.708837073144,"y":-1210.148305288151}},"4305":{"from_node_id":"4347","to_node_id":"4290","b1":{"x":8551.442081529418,"y":-1193.9648994958056},"b2":{"x":8551.121755098327,"y":-1239.4637719101584}},"4306":{"from_node_id":"4349","to_node_id":"4351","b1":{"x":8552.202416794418,"y":-1085.9675759628365},"b2":{"x":8571.943080930781,"y":-1078.2581017050343}},"4307":{"from_node_id":"4349","to_node_id":"4352","b1":{"x":8552.174256229047,"y":-1089.967476834428},"b2":{"x":8552.494582660136,"y":-1044.4686044200753}}}},"649":{"name":"","bigg_id":"CIGAMS","reversibility":false,"label_x":8583.920211282013,"label_y":-831.9736227957592,"gene_reaction_rule":"Rv2130c","genes":[{"name":"","bigg_id":"Rv2130c"}],"metabolites":[{"bigg_id":"cigam_c","coefficient":1},{"bigg_id":"cys__L_c","coefficient":-1},{"bigg_id":"atp_c","coefficient":-1},{"bigg_id":"ppi_c","coefficient":1},{"bigg_id":"h_c","coefficient":2},{"bigg_id":"igam_c","coefficient":-1},{"bigg_id":"amp_c","coefficient":1}],"segments":{"4320":{"from_node_id":"4365","to_node_id":"4366","b1":null,"b2":null},"4321":{"from_node_id":"4367","to_node_id":"4366","b1":null,"b2":null},"4322":{"from_node_id":"4367","to_node_id":"4368","b1":{"x":8554.286298631829,"y":-789.9749114650704},"b2":{"x":8554.606625062916,"y":-744.4760390507176}},"4323":{"from_node_id":"4365","to_node_id":"4369","b1":{"x":8552.041588366827,"y":-951.388372693352},"b2":{"x":9399.385820882173,"y":-961.1818019305122}},"4324":{"from_node_id":"4365","to_node_id":"4370","b1":{"x":8538.688072741827,"y":-908.3587096074145},"b2":{"x":8532.392721105462,"y":-916.8239211699042}},"4325":{"from_node_id":"4367","to_node_id":"4371","b1":{"x":8554.314459197198,"y":-785.9750105934788},"b2":{"x":8575.447701458563,"y":-767.1233244216141}},"4326":{"from_node_id":"4367","to_node_id":"4372","b1":{"x":8554.314459197198,"y":-785.9750105934788},"b2":{"x":8533.448742306853,"y":-766.827638485225}},"4327":{"from_node_id":"4365","to_node_id":"4352","b1":{"x":8554.048264557197,"y":-915.239912251448},"b2":{"x":8553.233797501109,"y":-939.4712065407998}},"4328":{"from_node_id":"4367","to_node_id":"4373","b1":{"x":8554.314459197198,"y":-785.9750105934788},"b2":{"x":8491.449783155142,"y":-766.5319525488355}}}},"650":{"name":"","bigg_id":"MSHS","reversibility":false,"label_x":8373.886257591043,"label_y":-532.1706326217131,"gene_reaction_rule":"Rv0819","genes":[{"name":"","bigg_id":"Rv0819"}],"metabolites":[{"bigg_id":"cigam_c","coefficient":-1},{"bigg_id":"coa_c","coefficient":1},{"bigg_id":"accoa_c","coefficient":-1},{"bigg_id":"msh_c","coefficient":1}],"segments":{"4329":{"from_node_id":"4374","to_node_id":"4375","b1":null,"b2":null},"4330":{"from_node_id":"4376","to_node_id":"4375","b1":null,"b2":null},"4331":{"from_node_id":"4374","to_node_id":"4368","b1":{"x":8555.666166334977,"y":-593.9797687570895},"b2":{"x":8555.34583990389,"y":-639.4786411714422}},"4332":{"from_node_id":"4376","to_node_id":"4377","b1":{"x":8556.426501599979,"y":-485.9824452241204},"b2":{"x":8577.559743861344,"y":-467.1307590522556}},"4333":{"from_node_id":"4374","to_node_id":"4378","b1":{"x":8555.638005769608,"y":-597.9796696286809},"b2":{"x":8576.503722659952,"y":-617.1270417369349}},"4334":{"from_node_id":"4376","to_node_id":"4379","b1":{"x":8556.398341034608,"y":-489.9823460957118},"b2":{"x":8556.718667465697,"y":-444.4834736813591}}}},"663":{"name":"","bigg_id":"PAPPT3","reversibility":false,"label_x":7100.8116161212265,"label_y":-2217.8855536625024,"gene_reaction_rule":"Rv2156c","genes":[{"name":"","bigg_id":"Rv2156c"}],"metabolites":[{"bigg_id":"ugmda_c","coefficient":-1},{"bigg_id":"uagmda_c","coefficient":1},{"bigg_id":"ump_c","coefficient":1},{"bigg_id":"udcpp_c","coefficient":-1}],"segments":{"4419":{"from_node_id":"4470","to_node_id":"4471","b1":null,"b2":null},"4420":{"from_node_id":"4472","to_node_id":"4471","b1":null,"b2":null},"4421":{"from_node_id":"4470","to_node_id":"4473","b1":{"x":7083.564924959157,"y":-2138.9477643175132},"b2":{"x":7075.46509593914,"y":-2139.994098149353}},"4422":{"from_node_id":"4472","to_node_id":"4474","b1":{"x":7083.99454390788,"y":-2246.9469098120903},"b2":{"x":7083.1774939047955,"y":-2345.347184577746}},"4423":{"from_node_id":"4472","to_node_id":"4475","b1":{"x":7084.010455720796,"y":-2250.9468781637415},"b2":{"x":7076.061788923477,"y":-2277.017081258141}},"4424":{"from_node_id":"4470","to_node_id":"2394","b1":{"x":7083.580836772073,"y":-2142.947732669164},"b2":{"x":7083.3998399001575,"y":-2097.448092669134}}}},"664":{"name":"","bigg_id":"UAGPT3","reversibility":false,"label_x":7113.983029433651,"label_y":-2537.8455823800787,"gene_reaction_rule":"Rv2153c","genes":[{"name":"","bigg_id":"Rv2153c"}],"metabolites":[{"bigg_id":"uacgam_c","coefficient":-1},{"bigg_id":"uaagmda_c","coefficient":1},{"bigg_id":"udp_c","coefficient":1},{"bigg_id":"uagmda_c","coefficient":-1},{"bigg_id":"h_c","coefficient":1}],"segments":{"4425":{"from_node_id":"4476","to_node_id":"4477","b1":null,"b2":null},"4426":{"from_node_id":"4478","to_node_id":"4477","b1":null,"b2":null},"4427":{"from_node_id":"4476","to_node_id":"2392","b1":{"x":7083.760264052831,"y":-2491.8460254569645},"b2":{"x":7349.339145970314,"y":-2040.7640633903666}},"4428":{"from_node_id":"4478","to_node_id":"4480","b1":{"x":7084.189883001554,"y":-2599.8451709515416},"b2":{"x":7083.46462987347,"y":-2664.696617592197}},"4429":{"from_node_id":"4478","to_node_id":"4481","b1":{"x":7084.20579481447,"y":-2603.845139303193},"b2":{"x":7065.219042079651,"y":-2603.975645131967}},"4430":{"from_node_id":"4476","to_node_id":"4474","b1":{"x":7083.776175865747,"y":-2495.8459938086153},"b2":{"x":7083.595178993832,"y":-2450.3463538085853}},"4431":{"from_node_id":"4478","to_node_id":"4482","b1":{"x":7084.20579481447,"y":-2603.845139303193},"b2":{"x":7106.543416803237,"y":-2613.926002736978}}}},"665":{"name":"","bigg_id":"UGAGDS","reversibility":false,"label_x":6448.033265896568,"label_y":-1546.794078940992,"gene_reaction_rule":"Rv2158c","genes":[{"name":"","bigg_id":"Rv2158c"}],"metabolites":[{"bigg_id":"atp_c","coefficient":-1},{"bigg_id":"26dap__M_c","coefficient":-1},{"bigg_id":"ugmag_c","coefficient":-1},{"bigg_id":"h_c","coefficient":1},{"bigg_id":"adp_c","coefficient":1},{"bigg_id":"pi_c","coefficient":1},{"bigg_id":"uggmd_c","coefficient":1}],"segments":{"4432":{"from_node_id":"4483","to_node_id":"4484","b1":null,"b2":null},"4433":{"from_node_id":"4485","to_node_id":"4484","b1":null,"b2":null},"4434":{"from_node_id":"4483","to_node_id":"4486","b1":{"x":6418.067127455132,"y":-1500.794089178539},"b2":{"x":6439.078612359137,"y":-1481.806790736454}},"4435":{"from_node_id":"4483","to_node_id":"4487","b1":{"x":6418.067127455132,"y":-1500.794089178539},"b2":{"x":6397.078620037297,"y":-1481.7813945675307}},"4436":{"from_node_id":"4483","to_node_id":"4488","b1":{"x":6418.064708772378,"y":-1504.7940884472855},"b2":{"x":6418.092221288712,"y":-1459.2940967652926}},"4437":{"from_node_id":"4485","to_node_id":"4489","b1":{"x":6417.999404338003,"y":-1612.7940687034452},"b2":{"x":6438.9879117558385,"y":-1631.8067633144535}},"4438":{"from_node_id":"4485","to_node_id":"4490","b1":{"x":6417.999404338003,"y":-1612.7940687034452},"b2":{"x":6367.122196777749,"y":-1638.0688427314674}},"4439":{"from_node_id":"4485","to_node_id":"4491","b1":{"x":6417.999404338003,"y":-1612.7940687034452},"b2":{"x":6354.987927112159,"y":-1631.7559709766065}},"4440":{"from_node_id":"4485","to_node_id":"4124","b1":{"x":6418.001823020758,"y":-1608.7940694346985},"b2":{"x":6417.974310504424,"y":-1654.2940611166916}}}},"666":{"name":"","bigg_id":"UGGPT3","reversibility":false,"label_x":6459.493178996348,"label_y":-2631.6977516503107,"gene_reaction_rule":"Rv2153c","genes":[{"name":"","bigg_id":"Rv2153c"}],"metabolites":[{"bigg_id":"uacgam_c","coefficient":-1},{"bigg_id":"udp_c","coefficient":1},{"bigg_id":"ugagmda_c","coefficient":1},{"bigg_id":"ugggmda_c","coefficient":-1},{"bigg_id":"h_c","coefficient":1}],"segments":{"4441":{"from_node_id":"4492","to_node_id":"4493","b1":null,"b2":null},"4442":{"from_node_id":"4494","to_node_id":"4493","b1":null,"b2":null},"4443":{"from_node_id":"4492","to_node_id":"4495","b1":{"x":6438.0547203411,"y":-2566.201334585445},"b2":{"x":6446.046230278331,"y":-2543.8064820203713}},"4444":{"from_node_id":"4494","to_node_id":"4496","b1":{"x":6439.730465776598,"y":-2678.1887976214266},"b2":{"x":6419.017094700873,"y":-2697.5008730841864}},"4445":{"from_node_id":"4494","to_node_id":"4497","b1":{"x":6439.67061772533,"y":-2674.1892453701416},"b2":{"x":6440.351389308501,"y":-2719.684152228509}},"4446":{"from_node_id":"4492","to_node_id":"4116","b1":{"x":6438.114568392367,"y":-2570.2008868367298},"b2":{"x":6433.912800715446,"y":-2545.518968259612}},"4447":{"from_node_id":"4494","to_node_id":"4498","b1":{"x":6439.730465776598,"y":-2678.1887976214266},"b2":{"x":6461.012393339366,"y":-2696.8724685458747}}}},"681":{"name":"","bigg_id":"UAPGR","reversibility":false,"label_x":8113.015075303934,"label_y":-1424.5007225399074,"gene_reaction_rule":"Rv0482","genes":[{"name":"","bigg_id":"Rv0482"}],"metabolites":[{"bigg_id":"uaccg_c","coefficient":-1},{"bigg_id":"uamr_c","coefficient":1},{"bigg_id":"nadph_c","coefficient":-1},{"bigg_id":"h_c","coefficient":-1},{"bigg_id":"nadp_c","coefficient":1}],"segments":{"4544":{"from_node_id":"4599","to_node_id":"4600","b1":null,"b2":null},"4545":{"from_node_id":"4601","to_node_id":"4600","b1":null,"b2":null},"4546":{"from_node_id":"4599","to_node_id":"3516","b1":{"x":8083.297699752609,"y":-1486.4999544902066},"b2":{"x":8083.5449961452005,"y":-1531.9992824467192}},"4547":{"from_node_id":"4601","to_node_id":"4602","b1":{"x":8082.732450855258,"y":-1382.5014905896082},"b2":{"x":8082.485154462667,"y":-1337.0021626330965}},"4548":{"from_node_id":"4599","to_node_id":"4603","b1":{"x":8083.319440094816,"y":-1490.4998954094604},"b2":{"x":8094.793978577625,"y":-1495.4778852058987}},"4549":{"from_node_id":"4599","to_node_id":"4604","b1":{"x":8083.319440094816,"y":-1490.4998954094604},"b2":{"x":8069.911786425461,"y":-1497.8460513771847}},"4550":{"from_node_id":"4601","to_node_id":"4605","b1":{"x":8082.710710513053,"y":-1378.5015496703545},"b2":{"x":8092.366411057407,"y":-1379.7236310073185}}}},"682":{"name":"","bigg_id":"UAMAS","reversibility":false,"label_x":8111.384549638498,"label_y":-1124.5051535958748,"gene_reaction_rule":"Rv2152c","genes":[{"name":"","bigg_id":"Rv2152c"}],"metabolites":[{"bigg_id":"atp_c","coefficient":-1},{"bigg_id":"uamr_c","coefficient":-1},{"bigg_id":"ala__L_c","coefficient":-1},{"bigg_id":"h_c","coefficient":1},{"bigg_id":"adp_c","coefficient":1},{"bigg_id":"pi_c","coefficient":1},{"bigg_id":"uama_c","coefficient":1}],"segments":{"4551":{"from_node_id":"4606","to_node_id":"4607","b1":null,"b2":null},"4552":{"from_node_id":"4608","to_node_id":"4607","b1":null,"b2":null},"4553":{"from_node_id":"4606","to_node_id":"4609","b1":{"x":8081.68891442938,"y":-1190.5043264654278},"b2":{"x":8088.883667755939,"y":-1197.6222088399893}},"4554":{"from_node_id":"4606","to_node_id":"4602","b1":{"x":8081.667174087173,"y":-1186.504385546174},"b2":{"x":8081.9144704797645,"y":-1232.0037135026848}},"4555":{"from_node_id":"4606","to_node_id":"4610","b1":{"x":8081.68891442938,"y":-1190.5043264654278},"b2":{"x":8060.792491228775,"y":-1209.6181826284628}},"4556":{"from_node_id":"4608","to_node_id":"4611","b1":{"x":8081.080184847617,"y":-1078.505980726322},"b2":{"x":8101.976608048222,"y":-1059.392124563286}},"4557":{"from_node_id":"4608","to_node_id":"4612","b1":{"x":8081.080184847617,"y":-1078.505980726322},"b2":{"x":8059.9772283960565,"y":-1059.620398156447}},"4558":{"from_node_id":"4608","to_node_id":"4613","b1":{"x":8081.080184847617,"y":-1078.505980726322},"b2":{"x":8027.9636885876425,"y":-1067.9623192105455}},"4559":{"from_node_id":"4608","to_node_id":"4614","b1":{"x":8081.101925189822,"y":-1082.5059216455757},"b2":{"x":8080.854628797231,"y":-1037.006593689064}}}},"711":{"name":"EMB","bigg_id":"EMB","reversibility":true,"label_x":8057.382327254862,"label_y":-4175.438861331742,"gene_reaction_rule":"Rv3794 and Rv3795 and Rv3793 and Rv2673 and Rv3805c","genes":[{"name":"","bigg_id":"Rv3794"},{"name":"","bigg_id":"Rv3795"},{"name":"","bigg_id":"Rv3793"},{"name":"","bigg_id":"Rv2673"},{"name":"","bigg_id":"Rv3805c"}],"metabolites":[{"bigg_id":"agalfragund_c","coefficient":-1},{"bigg_id":"arabinanagalfragund_c","coefficient":1},{"bigg_id":"decd__tb_c","coefficient":70},{"bigg_id":"decda__tb_c","coefficient":-70}],"segments":{"4753":{"from_node_id":"4810","to_node_id":"4811","b1":null,"b2":null},"4754":{"from_node_id":"4812","to_node_id":"4811","b1":null,"b2":null},"4755":{"from_node_id":"4810","to_node_id":"2400","b1":{"x":8270.327981306682,"y":-4031.1049524047376},"b2":{"x":8270.475959579095,"y":-3976.8551542260266}},"4756":{"from_node_id":"4812","to_node_id":"4813","b1":{"x":8269.989745255452,"y":-4155.104491098935},"b2":{"x":8269.84176698304,"y":-4209.354289277646}},"4757":{"from_node_id":"4812","to_node_id":"4814","b1":{"x":8269.97883441509,"y":-4159.104476218103},"b2":{"x":8287.964446973368,"y":-4164.40355546864}},"4758":{"from_node_id":"4810","to_node_id":"4815","b1":{"x":8270.338892147043,"y":-4027.1049672855697},"b2":{"x":8339.261348786275,"y":-4019.293489895168}}}},"713":{"name":"","bigg_id":"CYST_II","reversibility":false,"label_x":9032.575902670178,"label_y":-1316.180616932218,"gene_reaction_rule":"Rv0848","genes":[{"name":"","bigg_id":"Rv0848"}],"metabolites":[{"bigg_id":"cys__L_c","coefficient":1},{"bigg_id":"h2s_c","coefficient":-1},{"bigg_id":"pi_c","coefficient":1},{"bigg_id":"pser__L_c","coefficient":-1}],"segments":{"4765":{"from_node_id":"4822","to_node_id":"4823","b1":null,"b2":null},"4766":{"from_node_id":"4824","to_node_id":"4823","b1":null,"b2":null},"4767":{"from_node_id":"4824","to_node_id":"4369","b1":{"x":9241.812795616192,"y":-1260.5727063623744},"b2":{"x":9241.923704638153,"y":-1126.9322776946021}},"4768":{"from_node_id":"4822","to_node_id":"4825","b1":{"x":9241.039590919218,"y":-1388.5703710070725},"b2":{"x":9259.007549035978,"y":-1393.9290071315274}},"4769":{"from_node_id":"4824","to_node_id":"4826","b1":{"x":9241.836958262973,"y":-1256.5727793422277},"b2":{"x":9254.062679265033,"y":-1250.2703521559847}},"4770":{"from_node_id":"4822","to_node_id":"4827","b1":{"x":9241.063753565997,"y":-1384.5704439869257},"b2":{"x":9240.736047669037,"y":-1438.8194541976668}}}},"715":{"name":"alanine racemase","bigg_id":"ALAR","reversibility":true,"label_x":5810.104393842017,"label_y":-1104.8194296169304,"gene_reaction_rule":"Rv3423c","genes":[{"name":"","bigg_id":"Rv3423c"}],"metabolites":[{"bigg_id":"ala__D_c","coefficient":1},{"bigg_id":"ala__L_c","coefficient":-1}],"segments":{"4775":{"from_node_id":"4832","to_node_id":"4833","b1":null,"b2":null},"4776":{"from_node_id":"4834","to_node_id":"4833","b1":null,"b2":null},"4777":{"from_node_id":"4834","to_node_id":"4143","b1":{"x":5981.084357394397,"y":-1035.594661361663},"b2":{"x":5978.520785522438,"y":-1247.8219412447027}},"4778":{"from_node_id":"4832","to_node_id":"4835","b1":{"x":5980.835970333873,"y":-955.5615972428395},"b2":{"x":5980.573370330831,"y":-943.8859836195652}}}},"716":{"name":"L-alanine dehydrogenase","bigg_id":"ALAD_L","reversibility":false,"label_x":5525.233253449409,"label_y":-628.1632234820208,"gene_reaction_rule":"Rv2780","genes":[{"name":"","bigg_id":"Rv2780"}],"metabolites":[{"bigg_id":"ala__L_c","coefficient":-1},{"bigg_id":"h2o_c","coefficient":-1},{"bigg_id":"h_c","coefficient":1},{"bigg_id":"nad_c","coefficient":-1},{"bigg_id":"nadh_c","coefficient":1},{"bigg_id":"nh4_c","coefficient":1},{"bigg_id":"pyr_c","coefficient":1}],"segments":{"4779":{"from_node_id":"4836","to_node_id":"4837","b1":null,"b2":null},"4780":{"from_node_id":"4838","to_node_id":"4837","b1":null,"b2":null},"4781":{"from_node_id":"4836","to_node_id":"4835","b1":{"x":5740.1726896580385,"y":-687.1989532736283},"b2":{"x":5730.34056309858,"y":-870.2319277367465}},"4782":{"from_node_id":"4836","to_node_id":"4839","b1":{"x":5740.1627459946685,"y":-691.1989409140541},"b2":{"x":5766.342510412161,"y":-735.411700962435}},"4783":{"from_node_id":"4838","to_node_id":"4840","b1":{"x":5740.490886885885,"y":-559.1993487800042},"b2":{"x":5759.528296388474,"y":-525.3175978152362}},"4784":{"from_node_id":"4836","to_node_id":"4841","b1":{"x":5740.1627459946685,"y":-691.1989409140541},"b2":{"x":5735.4637153983285,"y":-731.2255893397595}},"4785":{"from_node_id":"4838","to_node_id":"4842","b1":{"x":5740.490886885885,"y":-559.1993487800042},"b2":{"x":5736.841884187142,"y":-508.8415692003732}},"4786":{"from_node_id":"4838","to_node_id":"4843","b1":{"x":5740.490886885885,"y":-559.1993487800042},"b2":{"x":5698.321740911338,"y":-529.9417348628976}},"4787":{"from_node_id":"4838","to_node_id":"4844","b1":{"x":5740.480943222515,"y":-563.19933642043},"b2":{"x":5743.572347125722,"y":-468.60917201590564}}}},"718":{"name":"geranyltranstransferase","bigg_id":"GRTT","reversibility":false,"label_x":7250.731200952,"label_y":-1244.7957390214958,"gene_reaction_rule":"Rv1086","genes":[{"name":"","bigg_id":"Rv1086"}],"metabolites":[{"bigg_id":"frdp_c","coefficient":1},{"bigg_id":"grdp_c","coefficient":-1},{"bigg_id":"ipdp_c","coefficient":-1},{"bigg_id":"ppi_c","coefficient":1}],"segments":{"4794":{"from_node_id":"4851","to_node_id":"4852","b1":null,"b2":null},"4795":{"from_node_id":"4853","to_node_id":"4852","b1":null,"b2":null},"4796":{"from_node_id":"4853","to_node_id":"3716","b1":{"x":7224.64280512938,"y":-1286.786730043572},"b2":{"x":7224.507944194921,"y":-1341.0365624168462}},"4797":{"from_node_id":"4851","to_node_id":"3722","b1":{"x":7224.951058693856,"y":-1162.7871131903737},"b2":{"x":7224.089825878314,"y":-1148.3833501530369}},"4798":{"from_node_id":"4851","to_node_id":"4855","b1":{"x":7224.961002357226,"y":-1158.7871255499479},"b2":{"x":7261.762194970983,"y":-1148.5116823960982}},"4799":{"from_node_id":"4853","to_node_id":"4856","b1":{"x":7224.63286146601,"y":-1290.7867176839977},"b2":{"x":7245.46996368217,"y":-1330.857311422203}}}},"719":{"name":"Valine-pyruvate aminotransferase","bigg_id":"VPAMTr","reversibility":true,"label_x":5905.332862824409,"label_y":-652.9293367632708,"gene_reaction_rule":"Rv3565","genes":[{"name":"","bigg_id":"Rv3565"}],"metabolites":[{"bigg_id":"3mob_c","coefficient":-1},{"bigg_id":"ala__L_c","coefficient":-1},{"bigg_id":"pyr_c","coefficient":1},{"bigg_id":"val__L_c","coefficient":1}],"segments":{"4800":{"from_node_id":"4857","to_node_id":"4858","b1":null,"b2":null},"4801":{"from_node_id":"4859","to_node_id":"4858","b1":null,"b2":null},"4802":{"from_node_id":"4857","to_node_id":"4860","b1":{"x":6121.9400897446685,"y":-745.3376738242104},"b2":{"x":6103.9270943045785,"y":-750.5429111171032}},"4803":{"from_node_id":"4857","to_node_id":"4835","b1":{"x":6121.9500334080385,"y":-741.3376861837845},"b2":{"x":6127.34691075483,"y":-823.6625917992462}},"4804":{"from_node_id":"4859","to_node_id":"4861","b1":{"x":6122.268230635885,"y":-613.3380816901605},"b2":{"x":6099.275966218392,"y":-547.9801190050607}},"4805":{"from_node_id":"4859","to_node_id":"4862","b1":{"x":6122.258286972515,"y":-617.3380693305862},"b2":{"x":6119.082112750722,"y":-483.24161830496814}}}},"721":{"name":"MNXR21171","bigg_id":"NAGINS","reversibility":true,"label_x":8569.648621300708,"label_y":-1425.2100094966963,"gene_reaction_rule":"","genes":[],"metabolites":[{"bigg_id":"h2o_c","coefficient":-1},{"bigg_id":"h_c","coefficient":2},{"bigg_id":"iacgam3p_c","coefficient":-1},{"bigg_id":"iacgam_c","coefficient":1},{"bigg_id":"pi_c","coefficient":1}],"segments":{"4813":{"from_node_id":"4870","to_node_id":"4871","b1":null,"b2":null},"4814":{"from_node_id":"4872","to_node_id":"4871","b1":null,"b2":null},"4815":{"from_node_id":"4870","to_node_id":"4873","b1":{"x":8551.792646421063,"y":-1482.9634680714441},"b2":{"x":8533.76630984197,"y":-1488.1223138277426}},"4816":{"from_node_id":"4872","to_node_id":"4874","b1":{"x":8552.460617926401,"y":-1350.965158180491},"b2":{"x":8575.626602942993,"y":-1344.52103410388}},"4817":{"from_node_id":"4870","to_node_id":"4248","b1":{"x":8551.81288798183,"y":-1478.9635192868698},"b2":{"x":8551.538361813917,"y":-1533.2128246776592}},"4818":{"from_node_id":"4872","to_node_id":"4290","b1":{"x":8552.440376365634,"y":-1354.9651069650654},"b2":{"x":8550.144590033548,"y":-1344.412334777401}},"4819":{"from_node_id":"4872","to_node_id":"4876","b1":{"x":8552.460617926401,"y":-1350.965158180491},"b2":{"x":8537.057727944324,"y":-1349.4797291975945}}}},"726":{"name":"dTDP-4-dehydrorhamnose reductase","bigg_id":"TDPDRR","reversibility":false,"label_x":8305.756386207639,"label_y":-2215.4820063116968,"gene_reaction_rule":"","genes":[],"metabolites":[{"bigg_id":"dtdp4d6dm_c","coefficient":-1},{"bigg_id":"dtdprmn_c","coefficient":1},{"bigg_id":"h_c","coefficient":-1},{"bigg_id":"nadp_c","coefficient":1},{"bigg_id":"nadph_c","coefficient":-1}],"segments":{"4847":{"from_node_id":"4904","to_node_id":"4905","b1":null,"b2":null},"4848":{"from_node_id":"4906","to_node_id":"4905","b1":null,"b2":null},"4849":{"from_node_id":"4904","to_node_id":"3453","b1":{"x":8538.684553174457,"y":-2144.632635190847},"b2":{"x":8538.806314590824,"y":-2090.382771834729}},"4850":{"from_node_id":"4906","to_node_id":"2228","b1":{"x":8538.406241365616,"y":-2268.632322861974},"b2":{"x":8536.594050261747,"y":-2283.5585778196546}},"4851":{"from_node_id":"4904","to_node_id":"4908","b1":{"x":8538.69353097474,"y":-2140.632645265972},"b2":{"x":8526.408484675678,"y":-2129.9393042867273}},"4852":{"from_node_id":"4906","to_node_id":"4909","b1":{"x":8538.39726356533,"y":-2272.632312786849},"b2":{"x":8557.601255176893,"y":-2276.1675727114057}},"4853":{"from_node_id":"4904","to_node_id":"4910","b1":{"x":8538.69353097474,"y":-2140.632645265972},"b2":{"x":8544.396675249553,"y":-2127.618737301794}}}},"728":{"name":"phosphoribosylglycinamide formyltransferase","bigg_id":"GARFT","reversibility":true,"label_x":9972.360823842302,"label_y":-3114.864212868898,"gene_reaction_rule":"Rv0956","genes":[{"name":"","bigg_id":"Rv0956"}],"metabolites":[{"bigg_id":"10fthf_c","coefficient":-1},{"bigg_id":"fgam_c","coefficient":1},{"bigg_id":"gar_c","coefficient":-1},{"bigg_id":"h_c","coefficient":1},{"bigg_id":"thf_c","coefficient":1}],"segments":{"4854":{"from_node_id":"4911","to_node_id":"4912","b1":null,"b2":null},"4855":{"from_node_id":"4913","to_node_id":"4912","b1":null,"b2":null},"4856":{"from_node_id":"4911","to_node_id":"4914","b1":{"x":10076.39022350675,"y":-3064.5970974961483},"b2":{"x":10130.636895478769,"y":-3065.197996789133}},"4857":{"from_node_id":"4913","to_node_id":"4915","b1":{"x":9948.398075812405,"y":-3063.1793074592447},"b2":{"x":9942.94902115569,"y":-3081.1200516842796}},"4858":{"from_node_id":"4911","to_node_id":"4916","b1":{"x":10080.389978122199,"y":-3064.6414034348018},"b2":{"x":10212.842939028915,"y":-2997.7289795222664}},"4859":{"from_node_id":"4913","to_node_id":"4917","b1":{"x":9948.398075812405,"y":-3063.1793074592447},"b2":{"x":9910.33605585357,"y":-3069.574896863995}},"4860":{"from_node_id":"4913","to_node_id":"4324","b1":{"x":9952.397830427853,"y":-3063.2236133978977},"b2":{"x":9732.204869393336,"y":-3063.3929777767885}}}},"729":{"name":"Tetrahydrofolate:L-glutamate gamma-ligase (ADP-forming)","bigg_id":"THFGLUS","reversibility":true,"label_x":9820.642385082558,"label_y":-2789.752986473951,"gene_reaction_rule":"Rv2447c","genes":[{"name":"","bigg_id":"Rv2447c"}],"metabolites":[{"bigg_id":"adp_c","coefficient":1},{"bigg_id":"atp_c","coefficient":-1},{"bigg_id":"glu__L_c","coefficient":-1},{"bigg_id":"h_c","coefficient":1},{"bigg_id":"pi_c","coefficient":1},{"bigg_id":"thf_c","coefficient":-1},{"bigg_id":"thfglu_c","coefficient":1}],"segments":{"4861":{"from_node_id":"4918","to_node_id":"4919","b1":null,"b2":null},"4862":{"from_node_id":"4920","to_node_id":"4919","b1":null,"b2":null},"4863":{"from_node_id":"4920","to_node_id":"4921","b1":{"x":9805.654570199004,"y":-2733.7449229843187},"b2":{"x":9823.655416721427,"y":-2728.4978262178993}},"4864":{"from_node_id":"4918","to_node_id":"4922","b1":{"x":9805.633280320171,"y":-2865.7449212674287},"b2":{"x":9843.194933329505,"y":-2873.4431368644387}},"4865":{"from_node_id":"4918","to_node_id":"4923","b1":{"x":9805.633280320171,"y":-2865.7449212674287},"b2":{"x":9785.187121297748,"y":-2857.543043424473}},"4866":{"from_node_id":"4920","to_node_id":"4924","b1":{"x":9805.654570199004,"y":-2733.7449229843187},"b2":{"x":9787.65541718967,"y":-2728.4920198873087}},"4867":{"from_node_id":"4920","to_node_id":"4925","b1":{"x":9805.654570199004,"y":-2733.7449229843187},"b2":{"x":9769.652998119378,"y":-2743.4891165269123}},"4868":{"from_node_id":"4918","to_node_id":"4324","b1":{"x":9805.633925468015,"y":-2861.7449213194554},"b2":{"x":9815.751152212888,"y":-2978.246629598215}},"4869":{"from_node_id":"4920","to_node_id":"4926","b1":{"x":9805.653925051161,"y":-2737.7449229322915},"b2":{"x":9805.662674868787,"y":-2683.4949236379075}}}},"730":{"name":"thymidylate synthase","bigg_id":"TMDS","reversibility":false,"label_x":8904.242754388048,"label_y":-3117.0848970373972,"gene_reaction_rule":"Rv2764c","genes":[{"name":"","bigg_id":"Rv2764c"}],"metabolites":[{"bigg_id":"dhf_c","coefficient":1},{"bigg_id":"dtmp_c","coefficient":1},{"bigg_id":"dump_c","coefficient":-1},{"bigg_id":"mlthf_c","coefficient":-1}],"segments":{"4870":{"from_node_id":"4927","to_node_id":"4928","b1":null,"b2":null},"4871":{"from_node_id":"4929","to_node_id":"4928","b1":null,"b2":null},"4872":{"from_node_id":"4929","to_node_id":"4930","b1":{"x":8833.265019868222,"y":-3054.216064443456},"b2":{"x":8772.027794738753,"y":-3031.9889028171}},"4873":{"from_node_id":"4929","to_node_id":"4169","b1":{"x":8931.46774241488,"y":-3060.080177817994},"b2":{"x":8718.097224125857,"y":-3056.1976000146883}},"4874":{"from_node_id":"4927","to_node_id":"4932","b1":{"x":9049.777129532871,"y":-3060.605340959463},"b2":{"x":9110.556426088373,"y":-3058.2339098025977}},"4875":{"from_node_id":"4927","to_node_id":"4295","b1":{"x":9045.777531986216,"y":-3060.5486006318},"b2":{"x":9190.237894025237,"y":-3060.4067643726057}}}},"732":{"name":"phosphoribosylglycinamide synthase","bigg_id":"PRAGSr","reversibility":true,"label_x":10245.881625019592,"label_y":-2599.665576009761,"gene_reaction_rule":"Rv0772","genes":[{"name":"","bigg_id":"Rv0772"}],"metabolites":[{"bigg_id":"adp_c","coefficient":1},{"bigg_id":"atp_c","coefficient":-1},{"bigg_id":"gar_c","coefficient":1},{"bigg_id":"gly_c","coefficient":-1},{"bigg_id":"h_c","coefficient":1},{"bigg_id":"pi_c","coefficient":1},{"bigg_id":"pram_c","coefficient":-1}],"segments":{"4885":{"from_node_id":"4942","to_node_id":"4943","b1":null,"b2":null},"4886":{"from_node_id":"4944","to_node_id":"4943","b1":null,"b2":null},"4887":{"from_node_id":"4944","to_node_id":"4945","b1":{"x":10211.070501644122,"y":-2674.260700359856},"b2":{"x":10225.158491309396,"y":-2709.6300354053496}},"4888":{"from_node_id":"4942","to_node_id":"4946","b1":{"x":10210.3241703874,"y":-2542.262810264388},"b2":{"x":10220.492441231116,"y":-2546.169910799447}},"4889":{"from_node_id":"4944","to_node_id":"4916","b1":{"x":10211.047885545433,"y":-2670.2607642963567},"b2":{"x":10211.354616383898,"y":-2724.5098971575626}},"4890":{"from_node_id":"4942","to_node_id":"4947","b1":{"x":10210.3241703874,"y":-2542.262810264388},"b2":{"x":10200.835790097124,"y":-2535.1437193595193}},"4891":{"from_node_id":"4944","to_node_id":"4948","b1":{"x":10211.070501644122,"y":-2674.260700359856},"b2":{"x":10212.152230800406,"y":-2699.978843965422}},"4892":{"from_node_id":"4944","to_node_id":"4949","b1":{"x":10211.070501644122,"y":-2674.260700359856},"b2":{"x":10185.528645644577,"y":-2689.6797331245243}},"4893":{"from_node_id":"4942","to_node_id":"4950","b1":{"x":10210.346786486087,"y":-2546.262746327887},"b2":{"x":10211.714860335123,"y":-2339.7284572166814}}}},"735":{"name":"D-galactose transport in via proton symport","bigg_id":"GALt2","reversibility":false,"label_x":5622.71779126107,"label_y":-1855.9984021086825,"gene_reaction_rule":"Rv3331","genes":[{"name":"","bigg_id":"Rv3331"}],"metabolites":[{"bigg_id":"gal_c","coefficient":1},{"bigg_id":"gal_e","coefficient":-1},{"bigg_id":"h_c","coefficient":1},{"bigg_id":"h_e","coefficient":-1}],"segments":{"4908":{"from_node_id":"4965","to_node_id":"4966","b1":null,"b2":null},"4909":{"from_node_id":"4967","to_node_id":"4966","b1":null,"b2":null},"4910":{"from_node_id":"4967","to_node_id":"2246","b1":{"x":5590.867938505661,"y":-1948.9849478171536},"b2":{"x":5591.1746693441255,"y":-1961.8242906392966}},"4911":{"from_node_id":"4965","to_node_id":"4968","b1":{"x":5590.166839446316,"y":-1824.9869298486835},"b2":{"x":5589.8601086078515,"y":-1770.7377969874779}},"4912":{"from_node_id":"4967","to_node_id":"4969","b1":{"x":5590.89055460435,"y":-1952.9848838806524},"b2":{"x":5572.920525948133,"y":-1951.4349610799686}},"4913":{"from_node_id":"4965","to_node_id":"4970","b1":{"x":5590.144223347627,"y":-1820.9869937851845},"b2":{"x":5551.409749307352,"y":-1781.330671435003}}}},"736":{"name":"geranylgeranyltranstransferase","bigg_id":"GGTT","reversibility":false,"label_x":7016.885344606627,"label_y":-1215.1117610121873,"gene_reaction_rule":"Rv3398c","genes":[{"name":"","bigg_id":"Rv3398c"}],"metabolites":[{"bigg_id":"ggdp_c","coefficient":-1},{"bigg_id":"ipdp_c","coefficient":-1},{"bigg_id":"pendp_c","coefficient":1},{"bigg_id":"ppi_c","coefficient":1}],"segments":{"4914":{"from_node_id":"4971","to_node_id":"4972","b1":null,"b2":null},"4915":{"from_node_id":"4973","to_node_id":"4972","b1":null,"b2":null},"4916":{"from_node_id":"4971","to_node_id":"3736","b1":{"x":7000.4588316949685,"y":-1261.3271885565957},"b2":{"x":7000.765562533433,"y":-1348.2803619451452}},"4917":{"from_node_id":"4971","to_node_id":"4974","b1":{"x":7000.481447793657,"y":-1265.3271246200948},"b2":{"x":7008.0304621061905,"y":-1309.310160803786}},"4918":{"from_node_id":"4973","to_node_id":"4975","b1":{"x":6999.757732635623,"y":-1137.3291705881259},"b2":{"x":6998.489087734659,"y":-1060.5476890941077}},"4919":{"from_node_id":"4973","to_node_id":"4976","b1":{"x":6999.735116536935,"y":-1133.3292345246268},"b2":{"x":7012.81021280916,"y":-1114.3521113931954}}}},"737":{"name":"glutamine phosphoribosyldiphosphate amidotransferase","bigg_id":"GLUPRT","reversibility":false,"label_x":10345.900198268979,"label_y":-2221.472883416802,"gene_reaction_rule":"Rv0808","genes":[{"name":"","bigg_id":"Rv0808"}],"metabolites":[{"bigg_id":"gln__L_c","coefficient":-1},{"bigg_id":"glu__L_c","coefficient":1},{"bigg_id":"h2o_c","coefficient":-1},{"bigg_id":"ppi_c","coefficient":1},{"bigg_id":"pram_c","coefficient":1},{"bigg_id":"prpp_c","coefficient":-1}],"segments":{"4920":{"from_node_id":"4977","to_node_id":"4978","b1":null,"b2":null},"4921":{"from_node_id":"4979","to_node_id":"4978","b1":null,"b2":null},"4922":{"from_node_id":"4977","to_node_id":"4980","b1":{"x":10511.68923578641,"y":-2283.044852358658},"b2":{"x":10594.05059844854,"y":-2285.3596135381194}},"4923":{"from_node_id":"4979","to_node_id":"4981","b1":{"x":10379.689285751547,"y":-2283.1597035374457},"b2":{"x":10284.950066450676,"y":-2285.2539863483166}},"4924":{"from_node_id":"4977","to_node_id":"4982","b1":{"x":10511.68923578641,"y":-2283.044852358658},"b2":{"x":10564.616931649782,"y":-2270.267342008725}},"4925":{"from_node_id":"4979","to_node_id":"4983","b1":{"x":10379.689285751547,"y":-2283.1597035374457},"b2":{"x":10317.977337151917,"y":-2284.663790014234}},"4926":{"from_node_id":"4979","to_node_id":"4950","b1":{"x":10383.689284237451,"y":-2283.1562231986945},"b2":{"x":10270.132664147364,"y":-2280.928278808632}},"4927":{"from_node_id":"4977","to_node_id":"2412","b1":{"x":10507.689237300507,"y":-2283.048332697409},"b2":{"x":10660.908943328093,"y":-2281.863435290597}}}},"740":{"name":"dihydrofolate synthase","bigg_id":"DHFS","reversibility":false,"label_x":8890.097606477464,"label_y":-2786.8368058529113,"gene_reaction_rule":"Rv2447c","genes":[{"name":"","bigg_id":"Rv2447c"}],"metabolites":[{"bigg_id":"adp_c","coefficient":1},{"bigg_id":"atp_c","coefficient":-1},{"bigg_id":"dhf_c","coefficient":1},{"bigg_id":"dhpt_c","coefficient":-1},{"bigg_id":"glu__L_c","coefficient":-1},{"bigg_id":"h_c","coefficient":1},{"bigg_id":"pi_c","coefficient":1}],"segments":{"4946":{"from_node_id":"5004","to_node_id":"5005","b1":null,"b2":null},"4947":{"from_node_id":"5006","to_node_id":"5005","b1":null,"b2":null},"4948":{"from_node_id":"5006","to_node_id":"5007","b1":{"x":8908.500965264973,"y":-2739.1675864108115},"b2":{"x":8875.748984827072,"y":-2744.27664890501}},"4949":{"from_node_id":"5004","to_node_id":"5008","b1":{"x":9040.496982064955,"y":-2740.193037013761},"b2":{"x":9057.843317594097,"y":-2749.4178491297853}},"4950":{"from_node_id":"5006","to_node_id":"4930","b1":{"x":8912.500844561942,"y":-2739.1986606715072},"b2":{"x":8795.314981596799,"y":-2718.55480390145}},"4951":{"from_node_id":"5004","to_node_id":"5009","b1":{"x":9036.497102767986,"y":-2740.161962753066},"b2":{"x":9058.43980167063,"y":-2739.819735538748}},"4952":{"from_node_id":"5004","to_node_id":"5010","b1":{"x":9040.496982064955,"y":-2740.193037013761},"b2":{"x":9057.502868752857,"y":-2711.905507722688}},"4953":{"from_node_id":"5006","to_node_id":"5011","b1":{"x":8908.500965264973,"y":-2739.1675864108115},"b2":{"x":8829.11166098583,"y":-2744.551905154163}},"4954":{"from_node_id":"5006","to_node_id":"5012","b1":{"x":8908.500965264973,"y":-2739.1675864108115},"b2":{"x":8881.964909710096,"y":-2737.525666248535}}}},"744":{"name":"ribonucleoside-diphosphate reductase (UDP)","bigg_id":"RNDR4","reversibility":false,"label_x":7192.484690333434,"label_y":-3330.230802051397,"gene_reaction_rule":"(Rv3051c and Rv3048c) or (Rv0570 and Rv1981c)","genes":[{"name":"","bigg_id":"Rv3051c"},{"name":"","bigg_id":"Rv3048c"},{"name":"","bigg_id":"Rv0570"},{"name":"","bigg_id":"Rv1981c"}],"metabolites":[{"bigg_id":"dudp_c","coefficient":1},{"bigg_id":"h2o_c","coefficient":1},{"bigg_id":"trdox_c","coefficient":1},{"bigg_id":"trdrd_c","coefficient":-1},{"bigg_id":"udp_c","coefficient":-1}],"segments":{"4975":{"from_node_id":"5033","to_node_id":"5034","b1":null,"b2":null},"4976":{"from_node_id":"5035","to_node_id":"5034","b1":null,"b2":null},"4977":{"from_node_id":"5035","to_node_id":"5036","b1":{"x":7307.647426727055,"y":-3303.1585892203243},"b2":{"x":7491.284694118349,"y":-3304.7594044579796}},"4978":{"from_node_id":"5035","to_node_id":"5037","b1":{"x":7311.646963147611,"y":-3303.2194860235613},"b2":{"x":7416.573002678773,"y":-3304.2514285328134}},"4979":{"from_node_id":"5035","to_node_id":"5038","b1":{"x":7311.646963147611,"y":-3303.2194860235613},"b2":{"x":7396.201152032909,"y":-3297.6984718415574}},"4980":{"from_node_id":"5033","to_node_id":"5039","b1":{"x":7179.662261269257,"y":-3301.209891516732},"b2":{"x":7154.541397519344,"y":-3281.582490023105}},"4981":{"from_node_id":"5033","to_node_id":"2221","b1":{"x":7183.661797689813,"y":-3301.270788319969},"b2":{"x":7129.4180849860195,"y":-3300.444875426064}}}},"751":{"name":"phosphoserine transaminase","bigg_id":"PSERT","reversibility":false,"label_x":9255.589220426848,"label_y":-1662.5053666862689,"gene_reaction_rule":"Rv0884c","genes":[{"name":"","bigg_id":"Rv0884c"}],"metabolites":[{"bigg_id":"3php_c","coefficient":-1},{"bigg_id":"akg_c","coefficient":1},{"bigg_id":"glu__L_c","coefficient":-1},{"bigg_id":"pser__L_c","coefficient":1}],"segments":{"5030":{"from_node_id":"5091","to_node_id":"5092","b1":null,"b2":null},"5031":{"from_node_id":"5093","to_node_id":"5092","b1":null,"b2":null},"5032":{"from_node_id":"5091","to_node_id":"5094","b1":{"x":9240.679196860236,"y":-1734.5681949079217},"b2":{"x":9240.747418653777,"y":-1788.8181520119313}},"5033":{"from_node_id":"5093","to_node_id":"5095","b1":{"x":9240.51823115382,"y":-1606.5682961187376},"b2":{"x":9253.735247624496,"y":-1556.3742777487475}},"5034":{"from_node_id":"5091","to_node_id":"5096","b1":{"x":9240.684227038562,"y":-1738.5681917450836},"b2":{"x":9255.879291477342,"y":-1785.5648389007688}},"5035":{"from_node_id":"5093","to_node_id":"4827","b1":{"x":9240.523261332144,"y":-1610.5682929558996},"b2":{"x":9240.455039538603,"y":-1558.27390225814}}}},"752":{"name":"phosphoglycerate dehydrogenase","bigg_id":"PGCD","reversibility":false,"label_x":9256.029361030332,"label_y":-2012.505089937944,"gene_reaction_rule":"Rv2996c and Rv0728c","genes":[{"name":"","bigg_id":"Rv2996c"},{"name":"","bigg_id":"Rv0728c"}],"metabolites":[{"bigg_id":"3pg_c","coefficient":-1},{"bigg_id":"3php_c","coefficient":1},{"bigg_id":"h_c","coefficient":1},{"bigg_id":"nad_c","coefficient":-1},{"bigg_id":"nadh_c","coefficient":1}],"segments":{"5036":{"from_node_id":"5097","to_node_id":"5098","b1":null,"b2":null},"5037":{"from_node_id":"5099","to_node_id":"5098","b1":null,"b2":null},"5038":{"from_node_id":"5097","to_node_id":"5100","b1":{"x":9241.11933746372,"y":-2084.567918159597},"b2":{"x":9241.187559257261,"y":-2138.8178752636063}},"5039":{"from_node_id":"5099","to_node_id":"5094","b1":{"x":9240.963401935629,"y":-1960.5680162075746},"b2":{"x":9240.895180142088,"y":-1906.318059103565}},"5040":{"from_node_id":"5099","to_node_id":"5101","b1":{"x":9240.958371757304,"y":-1956.5680193704127},"b2":{"x":9222.951783881022,"y":-1951.3406593241025}},"5041":{"from_node_id":"5097","to_node_id":"5102","b1":{"x":9241.124367642047,"y":-2088.5679149967586},"b2":{"x":9259.130955518327,"y":-2093.7952750430686}},"5042":{"from_node_id":"5099","to_node_id":"5103","b1":{"x":9240.958371757304,"y":-1956.5680193704127},"b2":{"x":9258.95175541548,"y":-1951.2953877191726}}}},"771":{"name":"dihydropteroate synthase","bigg_id":"DHPS2","reversibility":false,"label_x":9265.28028651488,"label_y":-2807.2916939150573,"gene_reaction_rule":"Rv3608c or Rv1207","genes":[{"name":"","bigg_id":"Rv3608c"},{"name":"","bigg_id":"Rv1207"}],"metabolites":[{"bigg_id":"4abz_c","coefficient":-1},{"bigg_id":"6hmhptpp_c","coefficient":-1},{"bigg_id":"dhpt_c","coefficient":1},{"bigg_id":"ppi_c","coefficient":1}],"segments":{"5165":{"from_node_id":"5228","to_node_id":"5229","b1":null,"b2":null},"5166":{"from_node_id":"5230","to_node_id":"5229","b1":null,"b2":null},"5167":{"from_node_id":"5228","to_node_id":"5231","b1":{"x":9354.187330348328,"y":-2739.7007372564735},"b2":{"x":9364.703772022907,"y":-2739.5690261567756}},"5168":{"from_node_id":"5228","to_node_id":"5232","b1":{"x":9358.187318559358,"y":-2739.6910258389844},"b2":{"x":9383.27250795763,"y":-2714.2945435914}},"5169":{"from_node_id":"5230","to_node_id":"5009","b1":{"x":9230.187695806431,"y":-2740.0017911986406},"b2":{"x":9175.937855694352,"y":-2740.1335022983385}},"5170":{"from_node_id":"5230","to_node_id":"5233","b1":{"x":9226.187707595403,"y":-2740.0115026161297},"b2":{"x":9208.399881064726,"y":-2732.8155616675795}}}},"772":{"name":"6-hydroxymethyl-dihydropterin pyrophosphokinase","bigg_id":"HPPK2","reversibility":false,"label_x":9406.67444422579,"label_y":-2554.8031115090835,"gene_reaction_rule":"Rv3606c","genes":[{"name":"","bigg_id":"Rv3606c"}],"metabolites":[{"bigg_id":"6hmhpt_c","coefficient":-1},{"bigg_id":"6hmhptpp_c","coefficient":1},{"bigg_id":"amp_c","coefficient":1},{"bigg_id":"atp_c","coefficient":-1},{"bigg_id":"h_c","coefficient":1}],"segments":{"5171":{"from_node_id":"5234","to_node_id":"5235","b1":null,"b2":null},"5172":{"from_node_id":"5236","to_node_id":"5235","b1":null,"b2":null},"5173":{"from_node_id":"5234","to_node_id":"5237","b1":{"x":9392.080367553861,"y":-2512.892906322147},"b2":{"x":9392.355268110601,"y":-2503.14694687446}},"5174":{"from_node_id":"5236","to_node_id":"5232","b1":{"x":9391.4785301206,"y":-2626.615918262842},"b2":{"x":9391.78956706386,"y":-2633.864807398029}},"5175":{"from_node_id":"5236","to_node_id":"5238","b1":{"x":9391.46358929614,"y":-2617.3488005154654},"b2":{"x":9403.651861710216,"y":-2621.2619448676505}},"5176":{"from_node_id":"5234","to_node_id":"5239","b1":{"x":9390.290620878322,"y":-2521.113149069524},"b2":{"x":9377.575981276746,"y":-2508.1331101860887}},"5177":{"from_node_id":"5236","to_node_id":"5240","b1":{"x":9391.13253460864,"y":-2609.7203825467154},"b2":{"x":9380.793714405356,"y":-2621.418248931885}}}},"780":{"name":"MNXR87084","bigg_id":"AMYL2","reversibility":true,"label_x":4858.947203878381,"label_y":-1612.6422796877357,"gene_reaction_rule":"Rv3032 or Rv1212c","genes":[{"name":"","bigg_id":"Rv3032"},{"name":"","bigg_id":"Rv1212c"}],"metabolites":[{"bigg_id":"14glucan_c","coefficient":1},{"bigg_id":"adp_c","coefficient":1},{"bigg_id":"adpglc_c","coefficient":-1},{"bigg_id":"h_c","coefficient":1}],"segments":{"5218":{"from_node_id":"5281","to_node_id":"5282","b1":null,"b2":null},"5219":{"from_node_id":"5283","to_node_id":"5282","b1":null,"b2":null},"5220":{"from_node_id":"5283","to_node_id":"5284","b1":{"x":4844.1006833636475,"y":-1560.5351678964876},"b2":{"x":4844.217054336122,"y":-1506.2852927095641}},"5221":{"from_node_id":"5283","to_node_id":"5285","b1":{"x":4844.109263711848,"y":-1556.535177099295},"b2":{"x":4832.616577756228,"y":-1554.2742401980088}},"5222":{"from_node_id":"5281","to_node_id":"3977","b1":{"x":4842.85129413192,"y":-1662.8987742110178},"b2":{"x":4843.718321596946,"y":-1677.5078412924722}},"5223":{"from_node_id":"5283","to_node_id":"5286","b1":{"x":4844.109263711848,"y":-1556.535177099295},"b2":{"x":4826.120566831495,"y":-1551.2465776110757}}}},"783":{"name":"MNXR86764","bigg_id":"TREY","reversibility":false,"label_x":4962.862082979809,"label_y":-1388.43533026195,"gene_reaction_rule":"Rv1564c and Rv1563c and Rv1562c","genes":[{"name":"","bigg_id":"Rv1564c"},{"name":"","bigg_id":"Rv1563c"},{"name":"","bigg_id":"Rv1562c"}],"metabolites":[{"bigg_id":"14glucan_c","coefficient":-2},{"bigg_id":"h2o_c","coefficient":-1},{"bigg_id":"tre_c","coefficient":1}],"segments":{"5236":{"from_node_id":"5299","to_node_id":"5300","b1":null,"b2":null},"5237":{"from_node_id":"5301","to_node_id":"5300","b1":null,"b2":null},"5238":{"from_node_id":"5299","to_node_id":"5284","b1":{"x":4957.342738250791,"y":-1447.8126073814146},"b2":{"x":4903.09290145665,"y":-1447.6795366895594}},"5239":{"from_node_id":"5299","to_node_id":"5302","b1":{"x":4953.342750284402,"y":-1447.802795717499},"b2":{"x":4933.460649034888,"y":-1432.4583070208}},"5240":{"from_node_id":"5301","to_node_id":"5303","b1":{"x":5081.342365208829,"y":-1448.116768962798},"b2":{"x":5112.911049659219,"y":-1448.2498396546532}}}},"785":{"name":"","bigg_id":"TREP","reversibility":false,"label_x":5207.924823839566,"label_y":-1642.9545624609973,"gene_reaction_rule":"Rv3401","genes":[{"name":"","bigg_id":"Rv3401"}],"metabolites":[{"bigg_id":"g1p_c","coefficient":1},{"bigg_id":"glc__D_c","coefficient":1},{"bigg_id":"pi_c","coefficient":-1},{"bigg_id":"tre_c","coefficient":-1}],"segments":{"5247":{"from_node_id":"5310","to_node_id":"5311","b1":null,"b2":null},"5248":{"from_node_id":"5312","to_node_id":"5311","b1":null,"b2":null},"5249":{"from_node_id":"5312","to_node_id":"3781","b1":{"x":5171.106287158656,"y":-1685.3932995954542},"b2":{"x":5167.757661153387,"y":-1968.3993766524545}},"5250":{"from_node_id":"5312","to_node_id":"5314","b1":{"x":5171.096927061493,"y":-1689.3932886440118},"b2":{"x":5172.623655152476,"y":-1763.2704777152885}},"5251":{"from_node_id":"5310","to_node_id":"5315","b1":{"x":5171.405810267864,"y":-1557.3936500416094},"b2":{"x":5181.1875773638985,"y":-1539.8404479385472}},"5252":{"from_node_id":"5310","to_node_id":"5303","b1":{"x":5171.3964501707005,"y":-1561.393639090167},"b2":{"x":5171.52339648847,"y":-1507.143787619104}}}},"786":{"name":"RPPDIMAS","bigg_id":"RPPDIMAS","reversibility":false,"label_x":8562.341607451297,"label_y":-2515.6381166710944,"gene_reaction_rule":"Rv2962c","genes":[{"name":"","bigg_id":"Rv2962c"}],"metabolites":[{"bigg_id":"dtdp_c","coefficient":1},{"bigg_id":"dtdprmn_c","coefficient":-1},{"bigg_id":"h_c","coefficient":1},{"bigg_id":"ppdima_c","coefficient":-1},{"bigg_id":"rppdima_c","coefficient":1}],"segments":{"5253":{"from_node_id":"5316","to_node_id":"5317","b1":null,"b2":null},"5254":{"from_node_id":"5318","to_node_id":"5317","b1":null,"b2":null},"5255":{"from_node_id":"5318","to_node_id":"5319","b1":{"x":8534.387305898135,"y":-2578.7431644823964},"b2":{"x":8516.337535705914,"y":-2583.8194127040615}},"5256":{"from_node_id":"5316","to_node_id":"2228","b1":{"x":8535.62113961606,"y":-2463.1590233925835},"b2":{"x":8536.144073047288,"y":-2396.5016317046466}},"5257":{"from_node_id":"5318","to_node_id":"5320","b1":{"x":8534.387305898135,"y":-2578.7431644823964},"b2":{"x":8552.335863168186,"y":-2584.1664284372273}},"5258":{"from_node_id":"5316","to_node_id":"5321","b1":{"x":8533.591337544744,"y":-2373.668730714484},"b2":{"x":8855.086420236967,"y":-2428.239943430319}},"5259":{"from_node_id":"5318","to_node_id":"5322","b1":{"x":8534.42586320182,"y":-2574.743350319922},"b2":{"x":8533.902929770593,"y":-2628.9908298984838}}}},"787":{"name":"ppdima translocase","bigg_id":"PPDIMAT","reversibility":false,"label_x":8891.516690713184,"label_y":-2265.4975057925258,"gene_reaction_rule":"Rv2942 and Rv2936 and Rv2937 and Rv2938 and Rv2945c","genes":[{"name":"","bigg_id":"Rv2942"},{"name":"","bigg_id":"Rv2936"},{"name":"","bigg_id":"Rv2937"},{"name":"","bigg_id":"Rv2938"},{"name":"","bigg_id":"Rv2945c"}],"metabolites":[{"bigg_id":"ppdima_c","coefficient":-1},{"bigg_id":"ppdima_e","coefficient":1}],"segments":{"5260":{"from_node_id":"5323","to_node_id":"5324","b1":null,"b2":null},"5261":{"from_node_id":"5325","to_node_id":"5324","b1":null,"b2":null},"5262":{"from_node_id":"5323","to_node_id":"5321","b1":{"x":8851.842564865023,"y":-2275.211381694773},"b2":{"x":8851.890556572791,"y":-2286.421430263459}},"5263":{"from_node_id":"5325","to_node_id":"5326","b1":{"x":8853.88549230084,"y":-2169.083216830187},"b2":{"x":8854.356055280572,"y":-2092.0876458005637}}}},"789":{"name":"CysO-dependent L-cystein biosynthesis Mec+","bigg_id":"CYSM_II","reversibility":false,"label_x":9569.471542736035,"label_y":-1186.4544024720537,"gene_reaction_rule":"Rv1334","genes":[{"name":"","bigg_id":"Rv1334"}],"metabolites":[{"bigg_id":"cysO_c","coefficient":1},{"bigg_id":"cysOcys__L_c","coefficient":-1},{"bigg_id":"cys__L_c","coefficient":1}],"segments":{"5271":{"from_node_id":"5334","to_node_id":"5335","b1":null,"b2":null},"5272":{"from_node_id":"5336","to_node_id":"5335","b1":null,"b2":null},"5273":{"from_node_id":"5336","to_node_id":"5337","b1":{"x":9534.0609385118,"y":-1107.9321632200054},"b2":{"x":9625.654915819565,"y":-1048.4395246019487}},"5274":{"from_node_id":"5334","to_node_id":"5338","b1":{"x":9534.499159947049,"y":-1216.41333303984},"b2":{"x":9533.492208250049,"y":-1223.4682513925886}},"5275":{"from_node_id":"5336","to_node_id":"4369","b1":{"x":9534.063738156261,"y":-1111.932162240254},"b2":{"x":9469.86561172826,"y":-1087.0084084382868}}}},"790":{"name":"CysO-dependent L-cystein biosynthesis CysM","bigg_id":"CYSM_I","reversibility":false,"label_x":9578.590535063862,"label_y":-1409.0370804156937,"gene_reaction_rule":"Rv1336","genes":[{"name":"","bigg_id":"Rv1336"}],"metabolites":[{"bigg_id":"cysOcys__L_c","coefficient":1},{"bigg_id":"cysOsh_c","coefficient":-1},{"bigg_id":"pi_c","coefficient":1},{"bigg_id":"pser__L_c","coefficient":-1}],"segments":{"5276":{"from_node_id":"5339","to_node_id":"5340","b1":null,"b2":null},"5277":{"from_node_id":"5341","to_node_id":"5340","b1":null,"b2":null},"5278":{"from_node_id":"5341","to_node_id":"5338","b1":{"x":9532.049917984088,"y":-1344.4707728010815},"b2":{"x":9534.270736868588,"y":-1322.146567338958}},"5279":{"from_node_id":"5339","to_node_id":"5342","b1":{"x":9532.139506606836,"y":-1472.4707414490413},"b2":{"x":9538.67735641881,"y":-1487.8816036771063}},"5280":{"from_node_id":"5341","to_node_id":"5343","b1":{"x":9532.047118339628,"y":-1340.4707737808328},"b2":{"x":9543.742658147392,"y":-1331.27006631512}},"5281":{"from_node_id":"5339","to_node_id":"4827","b1":{"x":9532.136706962376,"y":-1468.4707424287926},"b2":{"x":9517.253778702876,"y":-1497.825465469041}}}},"805":{"name":"Mannose 1 phosphate guanylyltransferase","bigg_id":"MAN1PT","reversibility":false,"label_x":11253.955655263526,"label_y":-1226.534334335931,"gene_reaction_rule":"Rv3264c","genes":[{"name":"","bigg_id":"Rv3264c"}],"metabolites":[{"bigg_id":"gdpmann_c","coefficient":1},{"bigg_id":"gtp_c","coefficient":-1},{"bigg_id":"h_c","coefficient":-1},{"bigg_id":"man1p_c","coefficient":-1},{"bigg_id":"ppi_c","coefficient":1}],"segments":{"5363":{"from_node_id":"5428","to_node_id":"5429","b1":null,"b2":null},"5364":{"from_node_id":"5430","to_node_id":"5429","b1":null,"b2":null},"5365":{"from_node_id":"5430","to_node_id":"5420","b1":{"x":11225.827702220222,"y":-1284.7489202510938},"b2":{"x":11226.40834756509,"y":-1299.8854016016776}},"5366":{"from_node_id":"5428","to_node_id":"5431","b1":{"x":11227.523192992066,"y":-1155.2847952675884},"b2":{"x":11243.108695312054,"y":-1140.2302114319507}},"5367":{"from_node_id":"5428","to_node_id":"5432","b1":{"x":11227.523192992066,"y":-1155.2847952675884},"b2":{"x":11214.583529728314,"y":-1145.7026039199477}},"5368":{"from_node_id":"5428","to_node_id":"5433","b1":{"x":11227.470239423024,"y":-1159.2844447421705},"b2":{"x":11227.510687828157,"y":-1130.428969250962}},"5369":{"from_node_id":"5430","to_node_id":"5434","b1":{"x":11225.77572521368,"y":-1269.5716898428636},"b2":{"x":11213.858191643692,"y":-1295.179008053501}}}},"806":{"name":"phosphomannomutase","bigg_id":"PMANM","reversibility":true,"label_x":11270.199444117203,"label_y":-984.591616638113,"gene_reaction_rule":"Rv3257c or Rv3308","genes":[{"name":"","bigg_id":"Rv3257c"},{"name":"","bigg_id":"Rv3308"}],"metabolites":[{"bigg_id":"man1p_c","coefficient":-1},{"bigg_id":"man6p_c","coefficient":1}],"segments":{"5370":{"from_node_id":"5435","to_node_id":"5436","b1":null,"b2":null},"5371":{"from_node_id":"5437","to_node_id":"5436","b1":null,"b2":null},"5372":{"from_node_id":"5435","to_node_id":"5433","b1":{"x":11228.486530136399,"y":-1017.8799330220261},"b2":{"x":11229.067175481267,"y":-1004.8706624194847}},"5373":{"from_node_id":"5437","to_node_id":"5438","b1":{"x":11229.507973589201,"y":-913.1315219662276},"b2":{"x":11228.928304806834,"y":-930.259933193769}}}},"807":{"name":"mannose-6-phosphate isomerase","bigg_id":"MAN6PI","reversibility":true,"label_x":11262.35241265838,"label_y":-790.2054785301389,"gene_reaction_rule":"Rv3255c or Rv3471c","genes":[{"name":"","bigg_id":"Rv3255c"},{"name":"","bigg_id":"Rv3471c"}],"metabolites":[{"bigg_id":"f6p_c","coefficient":1},{"bigg_id":"man6p_c","coefficient":-1}],"segments":{"5374":{"from_node_id":"5439","to_node_id":"5440","b1":null,"b2":null},"5375":{"from_node_id":"5441","to_node_id":"5440","b1":null,"b2":null},"5376":{"from_node_id":"5441","to_node_id":"5442","b1":{"x":11231.545707755378,"y":-713.6958233113785},"b2":{"x":11232.37619522301,"y":-636.3363194998574}},"5377":{"from_node_id":"5439","to_node_id":"5438","b1":{"x":11229.904147115076,"y":-837.6849570234269},"b2":{"x":11230.483815897443,"y":-812.7702298779168}}}},"825":{"name":"PPTGS TB2","bigg_id":"PPTGS_TB2","reversibility":false,"label_x":7459.766953638966,"label_y":-1570.2994786172098,"gene_reaction_rule":"Rv2163c and Rv0016c and Rv3627c","genes":[{"name":"","bigg_id":"Rv2163c"},{"name":"","bigg_id":"Rv0016c"},{"name":"","bigg_id":"Rv3627c"}],"metabolites":[{"bigg_id":"h_c","coefficient":1},{"bigg_id":"peptido__TB2_c","coefficient":1},{"bigg_id":"uaaGgla_c","coefficient":-1},{"bigg_id":"udcpdp_c","coefficient":1}],"segments":{"5494":{"from_node_id":"5569","to_node_id":"5570","b1":null,"b2":null},"5495":{"from_node_id":"5571","to_node_id":"5570","b1":null,"b2":null},"5496":{"from_node_id":"5571","to_node_id":"5572","b1":{"x":7444.179026085924,"y":-1651.0388656203809},"b2":{"x":7424.728314930108,"y":-1706.417317400646}},"5497":{"from_node_id":"5571","to_node_id":"5573","b1":{"x":7444.179026085924,"y":-1651.0388656203809},"b2":{"x":7454.992769847079,"y":-1707.9693173575656}},"5498":{"from_node_id":"5569","to_node_id":"5568","b1":{"x":7444.598723849417,"y":-1523.0395536933738},"b2":{"x":7443.343009815585,"y":-1458.752491802435}},"5499":{"from_node_id":"5571","to_node_id":"3674","b1":{"x":7444.192141641033,"y":-1647.038887122662},"b2":{"x":7396.694925987366,"y":-1731.4011443261006}}}},"826":{"name":"UGMAGS","bigg_id":"UGMAGS","reversibility":false,"label_x":6433.123966499866,"label_y":-1221.7941063629928,"gene_reaction_rule":"Rv2155c","genes":[{"name":"","bigg_id":"Rv2155c"}],"metabolites":[{"bigg_id":"adp_c","coefficient":1},{"bigg_id":"atp_c","coefficient":-1},{"bigg_id":"glu__D_c","coefficient":-1},{"bigg_id":"h_c","coefficient":1},{"bigg_id":"pi_c","coefficient":1},{"bigg_id":"ugma_c","coefficient":-1},{"bigg_id":"ugmag_c","coefficient":1}],"segments":{"5500":{"from_node_id":"5574","to_node_id":"5575","b1":null,"b2":null},"5501":{"from_node_id":"5576","to_node_id":"5575","b1":null,"b2":null},"5502":{"from_node_id":"5576","to_node_id":"5577","b1":{"x":6418.123966499866,"y":-1297.7941063629928},"b2":{"x":6436.123966499866,"y":-1303.0441063629928}},"5503":{"from_node_id":"5574","to_node_id":"5578","b1":{"x":6418.123966499866,"y":-1165.7941063629928},"b2":{"x":6436.123966499866,"y":-1160.5441063629928}},"5504":{"from_node_id":"5574","to_node_id":"5579","b1":{"x":6418.123966499866,"y":-1165.7941063629928},"b2":{"x":6403.844181343616,"y":-1154.3436669098678}},"5505":{"from_node_id":"5576","to_node_id":"5580","b1":{"x":6418.123966499866,"y":-1297.7941063629928},"b2":{"x":6400.123966499866,"y":-1303.0441063629928}},"5506":{"from_node_id":"5576","to_node_id":"5581","b1":{"x":6418.123966499866,"y":-1297.7941063629928},"b2":{"x":6382.123966499866,"y":-1288.0441063629928}},"5507":{"from_node_id":"5574","to_node_id":"5582","b1":{"x":6418.123966499866,"y":-1169.7941063629928},"b2":{"x":6418.123966499866,"y":-1115.5441063629928}},"5508":{"from_node_id":"5576","to_node_id":"4488","b1":{"x":6418.123966499866,"y":-1293.7941063629928},"b2":{"x":6418.123966499866,"y":-1348.0441063629928}}}},"827":{"name":"UGMAS","bigg_id":"UGMAS","reversibility":false,"label_x":6444.281681343616,"label_y":-881.557106851274,"gene_reaction_rule":"Rv2152c","genes":[{"name":"","bigg_id":"Rv2152c"}],"metabolites":[{"bigg_id":"adp_c","coefficient":1},{"bigg_id":"ala__L_c","coefficient":-1},{"bigg_id":"atp_c","coefficient":-1},{"bigg_id":"h_c","coefficient":1},{"bigg_id":"pi_c","coefficient":1},{"bigg_id":"ugma_c","coefficient":1},{"bigg_id":"ugmr_c","coefficient":-1}],"segments":{"5509":{"from_node_id":"5583","to_node_id":"5584","b1":null,"b2":null},"5510":{"from_node_id":"5585","to_node_id":"5584","b1":null,"b2":null},"5511":{"from_node_id":"5585","to_node_id":"5586","b1":{"x":6418.123966499866,"y":-947.7941063629928},"b2":{"x":6436.123966499866,"y":-953.0441063629928}},"5512":{"from_node_id":"5583","to_node_id":"5587","b1":{"x":6418.123966499866,"y":-815.7941063629928},"b2":{"x":6436.123966499866,"y":-810.5441063629928}},"5513":{"from_node_id":"5583","to_node_id":"5588","b1":{"x":6418.123966499866,"y":-815.7941063629928},"b2":{"x":6403.844181343616,"y":-800.6234520661178}},"5514":{"from_node_id":"5585","to_node_id":"5589","b1":{"x":6418.123966499866,"y":-947.7941063629928},"b2":{"x":6416.245060249866,"y":-974.1255882965866}},"5515":{"from_node_id":"5585","to_node_id":"5590","b1":{"x":6418.123966499866,"y":-947.7941063629928},"b2":{"x":6398.245060249866,"y":-944.2444847809616}},"5516":{"from_node_id":"5585","to_node_id":"5582","b1":{"x":6418.123966499866,"y":-943.7941063629928},"b2":{"x":6418.123966499866,"y":-998.0441063629928}},"5517":{"from_node_id":"5583","to_node_id":"5591","b1":{"x":6418.123966499866,"y":-819.7941063629928},"b2":{"x":6418.123966499866,"y":-765.5441063629928}}}},"828":{"name":"UDP-MurNAc Hydroxylase","bigg_id":"UAMRH","reversibility":false,"label_x":6435.913517281116,"label_y":-538.5306786286178,"gene_reaction_rule":"Rv3818","genes":[{"name":"","bigg_id":"Rv3818"}],"metabolites":[{"bigg_id":"h2o_c","coefficient":1},{"bigg_id":"h_c","coefficient":-1},{"bigg_id":"nadp_c","coefficient":1},{"bigg_id":"nadph_c","coefficient":-1},{"bigg_id":"o2_c","coefficient":-1},{"bigg_id":"uamr_c","coefficient":-1},{"bigg_id":"ugmr_c","coefficient":1}],"segments":{"5518":{"from_node_id":"5592","to_node_id":"5593","b1":null,"b2":null},"5519":{"from_node_id":"5594","to_node_id":"5593","b1":null,"b2":null},"5520":{"from_node_id":"5594","to_node_id":"5595","b1":{"x":6418.123966499866,"y":-597.7941063629928},"b2":{"x":6436.123966499866,"y":-603.0441063629928}},"5521":{"from_node_id":"5592","to_node_id":"5596","b1":{"x":6418.123966499866,"y":-465.7941063629928},"b2":{"x":6436.123966499866,"y":-460.5441063629928}},"5522":{"from_node_id":"5594","to_node_id":"5597","b1":{"x":6418.123966499866,"y":-597.7941063629928},"b2":{"x":6400.123966499866,"y":-603.0441063629928}},"5523":{"from_node_id":"5592","to_node_id":"5598","b1":{"x":6418.123966499866,"y":-465.7941063629928},"b2":{"x":6418.255314156116,"y":-453.57053458564906}},"5524":{"from_node_id":"5592","to_node_id":"5599","b1":{"x":6418.123966499866,"y":-465.7941063629928},"b2":{"x":6415.597599312366,"y":-468.5705651032272}},"5525":{"from_node_id":"5592","to_node_id":"5600","b1":{"x":6418.123966499866,"y":-469.7941063629928},"b2":{"x":6418.123966499866,"y":-415.5441063629928}},"5526":{"from_node_id":"5594","to_node_id":"5591","b1":{"x":6418.123966499866,"y":-593.7941063629928},"b2":{"x":6418.123966499866,"y":-648.0441063629928}}}},"833":{"name":"folate reductase","bigg_id":"FOLR2","reversibility":false,"label_x":9202.986271405383,"label_y":-2937.0950170703068,"gene_reaction_rule":"Rv2763c or Rv2671","genes":[{"name":"","bigg_id":"Rv2763c"},{"name":"","bigg_id":"Rv2671"}],"metabolites":[{"bigg_id":"dhf_c","coefficient":-1},{"bigg_id":"h_c","coefficient":-1},{"bigg_id":"nadp_c","coefficient":1},{"bigg_id":"nadph_c","coefficient":-1},{"bigg_id":"thf_c","coefficient":1}],"segments":{"5556":{"from_node_id":"5632","to_node_id":"5633","b1":null,"b2":null},"5557":{"from_node_id":"5634","to_node_id":"5633","b1":null,"b2":null},"5558":{"from_node_id":"5632","to_node_id":"4930","b1":{"x":9181.572698335043,"y":-2910.0530113209893},"b2":{"x":8832.342657835994,"y":-2911.0928248938526}},"5559":{"from_node_id":"5632","to_node_id":"5635","b1":{"x":9177.57272991115,"y":-2910.0371176788963},"b2":{"x":9144.636015590371,"y":-2916.7189960405426}},"5560":{"from_node_id":"5634","to_node_id":"5636","b1":{"x":9309.571687899619,"y":-2910.561607867967},"b2":{"x":9416.566995970397,"y":-2905.1351006000705}},"5561":{"from_node_id":"5632","to_node_id":"5637","b1":{"x":9177.57272991115,"y":-2910.0371176788963},"b2":{"x":9087.03784743171,"y":-2909.589641553631}},"5562":{"from_node_id":"5634","to_node_id":"4324","b1":{"x":9305.571719475725,"y":-2910.545714225874},"b2":{"x":9643.505861537275,"y":-2903.229777606136}}}},"839":{"name":"UDP-N-acetylmuramoyl-L-alanyl-D-glutamyl-meso-2,6-diaminopimeloyl-D-alanyl-D-alanine synthetase","bigg_id":"UGMDDS","reversibility":false,"label_x":5152.710345282729,"label_y":-800.2129205094807,"gene_reaction_rule":"Rv2157c","genes":[{"name":"","bigg_id":"Rv2157c"}],"metabolites":[{"bigg_id":"adp_c","coefficient":1},{"bigg_id":"alaala_c","coefficient":-1},{"bigg_id":"atp_c","coefficient":-1},{"bigg_id":"h_c","coefficient":1},{"bigg_id":"pi_c","coefficient":1},{"bigg_id":"ugmd_c","coefficient":-1},{"bigg_id":"ugmda_c","coefficient":1}],"segments":{"5603":{"from_node_id":"5679","to_node_id":"5680","b1":null,"b2":null},"5604":{"from_node_id":"5681","to_node_id":"5680","b1":null,"b2":null},"5605":{"from_node_id":"5681","to_node_id":"5682","b1":{"x":5388.568053262069,"y":-761.5106836325804},"b2":{"x":5404.671680718509,"y":-751.9641798817454}},"5606":{"from_node_id":"5679","to_node_id":"4125","b1":{"x":5398.394287991872,"y":-1074.7237300127306},"b2":{"x":5805.838184885331,"y":-1315.2422218982676}},"5607":{"from_node_id":"5679","to_node_id":"5683","b1":{"x":5387.842913613314,"y":-897.4848394638154},"b2":{"x":5415.795570044789,"y":-941.6538688716953}},"5608":{"from_node_id":"5681","to_node_id":"5684","b1":{"x":5388.568053262069,"y":-761.5106836325804},"b2":{"x":5375.3497718305925,"y":-743.8829139903232}},"5609":{"from_node_id":"5681","to_node_id":"5685","b1":{"x":5388.568053262069,"y":-761.5106836325804},"b2":{"x":5313.034445790678,"y":-729.1590389761366}},"5610":{"from_node_id":"5679","to_node_id":"5686","b1":{"x":5387.422015175814,"y":-911.7076177841279},"b2":{"x":5387.518094750615,"y":-978.19772505059}},"5611":{"from_node_id":"5681","to_node_id":"5687","b1":{"x":5388.485428883508,"y":-765.5098301930443},"b2":{"x":5388.271549361485,"y":-675.2497985214468}}}},"841":{"name":"UDP-N-acetylmuramoyl-L-alanyl-D-glutamyl-meso-2,6-diaminopimelate synthetase","bigg_id":"UAAGDS","reversibility":false,"label_x":5129.790727832403,"label_y":-1154.7914433873002,"gene_reaction_rule":"Rv2158c","genes":[{"name":"","bigg_id":"Rv2158c"}],"metabolites":[{"bigg_id":"26dap__M_c","coefficient":-1},{"bigg_id":"adp_c","coefficient":1},{"bigg_id":"atp_c","coefficient":-1},{"bigg_id":"h_c","coefficient":1},{"bigg_id":"pi_c","coefficient":1},{"bigg_id":"uamag_c","coefficient":-1},{"bigg_id":"ugmd_c","coefficient":1}],"segments":{"5621":{"from_node_id":"5697","to_node_id":"5698","b1":null,"b2":null},"5622":{"from_node_id":"5699","to_node_id":"5698","b1":null,"b2":null},"5623":{"from_node_id":"5697","to_node_id":"5700","b1":{"x":5386.400926803558,"y":-1219.1243962400938},"b2":{"x":5386.335619910306,"y":-1254.6386391579758}},"5624":{"from_node_id":"5699","to_node_id":"5701","b1":{"x":5385.220054019721,"y":-1106.69809738528},"b2":{"x":5371.89826208416,"y":-1098.5464276599248}},"5625":{"from_node_id":"5697","to_node_id":"5702","b1":{"x":5386.396111548756,"y":-1223.124393341758},"b2":{"x":5368.38980456934,"y":-1235.0142199145207}},"5626":{"from_node_id":"5699","to_node_id":"5703","b1":{"x":5386.110190738471,"y":-1097.798927463405},"b2":{"x":5397.066693030387,"y":-1091.3086370234548}},"5627":{"from_node_id":"5699","to_node_id":"5704","b1":{"x":5385.554038394721,"y":-1117.850196994655},"b2":{"x":5398.1409079386185,"y":-1113.337619020054}},"5628":{"from_node_id":"5697","to_node_id":"5705","b1":{"x":5386.396111548756,"y":-1223.124393341758},"b2":{"x":5396.479622234317,"y":-1237.9721079889885}},"5629":{"from_node_id":"5699","to_node_id":"5686","b1":{"x":5386.715238764919,"y":-1102.6727038619442},"b2":{"x":5386.199002689421,"y":-1083.34193262375}}}},"842":{"name":"diaminopimelate decarboxylase","bigg_id":"DAPDC","reversibility":false,"label_x":5453.204353974731,"label_y":-1442.5876985719713,"gene_reaction_rule":"Rv1293","genes":[{"name":"","bigg_id":"Rv1293"}],"metabolites":[{"bigg_id":"26dap__M_c","coefficient":-1},{"bigg_id":"co2_c","coefficient":1},{"bigg_id":"h_c","coefficient":-1},{"bigg_id":"lys__L_c","coefficient":1}],"segments":{"5630":{"from_node_id":"5706","to_node_id":"5707","b1":null,"b2":null},"5631":{"from_node_id":"5708","to_node_id":"5707","b1":null,"b2":null},"5632":{"from_node_id":"5706","to_node_id":"5700","b1":{"x":5438.290486000998,"y":-1390.5275527966153},"b2":{"x":5388.585285081749,"y":-1397.113529605296}},"5633":{"from_node_id":"5708","to_node_id":"5709","b1":{"x":5438.136397847335,"y":-1518.5274600498665},"b2":{"x":5453.491392907895,"y":-1520.500662978347}},"5634":{"from_node_id":"5706","to_node_id":"5710","b1":{"x":5445.203016099549,"y":-1410.4397871402637},"b2":{"x":5452.993991047715,"y":-1391.0016207237509}},"5635":{"from_node_id":"5708","to_node_id":"5711","b1":{"x":5438.141213102136,"y":-1514.5274629482024},"b2":{"x":5437.843484333885,"y":-1519.1397283270217}}}},"846":{"name":"GMT1","bigg_id":"GMT1","reversibility":false,"label_x":11239.196421577315,"label_y":-1524.0135328835179,"gene_reaction_rule":"Rv2051c","genes":[{"name":"","bigg_id":"Rv2051c"}],"metabolites":[{"bigg_id":"decd__tb_c","coefficient":-1},{"bigg_id":"decdman1p__tb_c","coefficient":1},{"bigg_id":"gdp_c","coefficient":1},{"bigg_id":"gdpmann_c","coefficient":-1}],"segments":{"5654":{"from_node_id":"5730","to_node_id":"5731","b1":null,"b2":null},"5655":{"from_node_id":"5732","to_node_id":"5731","b1":null,"b2":null},"5656":{"from_node_id":"5730","to_node_id":"5733","b1":{"x":11224.783531100546,"y":-1467.6269618695387},"b2":{"x":11242.823786373985,"y":-1462.517002019485}},"5657":{"from_node_id":"5732","to_node_id":"5734","b1":{"x":11223.788817360522,"y":-1595.6230967509305},"b2":{"x":11223.367229701176,"y":-1649.8714586049578}},"5658":{"from_node_id":"5732","to_node_id":"5735","b1":{"x":11223.757732556145,"y":-1599.6229759659739},"b2":{"x":11241.716390218098,"y":-1605.0126990554095}},"5659":{"from_node_id":"5730","to_node_id":"5420","b1":{"x":11224.75244629617,"y":-1471.6268410845823},"b2":{"x":11225.174033955516,"y":-1417.378479230555}}}},"847":{"name":"","bigg_id":"MANT1","reversibility":false,"label_x":11018.191344944436,"label_y":-1904.9537698638858,"gene_reaction_rule":"Rv1166 and Rv1635c and Rv2174 and Rv2181","genes":[{"name":"","bigg_id":"Rv1166"},{"name":"","bigg_id":"Rv1635c"},{"name":"","bigg_id":"Rv2174"},{"name":"","bigg_id":"Rv2181"}],"metabolites":[{"bigg_id":"LM_c","coefficient":1},{"bigg_id":"PIM4_c","coefficient":-1},{"bigg_id":"decd__tb_c","coefficient":1},{"bigg_id":"decdman1p__tb_c","coefficient":-1}],"segments":{"5660":{"from_node_id":"5736","to_node_id":"5737","b1":null,"b2":null},"5661":{"from_node_id":"5738","to_node_id":"5737","b1":null,"b2":null},"5662":{"from_node_id":"5738","to_node_id":"5739","b1":{"x":11221.068896977644,"y":-1945.6125280672359},"b2":{"x":11206.562348380798,"y":-2001.1521496868882}},"5663":{"from_node_id":"5736","to_node_id":"5740","b1":{"x":11222.063610717667,"y":-1817.6163931858441},"b2":{"x":11248.248397241106,"y":-1786.4424684920405}},"5664":{"from_node_id":"5738","to_node_id":"2411","b1":{"x":11221.037812173267,"y":-1949.6124072822793},"b2":{"x":11234.69471202272,"y":-2105.7127016607774}},"5665":{"from_node_id":"5736","to_node_id":"5734","b1":{"x":11222.032525913291,"y":-1821.6162724008877},"b2":{"x":11222.454113572638,"y":-1767.3679105468605}}}},"848":{"name":"UDPglucose 4-epimerase","bigg_id":"UDPG4E","reversibility":true,"label_x":4955.445805374068,"label_y":-2584.6460522246334,"gene_reaction_rule":"Rv3634c or Rv0501 or Rv0536","genes":[{"name":"","bigg_id":"Rv3634c"},{"name":"","bigg_id":"Rv0501"},{"name":"","bigg_id":"Rv0536"}],"metabolites":[{"bigg_id":"udpg_c","coefficient":-1},{"bigg_id":"udpgal_c","coefficient":1}],"segments":{"5666":{"from_node_id":"5742","to_node_id":"5743","b1":null,"b2":null},"5667":{"from_node_id":"5744","to_node_id":"5743","b1":null,"b2":null},"5668":{"from_node_id":"5742","to_node_id":"2259","b1":{"x":5163.113646499173,"y":-2459.215903394448},"b2":{"x":5163.535234158519,"y":-2404.967541540421}},"5669":{"from_node_id":"5744","to_node_id":"2235","b1":{"x":5162.150017563525,"y":-2583.2121590607962},"b2":{"x":5172.1634884979285,"y":-2688.1436263835735}}}},"870":{"name":"Uridine kinase (GTP:Uridine)","bigg_id":"URIK2","reversibility":false,"label_x":6082.717258266989,"label_y":-2511.866115476606,"gene_reaction_rule":"","genes":[],"metabolites":[{"bigg_id":"gdp_c","coefficient":1},{"bigg_id":"gtp_c","coefficient":-1},{"bigg_id":"h_c","coefficient":1},{"bigg_id":"ump_c","coefficient":1},{"bigg_id":"uri_c","coefficient":-1}],"segments":{"5814":{"from_node_id":"5896","to_node_id":"5897","b1":null,"b2":null},"5815":{"from_node_id":"5898","to_node_id":"5897","b1":null,"b2":null},"5816":{"from_node_id":"5898","to_node_id":"5899","b1":{"x":6212.888060398722,"y":-2465.7327989210007},"b2":{"x":6248.077148331428,"y":-2457.0999099286064}},"5817":{"from_node_id":"5896","to_node_id":"5900","b1":{"x":6080.9132882995755,"y":-2468.313405318403},"b2":{"x":6058.682696460619,"y":-2478.839360717047}},"5818":{"from_node_id":"5898","to_node_id":"5901","b1":{"x":6212.888060398722,"y":-2465.7327989210007},"b2":{"x":6244.994328982425,"y":-2479.84009990451}},"5819":{"from_node_id":"5898","to_node_id":"4114","b1":{"x":6208.888824880566,"y":-2465.8109991148613},"b2":{"x":6282.691933158057,"y":-2466.0126160168757}},"5820":{"from_node_id":"5896","to_node_id":"5902","b1":{"x":6084.912523817731,"y":-2468.2352051245425},"b2":{"x":6040.353067883992,"y":-2458.2667425194027}}}},"871":{"name":"cytidine deaminase","bigg_id":"CYTD","reversibility":false,"label_x":6016.737343086075,"label_y":-2262.4718264214193,"gene_reaction_rule":"Rv3315c","genes":[{"name":"","bigg_id":"Rv3315c"}],"metabolites":[{"bigg_id":"cytd_c","coefficient":-1},{"bigg_id":"h2o_c","coefficient":-1},{"bigg_id":"h_c","coefficient":-1},{"bigg_id":"nh4_c","coefficient":1},{"bigg_id":"uri_c","coefficient":1}],"segments":{"5821":{"from_node_id":"5903","to_node_id":"5904","b1":null,"b2":null},"5822":{"from_node_id":"5905","to_node_id":"5904","b1":null,"b2":null},"5823":{"from_node_id":"5903","to_node_id":"5906","b1":{"x":5999.782264961075,"y":-2191.3478029839193},"b2":{"x":5999.029335273575,"y":-2169.6156252495443}},"5824":{"from_node_id":"5903","to_node_id":"5907","b1":{"x":6006.524452461075,"y":-2196.7428225151693},"b2":{"x":6017.333046211075,"y":-2191.6942385307943}},"5825":{"from_node_id":"5903","to_node_id":"5908","b1":{"x":5999.636268867325,"y":-2197.6856936089193},"b2":{"x":5982.019569648575,"y":-2192.8741701714193}},"5826":{"from_node_id":"5905","to_node_id":"5909","b1":{"x":6000.231483711075,"y":-2318.8983400932943},"b2":{"x":5991.524452461075,"y":-2326.1478518120443}},"5827":{"from_node_id":"5905","to_node_id":"5902","b1":{"x":6000.231483711075,"y":-2314.8983400932943},"b2":{"x":6000.983925117325,"y":-2334.518091069857}}}},"878":{"name":"","bigg_id":"NAPRTr","reversibility":true,"label_x":10691.042102929016,"label_y":-1953.435587395184,"gene_reaction_rule":"Rv0573c or Rv1330c","genes":[{"name":"","bigg_id":"Rv0573c"},{"name":"","bigg_id":"Rv1330c"}],"metabolites":[{"bigg_id":"h_c","coefficient":-1},{"bigg_id":"nac_c","coefficient":-1},{"bigg_id":"nicrnt_c","coefficient":1},{"bigg_id":"ppi_c","coefficient":1},{"bigg_id":"prpp_c","coefficient":-1}],"segments":{"5874":{"from_node_id":"5956","to_node_id":"5957","b1":null,"b2":null},"5875":{"from_node_id":"5958","to_node_id":"5957","b1":null,"b2":null},"5876":{"from_node_id":"5956","to_node_id":"5959","b1":{"x":10664.923938866516,"y":-1983.2526039967465},"b2":{"x":10709.294056054016,"y":-2031.3026528248715}},"5877":{"from_node_id":"5956","to_node_id":"5960","b1":{"x":10664.923938866516,"y":-1983.2526039967465},"b2":{"x":10626.239368554016,"y":-2023.6195473561215}},"5878":{"from_node_id":"5958","to_node_id":"5961","b1":{"x":10664.923938866516,"y":-1855.2526039967465},"b2":{"x":10666.421009179016,"y":-1798.750284660809}},"5879":{"from_node_id":"5958","to_node_id":"5962","b1":{"x":10664.923938866516,"y":-1851.2526039967465},"b2":{"x":10664.883899804016,"y":-1840.871134270184}},"5880":{"from_node_id":"5956","to_node_id":"2412","b1":{"x":10660.647571679016,"y":-2089.579142082684},"b2":{"x":10668.982532616516,"y":-2178.3651528248715}}}},"880":{"name":"Nicotinamidase","bigg_id":"NNAM","reversibility":true,"label_x":10379.436634179016,"label_y":-1914.0777993092465,"gene_reaction_rule":"Rv2043c","genes":[{"name":"","bigg_id":"Rv2043c"}],"metabolites":[{"bigg_id":"h2o_c","coefficient":-1},{"bigg_id":"nac_c","coefficient":1},{"bigg_id":"ncam_c","coefficient":-1},{"bigg_id":"nh4_c","coefficient":1}],"segments":{"5888":{"from_node_id":"5970","to_node_id":"5971","b1":null,"b2":null},"5889":{"from_node_id":"5972","to_node_id":"5971","b1":null,"b2":null},"5890":{"from_node_id":"5970","to_node_id":"5973","b1":{"x":10364.436634179016,"y":-1858.0777993092465},"b2":{"x":10342.184681054016,"y":-1840.070108879559}},"5891":{"from_node_id":"5972","to_node_id":"5960","b1":{"x":10364.436634179016,"y":-1986.0777993092465},"b2":{"x":10378.943470116516,"y":-2049.575479973309}},"5892":{"from_node_id":"5970","to_node_id":"5974","b1":{"x":10364.436634179016,"y":-1862.0777993092465},"b2":{"x":10364.436634179016,"y":-1807.8277993092465}},"5893":{"from_node_id":"5972","to_node_id":"5975","b1":{"x":10364.436634179016,"y":-1990.0777993092465},"b2":{"x":10334.535266991516,"y":-2035.0878090748715}}}}},"nodes":{"2182":{"node_type":"metabolite","x":6872.403425206261,"y":-3428.0374611981033,"bigg_id":"galfragund_c","name":"galactofuranosyl-30-rhamanosyl-N-acetylglucosamyl-undecaprenyl-diphosphate-M-tb","label_x":6703.296491612511,"label_y":-3427.8675393231033,"node_is_primary":true},"2204":{"node_type":"metabolite","x":10739.530291581803,"y":-2766.364650431302,"bigg_id":"decdpr__tb_c","name":"decaprenylphosphoryl-beta-D-5-phosphoribose","label_x":10769.530291581803,"label_y":-2756.364650431302,"node_is_primary":true},"2207":{"node_type":"multimarker","x":10739.128254766598,"y":-2896.36402876212},"2208":{"node_type":"midmarker","x":10739.066402948874,"y":-2916.3639331207073},"2209":{"node_type":"multimarker","x":10739.004551131151,"y":-2936.363837479295},"2210":{"node_type":"metabolite","x":10696.356974541679,"y":-2824.5378746536544,"bigg_id":"h2o_c","name":"H2O","label_x":10614.826212822929,"label_y":-2818.989412739592,"node_is_primary":false},"2211":{"node_type":"metabolite","x":10695.67758110922,"y":-3025.223101894991,"bigg_id":"pi_c","name":"Phosphate","label_x":10638.15023735922,"label_y":-3017.125872891085,"node_is_primary":false},"2212":{"node_type":"metabolite","x":10738.602514315948,"y":-3066.363215810113,"bigg_id":"decdr__tb_c","name":"decaprenylphosphoryl-beta-D-5-ribose","label_x":10768.602514315948,"label_y":-3056.363215810113,"node_is_primary":true},"2213":{"node_type":"multimarker","x":10738.200477500744,"y":-3196.3625941409314},"2214":{"node_type":"midmarker","x":10738.13862568302,"y":-3216.362498499519},"2215":{"node_type":"multimarker","x":10738.076773865298,"y":-3236.362402858106},"2216":{"node_type":"metabolite","x":10737.674737050093,"y":-3366.3617811889244,"bigg_id":"decda__tb_c","name":"decaprenylphosphoryl-beta-D-arabinofuranose","label_x":10567.756768300093,"label_y":-3361.4909315795494,"node_is_primary":true},"2217":{"node_type":"multimarker","x":6871.13286675495,"y":-3152.8117085480085},"2218":{"node_type":"midmarker","x":6871.124083649956,"y":-3172.811706619435},"2219":{"node_type":"multimarker","x":6871.115300544963,"y":-3192.8117046908615},"2220":{"node_type":"metabolite","x":6939.28566812027,"y":-3080.8554675186056,"bigg_id":"h2o_c","name":"H2O","label_x":6921.07473062027,"label_y":-3045.6388537490743,"node_is_primary":false},"2221":{"node_type":"metabolite","x":7070.6748938091005,"y":-3299.5504536285166,"bigg_id":"udp_c","name":"UDP","label_x":7044.0142492778505,"label_y":-3336.6858906402354,"node_is_primary":false},"2222":{"node_type":"metabolite","x":5384.158478568939,"y":-2977.2734600986346,"bigg_id":"udpgalfur_c","name":"UDP-D-galacto-1-4-furanose","label_x":5412.807404350189,"label_y":-2970.034028240572,"node_is_primary":true},"2223":{"node_type":"metabolite","x":6831.0757804296445,"y":-3282.7941298022956,"bigg_id":"h_c","name":"H","label_x":6772.9180655858945,"label_y":-3277.315003825733,"node_is_primary":false},"2224":{"node_type":"metabolite","x":7989.988785062404,"y":-2959.144240614986,"bigg_id":"ragund_c","name":"rhamanosyl-N-acetylglucosamyl-undecaprenyl-diphosphate","label_x":7870.389663968654,"label_y":-2974.406020400142,"node_is_primary":true},"2225":{"node_type":"multimarker","x":7988.37203520484,"y":-2727.0638126719223},"2226":{"node_type":"midmarker","x":7988.285127099847,"y":-2742.9820236339738},"2227":{"node_type":"multimarker","x":7988.566871338606,"y":-2759.8579982679003},"2228":{"node_type":"metabolite","x":8536.710383445163,"y":-2337.7543611933006,"bigg_id":"dtdprmn_c","name":"dTDP-L-rhamnose","label_x":8383.264094382663,"label_y":-2340.6217928339256,"node_is_primary":true},"2229":{"node_type":"metabolite","x":8279.447753665241,"y":-3059.9048526743054,"bigg_id":"dtdp_c","name":"dTDP","label_x":8243.576659915241,"label_y":-3019.4053409555554,"node_is_primary":false},"2230":{"node_type":"metabolite","x":7930.983894192035,"y":-2882.0865171293344,"bigg_id":"h_c","name":"H","label_x":7868.602058254535,"label_y":-2883.012176309022,"node_is_primary":false},"2231":{"node_type":"metabolite","x":7556.615648824794,"y":-2534.6375556763996,"bigg_id":"unaga_c","name":"Undecaprenyl-diphospho-N-acetyl-glucosamine","label_x":7593.248949606044,"label_y":-2524.6375556763996,"node_is_primary":true},"2232":{"node_type":"multimarker","x":5384.233134961378,"y":-2807.2734764915085},"2233":{"node_type":"midmarker","x":5384.224351856385,"y":-2827.273474562935},"2234":{"node_type":"multimarker","x":5384.215568751392,"y":-2847.273472634362},"2235":{"node_type":"metabolite","x":5387.406924362581,"y":-2714.674367933486,"bigg_id":"udpgal_c","name":"UDPgalactose","label_x":5425.558779831331,"label_y":-2727.498830824111,"node_is_primary":true},"2236":{"node_type":"multimarker","x":5591.318006536269,"y":-2450.5733101076103},"2237":{"node_type":"midmarker","x":5591.309223431277,"y":-2470.5733081790368},"2238":{"node_type":"multimarker","x":5591.300440326284,"y":-2490.5733062504632},"2239":{"node_type":"metabolite","x":5632.242357809169,"y":-2604.1401801881184,"bigg_id":"ppi_c","name":"Diphosphate","label_x":5662.242357809169,"label_y":-2594.1401801881184,"node_is_primary":false},"2240":{"node_type":"metabolite","x":5556.263296084633,"y":-2373.311611951205,"bigg_id":"utp_c","name":"UTP","label_x":5490.047964053383,"label_y":-2384.88656312308,"node_is_primary":false},"2241":{"node_type":"metabolite","x":5591.3750967187225,"y":-2320.573322643337,"bigg_id":"gal1p_c","name":"alpha-D-Galactose-1-phosphate","label_x":5637.0748037499725,"label_y":-2321.366779674587,"node_is_primary":true},"2242":{"node_type":"metabolite","x":5628.41367899534,"y":-2374.327945543051,"bigg_id":"h_c","name":"H","label_x":5645.65781962034,"label_y":-2378.065006089926,"node_is_primary":false},"2243":{"node_type":"multimarker","x":5591.449753111161,"y":-2150.573339036211},"2244":{"node_type":"midmarker","x":5591.440970006168,"y":-2170.5733371076376},"2245":{"node_type":"multimarker","x":5591.432186901176,"y":-2190.5733351790645},"2246":{"node_type":"metabolite","x":5591.506843293614,"y":-2020.5733515719385,"bigg_id":"gal_c","name":"D-Galactose","label_x":5621.506843293614,"label_y":-2010.5733515719385,"node_is_primary":true},"2247":{"node_type":"metabolite","x":5631.489273226482,"y":-2060.590913924777,"bigg_id":"atp_c","name":"ATP","label_x":5661.489273226482,"label_y":-2050.590913924777,"node_is_primary":false},"2248":{"node_type":"metabolite","x":5631.392659071561,"y":-2280.5908927104692,"bigg_id":"h_c","name":"H","label_x":5661.392659071561,"label_y":-2270.5908927104692,"node_is_primary":false},"2249":{"node_type":"metabolite","x":5551.392666785855,"y":-2280.5557602904983,"bigg_id":"adp_c","name":"ADP","label_x":5468.662198035855,"label_y":-2275.3189438842483,"node_is_primary":false},"2259":{"node_type":"metabolite","x":5163.991792222788,"y":-2346.2193155694695,"bigg_id":"udpg_c","name":"UDPglucose","label_x":5060.305757066538,"label_y":-2370.4559488702507,"node_is_primary":true},"2389":{"node_type":"multimarker","x":7552.9921679401905,"y":-2364.676176574326},"2390":{"node_type":"midmarker","x":7553.418459808967,"y":-2384.6716329392757},"2391":{"node_type":"multimarker","x":7553.844751677745,"y":-2404.6670893042256},"2392":{"node_type":"metabolite","x":7816.869454760594,"y":-2032.5892784523098,"bigg_id":"uacgam_c","name":"UDP-N-acetyl-D-glucosamine","label_x":7689.600900073094,"label_y":-2078.6365196632473,"node_is_primary":true},"2393":{"node_type":"metabolite","x":7595.753977817141,"y":-2493.7940592089462,"bigg_id":"ump_c","name":"UMP","label_x":7625.753977817141,"label_y":-2483.7940592089462,"node_is_primary":false},"2394":{"node_type":"metabolite","x":7083.190997355639,"y":-2044.9485080537142,"bigg_id":"udcpp_c","name":"Undecaprenyl-phosphate","label_x":7118.880938761889,"label_y":-2058.9458225068392,"node_is_primary":true},"2395":{"node_type":"multimarker","x":8272.986835527836,"y":-3778.6910838897716},"2396":{"node_type":"midmarker","x":8272.053266142213,"y":-3792.0358945322396},"2397":{"node_type":"multimarker","x":8271.86432566284,"y":-3804.558683690333},"2398":{"node_type":"metabolite","x":8201.491952689474,"y":-3892.2403851930067,"bigg_id":"decd__tb_c","name":"E-E-E-E-E-E-E-Z-Z-decaprenyl-phosphate","label_x":8054.727792533224,"label_y":-3887.712919372694,"node_is_primary":false},"2400":{"node_type":"metabolite","x":8270.636212546915,"y":-3918.1053727882518,"bigg_id":"agalfragund_c","name":"arabinofuranose-galactofuranosyl-30-rhamanosyl-N-acetylglucosamyl-undecaprenyl-diphosphate-M-tb","label_x":8296.152325828165,"label_y":-3935.0102800148143,"node_is_primary":true},"2407":{"node_type":"multimarker","x":10737.828683897307,"y":-2596.373166729064},"2408":{"node_type":"midmarker","x":10738.02887303666,"y":-2616.3721648116802},"2409":{"node_type":"multimarker","x":10738.229062176011,"y":-2636.3711628942965},"2410":{"node_type":"metabolite","x":10813.57810478083,"y":-2689.5841959092395,"bigg_id":"ppi_c","name":"Diphosphate","label_x":10805.41306571833,"label_y":-2659.2382486436145,"node_is_primary":false},"2411":{"node_type":"metabolite","x":10922.415483785442,"y":-2285.7277498965323,"bigg_id":"decd__tb_c","name":"E-E-E-E-E-E-E-Z-Z-decaprenyl-phosphate","label_x":10968.502397847942,"label_y":-2288.1330233340323,"node_is_primary":true},"2412":{"node_type":"metabolite","x":10736.527454491516,"y":-2279.5043129811215,"bigg_id":"prpp_c","name":"5-Phospho-alpha-D-ribose-1-diphosphate","label_x":10768.604602929016,"label_y":-2281.1222329029965,"node_is_primary":true},"3453":{"node_type":"metabolite","x":8538.938176032512,"y":-2031.6329198131261,"bigg_id":"dtdp4d6dm_c","name":"dTDP-4-dehydro-6-deoxy-L-mannose","label_x":8568.938176032512,"label_y":-2021.6329198131261,"node_is_primary":true},"3512":{"node_type":"multimarker","x":8082.445733390219,"y":-1737.6553925664243},"3513":{"node_type":"midmarker","x":8082.467083948623,"y":-1717.6554039625862},"3514":{"node_type":"multimarker","x":8082.488434507027,"y":-1697.655415358748},"3515":{"node_type":"metabolite","x":8148.709984647578,"y":-1804.4934525567537,"bigg_id":"pep_c","name":"Phosphoenolpyruvate","label_x":8168.921898710078,"label_y":-1801.0185990411287,"node_is_primary":false},"3516":{"node_type":"metabolite","x":8083.830338136652,"y":-1584.498507011925,"bigg_id":"uaccg_c","name":"UDP-N-acetyl-3-O-1-carboxyvinyl-D-glucosamine","label_x":8113.830338136653,"label_y":-1574.498507011925,"node_is_primary":true},"3517":{"node_type":"metabolite","x":8163.38282907127,"y":-1637.283983187972,"bigg_id":"pi_c","name":"Phosphate","label_x":8193.38282907127,"label_y":-1627.283983187972,"node_is_primary":false},"3671":{"node_type":"multimarker","x":7082.773053259411,"y":-1874.9490218111598},"3672":{"node_type":"midmarker","x":7082.822223153085,"y":-1894.9489613691076},"3673":{"node_type":"multimarker","x":7082.871393046759,"y":-1914.948900927055},"3674":{"node_type":"metabolite","x":7082.45344895053,"y":-1744.9494146845007,"bigg_id":"udcpdp_c","name":"Undecaprenyl-diphosphate","label_x":6954.32503098178,"label_y":-1760.9883551141882,"node_is_primary":true},"3675":{"node_type":"metabolite","x":7122.551667853773,"y":-1784.850954013048,"bigg_id":"h2o_c","name":"H2O","label_x":7140.585359260023,"label_y":-1784.641725497423,"node_is_primary":false},"3676":{"node_type":"metabolite","x":7123.092536684187,"y":-2004.8502891504713,"bigg_id":"pi_c","name":"Phosphate","label_x":7141.126228090437,"label_y":-1994.8502891504713,"node_is_primary":false},"3677":{"node_type":"metabolite","x":7057.2895557961465,"y":-1991.864839818917,"bigg_id":"h_c","name":"H","label_x":7008.9799854836465,"label_y":-1996.6567099361046,"node_is_primary":false},"3690":{"node_type":"multimarker","x":7816.451510664366,"y":-1773.1201266824116},"3691":{"node_type":"midmarker","x":7816.50068055804,"y":-1793.1200662403594},"3692":{"node_type":"multimarker","x":7816.549850451714,"y":-1813.120005798307},"3693":{"node_type":"metabolite","x":7871.663719008728,"y":-1693.8249153296124,"bigg_id":"utp_c","name":"UTP","label_x":7899.970359633728,"label_y":-1683.491053024925,"node_is_primary":false},"3694":{"node_type":"metabolite","x":7758.715818307891,"y":-1876.1949780060982,"bigg_id":"ppi_c","name":"Diphosphate","label_x":7691.895017526641,"label_y":-1890.7330639435982,"node_is_primary":false},"3695":{"node_type":"metabolite","x":7776.2303670269375,"y":-1683.2187384589954,"bigg_id":"h_c","name":"H","label_x":7654.4925740581875,"label_y":-1691.070178888683,"node_is_primary":false},"3696":{"node_type":"metabolite","x":7816.131906355485,"y":-1643.1205195557525,"bigg_id":"acgam1p_c","name":"N-Acetyl-D-glucosamine-1-phosphate","label_x":7673.622629011735,"label_y":-1634.9823359620025,"node_is_primary":true},"3711":{"node_type":"multimarker","x":7224.681500948052,"y":-1529.7859880122587},"3712":{"node_type":"midmarker","x":7224.730670841726,"y":-1549.7859275702065},"3713":{"node_type":"multimarker","x":7224.7798407354,"y":-1569.785867128154},"3714":{"node_type":"metabolite","x":7265.000984372828,"y":-1659.6872553515702,"bigg_id":"ppi_c","name":"Diphosphate","label_x":7295.000984372828,"label_y":-1649.6872553515702,"node_is_primary":false},"3715":{"node_type":"metabolite","x":7264.460115542414,"y":-1439.687920214147,"bigg_id":"ipdp_c","name":"Isopentenyl-diphosphate","label_x":7294.460115542414,"label_y":-1429.687920214147,"node_is_primary":false},"3716":{"node_type":"metabolite","x":7224.361896639171,"y":-1399.7863808855996,"bigg_id":"frdp_c","name":"Farnesyl-diphosphate","label_x":7254.361896639171,"label_y":-1389.7863808855996,"node_is_primary":true},"3722":{"node_type":"metabolite","x":7223.624348234062,"y":-1099.787287516386,"bigg_id":"grdp_c","name":"Geranyl-diphosphate","label_x":7253.624348234062,"label_y":-1089.787287516386,"node_is_primary":true},"3723":{"node_type":"multimarker","x":7223.206404137834,"y":-929.7878012738315},"3724":{"node_type":"midmarker","x":7223.255574031508,"y":-949.7877408317793},"3725":{"node_type":"multimarker","x":7223.304743925182,"y":-969.7876803897268},"3726":{"node_type":"metabolite","x":7222.886799828953,"y":-799.7881941471724,"bigg_id":"dmpp_c","name":"Dimethylallyl-diphosphate","label_x":7252.886799828953,"label_y":-789.7881941471724,"node_is_primary":true},"3727":{"node_type":"metabolite","x":7263.52588756261,"y":-1059.689068613143,"bigg_id":"ppi_c","name":"Diphosphate","label_x":7293.52588756261,"label_y":-1049.689068613143,"node_is_primary":false},"3728":{"node_type":"metabolite","x":7262.985018732196,"y":-839.6897334757198,"bigg_id":"ipdp_c","name":"Isopentenyl-diphosphate","label_x":7292.985018732196,"label_y":-829.6897334757198,"node_is_primary":false},"3729":{"node_type":"multimarker","x":7222.468855732725,"y":-629.788707904618},"3730":{"node_type":"midmarker","x":7222.518025626399,"y":-649.7886474625656},"3731":{"node_type":"multimarker","x":7222.567195520073,"y":-669.7885870205132},"3732":{"node_type":"metabolite","x":7222.149251423844,"y":-499.78910077795877,"bigg_id":"ipdp_c","name":"Isopentenyl-diphosphate","label_x":7252.149251423844,"label_y":-489.78910077795877,"node_is_primary":true},"3733":{"node_type":"multimarker","x":6922.542829073052,"y":-1515.2542497310087},"3734":{"node_type":"midmarker","x":6922.591998966726,"y":-1535.2541892889565},"3735":{"node_type":"multimarker","x":6922.6411688604,"y":-1555.254128846904},"3736":{"node_type":"metabolite","x":6922.223224764171,"y":-1380.0966836199746,"bigg_id":"ggdp_c","name":"[]","label_x":6951.261310701671,"label_y":-1387.123417018412,"node_is_primary":true},"3737":{"node_type":"metabolite","x":6872.910799136164,"y":-1420.3491750969595,"bigg_id":"ipdp_c","name":"Isopentenyl-diphosphate","label_x":6775.044099917414,"label_y":-1417.079033495397,"node_is_primary":false},"3738":{"node_type":"metabolite","x":6878.155769529078,"y":-1632.6573481250077,"bigg_id":"ppi_c","name":"Diphosphate","label_x":6869.009285154078,"label_y":-1660.1325678515702,"node_is_primary":false},"3739":{"node_type":"multimarker","x":6819.149030667943,"y":-1191.8503712055451},"3740":{"node_type":"midmarker","x":6819.198200561617,"y":-1211.8503107634929},"3741":{"node_type":"multimarker","x":6819.247370455291,"y":-1231.8502503214404},"3742":{"node_type":"metabolite","x":6766.042244561469,"y":-1352.4995633495441,"bigg_id":"ppi_c","name":"Diphosphate","label_x":6690.789803155219,"label_y":-1353.1431180370441,"node_is_primary":false},"3743":{"node_type":"metabolite","x":6739.483797606055,"y":-1060.3608239152459,"bigg_id":"ipdp_c","name":"Isopentenyl-diphosphate","label_x":6653.914949949805,"label_y":-1043.2652428605584,"node_is_primary":false},"3744":{"node_type":"metabolite","x":6816.357258390312,"y":-1002.8269603679485,"bigg_id":"frdp_c","name":"Farnesyl-diphosphate","label_x":6723.854816984062,"label_y":-996.695490641386,"node_is_primary":true},"3745":{"node_type":"metabolite","x":6758.061676093015,"y":-1132.4694907946289,"bigg_id":"h_c","name":"H","label_x":6692.638824530515,"label_y":-1126.3380210680664,"node_is_primary":false},"3746":{"node_type":"multimarker","x":7815.713962259257,"y":-1473.121033313198},"3747":{"node_type":"midmarker","x":7815.763132152931,"y":-1493.1209728711458},"3748":{"node_type":"multimarker","x":7815.812302046605,"y":-1513.1209124290933},"3749":{"node_type":"metabolite","x":7815.158518106626,"y":-1303.6451078271639,"bigg_id":"gam1p_c","name":"D-Glucosamine-1-phosphate","label_x":7687.347482950376,"label_y":-1296.6921048974764,"node_is_primary":true},"3750":{"node_type":"metabolite","x":7848.324949590282,"y":-1587.605186394697,"bigg_id":"coa_c","name":"Coenzyme-A","label_x":7843.636473027782,"label_y":-1553.1946639337596,"node_is_primary":false},"3751":{"node_type":"metabolite","x":7757.884178416119,"y":-1380.9912272338363,"bigg_id":"accoa_c","name":"Acetyl-CoA","label_x":7666.804588572369,"label_y":-1374.2635661010238,"node_is_primary":false},"3752":{"node_type":"metabolite","x":7773.464351514742,"y":-1590.371323977205,"bigg_id":"h_c","name":"H","label_x":7722.523921827242,"label_y":-1573.947495852205,"node_is_primary":false},"3753":{"node_type":"multimarker","x":7814.838913797746,"y":-1173.6455007005047},"3754":{"node_type":"midmarker","x":7814.789743904072,"y":-1153.6455611425572},"3755":{"node_type":"multimarker","x":7814.740574010398,"y":-1133.6456215846094},"3756":{"node_type":"metabolite","x":7814.420969701517,"y":-989.1360657274815,"bigg_id":"gam6p_c","name":"D-Glucosamine-6-phosphate","label_x":7696.128489232767,"label_y":-986.4780457079503,"node_is_primary":true},"3757":{"node_type":"multimarker","x":7814.003025605289,"y":-819.1365794849272},"3758":{"node_type":"midmarker","x":7814.052195498963,"y":-839.1365190428747},"3759":{"node_type":"multimarker","x":7814.101365392637,"y":-859.1364586008224},"3760":{"node_type":"metabolite","x":7715.396239498814,"y":-934.7209522929886,"bigg_id":"glu__L_c","name":"L-Glutamate","label_x":7608.714110592564,"label_y":-926.1156666484574,"node_is_primary":false},"3761":{"node_type":"metabolite","x":7738.292382387151,"y":-737.0240463547841,"bigg_id":"gln__L_c","name":"L-Glutamine","label_x":7621.847558168401,"label_y":-732.6028427415029,"node_is_primary":false},"3762":{"node_type":"metabolite","x":7813.683421296408,"y":-689.1369723582679,"bigg_id":"f6p_c","name":"D-Fructose-6-phosphate","label_x":7719.331370515158,"label_y":-684.0456027293617,"node_is_primary":true},"3763":{"node_type":"multimarker","x":7814.65805532518,"y":-551.1680036938386},"3764":{"node_type":"midmarker","x":7814.707225218854,"y":-571.1679432517861},"3765":{"node_type":"multimarker","x":7814.756395112528,"y":-591.1678828097338},"3766":{"node_type":"metabolite","x":7814.338939297549,"y":-468.5178228367106,"bigg_id":"g6p_c","name":"D-Glucose-6-phosphate","label_x":7721.623118985049,"label_y":-465.06268367655434,"node_is_primary":true},"3775":{"node_type":"multimarker","x":5164.635039964912,"y":-2176.2205325375244},"3776":{"node_type":"midmarker","x":5164.559363759956,"y":-2196.220389364812},"3777":{"node_type":"multimarker","x":5164.483687555,"y":-2216.2202461920997},"3778":{"node_type":"metabolite","x":5204.974808260537,"y":-2101.7983104746418,"bigg_id":"utp_c","name":"UTP","label_x":5221.605667635537,"label_y":-2092.8266307871418,"node_is_primary":false},"3779":{"node_type":"metabolite","x":5204.142858287274,"y":-2306.3709543248056,"bigg_id":"ppi_c","name":"Diphosphate","label_x":5234.142858287274,"label_y":-2296.3709543248056,"node_is_primary":false},"3780":{"node_type":"metabolite","x":5123.947548920137,"y":-2099.4388429595065,"bigg_id":"h_c","name":"H","label_x":5065.154091888887,"label_y":-2095.3961183501315,"node_is_primary":false},"3781":{"node_type":"metabolite","x":5165.126935297124,"y":-2046.221463160155,"bigg_id":"g1p_c","name":"D-Glucose-1-phosphate","label_x":5189.985333734624,"label_y":-2043.420193628905,"node_is_primary":true},"3977":{"node_type":"metabolite","x":4843.5922977327455,"y":-1736.2577061262373,"bigg_id":"adpglc_c","name":"ADPglucose","label_x":4716.5634891389955,"label_y":-1728.5212559309248,"node_is_primary":true},"3978":{"node_type":"multimarker","x":4844.975185238726,"y":-1886.2833484614919},"3979":{"node_type":"midmarker","x":4844.934103344641,"y":-1866.283390654587},"3980":{"node_type":"multimarker","x":4844.893021450554,"y":-1846.283432847682},"3981":{"node_type":"metabolite","x":4805.736069344607,"y":-1769.7311429500942,"bigg_id":"ppi_c","name":"Diphosphate","label_x":4731.898178719607,"label_y":-1779.2652005672817,"node_is_primary":false},"3982":{"node_type":"metabolite","x":4819.554181117053,"y":-1955.803310661986,"bigg_id":"atp_c","name":"ATP","label_x":4748.799298304553,"label_y":-1951.9718897635485,"node_is_primary":false},"3983":{"node_type":"metabolite","x":4902.6379967196735,"y":-1942.2735045700172,"bigg_id":"h_c","name":"H","label_x":4932.6379967196735,"label_y":-1932.2735045700172,"node_is_primary":false},"4111":{"node_type":"multimarker","x":6430.708852004345,"y":-2293.032462217659},"4112":{"node_type":"midmarker","x":6430.267300495973,"y":-2309.464520745886},"4113":{"node_type":"multimarker","x":6430.8291669563505,"y":-2324.8935275163008},"4114":{"node_type":"metabolite","x":6341.430704830972,"y":-2464.864050669547,"bigg_id":"ump_c","name":"UMP","label_x":6316.447306393472,"label_y":-2483.066443247672,"node_is_primary":false},"4115":{"node_type":"metabolite","x":6176.916677673066,"y":-2030.5070367418616,"bigg_id":"uggmda_c","name":"UDP-N-glycolylmuramoyl-L-alanyl-D-glutamyl-meso-2-6-diaminopimeloyl-D-alanyl-D-alanine","label_x":6049.600759704316,"label_y":-2047.1115289293616,"node_is_primary":true},"4116":{"node_type":"metabolite","x":6433.127295042556,"y":-2493.0248449614955,"bigg_id":"ugggmda_c","name":"Undecaprenyl-diphospho-N-glycolylmuramoyl-L-alanyl-D-glutamyl-meso-2-6-diaminopimeloyl-D-alanyl-D-alanine","label_x":6460.199560667556,"label_y":-2485.8400305083705,"node_is_primary":true},"4117":{"node_type":"multimarker","x":6175.47622037139,"y":-1860.5131395491621},"4118":{"node_type":"midmarker","x":6175.645685936293,"y":-1880.5124215718329},"4119":{"node_type":"multimarker","x":6175.815151501196,"y":-1900.5117035945032},"4120":{"node_type":"metabolite","x":6215.692169843417,"y":-1787.3397928329637,"bigg_id":"atp_c","name":"ATP","label_x":6245.692169843417,"label_y":-1777.3397928329637,"node_is_primary":false},"4121":{"node_type":"metabolite","x":6214.157365276101,"y":-1968.4000103167143,"bigg_id":"h_c","name":"H","label_x":6235.621720744851,"label_y":-1964.0903179339018,"node_is_primary":false},"4122":{"node_type":"metabolite","x":6136.579182497919,"y":-1990.8474038263269,"bigg_id":"adp_c","name":"ADP","label_x":6057.874592654169,"label_y":-1994.1511147638269,"node_is_primary":false},"4123":{"node_type":"metabolite","x":6080.770530969737,"y":-1964.9178442109392,"bigg_id":"pi_c","name":"Phosphate","label_x":6020.346214563487,"label_y":-1954.7045873750017,"node_is_primary":false},"4124":{"node_type":"metabolite","x":6417.94256529327,"y":-1706.7940515189914,"bigg_id":"uggmd_c","name":"UDP-N-glycolylmuramoyl-L-alanyl-D-gamma-glutamyl-meso-2-6-diaminopimelate","label_x":6447.94256529327,"label_y":-1696.7940515189914,"node_is_primary":true},"4125":{"node_type":"metabolite","x":5981.842014408985,"y":-1703.4019324363262,"bigg_id":"alaala_c","name":"D-Alanyl-D-alanine","label_x":5870.713596440235,"label_y":-1741.8484656394512,"node_is_primary":true},"4139":{"node_type":"multimarker","x":5980.401557107309,"y":-1441.5424346576892},"4140":{"node_type":"midmarker","x":5980.571022672212,"y":-1461.54171668036},"4141":{"node_type":"multimarker","x":5980.740488237115,"y":-1481.5409987030303},"4142":{"node_type":"metabolite","x":6029.127760485586,"y":-1367.3394248555533,"bigg_id":"atp_c","name":"ATP","label_x":6048.688795641836,"label_y":-1360.1864707539908,"node_is_primary":false},"4143":{"node_type":"metabolite","x":5979.300030935438,"y":-1311.547101510331,"bigg_id":"ala__D_c","name":"D-Alanine","label_x":5860.379132497938,"label_y":-1319.548566354081,"node_is_primary":true},"4144":{"node_type":"metabolite","x":6037.63445982452,"y":-1540.8311608939914,"bigg_id":"h_c","name":"H","label_x":6053.39959654327,"label_y":-1539.3719323783664,"node_is_primary":false},"4145":{"node_type":"metabolite","x":6034.5050075150875,"y":-1580.417470419229,"bigg_id":"adp_c","name":"ADP","label_x":6049.3209254838375,"label_y":-1585.601308309854,"node_is_primary":false},"4146":{"node_type":"metabolite","x":5946.1201841119055,"y":-1572.2791705694663,"bigg_id":"pi_c","name":"Phosphate","label_x":5904.8535825494055,"label_y":-1533.8724322882163,"node_is_primary":false},"4166":{"node_type":"multimarker","x":8449.445609059603,"y":-3059.0509432424255},"4167":{"node_type":"midmarker","x":8429.445861366148,"y":-3059.151403175588},"4168":{"node_type":"multimarker","x":8409.446113672693,"y":-3059.2518631087505},"4169":{"node_type":"metabolite","x":8653.057250317055,"y":-3059.0698286768707,"bigg_id":"dtmp_c","name":"dTMP","label_x":8646.391722973305,"label_y":-3090.3293501612457,"node_is_primary":true},"4170":{"node_type":"metabolite","x":8574.39832323397,"y":-3103.290751742604,"bigg_id":"atp_c","name":"ATP","label_x":8580.20887010897,"label_y":-3121.863261508229,"node_is_primary":false},"4171":{"node_type":"metabolite","x":8322.856176730975,"y":-3101.354062960514,"bigg_id":"adp_c","name":"ADP","label_x":8256.151098605975,"label_y":-3118.853330538639,"node_is_primary":false},"4243":{"node_type":"multimarker","x":8019.223307649021,"y":-2031.8215978683847},"4244":{"node_type":"midmarker","x":8039.22298393474,"y":-2031.9353891968194},"4245":{"node_type":"multimarker","x":8060.77295318921,"y":-2032.6071639236914},"4247":{"node_type":"metabolite","x":8191.734343505579,"y":-2106.2776350902736,"bigg_id":"udp_c","name":"UDP","label_x":8105.275359130579,"label_y":-2100.9853987621486,"node_is_primary":false},"4248":{"node_type":"metabolite","x":8551.241063890138,"y":-1591.9620724510946,"bigg_id":"iacgam3p_c","name":"1-O-(2-Acetamido-2-deoxy-alpha-D-glucopyranosyl)-1D-myo-inositol 3-phosphate","label_x":8403.818700608888,"label_y":-1620.3474484276571,"node_is_primary":true},"4290":{"node_type":"metabolite","x":8550.752147677842,"y":-1291.962470849796,"bigg_id":"iacgam_c","name":"1D-myo-inositol-2-Acetamido-2-deoxy-D-glucopyranoside","label_x":8580.752147677842,"label_y":-1281.962470849796,"node_is_primary":true},"4295":{"node_type":"metabolite","x":9248.981982991747,"y":-3061.2401379351572,"bigg_id":"mlthf_c","name":"5-10-Methylenetetrahydrofolate","label_x":9215.141162679247,"label_y":-3102.8993176226572,"node_is_primary":true},"4319":{"node_type":"multimarker","x":9517.81006718449,"y":-3061.145297230999},"4320":{"node_type":"midmarker","x":9497.810071985343,"y":-3061.159154868988},"4321":{"node_type":"multimarker","x":9477.810076786196,"y":-3061.173012506977},"4322":{"node_type":"metabolite","x":9339.880782416018,"y":-3100.157969698096,"bigg_id":"co2_c","name":"CO2","label_x":9312.205977728518,"label_y":-3121.138926729346,"node_is_primary":false},"4323":{"node_type":"metabolite","x":9597.022331169126,"y":-3099.7325864614645,"bigg_id":"gly_c","name":"Glycine","label_x":9573.286003044126,"label_y":-3122.4603696645895,"node_is_primary":false},"4324":{"node_type":"metabolite","x":9673.458473478939,"y":-3062.742234302819,"bigg_id":"thf_c","name":"5-6-7-8-Tetrahydrofolate","label_x":9718.131325041439,"label_y":-3093.103806568444,"node_is_primary":true},"4325":{"node_type":"metabolite","x":9601.887799054668,"y":-3025.744080274255,"bigg_id":"nad_c","name":"Nicotinamide-adenine-dinucleotide","label_x":9577.480572492168,"label_y":-2997.44061347738,"node_is_primary":false},"4326":{"node_type":"metabolite","x":9343.275547176561,"y":-3026.0781549171365,"bigg_id":"nadh_c","name":"Nicotinamide-adenine-dinucleotide--reduced","label_x":9262.473789364061,"label_y":-3004.7468560890115,"node_is_primary":false},"4327":{"node_type":"metabolite","x":9392.392968187103,"y":-3011.708301073677,"bigg_id":"nh4_c","name":"Ammonium","label_x":9373.550194749603,"label_y":-2980.645556933052,"node_is_primary":false},"4347":{"node_type":"multimarker","x":8551.667366052381,"y":-1161.965692523074},"4348":{"node_type":"midmarker","x":8551.808168879234,"y":-1141.9661881651168},"4349":{"node_type":"multimarker","x":8551.948971706084,"y":-1121.9666838071596},"4350":{"node_type":"metabolite","x":8588.24760579746,"y":-1232.7462884907106,"bigg_id":"h2o_c","name":"H2O","label_x":8608.49760579746,"label_y":-1225.5318109516481,"node_is_primary":false},"4351":{"node_type":"metabolite","x":8600.938526736583,"y":-1044.7855540297437,"bigg_id":"ac_c","name":"Acetate","label_x":8629.544972049083,"label_y":-1038.9638987563062,"node_is_primary":false},"4352":{"node_type":"metabolite","x":8552.864190080621,"y":-991.9699054804375,"bigg_id":"igam_c","name":"1D-myo-inositol-2-deoxy-D-glucopyranoside","label_x":8582.864190080621,"label_y":-981.9699054804375,"node_is_primary":true},"4365":{"node_type":"multimarker","x":8553.77940845516,"y":-861.9731271537164},"4366":{"node_type":"midmarker","x":8553.920211282013,"y":-841.9736227957592},"4367":{"node_type":"multimarker","x":8554.061014108865,"y":-821.974118437802},"4368":{"node_type":"metabolite","x":8554.976232483403,"y":-691.9773401110799,"bigg_id":"cigam_c","name":"cys-1D-myo-inositol-2-deoxy-D-glucopyranoside","label_x":8583.583654358403,"label_y":-684.7628625720174,"node_is_primary":true},"4369":{"node_type":"metabolite","x":9405.358671637741,"y":-1074.1567382580708,"bigg_id":"cys__L_c","name":"L-Cysteine","label_x":9218.009062262741,"label_y":-1069.8165282971333,"node_is_primary":true},"4370":{"node_type":"metabolite","x":8513.146787018413,"y":-951.6892911108189,"bigg_id":"atp_c","name":"ATP","label_x":8431.724912018413,"label_y":-943.0821133764439,"node_is_primary":false},"4371":{"node_type":"metabolite","x":8594.693635545613,"y":-732.2579544806986,"bigg_id":"ppi_c","name":"Diphosphate","label_x":8620.514924608113,"label_y":-725.0434769416361,"node_is_primary":false},"4372":{"node_type":"metabolite","x":8514.695618113785,"y":-731.6947431732904,"bigg_id":"h_c","name":"H","label_x":8468.093079051285,"label_y":-713.3381757904779,"node_is_primary":false},"4373":{"node_type":"metabolite","x":8434.697600681955,"y":-731.1315318658822,"bigg_id":"amp_c","name":"AMP","label_x":8382.524260838205,"label_y":-700.2400523736947,"node_is_primary":false},"4374":{"node_type":"multimarker","x":8555.89145085794,"y":-561.9805617843579},"4375":{"node_type":"midmarker","x":8556.032253684793,"y":-541.9810574264006},"4376":{"node_type":"multimarker","x":8556.173056511645,"y":-521.9815530684434},"4377":{"node_type":"metabolite","x":8596.805677948394,"y":-432.2653891113399,"bigg_id":"coa_c","name":"Coenzyme-A","label_x":8608.700209198394,"label_y":-425.0509115722774,"node_is_primary":false},"4378":{"node_type":"metabolite","x":8595.256846853023,"y":-652.2599370488695,"bigg_id":"accoa_c","name":"Acetyl-CoA","label_x":8611.329112478023,"label_y":-646.4382207402757,"node_is_primary":false},"4379":{"node_type":"metabolite","x":8557.088274886184,"y":-391.98477474172137,"bigg_id":"msh_c","name":"mycothiol-reduced","label_x":8587.088274886184,"label_y":-381.98477474172137,"node_is_primary":true},"4470":{"node_type":"multimarker","x":7083.708131275398,"y":-2174.9474794823723},"4471":{"node_type":"midmarker","x":7083.7876903399765,"y":-2194.9473212406274},"4472":{"node_type":"multimarker","x":7083.867249404555,"y":-2214.9471629988825},"4473":{"node_type":"metabolite","x":7046.345060874536,"y":-2125.032358527506,"bigg_id":"ugmda_c","name":"UDP-N-acetylmuramoyl-L-alanyl-D-glutamyl-meso-2-6-diaminopimeloyl-D-alanyl-D-alanine","label_x":6938.603849937036,"label_y":-2120.022837043131,"node_is_primary":false},"4474":{"node_type":"metabolite","x":7083.386336449314,"y":-2397.8467691931655,"bigg_id":"uagmda_c","name":"Undecaprenyl-diphospho-N-acetylmuramoyl-L-alanyl-D-glutamyl-meso-2-6-diaminopimeloyl-D-alanyl-D-alanine","label_x":6942.105574730564,"label_y":-2399.6905191931655,"node_is_primary":true},"4475":{"node_type":"metabolite","x":7044.225581678646,"y":-2305.1055690401868,"bigg_id":"ump_c","name":"UMP","label_x":6963.433589491146,"label_y":-2298.0999538058118,"node_is_primary":false},"4476":{"node_type":"multimarker","x":7083.903470369072,"y":-2527.8457406218236},"4477":{"node_type":"midmarker","x":7083.983029433651,"y":-2547.8455823800787},"4478":{"node_type":"multimarker","x":7084.062588498229,"y":-2567.845424138334},"4480":{"node_type":"metabolite","x":7083.673472417988,"y":-2717.196202207617,"bigg_id":"uaagmda_c","name":"Undecaprenyl-diphospho-N-acetylmuramoyl-N-acetylglucosamine-L-ala-D-glu-meso-2-6-diaminopimeloyl-D-ala-D-ala","label_x":7131.846323980488,"label_y":-2706.672032285742,"node_is_primary":true},"4481":{"node_type":"metabolite","x":7040.961936397321,"y":-2632.980392679638,"bigg_id":"udp_c","name":"UDP","label_x":7003.933127803571,"label_y":-2652.327316507763,"node_is_primary":false},"4482":{"node_type":"metabolite","x":7125.682494836591,"y":-2648.850144702575,"bigg_id":"h_c","name":"H","label_x":7143.975463586591,"label_y":-2638.850144702575,"node_is_primary":false},"4483":{"node_type":"multimarker","x":6418.045359310341,"y":-1536.7940825972587},"4484":{"node_type":"midmarker","x":6418.033265896568,"y":-1556.794078940992},"4485":{"node_type":"multimarker","x":6418.021172482795,"y":-1576.7940752847253},"4486":{"node_type":"metabolite","x":6458.099772359787,"y":-1446.8182858780053,"bigg_id":"atp_c","name":"ATP","label_x":6479.081217672287,"label_y":-1450.3459958389428,"node_is_primary":false},"4487":{"node_type":"metabolite","x":6378.099786984853,"y":-1446.769912222913,"bigg_id":"26dap__M_c","name":"meso-2-6-Diaminoheptanedioate","label_x":6248.773615109853,"label_y":-1463.0737452307255,"node_is_primary":false},"4488":{"node_type":"metabolite","x":6418.123966499866,"y":-1406.7941063629928,"bigg_id":"ugmag_c","name":"UDP-N-glycolylmuramoyl-L-alanyl-D-glutamate","label_x":6448.123966499866,"label_y":-1396.7941063629928,"node_is_primary":true},"4489":{"node_type":"metabolite","x":6457.966744808282,"y":-1666.8182456590712,"bigg_id":"h_c","name":"H","label_x":6487.966744808282,"label_y":-1656.8182456590712,"node_is_primary":false},"4490":{"node_type":"metabolite","x":6348.1010367771,"y":-1673.0573475899162,"bigg_id":"adp_c","name":"ADP","label_x":6309.71090005835,"label_y":-1683.3488514961662,"node_is_primary":false},"4491":{"node_type":"metabolite","x":6297.966774058416,"y":-1666.7214983488864,"bigg_id":"pi_c","name":"Phosphate","label_x":6240.037086558416,"label_y":-1661.9822405363864,"node_is_primary":false},"4492":{"node_type":"multimarker","x":6438.59335280251,"y":-2602.1973048470104},"4493":{"node_type":"midmarker","x":6438.892593058848,"y":-2622.1950661034357},"4494":{"node_type":"multimarker","x":6439.191833315188,"y":-2642.192827359861},"4495":{"node_type":"metabolite","x":6534.601346792384,"y":-2540.8678714245243,"bigg_id":"uacgam_c","name":"UDP-N-acetyl-D-glucosamine","label_x":6556.134549917384,"label_y":-2530.8678714245243,"node_is_primary":false},"4496":{"node_type":"metabolite","x":6400.542891955863,"y":-2732.781233526453,"bigg_id":"udp_c","name":"UDP","label_x":6322.336348987113,"label_y":-2722.781233526453,"node_is_primary":false},"4497":{"node_type":"metabolite","x":6441.1368949813905,"y":-2772.1782755266254,"bigg_id":"ugagmda_c","name":"Undecaprenyl-diphospho-N-glycolylmuramoyl-N-acetylglucosamine-L-ala-D-glu-meso-2-6-diaminopimeloyl-D-ala-D-ala","label_x":6484.5319145126405,"label_y":-2771.6689981828754,"node_is_primary":true},"4498":{"node_type":"metabolite","x":6480.533936981564,"y":-2731.584272501097,"bigg_id":"h_c","name":"H","label_x":6503.874757294064,"label_y":-2723.248823282347,"node_is_primary":false},"4599":{"node_type":"multimarker","x":8083.123777014963,"y":-1454.5004271361763},"4600":{"node_type":"midmarker","x":8083.015075303934,"y":-1434.5007225399074},"4601":{"node_type":"multimarker","x":8082.906373592905,"y":-1414.5010179436385},"4602":{"node_type":"metabolite","x":8082.199812471216,"y":-1284.5029380678907,"bigg_id":"uamr_c","name":"UDP-N-acetylmuramate","label_x":8104.711042939965,"label_y":-1281.9914634585157,"node_is_primary":true},"4603":{"node_type":"metabolite","x":8119.333047032131,"y":-1515.3970508426416,"bigg_id":"nadph_c","name":"Nicotinamide-adenine-dinucleotide-phosphate--reduced","label_x":8149.333047032131,"label_y":-1505.3970508426416,"node_is_primary":false},"4604":{"node_type":"metabolite","x":8048.962646615806,"y":-1522.250802999258,"bigg_id":"h_c","name":"H","label_x":8016.284912240806,"label_y":-1536.357736593008,"node_is_primary":false},"4605":{"node_type":"metabolite","x":8114.390257898311,"y":-1347.8351147368078,"bigg_id":"nadp_c","name":"Nicotinamide-adenine-dinucleotide-phosphate","label_x":8134.761839929561,"label_y":-1339.9747631743078,"node_is_primary":false},"4606":{"node_type":"multimarker","x":8081.493251349527,"y":-1154.5048581921437},"4607":{"node_type":"midmarker","x":8081.384549638498,"y":-1134.5051535958748},"4608":{"node_type":"multimarker","x":8081.275847927469,"y":-1114.505448999606},"4609":{"node_type":"metabolite","x":8117.702033085447,"y":-1214.3317797501697,"bigg_id":"atp_c","name":"ATP","label_x":8147.702033085447,"label_y":-1204.3317797501697,"node_is_primary":false},"4610":{"node_type":"metabolite","x":8041.98299985662,"y":-1244.720932297411,"bigg_id":"ala__L_c","name":"L-Alanine","label_x":7971.24667173162,"label_y":-1217.829574875536,"node_is_primary":false},"4611":{"node_type":"metabolite","x":8120.786099420377,"y":-1024.2893748943377,"bigg_id":"h_c","name":"H","label_x":8140.222134576627,"label_y":-1027.5365672771502,"node_is_primary":false},"4612":{"node_type":"metabolite","x":8040.7872810353,"y":-1024.724181738454,"bigg_id":"adp_c","name":"ADP","label_x":7981.7130622853,"label_y":-1000.7478023439228,"node_is_primary":false},"4613":{"node_type":"metabolite","x":7991.370005618975,"y":-1048.2515178794454,"bigg_id":"pi_c","name":"Phosphate","label_x":7934.538950931475,"label_y":-1048.3201213950704,"node_is_primary":false},"4614":{"node_type":"metabolite","x":8080.56928680578,"y":-984.5073691238581,"bigg_id":"uama_c","name":"UDP-N-acetylmuramoyl-L-alanine","label_x":8110.569775087031,"label_y":-979.0320883621393,"node_is_primary":true},"4810":{"node_type":"multimarker","x":8270.213417482879,"y":-4073.104796155998},"4811":{"node_type":"midmarker","x":8270.158863281067,"y":-4093.104721751836},"4812":{"node_type":"multimarker","x":8270.104309079255,"y":-4113.1046473476745},"4813":{"node_type":"metabolite","x":8269.68151401522,"y":-4268.104070715421,"bigg_id":"arabinanagalfragund_c","name":"arabinan-arabinofuranose-galactofuranosyl-30-rhamanosyl-N-acetylglucosamyl-undecaprenyl-diphosphate-M-tb","label_x":8294.57786090324,"label_y":-4268.240456389076,"node_is_primary":true},"4814":{"node_type":"metabolite","x":8349.872156104911,"y":-4198.322547937232,"bigg_id":"decd__tb_c","name":"E-E-E-E-E-E-E-Z-Z-decaprenyl-phosphate","label_x":8364.872156104911,"label_y":-4198.322547937232,"node_is_primary":false},"4815":{"node_type":"metabolite","x":8401.353178348929,"y":-3985.712733477805,"bigg_id":"decda__tb_c","name":"decaprenylphosphoryl-beta-D-arabinofuranose","label_x":8416.353178348929,"label_y":-3985.712733477805,"node_is_primary":false},"4822":{"node_type":"multimarker","x":9241.317461357192,"y":-1342.5712102753841},"4823":{"node_type":"midmarker","x":9241.438274591095,"y":-1322.5715751746502},"4824":{"node_type":"multimarker","x":9241.559087824997,"y":-1302.571940073916},"4825":{"node_type":"metabolite","x":9320.802545516042,"y":-1428.0529123891138,"bigg_id":"h2s_c","name":"Hydrogen-sulfide","label_x":9335.802545516042,"label_y":-1428.0529123891138,"node_is_primary":false},"4826":{"node_type":"metabolite","x":9291.88163134702,"y":-1220.379009456406,"bigg_id":"pi_c","name":"Phosphate","label_x":9306.88163134702,"label_y":-1220.379009456406,"node_is_primary":false},"4827":{"node_type":"metabolite","x":9240.381158794447,"y":-1497.568382306073,"bigg_id":"pser__L_c","name":"O-Phospho-L-serine","label_x":9100.670166941509,"label_y":-1493.060968985516,"node_is_primary":true},"4832":{"node_type":"multimarker","x":5980.731561868485,"y":-971.402043639185},"4833":{"node_type":"midmarker","x":5980.681843551634,"y":-991.4019818413137},"4834":{"node_type":"multimarker","x":5980.632125234783,"y":-1011.4019200434425},"4835":{"node_type":"metabolite","x":5981.10516007408,"y":-889.7671465961246,"bigg_id":"ala__L_c","name":"L-Alanine","label_x":5865.1732928310175,"label_y":-903.9388057975225,"node_is_primary":true},"4836":{"node_type":"multimarker","x":5740.277098123425,"y":-645.1990830491579},"4837":{"node_type":"midmarker","x":5740.326816440276,"y":-625.1991448470292},"4838":{"node_type":"multimarker","x":5740.376534757127,"y":-605.1992066449004},"4839":{"node_type":"metabolite","x":5808.799434804074,"y":-747.8083992420153,"bigg_id":"h2o_c","name":"H2O","label_x":5823.799434804074,"label_y":-747.8083992420153,"node_is_primary":false},"4840":{"node_type":"metabolite","x":5812.394719318509,"y":-484.5527004634133,"bigg_id":"h_c","name":"H","label_x":5827.394719318509,"label_y":-484.5527004634133,"node_is_primary":false},"4841":{"node_type":"metabolite","x":5686.693972155794,"y":-764.8213582736137,"bigg_id":"nad_c","name":"Nicotinamide-adenine-dinucleotide","label_x":5641.693972155794,"label_y":-734.8213582736137,"node_is_primary":false},"4842":{"node_type":"metabolite","x":5674.9259754202285,"y":-474.93754670204294,"bigg_id":"nadh_c","name":"Nicotinamide-adenine-dinucleotide--reduced","label_x":5620.9259754202285,"label_y":-444.93754670204294,"node_is_primary":false},"4843":{"node_type":"metabolite","x":5627.649941794863,"y":-509.0768684727052,"bigg_id":"nh4_c","name":"Ammonium","label_x":5582.649941794863,"label_y":-479.0768684727052,"node_is_primary":false},"4844":{"node_type":"metabolite","x":5743.718394681472,"y":-409.8593535471525,"bigg_id":"pyr_c","name":"Pyruvate","label_x":5712.136625094659,"label_y":-360.27442095167544,"node_is_primary":true},"4851":{"node_type":"multimarker","x":7224.846650228468,"y":-1204.7869834148441},"4852":{"node_type":"midmarker","x":7224.796931911617,"y":-1224.786921616973},"4853":{"node_type":"multimarker","x":7224.747213594766,"y":-1244.7868598191017},"4855":{"node_type":"metabolite","x":7303.44638386032,"y":-1148.476800522768,"bigg_id":"ipdp_c","name":"Isopentenyl-diphosphate","label_x":7268.88193073532,"label_y":-1172.0591979837054,"node_is_primary":false},"4856":{"node_type":"metabolite","x":7311.889673564635,"y":-1343.5338909029324,"bigg_id":"ppi_c","name":"Diphosphate","label_x":7266.889673564635,"label_y":-1313.5338909029324,"node_is_primary":false},"4857":{"node_type":"multimarker","x":6122.054441873425,"y":-699.3378159593142},"4858":{"node_type":"midmarker","x":6122.104160190276,"y":-679.3378777571854},"4859":{"node_type":"multimarker","x":6122.153878507127,"y":-659.3379395550567},"4860":{"node_type":"metabolite","x":6041.843386218294,"y":-784.1386800509574,"bigg_id":"3mob_c","name":"3-Methyl-2-oxobutanoate","label_x":5987.843386218294,"label_y":-754.1386800509574,"node_is_primary":false},"4861":{"node_type":"metabolite","x":6037.3600574514785,"y":-514.0760965067304,"bigg_id":"pyr_c","name":"Pyruvate","label_x":5992.3600574514785,"label_y":-484.07609650673044,"node_is_primary":false},"4862":{"node_type":"metabolite","x":6096.632945462722,"y":-408.6752104807463,"bigg_id":"val__L_c","name":"L-Valine","label_x":6062.791410250909,"label_y":-359.0902778852692,"node_is_primary":true},"4870":{"node_type":"multimarker","x":8552.025424369893,"y":-1436.9640570488393},"4871":{"node_type":"midmarker","x":8552.126632173731,"y":-1416.9643131259675},"4872":{"node_type":"multimarker","x":8552.227839977571,"y":-1396.9645692030958},"4873":{"node_type":"metabolite","x":8471.59631551209,"y":-1521.5581375056868,"bigg_id":"h2o_c","name":"H2O","label_x":8426.59631551209,"label_y":-1491.5581375056868,"node_is_primary":false},"4874":{"node_type":"metabolite","x":8626.230191022874,"y":-1327.7927299571859,"bigg_id":"h_c","name":"H","label_x":8641.230191022874,"label_y":-1327.7927299571859,"node_is_primary":false},"4876":{"node_type":"metabolite","x":8482.940247452401,"y":-1337.2646837374093,"bigg_id":"pi_c","name":"Phosphate","label_x":8446.940247452401,"label_y":-1307.2646837374093,"node_is_primary":false},"4904":{"node_type":"multimarker","x":8538.590286271461,"y":-2186.632529402035},"4905":{"node_type":"midmarker","x":8538.545397270036,"y":-2206.6324790264102},"4906":{"node_type":"multimarker","x":8538.50050826861,"y":-2226.6324286507856},"4908":{"node_type":"metabolite","x":8494.50099259252,"y":-2107.156312492736,"bigg_id":"h_c","name":"H","label_x":8441.08693009252,"label_y":-2103.8710341724236,"node_is_primary":false},"4909":{"node_type":"metabolite","x":8600.01460663505,"y":-2292.647097708522,"bigg_id":"nadp_c","name":"Nicotinamide-adenine-dinucleotide-phosphate","label_x":8617.11616913505,"label_y":-2293.247439505397,"node_is_primary":false},"4910":{"node_type":"metabolite","x":8585.161722400022,"y":-2117.721112980706,"bigg_id":"nadph_c","name":"Nicotinamide-adenine-dinucleotide-phosphate--reduced","label_x":8600.161722400022,"label_y":-2117.721112980706,"node_is_primary":false},"4911":{"node_type":"multimarker","x":10034.392800044543,"y":-3064.1318851402893},"4912":{"node_type":"midmarker","x":10014.394026967302,"y":-3063.910355447023},"4913":{"node_type":"multimarker","x":9994.395253890061,"y":-3063.688825753757},"4914":{"node_type":"metabolite","x":10189.383291393166,"y":-3065.8487402631026,"bigg_id":"10fthf_c","name":"10-Formyltetrahydrofolate","label_x":10232.639346080665,"label_y":-3057.7010351849776,"node_is_primary":true},"4915":{"node_type":"metabolite","x":9908.51434953872,"y":-3142.742416866342,"bigg_id":"fgam_c","name":"N2-Formyl-N1-5-phospho-D-ribosyl-glycinamide","label_x":9876.11434953872,"label_y":-3162.742416866342,"node_is_primary":false},"4916":{"node_type":"metabolite","x":10211.686790333386,"y":-2783.2589580902045,"bigg_id":"gar_c","name":"N1-5-Phospho-D-ribosyl-glycinamide","label_x":10235.964134083386,"label_y":-2807.2433330902045,"node_is_primary":true},"4917":{"node_type":"metabolite","x":9877.274868334849,"y":-3007.204868967159,"bigg_id":"h_c","name":"H","label_x":9861.074868334848,"label_y":-2967.204868967159,"node_is_primary":false},"4918":{"node_type":"multimarker","x":9805.64069952037,"y":-2819.744921865739},"4919":{"node_type":"midmarker","x":9805.643925259588,"y":-2799.7449221258735},"4920":{"node_type":"multimarker","x":9805.647150998804,"y":-2779.7449223860085},"4921":{"node_type":"metabolite","x":9885.660859349939,"y":-2694.7578264484496,"bigg_id":"adp_c","name":"ADP","label_x":9900.660859349939,"label_y":-2694.7578264484496,"node_is_primary":false},"4922":{"node_type":"metabolite","x":9884.40530940066,"y":-2894.9768178576587,"bigg_id":"atp_c","name":"ATP","label_x":9899.40530940066,"label_y":-2894.9768178576587,"node_is_primary":false},"4923":{"node_type":"metabolite","x":9723.181678669238,"y":-2891.283043193923,"bigg_id":"glu__L_c","name":"L-Glutamate","label_x":9605.374061481738,"label_y":-2882.195396709548,"node_is_primary":false},"4924":{"node_type":"metabolite","x":9725.660861431017,"y":-2694.7320205347132,"bigg_id":"h_c","name":"H","label_x":9698.660861431017,"label_y":-2664.7320205347132,"node_is_primary":false},"4925":{"node_type":"metabolite","x":9645.65763673234,"y":-2714.7191173177107,"bigg_id":"pi_c","name":"Phosphate","label_x":9609.65763673234,"label_y":-2684.7191173177107,"node_is_primary":false},"4926":{"node_type":"metabolite","x":9805.672150477736,"y":-2624.7449244020536,"bigg_id":"thfglu_c","name":"Tetrahydrofolyl-Glu-2","label_x":9830.666021573197,"label_y":-2624.752988750131,"node_is_primary":true},"4927":{"node_type":"multimarker","x":9003.781757746327,"y":-3059.9528271913373},"4928":{"node_type":"midmarker","x":8983.783770013048,"y":-3059.6691255530222},"4929":{"node_type":"multimarker","x":8963.785782279767,"y":-3059.3854239147067},"4930":{"node_type":"metabolite","x":8773.593121610065,"y":-2910.859387025611,"bigg_id":"dhf_c","name":"7-8-Dihydrofolate","label_x":8679.207770047566,"label_y":-2909.882336244361,"node_is_primary":true},"4932":{"node_type":"metabolite","x":9151.141328747006,"y":-3024.4019749310482,"bigg_id":"dump_c","name":"dUMP","label_x":9044.821406872006,"label_y":-3019.2969944622982,"node_is_primary":false},"4942":{"node_type":"multimarker","x":10210.584255522317,"y":-2588.262074994627},"4943":{"node_type":"midmarker","x":10210.69733601576,"y":-2608.2617553121217},"4944":{"node_type":"multimarker","x":10210.810416509203,"y":-2628.261435629617},"4945":{"node_type":"metabolite","x":10268.952815813816,"y":-2735.14515734895,"bigg_id":"adp_c","name":"ADP","label_x":10283.952815813816,"label_y":-2735.14515734895,"node_is_primary":false},"4946":{"node_type":"metabolite","x":10254.213712820165,"y":-2517.307693702751,"bigg_id":"atp_c","name":"ATP","label_x":10232.625822195165,"label_y":-2486.600662452751,"node_is_primary":false},"4947":{"node_type":"metabolite","x":10159.012168717705,"y":-2516.855404056544,"bigg_id":"gly_c","name":"Glycine","label_x":10114.012168717705,"label_y":-2486.855404056544,"node_is_primary":false},"4948":{"node_type":"metabolite","x":10150.344045148855,"y":-2734.078854030868,"bigg_id":"h_c","name":"H","label_x":10097.721974836355,"label_y":-2734.300045437118,"node_is_primary":false},"4949":{"node_type":"metabolite","x":10139.216618385432,"y":-2705.333741780895,"bigg_id":"pi_c","name":"Phosphate","label_x":10076.281071510432,"label_y":-2700.95605623402,"node_is_primary":false},"4950":{"node_type":"metabolite","x":10211.382686385636,"y":-2280.9793962840395,"bigg_id":"pram_c","name":"5-Phospho-beta-D-ribosylamine","label_x":10107.620957303341,"label_y":-2268.1832658098037,"node_is_primary":true},"4965":{"node_type":"multimarker","x":5590.404308482545,"y":-1866.9862585154233},"4966":{"node_type":"midmarker","x":5590.517388975989,"y":-1886.9859388329185},"4967":{"node_type":"multimarker","x":5590.630469469432,"y":-1906.9856191504136},"4968":{"node_type":"metabolite","x":5589.527934658363,"y":-1711.988736054836,"bigg_id":"gal_e","name":"D-Galactose","label_x":5614.313080576068,"label_y":-1711.706033314975,"node_is_primary":true},"4969":{"node_type":"metabolite","x":5509.961949671583,"y":-1965.980405715727,"bigg_id":"h_c","name":"H","label_x":5482.961949671583,"label_y":-1935.980405715727,"node_is_primary":false},"4970":{"node_type":"metabolite","x":5511.0753857404325,"y":-1757.1340309367156,"bigg_id":"h_e","name":"H","label_x":5484.0753857404325,"label_y":-1727.1340309367156,"node_is_primary":false},"4971":{"node_type":"multimarker","x":7000.221362658739,"y":-1219.327859889856},"4972":{"node_type":"midmarker","x":7000.108282165296,"y":-1199.3281795723608},"4973":{"node_type":"multimarker","x":6999.995201671853,"y":-1179.3284992548656},"4974":{"node_type":"metabolite","x":7067.23594832964,"y":-1332.278579072357,"bigg_id":"ipdp_c","name":"Isopentenyl-diphosphate","label_x":7065.18565536089,"label_y":-1358.1385644239194,"node_is_primary":false},"4975":{"node_type":"metabolite","x":6998.15691378517,"y":-1001.7986281614658,"bigg_id":"pendp_c","name":"all-trans-Pentaprenyl diphosphate","label_x":7033.585614390376,"label_y":-994.4203443669173,"node_is_primary":true},"4976":{"node_type":"metabolite","x":7057.77516564849,"y":-1098.526320504283,"bigg_id":"ppi_c","name":"Diphosphate","label_x":7048.25368127349,"label_y":-1121.743849801158,"node_is_primary":false},"4977":{"node_type":"multimarker","x":10465.689253198503,"y":-2283.0848762542964},"4978":{"node_type":"midmarker","x":10445.689260768979,"y":-2283.102277948052},"4979":{"node_type":"multimarker","x":10425.689268339454,"y":-2283.1196796418076},"4980":{"node_type":"metabolite","x":10624.587929361507,"y":-2333.6100098676843,"bigg_id":"gln__L_c","name":"L-Glutamine","label_x":10597.587929361507,"label_y":-2353.6100098676843,"node_is_primary":false},"4981":{"node_type":"metabolite","x":10251.055782288995,"y":-2198.277346792744,"bigg_id":"glu__L_c","name":"L-Glutamate","label_x":10142.561836976494,"label_y":-2194.236819448994,"node_is_primary":false},"4982":{"node_type":"metabolite","x":10587.859848623963,"y":-2220.651574337735,"bigg_id":"h2o_c","name":"H2O","label_x":10555.459848623963,"label_y":-2180.651574337735,"node_is_primary":false},"4983":{"node_type":"metabolite","x":10285.24176405145,"y":-2340.7940089190447,"bigg_id":"ppi_c","name":"Diphosphate","label_x":10261.64703748895,"label_y":-2367.1878077471697,"node_is_primary":false},"5004":{"node_type":"multimarker","x":8994.49837014981,"y":-2739.8356830157636},"5005":{"node_type":"midmarker","x":8974.498973664964,"y":-2739.6803117122863},"5006":{"node_type":"multimarker","x":8954.499577180119,"y":-2739.524940408809},"5007":{"node_type":"metabolite","x":8841.203899093116,"y":-2788.4701084646636,"bigg_id":"adp_c","name":"ADP","label_x":8811.932414718116,"label_y":-2810.1742100271636,"node_is_primary":false},"5008":{"node_type":"metabolite","x":9071.117484058996,"y":-2783.4369563699242,"bigg_id":"atp_c","name":"ATP","label_x":9044.117484058996,"label_y":-2803.4369563699242,"node_is_primary":false},"5009":{"node_type":"metabolite","x":9117.188028844865,"y":-2740.276138742712,"bigg_id":"dhpt_c","name":"Dihydropteroate","label_x":9106.053653844865,"label_y":-2774.406265695837,"node_is_primary":true},"5010":{"node_type":"metabolite","x":9066.293071674312,"y":-2680.961804022409,"bigg_id":"glu__L_c","name":"L-Glutamate","label_x":9007.758110736811,"label_y":-2648.345348944284,"node_is_primary":false},"5011":{"node_type":"metabolite","x":8783.631439833434,"y":-2704.9077979140234,"bigg_id":"h_c","name":"H","label_x":8750.016400770934,"label_y":-2677.3472510390234,"node_is_primary":false},"5012":{"node_type":"metabolite","x":8862.037477782189,"y":-2685.018952418743,"bigg_id":"pi_c","name":"Phosphate","label_x":8855.853493407189,"label_y":-2653.527741481243,"node_is_primary":false},"5033":{"node_type":"multimarker","x":7225.656930105653,"y":-3301.9102047539604},"5034":{"node_type":"midmarker","x":7245.654612208434,"y":-3302.214688770147},"5035":{"node_type":"multimarker","x":7265.652294311215,"y":-3302.519172786333},"5036":{"node_type":"metabolite","x":7550.027885295268,"y":-3305.653826255527,"bigg_id":"dudp_c","name":"dUDP","label_x":7517.627885295268,"label_y":-3265.653826255527,"node_is_primary":true},"5037":{"node_type":"metabolite","x":7449.375190777039,"y":-3366.7580598287486,"bigg_id":"h2o_c","name":"H2O","label_x":7422.375190777039,"label_y":-3386.7580598287486,"node_is_primary":false},"5038":{"node_type":"metabolite","x":7430.8911410315295,"y":-3236.219474100251,"bigg_id":"trdox_c","name":"Oxidized-thioredoxin","label_x":7393.091141031529,"label_y":-3196.219474100251,"node_is_primary":false},"5039":{"node_type":"metabolite","x":7138.785107858579,"y":-3243.86980403967,"bigg_id":"trdrd_c","name":"Reduced-thioredoxin","label_x":7100.985107858579,"label_y":-3203.86980403967,"node_is_primary":false},"5091":{"node_type":"multimarker","x":9240.626379987818,"y":-1692.5682281177205},"5092":{"node_type":"midmarker","x":9240.60122909619,"y":-1672.5682439319107},"5093":{"node_type":"multimarker","x":9240.576078204562,"y":-1652.5682597461007},"5094":{"node_type":"metabolite","x":9240.821299397932,"y":-1847.5681055577481,"bigg_id":"3php_c","name":"3-Phosphohydroxypyruvate","label_x":9265.773512691245,"label_y":-1847.5052283121063,"node_is_primary":true},"5095":{"node_type":"metabolite","x":9324.025764283384,"y":-1553.5337634289597,"bigg_id":"akg_c","name":"2-Oxoglutarate","label_x":9348.375373658384,"label_y":-1551.9755358898972,"node_is_primary":false},"5096":{"node_type":"metabolite","x":9326.079887707976,"y":-1782.6013464034022,"bigg_id":"glu__L_c","name":"L-Glutamate","label_x":9341.079887707976,"label_y":-1782.6013464034022,"node_is_primary":false},"5097":{"node_type":"multimarker","x":9241.066520591303,"y":-2042.5679513693958},"5098":{"node_type":"midmarker","x":9241.041369699675,"y":-2022.5679671835858},"5099":{"node_type":"multimarker","x":9241.016218808047,"y":-2002.5679829977757},"5100":{"node_type":"metabolite","x":9241.261440001417,"y":-2197.567828809423,"bigg_id":"3pg_c","name":"3-Phospho-D-glycerate","label_x":9266.21365329473,"label_y":-2197.504951563781,"node_is_primary":true},"5101":{"node_type":"metabolite","x":9160.909390775389,"y":-1917.668653774594,"bigg_id":"h_c","name":"H","label_x":9133.909390775389,"label_y":-1887.668653774594,"node_is_primary":false},"5102":{"node_type":"metabolite","x":9321.173348623961,"y":-2127.4672805925775,"bigg_id":"nad_c","name":"Nicotinamide-adenine-dinucleotide","label_x":9336.173348623961,"label_y":-2127.4672805925775,"node_is_primary":false},"5103":{"node_type":"metabolite","x":9320.909264261869,"y":-1917.4674466415722,"bigg_id":"nadh_c","name":"Nicotinamide-adenine-dinucleotide--reduced","label_x":9335.909264261869,"label_y":-1917.4674466415722,"node_is_primary":false},"5228":{"node_type":"multimarker","x":9312.187454132525,"y":-2739.8027071401107},"5229":{"node_type":"midmarker","x":9292.18751307738,"y":-2739.8512642275573},"5230":{"node_type":"multimarker","x":9272.187572022236,"y":-2739.8998213150035},"5231":{"node_type":"metabolite","x":9423.453598872395,"y":-2739.426389712402,"bigg_id":"4abz_c","name":"4-Aminobenzoate","label_x":9447.850473872395,"label_y":-2753.951780337402,"node_is_primary":true},"5232":{"node_type":"metabolite","x":9391.880670579603,"y":-2678.339495219761,"bigg_id":"6hmhptpp_c","name":"6-hydroxymethyl-dihydropterin-pyrophosphate","label_x":9426.934381517103,"label_y":-2673.179827251011,"node_is_primary":true},"5233":{"node_type":"metabolite","x":9176.770937938085,"y":-2688.5048622160716,"bigg_id":"ppi_c","name":"Diphosphate","label_x":9149.770937938085,"label_y":-2648.5048622160716,"node_is_primary":false},"5234":{"node_type":"multimarker","x":9391.784817022031,"y":-2544.616490287191},"5235":{"node_type":"midmarker","x":9391.710112899731,"y":-2564.616350769057},"5236":{"node_type":"multimarker","x":9391.63540877743,"y":-2584.6162112509232},"5237":{"node_type":"metabolite","x":9391.603031782359,"y":-2442.8697688183534,"bigg_id":"6hmhpt_c","name":"6-hydroxymethyl-dihydropterin","label_x":9416.461093619939,"label_y":-2443.0565295583797,"node_is_primary":true},"5238":{"node_type":"metabolite","x":9446.393530060119,"y":-2630.9989074443056,"bigg_id":"amp_c","name":"AMP","label_x":9462.766576935119,"label_y":-2625.9661926005556,"node_is_primary":false},"5239":{"node_type":"metabolite","x":9337.020836364343,"y":-2494.3736866719337,"bigg_id":"atp_c","name":"ATP","label_x":9281.588219176843,"label_y":-2464.3924855000587,"node_is_primary":false},"5240":{"node_type":"metabolite","x":9335.34874776769,"y":-2629.943754934653,"bigg_id":"h_c","name":"H","label_x":9280.89757589269,"label_y":-2632.426909231528,"node_is_primary":false},"5281":{"node_type":"multimarker","x":4843.924786225529,"y":-1642.5349792389338},"5282":{"node_type":"midmarker","x":4843.967687966534,"y":-1622.5350252529713},"5283":{"node_type":"multimarker","x":4844.010589707538,"y":-1602.5350712670088},"5284":{"node_type":"metabolite","x":4844.3430782003215,"y":-1447.535427875799,"bigg_id":"14glucan_c","name":"Amylose monomer","label_x":4698.485685923651,"label_y":-1431.6324284043135,"node_is_primary":true},"5285":{"node_type":"metabolite","x":4894.688831800657,"y":-1520.6573132438104,"bigg_id":"adp_c","name":"ADP","label_x":4909.688831800657,"label_y":-1520.6573132438104,"node_is_primary":false},"5286":{"node_type":"metabolite","x":4764.193106162957,"y":-1517.3636598626506,"bigg_id":"h_c","name":"H","label_x":4737.193106162957,"label_y":-1487.3636598626506,"node_is_primary":false},"5299":{"node_type":"multimarker","x":4999.342611897868,"y":-1447.9156298525284},"5300":{"node_type":"midmarker","x":5019.342551729809,"y":-1447.9646881721062},"5301":{"node_type":"multimarker","x":5039.342491561752,"y":-1448.0137464916843},"5302":{"node_type":"metabolite","x":4917.207557921679,"y":-1393.056982041556,"bigg_id":"h2o_c","name":"H2O","label_x":4875.531776671679,"label_y":-1357.0595455181185,"node_is_primary":false},"5303":{"node_type":"metabolite","x":5171.660872915548,"y":-1448.3939484684136,"bigg_id":"tre_c","name":"Trehalose","label_x":5144.660872915548,"label_y":-1408.3939484684136,"node_is_primary":true},"5310":{"node_type":"multimarker","x":5171.298169150492,"y":-1603.3935241000224},"5311":{"node_type":"midmarker","x":5171.251368664678,"y":-1623.3934693428105},"5312":{"node_type":"multimarker","x":5171.204568178865,"y":-1643.3934145855987},"5314":{"node_type":"metabolite","x":5224.942947085309,"y":-1799.9088750216408,"bigg_id":"glc__D_c","name":"D-Glucose","label_x":5239.942947085309,"label_y":-1799.9088750216408,"node_is_primary":false},"5315":{"node_type":"metabolite","x":5225.434352186353,"y":-1519.9526628629894,"bigg_id":"pi_c","name":"Phosphate","label_x":5240.434352186353,"label_y":-1519.9526628629894,"node_is_primary":false},"5316":{"node_type":"multimarker","x":8535.216287927366,"y":-2492.747159989192},"5317":{"node_type":"midmarker","x":8535.02350140894,"y":-2512.746230801565},"5318":{"node_type":"multimarker","x":8534.830714890515,"y":-2532.7453016139384},"5319":{"node_type":"metabolite","x":8454.015088937715,"y":-2616.9702064928224,"bigg_id":"dtdp_c","name":"dTDP","label_x":8400.015088937715,"label_y":-2586.9702064928224,"node_is_primary":false},"5320":{"node_type":"metabolite","x":8614.007655436699,"y":-2618.5124986402257,"bigg_id":"h_c","name":"H","label_x":8629.007655436699,"label_y":-2618.5124986402257,"node_is_primary":false},"5321":{"node_type":"metabolite","x":8851.696952942666,"y":-2333.0834123368704,"bigg_id":"ppdima_c","name":"phenol-phthiocerol-dimycocerosate-Mtb","label_x":8885.311210755166,"label_y":-2359.2821428056204,"node_is_primary":true},"5322":{"node_type":"metabolite","x":8533.336619372718,"y":-2687.7381004098297,"bigg_id":"rppdima_c","name":"rhamnose-phenol-phthiocerol-dimycocerosate-Mtb","label_x":8557.970319315,"label_y":-2688.220074169984,"node_is_primary":true},"5323":{"node_type":"multimarker","x":8852.881959893686,"y":-2251.0770758850445},"5324":{"node_type":"midmarker","x":8853.126723895431,"y":-2231.078573676543},"5325":{"node_type":"multimarker","x":8853.371487897177,"y":-2211.080071468041},"5326":{"node_type":"metabolite","x":8855.075049535697,"y":-2033.3420455630899,"bigg_id":"ppdima_e","name":"phenol-phthiocerol-dimycocerosate-Mtb","label_x":8879.609986322863,"label_y":-2033.9539708431357,"node_is_primary":true},"5334":{"node_type":"multimarker","x":9534.121130867708,"y":-1193.9321421553532},"5335":{"node_type":"midmarker","x":9534.107132645404,"y":-1173.9321470541095},"5336":{"node_type":"multimarker","x":9534.0931344231,"y":-1153.9321519528658},"5337":{"node_type":"metabolite","x":9687.871513008282,"y":-1022.7993366216438,"bigg_id":"cysO_c","name":"CysO","label_x":9663.700614570782,"label_y":-981.0800373052375,"node_is_primary":false},"5338":{"node_type":"metabolite","x":9534.229617090568,"y":-1263.3965817290546,"bigg_id":"cysOcys__L_c","name":"CysO-Cysteine","label_x":9562.353411091019,"label_y":-1251.5477433969988,"node_is_primary":true},"5339":{"node_type":"multimarker","x":9532.107310695535,"y":-1426.4707527161806},"5340":{"node_type":"midmarker","x":9532.093312473231,"y":-1406.470757614937},"5341":{"node_type":"multimarker","x":9532.079314250926,"y":-1386.4707625136932},"5342":{"node_type":"metabolite","x":9592.782017920304,"y":-1506.2319997494365,"bigg_id":"cysOsh_c","name":"CysO-SH","label_x":9607.782017920304,"label_y":-1506.2319997494365,"node_is_primary":false},"5343":{"node_type":"metabolite","x":9593.117458461109,"y":-1317.9539750145025,"bigg_id":"pi_c","name":"Phosphate","label_x":9608.117458461109,"label_y":-1317.9539750145025,"node_is_primary":false},"5420":{"node_type":"metabolite","x":11225.630592019785,"y":-1358.6302532596037,"bigg_id":"gdpmann_c","name":"GDP-D-mannose","label_x":11271.158912332285,"label_y":-1351.5479778689787,"node_is_primary":true},"5428":{"node_type":"multimarker","x":11226.914226948084,"y":-1201.2807642252837},"5429":{"node_type":"midmarker","x":11226.649459102873,"y":-1221.2790115981948},"5430":{"node_type":"multimarker","x":11226.384691257663,"y":-1241.2772589711058},"5431":{"node_type":"metabolite","x":11288.79224540687,"y":-1130.8893985290647,"bigg_id":"gtp_c","name":"GTP","label_x":11306.27466728187,"label_y":-1121.5794620056272,"node_is_primary":false},"5432":{"node_type":"metabolite","x":11178.112907048582,"y":-1129.7472079158215,"bigg_id":"h_c","name":"H","label_x":11126.906852361082,"label_y":-1108.436538970509,"node_is_primary":false},"5433":{"node_type":"metabolite","x":11227.668326185962,"y":-1073.5461781399108,"bigg_id":"man1p_c","name":"D-Mannose-1-phosphate","label_x":11252.16525258497,"label_y":-1074.2081170885845,"node_is_primary":true},"5434":{"node_type":"metabolite","x":11173.051594673876,"y":-1314.8291471282623,"bigg_id":"ppi_c","name":"Diphosphate","label_x":11100.024250923876,"label_y":-1315.8068082610748,"node_is_primary":false},"5435":{"node_type":"multimarker","x":11228.42242542384,"y":-995.1243361951629},"5436":{"node_type":"midmarker","x":11228.68719326905,"y":-975.1260888222519},"5437":{"node_type":"multimarker","x":11228.95196111426,"y":-955.1278414493408},"5438":{"node_type":"metabolite","x":11229.706060352139,"y":-871.5150815358429,"bigg_id":"man6p_c","name":"D-Mannose-6-phosphate","label_x":11254.202986751146,"label_y":-872.1770204845166,"node_is_primary":true},"5439":{"node_type":"multimarker","x":11230.460159590017,"y":-795.6886375403137},"5440":{"node_type":"midmarker","x":11230.724927435227,"y":-775.6903901674027},"5441":{"node_type":"multimarker","x":11230.989695280437,"y":-755.6921427944917},"5442":{"node_type":"metabolite","x":11233.153950768316,"y":-577.5914678419313,"bigg_id":"f6p_c","name":"D-Fructose-6-phosphate","label_x":11268.619627167323,"label_y":-570.4185679234174,"node_is_primary":true},"5568":{"node_type":"metabolite","x":7443.53564453125,"y":-1400.0028076171875,"bigg_id":"uaaGgla_c","name":"Undecaprenyl-diphospho-N-acetylmuramoyl-N-acetylglucosamine-L-alanyl-gamma-D-glutamyl-L-lysyl-D-alanyl-D-alanine","label_x":7468.411046534451,"label_y":-1400.1667523498172,"node_is_primary":true},"5569":{"node_type":"multimarker","x":7444.461010520771,"y":-1565.0393279194232},"5570":{"node_type":"midmarker","x":7444.395432745226,"y":-1585.0392204080176},"5571":{"node_type":"multimarker","x":7444.329854969679,"y":-1605.0391128966126},"5572":{"node_type":"metabolite","x":7362.617985719231,"y":-1739.9638448709584,"bigg_id":"h_c","name":"H","label_x":7338.486149781731,"label_y":-1760.1512228006459,"node_is_primary":false},"5573":{"node_type":"metabolite","x":7511.14593422174,"y":-1741.922427036261,"bigg_id":"peptido__TB2_c","name":"peptidoglycan-subunit-for-Mycobacterium-tuberculosis","label_x":7437.24261390924,"label_y":-1769.167055942511,"node_is_primary":false},"5574":{"node_type":"multimarker","x":6418.123966499866,"y":-1211.7941063629928},"5575":{"node_type":"midmarker","x":6418.123966499866,"y":-1231.7941063629928},"5576":{"node_type":"multimarker","x":6418.123966499866,"y":-1251.7941063629928},"5577":{"node_type":"metabolite","x":6498.123966499866,"y":-1336.7941063629928,"bigg_id":"adp_c","name":"ADP","label_x":6513.123966499866,"label_y":-1336.7941063629928,"node_is_primary":false},"5578":{"node_type":"metabolite","x":6498.123966499866,"y":-1126.7941063629928,"bigg_id":"atp_c","name":"ATP","label_x":6513.123966499866,"label_y":-1126.7941063629928,"node_is_primary":false},"5579":{"node_type":"metabolite","x":6341.844181343616,"y":-1120.5936669098678,"bigg_id":"glu__D_c","name":"D-Glutamate","label_x":6278.524845406116,"label_y":-1079.4329003083053,"node_is_primary":false},"5580":{"node_type":"metabolite","x":6338.123966499866,"y":-1336.7941063629928,"bigg_id":"h_c","name":"H","label_x":6311.123966499866,"label_y":-1306.7941063629928,"node_is_primary":false},"5581":{"node_type":"metabolite","x":6258.123966499866,"y":-1316.7941063629928,"bigg_id":"pi_c","name":"Phosphate","label_x":6222.123966499866,"label_y":-1286.7941063629928,"node_is_primary":false},"5582":{"node_type":"metabolite","x":6418.123966499866,"y":-1056.7941063629928,"bigg_id":"ugma_c","name":"UDP-N-glycolylmuramoyl-L-alanine","label_x":6443.123966499866,"label_y":-1056.7941063629928,"node_is_primary":true},"5583":{"node_type":"multimarker","x":6418.123966499866,"y":-861.7941063629928},"5584":{"node_type":"midmarker","x":6418.123966499866,"y":-881.7941063629928},"5585":{"node_type":"multimarker","x":6418.123966499866,"y":-901.7941063629928},"5586":{"node_type":"metabolite","x":6498.123966499866,"y":-986.7941063629928,"bigg_id":"adp_c","name":"ADP","label_x":6513.123966499866,"label_y":-986.7941063629928,"node_is_primary":false},"5587":{"node_type":"metabolite","x":6498.123966499866,"y":-776.7941063629928,"bigg_id":"ala__L_c","name":"L-Alanine","label_x":6513.123966499866,"label_y":-776.7941063629928,"node_is_primary":false},"5588":{"node_type":"metabolite","x":6341.844181343616,"y":-766.8734520661178,"bigg_id":"atp_c","name":"ATP","label_x":6296.844181343616,"label_y":-736.8734520661178,"node_is_primary":false},"5589":{"node_type":"metabolite","x":6354.245060249866,"y":-1007.8755882965866,"bigg_id":"h_c","name":"H","label_x":6327.245060249866,"label_y":-977.8755882965866,"node_is_primary":false},"5590":{"node_type":"metabolite","x":6274.245060249866,"y":-972.9944847809616,"bigg_id":"pi_c","name":"Phosphate","label_x":6238.245060249866,"label_y":-942.9944847809616,"node_is_primary":false},"5591":{"node_type":"metabolite","x":6418.123966499866,"y":-706.7941063629928,"bigg_id":"ugmr_c","name":"UDP-N-glycolylmuramate","label_x":6443.123966499866,"label_y":-706.7941063629928,"node_is_primary":true},"5592":{"node_type":"multimarker","x":6418.123966499866,"y":-511.7941063629928},"5593":{"node_type":"midmarker","x":6418.123966499866,"y":-531.7941063629928},"5594":{"node_type":"multimarker","x":6418.123966499866,"y":-551.7941063629928},"5595":{"node_type":"metabolite","x":6498.123966499866,"y":-636.7941063629928,"bigg_id":"h2o_c","name":"H2O","label_x":6513.123966499866,"label_y":-636.7941063629928,"node_is_primary":false},"5596":{"node_type":"metabolite","x":6498.123966499866,"y":-426.7941063629928,"bigg_id":"h_c","name":"H","label_x":6513.123966499866,"label_y":-426.7941063629928,"node_is_primary":false},"5597":{"node_type":"metabolite","x":6338.123966499866,"y":-636.7941063629928,"bigg_id":"nadp_c","name":"Nicotinamide-adenine-dinucleotide-phosphate","label_x":6284.123966499866,"label_y":-606.7941063629928,"node_is_primary":false},"5598":{"node_type":"metabolite","x":6356.255314156116,"y":-419.82053458564906,"bigg_id":"nadph_c","name":"Nicotinamide-adenine-dinucleotide-phosphate--reduced","label_x":6293.255314156116,"label_y":-389.82053458564906,"node_is_primary":false},"5599":{"node_type":"metabolite","x":6291.597599312366,"y":-439.8205651032272,"bigg_id":"o2_c","name":"O2","label_x":6255.597599312366,"label_y":-409.8205651032272,"node_is_primary":false},"5600":{"node_type":"metabolite","x":6418.123966499866,"y":-356.7941063629928,"bigg_id":"uamr_c","name":"UDP-N-acetylmuramate","label_x":6443.123966499866,"label_y":-356.7941063629928,"node_is_primary":true},"5632":{"node_type":"multimarker","x":9223.572366785918,"y":-2910.2198945629666},"5633":{"node_type":"midmarker","x":9243.572208905383,"y":-2910.2993627734318},"5634":{"node_type":"multimarker","x":9263.572051024848,"y":-2910.378830983897},"5635":{"node_type":"metabolite","x":9088.046180561332,"y":-2955.990165724474,"bigg_id":"h_c","name":"H","label_x":9016.614735248831,"label_y":-2957.161552443224,"node_is_primary":false},"5636":{"node_type":"metabolite","x":9464.370698186936,"y":-2859.5878078692645,"bigg_id":"nadp_c","name":"Nicotinamide-adenine-dinucleotide-phosphate","label_x":9482.179682561937,"label_y":-2833.3954250567645,"node_is_primary":false},"5637":{"node_type":"metabolite","x":9057.300090307554,"y":-2873.8158916593793,"bigg_id":"nadph_c","name":"Nicotinamide-adenine-dinucleotide-phosphate--reduced","label_x":8959.248137182554,"label_y":-2860.1757549406293,"node_is_primary":false},"5679":{"node_type":"multimarker","x":5386.791629123009,"y":-847.4923346825487},"5680":{"node_type":"midmarker","x":5387.2047510158145,"y":-827.4966018802309},"5681":{"node_type":"multimarker","x":5387.617872908618,"y":-807.5008690779116},"5682":{"node_type":"metabolite","x":5444.007939349806,"y":-722.8373857939662,"bigg_id":"adp_c","name":"ADP","label_x":5399.007939349806,"label_y":-692.8373857939662,"node_is_primary":false},"5683":{"node_type":"metabolite","x":5475.172112600367,"y":-953.658547015176,"bigg_id":"atp_c","name":"ATP","label_x":5488.741936819117,"label_y":-985.333595843301,"node_is_primary":false},"5684":{"node_type":"metabolite","x":5330.069908962513,"y":-710.8605356515341,"bigg_id":"h_c","name":"H","label_x":5307.046959743763,"label_y":-674.1718149484091,"node_is_primary":false},"5685":{"node_type":"metabolite","x":5254.360331543466,"y":-713.196346634297,"bigg_id":"pi_c","name":"Phosphate","label_x":5181.307597168466,"label_y":-689.181942337422,"node_is_primary":false},"5686":{"node_type":"metabolite","x":5386.2697267443245,"y":-1024.5919751930585,"bigg_id":"ugmd_c","name":"UDP-N-acetylmuramoyl-L-alanyl-D-gamma-glutamyl-meso-2-6-diaminopimelate","label_x":5280.0924806505745,"label_y":-1017.615046482121,"node_is_primary":false},"5687":{"node_type":"metabolite","x":5389.485094921597,"y":-616.5123334146356,"bigg_id":"ugmda_c","name":"UDP-N-acetylmuramoyl-L-alanyl-D-glutamyl-meso-2-6-diaminopimeloyl-D-alanyl-D-alanine","label_x":5251.67518983368,"label_y":-601.8969870048231,"node_is_primary":true},"5697":{"node_type":"multimarker","x":5386.451486978979,"y":-1177.1244266726208},"5698":{"node_type":"midmarker","x":5386.475563252989,"y":-1157.1244411643004},"5699":{"node_type":"multimarker","x":5386.499639526998,"y":-1137.1244556559798},"5700":{"node_type":"metabolite","x":5386.264895855403,"y":-1313.388596588667,"bigg_id":"26dap__M_c","name":"meso-2-6-Diaminoheptanedioate","label_x":5418.7132915487355,"label_y":-1308.8689533038544,"node_is_primary":true},"5701":{"node_type":"metabolite","x":5335.746552908258,"y":-1074.511000235516,"bigg_id":"adp_c","name":"ADP","label_x":5255.196748220758,"label_y":-1061.3507219152034,"node_is_primary":false},"5702":{"node_type":"metabolite","x":5342.987892656155,"y":-1262.8607015885061,"bigg_id":"atp_c","name":"ATP","label_x":5292.124611406155,"label_y":-1232.4443197525686,"node_is_primary":false},"5703":{"node_type":"metabolite","x":5429.546729943572,"y":-1061.7968721463444,"bigg_id":"h_c","name":"H","label_x":5444.546729943572,"label_y":-1061.7968721463444,"node_is_primary":false},"5704":{"node_type":"metabolite","x":5438.489392577844,"y":-1096.8110094303918,"bigg_id":"pi_c","name":"Phosphate","label_x":5453.489392577844,"label_y":-1096.8110094303918,"node_is_primary":false},"5705":{"node_type":"metabolite","x":5438.454085316469,"y":-1251.8119787727724,"bigg_id":"uamag_c","name":"UDP-N-acetylmuramoyl-L-alanyl-D-glutamate","label_x":5462.197249378969,"label_y":-1244.3177160774599,"node_is_primary":false},"5706":{"node_type":"multimarker","x":5438.239925825576,"y":-1432.5275223640883},"5707":{"node_type":"midmarker","x":5438.215849551567,"y":-1452.527507872409},"5708":{"node_type":"multimarker","x":5438.191773277557,"y":-1472.5274933807293},"5709":{"node_type":"metabolite","x":5504.235387240047,"y":-1529.9159732152557,"bigg_id":"co2_c","name":"CO2","label_x":5519.235387240047,"label_y":-1529.9159732152557,"node_is_primary":false},"5710":{"node_type":"metabolite","x":5491.1947310859005,"y":-1378.711657604453,"bigg_id":"h_c","name":"H","label_x":5506.1947310859005,"label_y":-1378.711657604453,"node_is_primary":false},"5711":{"node_type":"metabolite","x":5437.772760278981,"y":-1577.8896857577133,"bigg_id":"lys__L_c","name":"L-Lysine","label_x":5403.430628628564,"label_y":-1614.1244370041506,"node_is_primary":true},"5730":{"node_type":"multimarker","x":11224.426055850225,"y":-1513.625572842539},"5731":{"node_type":"midmarker","x":11224.270631828345,"y":-1533.6249689177564},"5732":{"node_type":"multimarker","x":11224.115207806466,"y":-1553.6243649929738},"5733":{"node_type":"metabolite","x":11305.08419224408,"y":-1429.2498356103797,"bigg_id":"decd__tb_c","name":"E-E-E-E-E-E-E-Z-Z-decaprenyl-phosphate","label_x":11320.08419224408,"label_y":-1429.2498356103797,"node_is_primary":false},"5734":{"node_type":"metabolite","x":11222.910671636906,"y":-1708.619684575909,"bigg_id":"decdman1p__tb_c","name":"E-E-E-E-E-E-E-Z-Z-decaprenyl-mannose-phosphate","label_x":11247.615363022927,"label_y":-1709.0082485416706,"node_is_primary":true},"5735":{"node_type":"metabolite","x":11303.452240014352,"y":-1639.243494400163,"bigg_id":"gdp_c","name":"GDP","label_x":11318.452240014352,"label_y":-1639.243494400163,"node_is_primary":false},"5736":{"node_type":"multimarker","x":11221.706135467346,"y":-1863.6150041588444},"5737":{"node_type":"midmarker","x":11221.550711445467,"y":-1883.6144002340618},"5738":{"node_type":"multimarker","x":11221.395287423587,"y":-1903.6137963092792},"5739":{"node_type":"metabolite","x":11084.895829379027,"y":-2017.7653658922145,"bigg_id":"LM_c","name":"[]","label_x":10982.930598890049,"label_y":-2010.237181811101,"node_is_primary":true},"5740":{"node_type":"metabolite","x":11307.2509906112,"y":-1775.98121028606,"bigg_id":"PIM4_c","name":"phosphatidylinositol-mannoside-tetra-mannose-tuberculosis","label_x":11322.2509906112,"label_y":-1775.98121028606,"node_is_primary":false},"5742":{"node_type":"multimarker","x":5162.787256053228,"y":-2501.2146351524048},"5743":{"node_type":"midmarker","x":5162.6318320313485,"y":-2521.214031227622},"5744":{"node_type":"multimarker","x":5162.47640800947,"y":-2541.2134273028396},"5896":{"node_type":"multimarker","x":6126.904496758369,"y":-2467.414103089005},"5897":{"node_type":"midmarker","x":6146.900674349149,"y":-2467.023102119702},"5898":{"node_type":"multimarker","x":6166.896851939929,"y":-2466.6321011503983},"5899":{"node_type":"metabolite","x":6281.870313761029,"y":-2408.3357343239895,"bigg_id":"gdp_c","name":"GDP","label_x":6236.870313761029,"label_y":-2378.3357343239895,"node_is_primary":false},"5900":{"node_type":"metabolite","x":6040.665898218518,"y":-2512.457784368539,"bigg_id":"gtp_c","name":"GTP","label_x":6012.120976343518,"label_y":-2535.176778509164,"node_is_primary":false},"5901":{"node_type":"metabolite","x":6275.532501202956,"y":-2520.342752706478,"bigg_id":"h_c","name":"H","label_x":6290.532501202956,"label_y":-2520.342752706478,"node_is_primary":false},"5902":{"node_type":"metabolite","x":6000.983925117325,"y":-2393.268091069857,"bigg_id":"uri_c","name":"Uridine","label_x":5916.577629497328,"label_y":-2404.619161067386,"node_is_primary":true},"5903":{"node_type":"multimarker","x":6000.231483711075,"y":-2232.8983400932943},"5904":{"node_type":"midmarker","x":6000.231483711075,"y":-2252.8983400932943},"5905":{"node_type":"multimarker","x":6000.231483711075,"y":-2272.8983400932943},"5906":{"node_type":"metabolite","x":5998.276405586075,"y":-2125.1695803276693,"bigg_id":"cytd_c","name":"Cytidine","label_x":6026.422889961075,"label_y":-2120.6747072807943,"node_is_primary":true},"5907":{"node_type":"metabolite","x":6045.645546211075,"y":-2178.4276369682943,"bigg_id":"h2o_c","name":"H2O","label_x":6066.039100898575,"label_y":-2169.8873537651693,"node_is_primary":false},"5908":{"node_type":"metabolite","x":5947.099159492325,"y":-2185.6195314995443,"bigg_id":"h_c","name":"H","label_x":5920.099159492325,"label_y":-2155.6195314995443,"node_is_primary":false},"5909":{"node_type":"metabolite","x":5952.547889961075,"y":-2347.8414553276693,"bigg_id":"nh4_c","name":"Ammonium","label_x":5872.937538398575,"label_y":-2345.2601564995443,"node_is_primary":false},"5956":{"node_type":"multimarker","x":10664.923938866516,"y":-1937.2526039967465},"5957":{"node_type":"midmarker","x":10664.923938866516,"y":-1917.2526039967465},"5958":{"node_type":"multimarker","x":10664.923938866516,"y":-1897.2526039967465},"5959":{"node_type":"metabolite","x":10771.294056054016,"y":-2065.0526528248715,"bigg_id":"h_c","name":"H","label_x":10786.294056054016,"label_y":-2065.0526528248715,"node_is_primary":false},"5960":{"node_type":"metabolite","x":10539.631946679016,"y":-2067.6324868092465,"bigg_id":"nac_c","name":"Nicotinate","label_x":10510.251087304016,"label_y":-2097.505167473309,"node_is_primary":false},"5961":{"node_type":"metabolite","x":10666.421009179016,"y":-1740.000284660809,"bigg_id":"nicrnt_c","name":"Nicotinate-D-ribonucleotide","label_x":10697.407337304016,"label_y":-1731.447794426434,"node_is_primary":true},"5962":{"node_type":"metabolite","x":10602.883899804016,"y":-1807.121134270184,"bigg_id":"ppi_c","name":"Diphosphate","label_x":10557.883899804016,"label_y":-1777.121134270184,"node_is_primary":false},"5970":{"node_type":"multimarker","x":10364.436634179016,"y":-1904.0777993092465},"5971":{"node_type":"midmarker","x":10364.436634179016,"y":-1924.0777993092465},"5972":{"node_type":"multimarker","x":10364.436634179016,"y":-1944.0777993092465},"5973":{"node_type":"metabolite","x":10284.436634179016,"y":-1819.0777993092465,"bigg_id":"h2o_c","name":"H2O","label_x":10239.436634179016,"label_y":-1789.0777993092465,"node_is_primary":false},"5974":{"node_type":"metabolite","x":10364.436634179016,"y":-1749.0777993092465,"bigg_id":"ncam_c","name":"Nicotinamide","label_x":10389.436634179016,"label_y":-1749.0777993092465,"node_is_primary":true},"5975":{"node_type":"metabolite","x":10265.731556054016,"y":-2051.8275551686215,"bigg_id":"nh4_c","name":"Ammonium","label_x":10226.684681054016,"label_y":-2074.5594887623715,"node_is_primary":false}},"text_labels":{"44":{"x":9136.17578125,"y":-3942.14599609375,"text":"Ethambutol Resistance Map"},"73":{"x":8488.22705078125,"y":-297.8104553222656,"text":"Mycothiol metabolism"},"100":{"x":4669.1748046875,"y":-4472.25146484375,"text":"Arabinogalactan-peptidoglycan complex biosynthesis pathway"},"104":{"x":8979.470703125,"y":-3226.869140625,"text":"Folate Metabolism"},"105":{"x":9501.66015625,"y":-1597.3468017578125,"text":"Sulfur Metabolism"},"106":{"x":6515.33544921875,"y":-180.10186767578125,"text":"Peptidoglycan biosynthesis"},"107":{"x":4673.037109375,"y":-4367.406982421875,"text":"by Erol Kavvas"}},"canvas":{"x":4541.974853515625,"y":-4609.201904296875,"width":7187.21337890625,"height":5158.1944580078125}}]
