# Supplementary material for: Updated and standardized genome-scale reconstruction of Mycobacterium tuberculosis H37Rv, iEK1011, simulates flux states indicative of physiological conditions
Source: BMC Syst Biol. 2018 Mar 2;12:25. doi: 10.1186/s12918-018-0557-y (PMC5834885; doi:10.1186/s12918-018-0557-y)
Supplement: Supplementary file 4 — Escher Maps: Contains four escher maps of M. tuberculosis metabolic subsystems. Central_carbon.json. Arabinogalactan_peptidoglycan_complex.json. Nitrogen.json. Sulfur_and_folate.json (ZIP 236 kb) [file 12918_2018_557_MOESM4_ESM.zip › central_carbon.json]

[{"map_name":"new_map","map_id":"qenaaxsCMLdV","map_description":"\nLast Modified Mon Aug 14 2017 18:02:43 GMT-0700 (PDT)","homepage":"https://escher.github.io","schema":"https://escher.github.io/escher/jsonschema/1-0-0#"},{"reactions":{"1":{"name":"","bigg_id":"GLCabc","reversibility":false,"label_x":501.62420654296875,"label_y":-662.3204040527344,"gene_reaction_rule":"(Rv1236 and Rv1237 and Rv1238)","genes":[{"name":"","bigg_id":"Rv1236"},{"name":"","bigg_id":"Rv1237"},{"name":"","bigg_id":"Rv1238"}],"metabolites":[{"bigg_id":"h2o_c","coefficient":-1},{"bigg_id":"atp_c","coefficient":-1},{"bigg_id":"h_c","coefficient":1},{"bigg_id":"adp_c","coefficient":1},{"bigg_id":"glc__D_c","coefficient":1},{"bigg_id":"pi_c","coefficient":1},{"bigg_id":"glc__D_e","coefficient":-1}],"segments":{"3":{"from_node_id":"5","to_node_id":"6","b1":null,"b2":null},"4":{"from_node_id":"7","to_node_id":"6","b1":null,"b2":null},"5":{"from_node_id":"5","to_node_id":"4","b1":{"x":473.90875244140625,"y":-671.7755432128906},"b2":{"x":473.90875244140625,"y":-717.2755432128906}},"6":{"from_node_id":"5","to_node_id":"8","b1":{"x":473.90875244140625,"y":-675.7755432128906},"b2":{"x":498.1961364746094,"y":-701.3502502441406}},"7":{"from_node_id":"7","to_node_id":"9","b1":{"x":473.90875244140625,"y":-563.7755432128906},"b2":{"x":494.90875244140625,"y":-544.7755432128906}},"8":{"from_node_id":"7","to_node_id":"10","b1":{"x":473.90875244140625,"y":-563.7755432128906},"b2":{"x":456.4526672363281,"y":-555.4073181152344}},"9":{"from_node_id":"7","to_node_id":"11","b1":{"x":473.90875244140625,"y":-567.7755432128906},"b2":{"x":473.90875244140625,"y":-522.2755432128906}},"10":{"from_node_id":"7","to_node_id":"12","b1":{"x":473.90875244140625,"y":-563.7755432128906},"b2":{"x":426.1096496582031,"y":-540.2064208984375}},"11":{"from_node_id":"5","to_node_id":"13","b1":{"x":473.90875244140625,"y":-675.7755432128906},"b2":{"x":446.3339538574219,"y":-704.6376647949219}}}},"2":{"name":"","bigg_id":"HEX1","reversibility":false,"label_x":550.0380554199219,"label_y":-341.76837158203125,"gene_reaction_rule":"Rv0650","genes":[{"name":"","bigg_id":"Rv0650"}],"metabolites":[{"bigg_id":"glc__D_c","coefficient":-1},{"bigg_id":"g6p_c","coefficient":1},{"bigg_id":"h_c","coefficient":1},{"bigg_id":"adp_c","coefficient":1},{"bigg_id":"atp_c","coefficient":-1}],"segments":{"12":{"from_node_id":"14","to_node_id":"15","b1":null,"b2":null},"13":{"from_node_id":"16","to_node_id":"15","b1":null,"b2":null},"14":{"from_node_id":"14","to_node_id":"11","b1":{"x":527.6156921386719,"y":-380.7567138671875},"b2":{"x":528.7381896972656,"y":-417.2755432128906}},"15":{"from_node_id":"16","to_node_id":"17","b1":{"x":532.1847839355469,"y":-237.91917419433594},"b2":{"x":517.3153381347656,"y":-210.85275268554688}},"16":{"from_node_id":"16","to_node_id":"18","b1":{"x":527.6156616210938,"y":-272.7566833496094},"b2":{"x":537.9783325195312,"y":-224.2145233154297}},"17":{"from_node_id":"16","to_node_id":"19","b1":{"x":532.1848449707031,"y":-286.4640197753906},"b2":{"x":532.53125,"y":-276.7593688964844}},"18":{"from_node_id":"14","to_node_id":"20","b1":{"x":529.9002990722656,"y":-384.7566833496094},"b2":{"x":547.0491333007812,"y":-410.56524658203125}}}},"3":{"name":"","bigg_id":"PGI","reversibility":true,"label_x":389.5846862792969,"label_y":-77.6253433227539,"gene_reaction_rule":"Rv0946c","genes":[{"name":"","bigg_id":"Rv0946c"}],"metabolites":[{"bigg_id":"g6p_c","coefficient":-1},{"bigg_id":"f6p_c","coefficient":1}],"segments":{"19":{"from_node_id":"21","to_node_id":"22","b1":null,"b2":null},"20":{"from_node_id":"23","to_node_id":"22","b1":null,"b2":null},"21":{"from_node_id":"21","to_node_id":"17","b1":{"x":475.45733642578125,"y":-118.23347473144531},"b2":{"x":473.90875244140625,"y":-117.27554321289062}},"22":{"from_node_id":"23","to_node_id":"24","b1":{"x":475.45733642578125,"y":-39.01104736328125},"b2":{"x":475.45733642578125,"y":-27.5802001953125}}}},"4":{"name":"","bigg_id":"FBP","reversibility":false,"label_x":569.4179077148438,"label_y":145.7925910949707,"gene_reaction_rule":"(Rv1099c or Rv2131c)","genes":[{"name":"","bigg_id":"Rv1099c"},{"name":"","bigg_id":"Rv2131c"}],"metabolites":[{"bigg_id":"h2o_c","coefficient":-1},{"bigg_id":"pi_c","coefficient":1},{"bigg_id":"fdp_c","coefficient":-1},{"bigg_id":"f6p_c","coefficient":1}],"segments":{"23":{"from_node_id":"25","to_node_id":"26","b1":null,"b2":null},"24":{"from_node_id":"27","to_node_id":"26","b1":null,"b2":null},"25":{"from_node_id":"25","to_node_id":"28","b1":{"x":535.8527221679688,"y":229.3712043762207},"b2":{"x":541.36669921875,"y":232.88522720336914}},"26":{"from_node_id":"27","to_node_id":"29","b1":{"x":535.8527221679688,"y":117.3712043762207},"b2":{"x":547.0043334960938,"y":115.56235122680664}},"27":{"from_node_id":"25","to_node_id":"30","b1":{"x":535.8527221679688,"y":225.3712043762207},"b2":{"x":538.9498901367188,"y":287.90577697753906}},"28":{"from_node_id":"27","to_node_id":"24","b1":{"x":535.8527221679688,"y":121.3712043762207},"b2":{"x":540.4984741210938,"y":68.12821960449219}}}},"5":{"name":"","bigg_id":"PFK","reversibility":false,"label_x":302.736083984375,"label_y":155.80070877075195,"gene_reaction_rule":"(Rv2029c and Rv3010c)","genes":[{"name":"","bigg_id":"Rv2029c"},{"name":"","bigg_id":"Rv3010c"}],"metabolites":[{"bigg_id":"adp_c","coefficient":1},{"bigg_id":"h_c","coefficient":1},{"bigg_id":"fdp_c","coefficient":1},{"bigg_id":"atp_c","coefficient":-1},{"bigg_id":"f6p_c","coefficient":-1}],"segments":{"29":{"from_node_id":"31","to_node_id":"32","b1":null,"b2":null},"30":{"from_node_id":"33","to_node_id":"32","b1":null,"b2":null},"31":{"from_node_id":"33","to_node_id":"34","b1":{"x":418.1591796875,"y":207.69083404541016},"b2":{"x":417.4787292480469,"y":208.10764694213867}},"32":{"from_node_id":"33","to_node_id":"35","b1":{"x":418.1591796875,"y":207.69083404541016},"b2":{"x":409.5479736328125,"y":212.75344848632812}},"33":{"from_node_id":"33","to_node_id":"30","b1":{"x":418.1591796875,"y":203.69083404541016},"b2":{"x":405.7703857421875,"y":291.00296783447266}},"34":{"from_node_id":"31","to_node_id":"37","b1":{"x":413.51336669921875,"y":106.53101682662964},"b2":{"x":410.52813720703125,"y":114.83812665939331}},"35":{"from_node_id":"31","to_node_id":"24","b1":{"x":424.35357666015625,"y":68.71888017654419},"b2":{"x":415.06207275390625,"y":75.87120056152344}}}},"6":{"name":"","bigg_id":"FBA","reversibility":true,"label_x":500.46881103515625,"label_y":474.19798278808594,"gene_reaction_rule":"Rv0363c","genes":[{"name":"","bigg_id":"Rv0363c"}],"metabolites":[{"bigg_id":"dhap_c","coefficient":1},{"bigg_id":"fdp_c","coefficient":-1},{"bigg_id":"g3p_c","coefficient":1}],"segments":{"36":{"from_node_id":"38","to_node_id":"39","b1":null,"b2":null},"37":{"from_node_id":"40","to_node_id":"39","b1":null,"b2":null},"38":{"from_node_id":"40","to_node_id":"41","b1":{"x":478.5545654296875,"y":543.1504974365234},"b2":{"x":315.69288635253906,"y":533.8877716064453}},"39":{"from_node_id":"38","to_node_id":"30","b1":{"x":478.5545654296875,"y":433.75999450683594},"b2":{"x":478.5545654296875,"y":388.25999450683594}},"40":{"from_node_id":"40","to_node_id":"53","b1":{"x":478.5545654296875,"y":547.1504974365234},"b2":{"x":662.6827392578125,"y":522.2658233642578}}}},"8":{"name":"","bigg_id":"TPI","reversibility":true,"label_x":470.8973463241466,"label_y":662.4434108861115,"gene_reaction_rule":"Rv1438","genes":[{"name":"","bigg_id":"Rv1438"}],"metabolites":[{"bigg_id":"dhap_c","coefficient":-1},{"bigg_id":"g3p_c","coefficient":1}],"segments":{"48":{"from_node_id":"50","to_node_id":"51","b1":null,"b2":null},"49":{"from_node_id":"52","to_node_id":"51","b1":null,"b2":null},"50":{"from_node_id":"50","to_node_id":"41","b1":{"x":277.51749673385916,"y":717.1978815543167},"b2":{"x":467.64153398200597,"y":716.1451375052073}},"51":{"from_node_id":"52","to_node_id":"53","b1":{"x":722.5265550452934,"y":716.2954465655623},"b2":{"x":569.3829712883576,"y":712.5002597064686}}}},"9":{"name":"","bigg_id":"GAPD","reversibility":true,"label_x":813.4066120646144,"label_y":878.2503340546486,"gene_reaction_rule":"Rv1436","genes":[{"name":"","bigg_id":"Rv1436"}],"metabolites":[{"bigg_id":"nadh_c","coefficient":1},{"bigg_id":"13dpg_c","coefficient":1},{"bigg_id":"g3p_c","coefficient":-1},{"bigg_id":"h_c","coefficient":1},{"bigg_id":"nad_c","coefficient":-1},{"bigg_id":"pi_c","coefficient":-1}],"segments":{"52":{"from_node_id":"54","to_node_id":"55","b1":null,"b2":null},"53":{"from_node_id":"56","to_node_id":"55","b1":null,"b2":null},"54":{"from_node_id":"56","to_node_id":"57","b1":{"x":784.4443002612909,"y":924.2407189721189},"b2":{"x":805.7927673863574,"y":942.8483236382211}},"55":{"from_node_id":"56","to_node_id":"58","b1":{"x":784.3701796758141,"y":920.2414057637282},"b2":{"x":785.2133013356138,"y":965.7335935091727}},"56":{"from_node_id":"54","to_node_id":"53","b1":{"x":782.4430444534146,"y":816.2592623455691},"b2":{"x":781.599922793615,"y":770.7670746001246}},"57":{"from_node_id":"56","to_node_id":"59","b1":{"x":784.4443002612909,"y":924.2407189721189},"b2":{"x":763.7999786982548,"y":943.6265897857286}},"58":{"from_node_id":"54","to_node_id":"60","b1":{"x":782.3689238679378,"y":812.2599491371784},"b2":{"x":803.0132454309737,"y":792.8740783235687}},"59":{"from_node_id":"54","to_node_id":"61","b1":{"x":782.3689238679378,"y":812.2599491371784},"b2":{"x":761.0204567428711,"y":793.6523444710762}}}},"10":{"name":"","bigg_id":"PGK","reversibility":true,"label_x":818.9656559753817,"label_y":1178.1988246839533,"gene_reaction_rule":"Rv1437","genes":[{"name":"","bigg_id":"Rv1437"}],"metabolites":[{"bigg_id":"13dpg_c","coefficient":1},{"bigg_id":"atp_c","coefficient":-1},{"bigg_id":"adp_c","coefficient":1},{"bigg_id":"3pg_c","coefficient":-1}],"segments":{"60":{"from_node_id":"62","to_node_id":"63","b1":null,"b2":null},"61":{"from_node_id":"64","to_node_id":"63","b1":null,"b2":null},"62":{"from_node_id":"64","to_node_id":"58","b1":{"x":788.002088364182,"y":1116.2077529748738},"b2":{"x":787.1589667043822,"y":1070.7155652294293}},"63":{"from_node_id":"62","to_node_id":"65","b1":{"x":790.0033441720582,"y":1224.1892096014235},"b2":{"x":796.9790085627498,"y":1226.0286257909634}},"64":{"from_node_id":"64","to_node_id":"66","b1":{"x":787.9279677787051,"y":1112.208439766483},"b2":{"x":808.5722893417411,"y":1092.8225689528736}},"65":{"from_node_id":"62","to_node_id":"67","b1":{"x":789.9292235865813,"y":1220.1898963930328},"b2":{"x":790.7724062815372,"y":1265.6820841384774}}}},"11":{"name":"","bigg_id":"PGM","reversibility":true,"label_x":824.5246998861489,"label_y":1478.147315313258,"gene_reaction_rule":"(Rv0489 or Rv2419c or Rv2135c)","genes":[{"name":"","bigg_id":"Rv0489"},{"name":"","bigg_id":"Rv2419c"},{"name":"","bigg_id":"Rv2135c"}],"metabolites":[{"bigg_id":"2pg_c","coefficient":-1},{"bigg_id":"3pg_c","coefficient":1}],"segments":{"66":{"from_node_id":"68","to_node_id":"69","b1":null,"b2":null},"67":{"from_node_id":"70","to_node_id":"69","b1":null,"b2":null},"68":{"from_node_id":"68","to_node_id":"71","b1":{"x":795.4882674973486,"y":1520.1383870223376},"b2":{"x":796.3313891571482,"y":1565.6305747677823}},"69":{"from_node_id":"70","to_node_id":"67","b1":{"x":793.5611322749493,"y":1416.1562436041786},"b2":{"x":792.7180716503058,"y":1370.6640558587342}}}},"12":{"name":"","bigg_id":"ENO","reversibility":true,"label_x":823.3887975078537,"label_y":1693.9579885597504,"gene_reaction_rule":"Rv1023","genes":[{"name":"","bigg_id":"Rv1023"}],"metabolites":[{"bigg_id":"pep_c","coefficient":1},{"bigg_id":"h2o_c","coefficient":1},{"bigg_id":"2pg_c","coefficient":-1}],"segments":{"70":{"from_node_id":"72","to_node_id":"73","b1":null,"b2":null},"71":{"from_node_id":"74","to_node_id":"73","b1":null,"b2":null},"72":{"from_node_id":"74","to_node_id":"75","b1":{"x":798.0762420721784,"y":1731.698816128205},"b2":{"x":796.5128085561968,"y":1784.4107304361496}},"73":{"from_node_id":"74","to_node_id":"76","b1":{"x":798.1503626576553,"y":1735.6981293365957},"b2":{"x":819.4988297827218,"y":1754.305734002698}},"74":{"from_node_id":"72","to_node_id":"71","b1":{"x":796.8918436661853,"y":1700.5068338428584},"b2":{"x":797.1509558931043,"y":1689.879392191164}}}},"13":{"name":"","bigg_id":"PPDK","reversibility":false,"label_x":637.695413095948,"label_y":2159.068164828126,"gene_reaction_rule":"Rv1127c","genes":[{"name":"","bigg_id":"Rv1127c"}],"metabolites":[{"bigg_id":"atp_c","coefficient":-1},{"bigg_id":"pyr_c","coefficient":-1},{"bigg_id":"pep_c","coefficient":1},{"bigg_id":"h_c","coefficient":1},{"bigg_id":"pi_c","coefficient":-1},{"bigg_id":"ppi_c","coefficient":1},{"bigg_id":"amp_c","coefficient":1}],"segments":{"75":{"from_node_id":"77","to_node_id":"78","b1":null,"b2":null},"76":{"from_node_id":"79","to_node_id":"78","b1":null,"b2":null},"77":{"from_node_id":"77","to_node_id":"80","b1":{"x":724.4265217045038,"y":2244.1818160300163},"b2":{"x":702.7744672966058,"y":2250.2045930557833}},"78":{"from_node_id":"77","to_node_id":"103","b1":{"x":741.7199373912251,"y":2219.091876100417},"b2":{"x":731.476091584163,"y":2261.757551442187}},"79":{"from_node_id":"79","to_node_id":"75","b1":{"x":745.0104884100458,"y":2092.9870805089604},"b2":{"x":726.7932136116392,"y":1930.305902237503}},"80":{"from_node_id":"79","to_node_id":"82","b1":{"x":736.491587202236,"y":2115.6597138215484},"b2":{"x":731.6802960271764,"y":2088.8988622973725}},"81":{"from_node_id":"77","to_node_id":"83","b1":{"x":712.0798420170038,"y":2213.3409957175163},"b2":{"x":706.7168778209696,"y":2228.6876626713797}},"82":{"from_node_id":"79","to_node_id":"84","b1":{"x":736.0410256787985,"y":2098.7380829621734},"b2":{"x":732.3680678796652,"y":2072.0761457801564}},"83":{"from_node_id":"79","to_node_id":"85","b1":{"x":702.7938943311423,"y":2082.6506806184234},"b2":{"x":712.279503062232,"y":2078.702281802003}}}},"14":{"name":"","bigg_id":"PYK","reversibility":false,"label_x":895.5326683311905,"label_y":2152.8838399904193,"gene_reaction_rule":"Rv1617","genes":[{"name":"","bigg_id":"Rv1617"}],"metabolites":[{"bigg_id":"pep_c","coefficient":-1},{"bigg_id":"pyr_c","coefficient":1},{"bigg_id":"h_c","coefficient":-1},{"bigg_id":"adp_c","coefficient":-1},{"bigg_id":"atp_c","coefficient":1}],"segments":{"84":{"from_node_id":"86","to_node_id":"87","b1":null,"b2":null},"85":{"from_node_id":"88","to_node_id":"87","b1":null,"b2":null},"86":{"from_node_id":"86","to_node_id":"75","b1":{"x":865.263191778321,"y":2025.827107422284},"b2":{"x":864.1921947164351,"y":1904.5429693548524}},"87":{"from_node_id":"88","to_node_id":"103","b1":{"x":868.5869959582791,"y":2320.0883997069923},"b2":{"x":851.9684178248525,"y":2339.4531041806736}},"88":{"from_node_id":"86","to_node_id":"90","b1":{"x":889.1953483671027,"y":2044.5053136159604},"b2":{"x":891.0645085483782,"y":1991.0647221826948}},"89":{"from_node_id":"86","to_node_id":"91","b1":{"x":907.0799919217902,"y":2050.5927159597104},"b2":{"x":893.4753464335499,"y":2017.3635342993152}},"90":{"from_node_id":"88","to_node_id":"92","b1":{"x":884.3420341937161,"y":2241.7068243726903},"b2":{"x":906.7583862249253,"y":2247.310273611211}}}},"15":{"name":"","bigg_id":"PFL","reversibility":false,"label_x":885.426050454347,"label_y":2756.8296625064736,"gene_reaction_rule":"","genes":[],"metabolites":[{"bigg_id":"pyr_c","coefficient":-1},{"bigg_id":"coa_c","coefficient":-1},{"bigg_id":"for_c","coefficient":1},{"bigg_id":"accoa_c","coefficient":1}],"segments":{"91":{"from_node_id":"93","to_node_id":"94","b1":null,"b2":null},"92":{"from_node_id":"95","to_node_id":"94","b1":null,"b2":null},"93":{"from_node_id":"93","to_node_id":"103","b1":{"x":855.8962313607724,"y":2664.276348477377},"b2":{"x":807.1537700249884,"y":2453.8922658405895}},"94":{"from_node_id":"93","to_node_id":"96","b1":{"x":865.4739499791754,"y":2677.3046993212924},"b2":{"x":882.1075100114226,"y":2656.918097805023}},"95":{"from_node_id":"95","to_node_id":"97","b1":{"x":873.6554336443625,"y":2840.2530631916543},"b2":{"x":881.9919509814695,"y":2847.9837253378732}},"96":{"from_node_id":"95","to_node_id":"98","b1":{"x":867.1535624190153,"y":2851.77408981682},"b2":{"x":853.2444124266744,"y":2963.596649016107}}}},"16":{"name":"","bigg_id":"PDH","reversibility":false,"label_x":616.7721199147751,"label_y":2718.119872299064,"gene_reaction_rule":"(Rv2241 and (Rv0462 or Rv0843) and Rv2215)","genes":[{"name":"","bigg_id":"Rv2241"},{"name":"","bigg_id":"Rv0462"},{"name":"","bigg_id":"Rv0843"},{"name":"","bigg_id":"Rv2215"}],"metabolites":[{"bigg_id":"nadh_c","coefficient":1},{"bigg_id":"accoa_c","coefficient":1},{"bigg_id":"pyr_c","coefficient":-1},{"bigg_id":"coa_c","coefficient":-1},{"bigg_id":"nad_c","coefficient":-1},{"bigg_id":"co2_c","coefficient":1}],"segments":{"97":{"from_node_id":"99","to_node_id":"100","b1":null,"b2":null},"98":{"from_node_id":"101","to_node_id":"100","b1":null,"b2":null},"99":{"from_node_id":"101","to_node_id":"102","b1":{"x":734.3828124658661,"y":2798.8135770835524},"b2":{"x":731.6890948421982,"y":2858.1070742742904}},"100":{"from_node_id":"101","to_node_id":"98","b1":{"x":733.8304025068596,"y":2840.9041460219373},"b2":{"x":737.3724886421211,"y":2950.4395676583576}},"101":{"from_node_id":"99","to_node_id":"103","b1":{"x":738.7714545101906,"y":2691.18130170119},"b2":{"x":765.4000226718042,"y":2503.0921691272697}},"102":{"from_node_id":"99","to_node_id":"104","b1":{"x":723.6503189652466,"y":2685.115620639575},"b2":{"x":710.6869171802356,"y":2668.338248330905}},"103":{"from_node_id":"99","to_node_id":"105","b1":{"x":734.0443008988403,"y":2725.364155795825},"b2":{"x":748.0496029951646,"y":2684.322855870712}},"104":{"from_node_id":"101","to_node_id":"106","b1":{"x":742.9627074853973,"y":2803.1036161460524},"b2":{"x":750.7796248954085,"y":2829.6634591578472}}}},"17":{"name":"","bigg_id":"CS","reversibility":false,"label_x":1143.0156408401149,"label_y":3257.2098277187993,"gene_reaction_rule":"Rv0889c or Rv0896","genes":[{"name":"","bigg_id":"Rv0889c"},{"name":"","bigg_id":"Rv0896"}],"metabolites":[{"bigg_id":"h2o_c","coefficient":-1},{"bigg_id":"accoa_c","coefficient":-1},{"bigg_id":"cit_c","coefficient":1},{"bigg_id":"coa_c","coefficient":1},{"bigg_id":"h_c","coefficient":1},{"bigg_id":"oaa_c","coefficient":-1}],"segments":{"105":{"from_node_id":"107","to_node_id":"108","b1":null,"b2":null},"106":{"from_node_id":"109","to_node_id":"108","b1":null,"b2":null},"107":{"from_node_id":"107","to_node_id":"110","b1":{"x":1079.9988189775165,"y":3257.556453052837},"b2":{"x":1037.722992520662,"y":3270.084626535079}},"108":{"from_node_id":"107","to_node_id":"98","b1":{"x":1083.4500676233943,"y":3259.5785516617893},"b2":{"x":934.5672363468493,"y":3221.6782542037026}},"109":{"from_node_id":"109","to_node_id":"111","b1":{"x":1322.2574835880855,"y":3339.867715103934},"b2":{"x":1358.882685470099,"y":3361.077582874521}},"110":{"from_node_id":"109","to_node_id":"112","b1":{"x":1248.131583796463,"y":3311.8636906660117},"b2":{"x":1245.0545457449766,"y":3321.4838810114297}},"111":{"from_node_id":"109","to_node_id":"113","b1":{"x":1238.7840496167755,"y":3327.4227726972617},"b2":{"x":1266.2895513665985,"y":3342.472480074394}},"112":{"from_node_id":"107","to_node_id":"114","b1":{"x":1084.1118560868915,"y":3264.495906177837},"b2":{"x":735.3178309059558,"y":3205.033674816794}}}},"18":{"name":"","bigg_id":"PC","reversibility":false,"label_x":458.92621030004875,"label_y":3023.8273528724417,"gene_reaction_rule":"(Rv2697c or Rv2967c)","genes":[{"name":"","bigg_id":"Rv2697c"},{"name":"","bigg_id":"Rv2967c"}],"metabolites":[{"bigg_id":"adp_c","coefficient":1},{"bigg_id":"atp_c","coefficient":-1},{"bigg_id":"hco3_c","coefficient":-1},{"bigg_id":"pyr_c","coefficient":-1},{"bigg_id":"h_c","coefficient":1},{"bigg_id":"oaa_c","coefficient":1},{"bigg_id":"pi_c","coefficient":1}],"segments":{"113":{"from_node_id":"115","to_node_id":"116","b1":null,"b2":null},"114":{"from_node_id":"117","to_node_id":"116","b1":null,"b2":null},"115":{"from_node_id":"117","to_node_id":"118","b1":{"x":422.9651166409905,"y":3092.9321415359022},"b2":{"x":429.9956335451184,"y":3095.394487817848}},"116":{"from_node_id":"115","to_node_id":"119","b1":{"x":429.63745654699756,"y":2915.8763728027316},"b2":{"x":414.4123508308212,"y":2901.7066034932886}},"117":{"from_node_id":"115","to_node_id":"120","b1":{"x":442.0261894571538,"y":2962.3343806152316},"b2":{"x":452.5464843206041,"y":2923.5663702707857}},"118":{"from_node_id":"115","to_node_id":"103","b1":{"x":443.3364897566184,"y":2854.6144136503444},"b2":{"x":535.1408082252087,"y":2518.1839512060096}},"119":{"from_node_id":"117","to_node_id":"122","b1":{"x":438.451078555053,"y":3078.9948856765272},"b2":{"x":455.2247377380263,"y":3110.1990788140947}},"120":{"from_node_id":"117","to_node_id":"114","b1":{"x":430.9463812829322,"y":3090.701424907039},"b2":{"x":415.1798130584825,"y":3098.816213523249}},"121":{"from_node_id":"117","to_node_id":"123","b1":{"x":433.8052960843499,"y":3111.5151493484022},"b2":{"x":454.6439054074966,"y":3149.0935135603418}}}},"20":{"name":"","bigg_id":"MDH","reversibility":true,"label_x":288.17020904673814,"label_y":3616.5416569973677,"gene_reaction_rule":"Rv1240","genes":[{"name":"","bigg_id":"Rv1240"}],"metabolites":[{"bigg_id":"mal__L_c","coefficient":-1},{"bigg_id":"nadh_c","coefficient":1},{"bigg_id":"nad_c","coefficient":-1},{"bigg_id":"oaa_c","coefficient":1},{"bigg_id":"h_c","coefficient":1}],"segments":{"129":{"from_node_id":"131","to_node_id":"132","b1":null,"b2":null},"130":{"from_node_id":"133","to_node_id":"132","b1":null,"b2":null},"131":{"from_node_id":"131","to_node_id":"134","b1":{"x":66.29439266762233,"y":3678.6277038823278},"b2":{"x":48.25431685899787,"y":3739.3656535980745}},"132":{"from_node_id":"133","to_node_id":"135","b1":{"x":153.34860662869448,"y":3576.899843735439},"b2":{"x":160.287570836834,"y":3596.4667002935066}},"133":{"from_node_id":"131","to_node_id":"136","b1":{"x":97.81274957513324,"y":3656.062864790546},"b2":{"x":105.7039841195924,"y":3689.1327685313727}},"134":{"from_node_id":"133","to_node_id":"114","b1":{"x":238.00755420393,"y":3488.482221440532},"b2":{"x":309.23344010166585,"y":3413.9464201622854}},"135":{"from_node_id":"133","to_node_id":"137","b1":{"x":232.53270391873355,"y":3502.377626938564},"b2":{"x":273.9529470354072,"y":3465.1695396039872}}}},"23":{"name":"","bigg_id":"2MCS","reversibility":false,"label_x":-545.8170905318722,"label_y":3813.2851025284963,"gene_reaction_rule":"Rv1131","genes":[{"name":"","bigg_id":"Rv1131"}],"metabolites":[{"bigg_id":"h2o_c","coefficient":-1},{"bigg_id":"ppcoa_c","coefficient":-1},{"bigg_id":"2mcit_c","coefficient":1},{"bigg_id":"coa_c","coefficient":1},{"bigg_id":"h_c","coefficient":1},{"bigg_id":"oaa_c","coefficient":-1}],"segments":{"147":{"from_node_id":"149","to_node_id":"150","b1":null,"b2":null},"148":{"from_node_id":"151","to_node_id":"150","b1":null,"b2":null},"149":{"from_node_id":"149","to_node_id":"152","b1":{"x":-566.5442098699757,"y":3731.4531483776545},"b2":{"x":-593.5412642992892,"y":3676.133149945831}},"150":{"from_node_id":"149","to_node_id":"153","b1":{"x":-569.8335649095723,"y":3706.9260487682795},"b2":{"x":-564.1933699804746,"y":3555.7709495452914}},"151":{"from_node_id":"151","to_node_id":"154","b1":{"x":-560.4601980972121,"y":3892.997851806956},"b2":{"x":-558.9409302531355,"y":3912.400407572093}},"152":{"from_node_id":"151","to_node_id":"155","b1":{"x":-570.1622027249118,"y":3868.9495762105876},"b2":{"x":-577.3044289803036,"y":3893.804138324201}},"153":{"from_node_id":"151","to_node_id":"156","b1":{"x":-561.4111918301364,"y":3855.2130039449626},"b2":{"x":-588.8621466533712,"y":3857.1208930017865}},"154":{"from_node_id":"149","to_node_id":"114","b1":{"x":-541.0032514220377,"y":3424.2058981719115},"b2":{"x":-27.688724195465966,"y":3373.1075416255244}}}},"25":{"name":"","bigg_id":"2MCD","reversibility":false,"label_x":-681.8079208010713,"label_y":4071.571696240646,"gene_reaction_rule":"Rv1130","genes":[{"name":"","bigg_id":"Rv1130"}],"metabolites":[{"bigg_id":"2mcit_c","coefficient":-1},{"bigg_id":"2mcacn_c","coefficient":1},{"bigg_id":"h2o_c","coefficient":1}],"segments":{"163":{"from_node_id":"165","to_node_id":"166","b1":null,"b2":null},"164":{"from_node_id":"167","to_node_id":"166","b1":null,"b2":null},"165":{"from_node_id":"165","to_node_id":"154","b1":{"x":-562.1381707086704,"y":4030.576941990561},"b2":{"x":-560.059831476437,"y":4037.801655312752}},"166":{"from_node_id":"167","to_node_id":"168","b1":{"x":-562.2822744701325,"y":4125.992720021982},"b2":{"x":-564.424364923069,"y":4172.249696152916}},"167":{"from_node_id":"167","to_node_id":"169","b1":{"x":-561.1740765883525,"y":4119.267951268383},"b2":{"x":-551.9185400779879,"y":4131.312153349419}}}},"26":{"name":"","bigg_id":"2MID","reversibility":false,"label_x":-543.9625432066894,"label_y":4411.945240892581,"gene_reaction_rule":"Rv1475c","genes":[{"name":"","bigg_id":"Rv1475c"}],"metabolites":[{"bigg_id":"h2o_c","coefficient":-1},{"bigg_id":"2mcacn_c","coefficient":-1},{"bigg_id":"micit_c","coefficient":1}],"segments":{"168":{"from_node_id":"170","to_node_id":"171","b1":null,"b2":null},"169":{"from_node_id":"172","to_node_id":"171","b1":null,"b2":null},"170":{"from_node_id":"170","to_node_id":"173","b1":{"x":-559.4624753329214,"y":4335.480675317969},"b2":{"x":-547.7218339170101,"y":4321.322289933199}},"171":{"from_node_id":"170","to_node_id":"168","b1":{"x":-559.42676814328,"y":4339.48051593937},"b2":{"x":-563.4870511949822,"y":4277.245512464687}},"172":{"from_node_id":"172","to_node_id":"174","b1":{"x":-557.9025522025937,"y":4417.078911158291},"b2":{"x":-560.327555863538,"y":4450.812449789225}}}},"27":{"name":"","bigg_id":"2MIL","reversibility":false,"label_x":-518.1100469103724,"label_y":4671.772154685141,"gene_reaction_rule":"Rv0467","genes":[{"name":"","bigg_id":"Rv0467"}],"metabolites":[{"bigg_id":"pyr_c","coefficient":1},{"bigg_id":"succ_c","coefficient":1},{"bigg_id":"micit_c","coefficient":-1}],"segments":{"173":{"from_node_id":"175","to_node_id":"176","b1":null,"b2":null},"174":{"from_node_id":"177","to_node_id":"176","b1":null,"b2":null},"175":{"from_node_id":"177","to_node_id":"103","b1":{"x":-63.70502588262059,"y":5023.935939009752},"b2":{"x":-890.289228933337,"y":2319.9554828876635}},"176":{"from_node_id":"177","to_node_id":"195","b1":{"x":-425.80497162054075,"y":4839.782778075851},"b2":{"x":-254.25298935008857,"y":4995.467488581785}},"177":{"from_node_id":"175","to_node_id":"174","b1":{"x":-553.675185848428,"y":4645.41826957568},"b2":{"x":-563.4527764677266,"y":4601.012855944747}}}},"28":{"name":"","bigg_id":"ME1","reversibility":false,"label_x":1.9420391506918122,"label_y":2958.5831924225436,"gene_reaction_rule":"Rv2332","genes":[{"name":"","bigg_id":"Rv2332"}],"metabolites":[{"bigg_id":"mal__L_c","coefficient":-1},{"bigg_id":"nadh_c","coefficient":1},{"bigg_id":"co2_c","coefficient":1},{"bigg_id":"pyr_c","coefficient":1},{"bigg_id":"nad_c","coefficient":-1}],"segments":{"178":{"from_node_id":"180","to_node_id":"181","b1":null,"b2":null},"179":{"from_node_id":"182","to_node_id":"181","b1":null,"b2":null},"180":{"from_node_id":"180","to_node_id":"134","b1":{"x":12.353395564644416,"y":3572.675865750735},"b2":{"x":1.8884068849751543,"y":3663.4615142390735}},"181":{"from_node_id":"182","to_node_id":"183","b1":{"x":83.31049368158136,"y":2853.7006943130973},"b2":{"x":70.54955391142153,"y":2806.3910134330204}},"182":{"from_node_id":"182","to_node_id":"184","b1":{"x":78.9938051439837,"y":2878.1626083755973},"b2":{"x":60.86501483481476,"y":2858.086141333751}},"183":{"from_node_id":"182","to_node_id":"103","b1":{"x":97.95875185142438,"y":2757.1724038599773},"b2":{"x":201.24531283486556,"y":2466.905065918513}},"184":{"from_node_id":"180","to_node_id":"186","b1":{"x":50.17836290959724,"y":3049.271598735115},"b2":{"x":42.77265691139314,"y":3034.129804058211}}}},"29":{"name":"","bigg_id":"FUM","reversibility":true,"label_x":-203.47047621200028,"label_y":4081.4716228338093,"gene_reaction_rule":"Rv1098c","genes":[{"name":"","bigg_id":"Rv1098c"}],"metabolites":[{"bigg_id":"h2o_c","coefficient":-1},{"bigg_id":"fum_c","coefficient":-1},{"bigg_id":"mal__L_c","coefficient":1}],"segments":{"185":{"from_node_id":"187","to_node_id":"188","b1":null,"b2":null},"186":{"from_node_id":"189","to_node_id":"188","b1":null,"b2":null},"187":{"from_node_id":"187","to_node_id":"190","b1":{"x":-16.075330534903685,"y":4204.7065085362365},"b2":{"x":-17.872399047120325,"y":4229.667570711309}},"188":{"from_node_id":"187","to_node_id":"191","b1":{"x":-30.68781609855705,"y":4268.540718011733},"b2":{"x":-24.22658811200705,"y":4297.117899925228}},"189":{"from_node_id":"189","to_node_id":"134","b1":{"x":-10.665587354267359,"y":4014.340271796512},"b2":{"x":-2.9530091503266362,"y":3936.935697304892}}}},"30":{"name":"","bigg_id":"SUCD1i","reversibility":false,"label_x":41.99927472601439,"label_y":4715.483900417721,"gene_reaction_rule":"((Rv3316 and Rv3317 and Rv3318 and Rv3319) or (Rv0247c and Rv3316 and Rv3317 and Rv3318) or (Rv0248c and Rv3316 and Rv3317 and Rv3318))","genes":[{"name":"","bigg_id":"Rv3316"},{"name":"","bigg_id":"Rv3317"},{"name":"","bigg_id":"Rv3318"},{"name":"","bigg_id":"Rv3319"},{"name":"","bigg_id":"Rv0247c"},{"name":"","bigg_id":"Rv0248c"}],"metabolites":[{"bigg_id":"succ_c","coefficient":-1},{"bigg_id":"fum_c","coefficient":1},{"bigg_id":"fadh2_c","coefficient":1},{"bigg_id":"fad_c","coefficient":-1}],"segments":{"190":{"from_node_id":"192","to_node_id":"193","b1":null,"b2":null},"191":{"from_node_id":"194","to_node_id":"193","b1":null,"b2":null},"192":{"from_node_id":"192","to_node_id":"195","b1":{"x":290.5546906833448,"y":4843.515650010555},"b2":{"x":391.7129938726364,"y":4914.319981197253}},"193":{"from_node_id":"194","to_node_id":"191","b1":{"x":95.58011033747812,"y":4646.201174262388},"b2":{"x":51.33550176831909,"y":4592.564079403815}},"194":{"from_node_id":"194","to_node_id":"196","b1":{"x":132.53058793993262,"y":4676.616982436737},"b2":{"x":120.23355975723439,"y":4637.615319383511}},"195":{"from_node_id":"192","to_node_id":"197","b1":{"x":296.60351201105857,"y":4847.51073050808},"b2":{"x":333.6409953840541,"y":4858.960134915723}}}},"31":{"name":"","bigg_id":"ACONT","reversibility":true,"label_x":1714.023592389829,"label_y":3593.9805048159437,"gene_reaction_rule":"Rv1475c","genes":[{"name":"","bigg_id":"Rv1475c"}],"metabolites":[{"bigg_id":"icit_c","coefficient":1},{"bigg_id":"cit_c","coefficient":-1}],"segments":{"196":{"from_node_id":"198","to_node_id":"199","b1":null,"b2":null},"197":{"from_node_id":"200","to_node_id":"199","b1":null,"b2":null},"198":{"from_node_id":"200","to_node_id":"201","b1":{"x":1750.1279713483634,"y":3669.723714527611},"b2":{"x":1796.7459600415732,"y":3734.3392024686786}},"199":{"from_node_id":"198","to_node_id":"111","b1":{"x":1614.1007319859823,"y":3535.6569728386517},"b2":{"x":1565.492630988085,"y":3496.551250522584}}}},"32":{"name":"","bigg_id":"ICDHy","reversibility":false,"label_x":1624.4583925921884,"label_y":4238.6374952998085,"gene_reaction_rule":"(Rv3339c or Rv0066c)","genes":[{"name":"","bigg_id":"Rv3339c"},{"name":"","bigg_id":"Rv0066c"}],"metabolites":[{"bigg_id":"akg_c","coefficient":1},{"bigg_id":"icit_c","coefficient":-1},{"bigg_id":"co2_c","coefficient":1},{"bigg_id":"nadp_c","coefficient":-1},{"bigg_id":"nadph_c","coefficient":1}],"segments":{"200":{"from_node_id":"202","to_node_id":"203","b1":null,"b2":null},"201":{"from_node_id":"204","to_node_id":"203","b1":null,"b2":null},"202":{"from_node_id":"204","to_node_id":"2028","b1":{"x":1868.9266519225553,"y":4348.545789034006},"b2":{"x":1848.4987170934621,"y":4506.09982339518}},"203":{"from_node_id":"202","to_node_id":"201","b1":{"x":1878.803976035259,"y":4135.916213284361},"b2":{"x":1857.2735978760707,"y":4025.9503136888125}},"204":{"from_node_id":"204","to_node_id":"206","b1":{"x":1869.0038095663574,"y":4352.545044802021},"b2":{"x":1884.2896189299356,"y":4372.399127382631}},"205":{"from_node_id":"202","to_node_id":"207","b1":{"x":1873.6339228836441,"y":4220.194301266345},"b2":{"x":1890.5113195920383,"y":4197.870883738311}},"206":{"from_node_id":"204","to_node_id":"208","b1":{"x":1869.0038095663574,"y":4352.545044802021},"b2":{"x":1822.0416960610885,"y":4382.074028736305}}}},"33":{"name":"","bigg_id":"ICL","reversibility":false,"label_x":1119.6575696430468,"label_y":4146.511453924724,"gene_reaction_rule":"((Rv1915 and Rv1916) or Rv0467)","genes":[{"name":"","bigg_id":"Rv1915"},{"name":"","bigg_id":"Rv1916"},{"name":"","bigg_id":"Rv0467"}],"metabolites":[{"bigg_id":"succ_c","coefficient":1},{"bigg_id":"icit_c","coefficient":-1},{"bigg_id":"glx_c","coefficient":1}],"segments":{"207":{"from_node_id":"209","to_node_id":"210","b1":null,"b2":null},"208":{"from_node_id":"211","to_node_id":"210","b1":null,"b2":null},"209":{"from_node_id":"211","to_node_id":"195","b1":{"x":1158.0875479161487,"y":4538.360089773893},"b2":{"x":1105.726214818199,"y":4853.18443325129}},"210":{"from_node_id":"209","to_node_id":"201","b1":{"x":1388.6506870730698,"y":3893.481665731806},"b2":{"x":1626.7411461475822,"y":3580.7452128794084}},"211":{"from_node_id":"211","to_node_id":"213","b1":{"x":1199.0442259323488,"y":4469.774415428156},"b2":{"x":991.7281032156645,"y":4674.3609854645265}}}},"35":{"name":"","bigg_id":"MALS","reversibility":false,"label_x":575.491087922372,"label_y":4382.8156308000625,"gene_reaction_rule":"Rv1837c","genes":[{"name":"","bigg_id":"Rv1837c"}],"metabolites":[{"bigg_id":"h2o_c","coefficient":-1},{"bigg_id":"mal__L_c","coefficient":1},{"bigg_id":"glx_c","coefficient":-1},{"bigg_id":"h_c","coefficient":1},{"bigg_id":"accoa_c","coefficient":-1},{"bigg_id":"coa_c","coefficient":1}],"segments":{"222":{"from_node_id":"224","to_node_id":"225","b1":null,"b2":null},"223":{"from_node_id":"226","to_node_id":"225","b1":null,"b2":null},"224":{"from_node_id":"224","to_node_id":"227","b1":{"x":612.7028353696242,"y":4508.152205171139},"b2":{"x":615.6429211991461,"y":4538.539496593422}},"225":{"from_node_id":"226","to_node_id":"134","b1":{"x":392.90020652115686,"y":4405.603439252367},"b2":{"x":165.46209993742764,"y":4134.035569499695}},"226":{"from_node_id":"224","to_node_id":"213","b1":{"x":639.7410879759309,"y":4517.402334066509},"b2":{"x":678.8525420328046,"y":4542.82420772543}},"227":{"from_node_id":"226","to_node_id":"229","b1":{"x":434.3133065395731,"y":4413.568900178986},"b2":{"x":411.8069929346734,"y":4422.95155673228}},"228":{"from_node_id":"224","to_node_id":"98","b1":{"x":924.3862307553663,"y":4644.052107514889},"b2":{"x":1196.025601000891,"y":4227.64137478972}},"229":{"from_node_id":"226","to_node_id":"231","b1":{"x":461.93522426418247,"y":4423.675833772736},"b2":{"x":448.9748747627855,"y":4406.245573600454}}}},"36":{"name":"","bigg_id":"MMCD","reversibility":false,"label_x":-1476.7075356939636,"label_y":3770.4037645622507,"gene_reaction_rule":"Rv3799c","genes":[{"name":"","bigg_id":"Rv3799c"}],"metabolites":[{"bigg_id":"mmcoa__S_c","coefficient":-1},{"bigg_id":"co2_c","coefficient":1},{"bigg_id":"h_c","coefficient":-1},{"bigg_id":"ppcoa_c","coefficient":1}],"segments":{"230":{"from_node_id":"232","to_node_id":"233","b1":null,"b2":null},"231":{"from_node_id":"234","to_node_id":"233","b1":null,"b2":null},"232":{"from_node_id":"232","to_node_id":"235","b1":{"x":-1147.690191785642,"y":3832.0726182413305},"b2":{"x":-1139.6537222257236,"y":4073.8194557866973}},"233":{"from_node_id":"234","to_node_id":"236","b1":{"x":-1157.6918040059904,"y":3650.484917931896},"b2":{"x":-1181.652987544628,"y":3676.0134872099015}},"234":{"from_node_id":"232","to_node_id":"237","b1":{"x":-1152.9316414053742,"y":3890.620951036356},"b2":{"x":-1188.7664303158454,"y":3941.1730129217904}},"235":{"from_node_id":"234","to_node_id":"153","b1":{"x":-1147.5844987429105,"y":3693.001512445671},"b2":{"x":-1056.60467191611,"y":3547.240514744054}}}},"37":{"name":"","bigg_id":"MME","reversibility":true,"label_x":-1114.8935081567895,"label_y":4287.601489191932,"gene_reaction_rule":"(Rv0855 or Rv1322A)","genes":[{"name":"","bigg_id":"Rv0855"},{"name":"","bigg_id":"Rv1322A"}],"metabolites":[{"bigg_id":"mmcoa__S_c","coefficient":1},{"bigg_id":"mmcoa__R_c","coefficient":-1}],"segments":{"236":{"from_node_id":"238","to_node_id":"239","b1":null,"b2":null},"237":{"from_node_id":"240","to_node_id":"239","b1":null,"b2":null},"238":{"from_node_id":"240","to_node_id":"235","b1":{"x":-1142.39317898349,"y":4236.00459781189},"b2":{"x":-1146.2109756736502,"y":4243.168505598493}},"239":{"from_node_id":"238","to_node_id":"241","b1":{"x":-1149.0221332285262,"y":4329.783341509476},"b2":{"x":-1145.2048248196163,"y":4361.702685675998}}}},"38":{"name":"","bigg_id":"MMM2r","reversibility":true,"label_x":-1120.7262159892198,"label_y":4667.99316998212,"gene_reaction_rule":"(Rv1492 and Rv1493)","genes":[{"name":"","bigg_id":"Rv1492"},{"name":"","bigg_id":"Rv1493"}],"metabolites":[{"bigg_id":"mmcoa__R_c","coefficient":1},{"bigg_id":"succoa_c","coefficient":-1}],"segments":{"240":{"from_node_id":"242","to_node_id":"243","b1":null,"b2":null},"241":{"from_node_id":"244","to_node_id":"243","b1":null,"b2":null},"242":{"from_node_id":"244","to_node_id":"241","b1":{"x":-1148.0790978860787,"y":4609.82914522469},"b2":{"x":-1146.6407153099904,"y":4515.359512722095}},"243":{"from_node_id":"242","to_node_id":"339","b1":{"x":-1120.5557681743921,"y":5334.3573900520505},"b2":{"x":1139.8007711245195,"y":5343.711788179646}}}},"40":{"name":"","bigg_id":"PPCOAC","reversibility":false,"label_x":-924.285350135146,"label_y":3786.2924546001964,"gene_reaction_rule":"((Rv0973c and Rv0974c) or (Rv0973c and Rv2502c) or (Rv2247 and Rv2501c) or (Rv0974c and Rv3285))","genes":[{"name":"","bigg_id":"Rv0973c"},{"name":"","bigg_id":"Rv0974c"},{"name":"","bigg_id":"Rv2502c"},{"name":"","bigg_id":"Rv2247"},{"name":"","bigg_id":"Rv2501c"},{"name":"","bigg_id":"Rv3285"}],"metabolites":[{"bigg_id":"adp_c","coefficient":1},{"bigg_id":"atp_c","coefficient":-1},{"bigg_id":"hco3_c","coefficient":-1},{"bigg_id":"mmcoa__S_c","coefficient":1},{"bigg_id":"h_c","coefficient":1},{"bigg_id":"ppcoa_c","coefficient":-1},{"bigg_id":"pi_c","coefficient":1}],"segments":{"252":{"from_node_id":"254","to_node_id":"255","b1":null,"b2":null},"253":{"from_node_id":"256","to_node_id":"255","b1":null,"b2":null},"254":{"from_node_id":"256","to_node_id":"257","b1":{"x":-987.4612376910566,"y":3815.675035224926},"b2":{"x":-970.3903125207441,"y":3898.6276451254744}},"255":{"from_node_id":"254","to_node_id":"258","b1":{"x":-904.8702047667356,"y":3699.8710556160913},"b2":{"x":-895.9095045270944,"y":3682.72396062564}},"256":{"from_node_id":"254","to_node_id":"259","b1":{"x":-924.9343527159543,"y":3683.4049911629663},"b2":{"x":-935.3205855034544,"y":3671.551746496793}},"257":{"from_node_id":"256","to_node_id":"235","b1":{"x":-1044.496791795601,"y":3919.841503377847},"b2":{"x":-1063.2592644911747,"y":3985.6440951305576}},"258":{"from_node_id":"256","to_node_id":"261","b1":{"x":-1007.5595042926191,"y":3858.235826240551},"b2":{"x":-1006.9343891025728,"y":3932.9188099028775}},"259":{"from_node_id":"254","to_node_id":"153","b1":{"x":-899.8622385528163,"y":3651.3857398069204},"b2":{"x":-883.2233620486488,"y":3633.803118757335}},"260":{"from_node_id":"256","to_node_id":"262","b1":{"x":-1004.0127513629316,"y":3841.684556709301},"b2":{"x":-1029.4575306258075,"y":3868.5527481177805}}}},"52":{"name":"MNXR84838","bigg_id":"KGD2","reversibility":true,"label_x":1261.8208536032105,"label_y":4750.083458081532,"gene_reaction_rule":"Rv2454c and Rv2455c","genes":[{"name":"","bigg_id":"Rv2454c"},{"name":"","bigg_id":"Rv2455c"}],"metabolites":[{"bigg_id":"akg_c","coefficient":1},{"bigg_id":"fdxrd_c","coefficient":-2},{"bigg_id":"succoa_c","coefficient":-1},{"bigg_id":"fdxox_c","coefficient":2},{"bigg_id":"coa_c","coefficient":1},{"bigg_id":"h_c","coefficient":-2},{"bigg_id":"co2_c","coefficient":-1}],"segments":{"333":{"from_node_id":"335","to_node_id":"336","b1":null,"b2":null},"334":{"from_node_id":"337","to_node_id":"336","b1":null,"b2":null},"335":{"from_node_id":"337","to_node_id":"2028","b1":{"x":1505.7833963065273,"y":4826.358017270149},"b2":{"x":1574.1726029834526,"y":4799.918630095344}},"336":{"from_node_id":"335","to_node_id":"338","b1":{"x":1326.3169370471146,"y":4932.8019391115795},"b2":{"x":1310.1914163397128,"y":4966.14258701795}},"337":{"from_node_id":"335","to_node_id":"339","b1":{"x":1344.1577493764564,"y":4924.601379361666},"b2":{"x":1257.165576390937,"y":4948.569086848969}},"338":{"from_node_id":"337","to_node_id":"340","b1":{"x":1477.2693502374314,"y":4847.824937988985},"b2":{"x":1539.1225744908065,"y":4855.927504599295}},"339":{"from_node_id":"337","to_node_id":"341","b1":{"x":1475.4151021905564,"y":4831.137437988985},"b2":{"x":1473.9977762182707,"y":4826.925208051364}},"340":{"from_node_id":"335","to_node_id":"342","b1":{"x":1355.9841733752396,"y":4903.1349469240795},"b2":{"x":1351.956998926552,"y":4894.313142032518}},"341":{"from_node_id":"335","to_node_id":"343","b1":{"x":1350.421551304927,"y":4916.1139508303295},"b2":{"x":1318.6999985055788,"y":4925.780083765837}}}},"53":{"name":"","bigg_id":"ABTA","reversibility":false,"label_x":1857.1207520250996,"label_y":4981.515421557617,"gene_reaction_rule":"Rv2589","genes":[{"name":"","bigg_id":"Rv2589"}],"metabolites":[{"bigg_id":"akg_c","coefficient":-1},{"bigg_id":"glu__L_c","coefficient":1},{"bigg_id":"sucsal_c","coefficient":1},{"bigg_id":"4abut_c","coefficient":-1}],"segments":{"342":{"from_node_id":"344","to_node_id":"345","b1":null,"b2":null},"343":{"from_node_id":"346","to_node_id":"345","b1":null,"b2":null},"344":{"from_node_id":"344","to_node_id":"2028","b1":{"x":1963.3600705020572,"y":4862.071750334941},"b2":{"x":1756.018174120567,"y":4729.969182546349}},"345":{"from_node_id":"346","to_node_id":"347","b1":{"x":1965.260828079392,"y":5108.974717780293},"b2":{"x":2005.8251365702572,"y":5150.725234787634}},"346":{"from_node_id":"346","to_node_id":"348","b1":{"x":1965.1845576376545,"y":5112.973990566652},"b2":{"x":1953.2862286052919,"y":5204.534042058481}},"347":{"from_node_id":"344","to_node_id":"349","b1":{"x":1968.0967413344192,"y":4994.0036298923305},"b2":{"x":1958.5760576704342,"y":4885.381136788742}}}},"54":{"name":"","bigg_id":"OXGDC","reversibility":false,"label_x":1507.556504646032,"label_y":5038.110160026808,"gene_reaction_rule":"Rv1248c","genes":[{"name":"","bigg_id":"Rv1248c"}],"metabolites":[{"bigg_id":"akg_c","coefficient":-1},{"bigg_id":"co2_c","coefficient":1},{"bigg_id":"h_c","coefficient":-1},{"bigg_id":"sucsal_c","coefficient":1}],"segments":{"348":{"from_node_id":"350","to_node_id":"351","b1":null,"b2":null},"349":{"from_node_id":"352","to_node_id":"351","b1":null,"b2":null},"350":{"from_node_id":"350","to_node_id":"2028","b1":{"x":1695.1623403393996,"y":4982.111653947312},"b2":{"x":1695.624453407034,"y":4739.923019721504}},"351":{"from_node_id":"352","to_node_id":"353","b1":{"x":1695.9809892839435,"y":5090.1085511893425},"b2":{"x":1717.124407543471,"y":5108.948823594557}},"352":{"from_node_id":"350","to_node_id":"354","b1":{"x":1695.1320200081202,"y":4978.111768864274},"b2":{"x":1706.7163990267434,"y":4984.911629074377}},"353":{"from_node_id":"352","to_node_id":"348","b1":{"x":1695.950668952664,"y":5086.108666106305},"b2":{"x":1696.2955627209674,"y":5291.067808144613}}}},"55":{"name":"","bigg_id":"SSALx","reversibility":false,"label_x":1167.8977401325064,"label_y":5203.33950937996,"gene_reaction_rule":"(Rv0234c and Rv1731)","genes":[{"name":"","bigg_id":"Rv0234c"},{"name":"","bigg_id":"Rv1731"}],"metabolites":[{"bigg_id":"h2o_c","coefficient":-1},{"bigg_id":"sucsal_c","coefficient":-1},{"bigg_id":"succ_c","coefficient":1},{"bigg_id":"h_c","coefficient":2},{"bigg_id":"nad_c","coefficient":-1},{"bigg_id":"nadh_c","coefficient":1}],"segments":{"354":{"from_node_id":"356","to_node_id":"357","b1":null,"b2":null},"355":{"from_node_id":"358","to_node_id":"357","b1":null,"b2":null},"356":{"from_node_id":"356","to_node_id":"359","b1":{"x":1270.185407416212,"y":5290.57502528623},"b2":{"x":1287.5795104718648,"y":5300.222626948848}},"357":{"from_node_id":"356","to_node_id":"348","b1":{"x":1266.1856901799874,"y":5290.622586092032},"b2":{"x":1532.5966583123538,"y":5284.519081926032}},"358":{"from_node_id":"358","to_node_id":"195","b1":{"x":1162.1930420381502,"y":5291.859167042889},"b2":{"x":979.4859313276588,"y":5320.214136052638}},"359":{"from_node_id":"358","to_node_id":"361","b1":{"x":1158.1933248019257,"y":5291.906727848691},"b2":{"x":1139.4443621603207,"y":5313.13115716643}},"360":{"from_node_id":"356","to_node_id":"362","b1":{"x":1270.185407416212,"y":5290.57502528623},"b2":{"x":1288.934370057817,"y":5269.350595968491}},"361":{"from_node_id":"358","to_node_id":"363","b1":{"x":1158.1933248019257,"y":5291.906727848691},"b2":{"x":1138.944973699398,"y":5271.1341261860725}}}},"56":{"name":"","bigg_id":"SSALy","reversibility":false,"label_x":1191.8270662968223,"label_y":5498.151260707871,"gene_reaction_rule":"(Rv0234c or Rv1731 or (Rv0234c and Rv1731))","genes":[{"name":"","bigg_id":"Rv0234c"},{"name":"","bigg_id":"Rv1731"}],"metabolites":[{"bigg_id":"h2o_c","coefficient":-1},{"bigg_id":"nadp_c","coefficient":-1},{"bigg_id":"nadph_c","coefficient":1},{"bigg_id":"sucsal_c","coefficient":-1},{"bigg_id":"succ_c","coefficient":1},{"bigg_id":"h_c","coefficient":2}],"segments":{"362":{"from_node_id":"364","to_node_id":"365","b1":null,"b2":null},"363":{"from_node_id":"366","to_node_id":"365","b1":null,"b2":null},"364":{"from_node_id":"364","to_node_id":"367","b1":{"x":1277.6024189349125,"y":5401.8584558579705},"b2":{"x":1328.3791956930552,"y":5420.7700180435495}},"365":{"from_node_id":"364","to_node_id":"368","b1":{"x":1277.6024189349125,"y":5401.8584558579705},"b2":{"x":1296.3441623681301,"y":5380.627651514201}},"366":{"from_node_id":"366","to_node_id":"369","b1":{"x":1165.610795689982,"y":5403.228245245271},"b2":{"x":1124.618686045827,"y":5422.605045682792}},"367":{"from_node_id":"364","to_node_id":"348","b1":{"x":1273.6027181047364,"y":5401.907376907518},"b2":{"x":1586.1032212979894,"y":5423.601388250177}},"368":{"from_node_id":"366","to_node_id":"195","b1":{"x":1169.6104965201582,"y":5403.179324195725},"b2":{"x":776.2253497722177,"y":5443.677695665566}},"369":{"from_node_id":"366","to_node_id":"371","b1":{"x":1165.610795689982,"y":5403.228245245271},"b2":{"x":1133.3761331896517,"y":5384.316683059693}}}},"58":{"name":"","bigg_id":"GLUDC","reversibility":false,"label_x":2184.3983972240194,"label_y":5029.073820759702,"gene_reaction_rule":"Rv3432c","genes":[{"name":"","bigg_id":"Rv3432c"}],"metabolites":[{"bigg_id":"glu__L_c","coefficient":-1},{"bigg_id":"co2_c","coefficient":1},{"bigg_id":"h_c","coefficient":-1},{"bigg_id":"4abut_c","coefficient":1}],"segments":{"376":{"from_node_id":"378","to_node_id":"379","b1":null,"b2":null},"377":{"from_node_id":"380","to_node_id":"379","b1":null,"b2":null},"378":{"from_node_id":"378","to_node_id":"347","b1":{"x":2167.7346924390376,"y":5114.004278327532},"b2":{"x":2148.0409441603815,"y":5154.320870105634}},"379":{"from_node_id":"380","to_node_id":"382","b1":{"x":2162.3468551415003,"y":4992.236265193866},"b2":{"x":2172.581386951807,"y":4978.638995348173}},"380":{"from_node_id":"378","to_node_id":"383","b1":{"x":2165.639392431539,"y":5082.076903669288},"b2":{"x":2179.204536084672,"y":5100.473773789029}},"381":{"from_node_id":"380","to_node_id":"349","b1":{"x":2165.7510668527516,"y":4926.950492098123},"b2":{"x":2157.438345404845,"y":4877.317982351271}}}},"62":{"name":"","bigg_id":"SUCOAS","reversibility":true,"label_x":886.5418238015081,"label_y":5036.926358276437,"gene_reaction_rule":"(Rv0951 and Rv0952)","genes":[{"name":"","bigg_id":"Rv0951"},{"name":"","bigg_id":"Rv0952"}],"metabolites":[{"bigg_id":"atp_c","coefficient":-1},{"bigg_id":"succoa_c","coefficient":1},{"bigg_id":"succ_c","coefficient":-1},{"bigg_id":"coa_c","coefficient":-1},{"bigg_id":"adp_c","coefficient":1},{"bigg_id":"pi_c","coefficient":1}],"segments":{"400":{"from_node_id":"402","to_node_id":"403","b1":null,"b2":null},"401":{"from_node_id":"404","to_node_id":"403","b1":null,"b2":null},"402":{"from_node_id":"402","to_node_id":"405","b1":{"x":884.7942555923123,"y":4989.427195402488},"b2":{"x":867.7666699160509,"y":5012.055967486664}},"403":{"from_node_id":"404","to_node_id":"339","b1":{"x":992.353683141688,"y":4979.681963478587},"b2":{"x":1106.0760916195209,"y":4967.528481799999}},"404":{"from_node_id":"402","to_node_id":"195","b1":{"x":888.777938094141,"y":4989.066260886788},"b2":{"x":724.7557249288079,"y":4995.183609752876}},"405":{"from_node_id":"402","to_node_id":"407","b1":{"x":884.7942555923123,"y":4989.427195402488},"b2":{"x":868.000844317607,"y":4980.287359811212}},"406":{"from_node_id":"404","to_node_id":"408","b1":{"x":996.3373656435167,"y":4979.321028962887},"b2":{"x":1017.1547637346282,"y":4998.520923147913}},"407":{"from_node_id":"404","to_node_id":"409","b1":{"x":996.3373656435167,"y":4979.321028962887},"b2":{"x":1023.4248878432154,"y":4964.740596722461}}}},"64":{"name":"","bigg_id":"CITLr","reversibility":true,"label_x":1570.4407374624864,"label_y":3164.654861816204,"gene_reaction_rule":"(Rv2498c or Rv3075c)","genes":[{"name":"","bigg_id":"Rv2498c"},{"name":"","bigg_id":"Rv3075c"}],"metabolites":[{"bigg_id":"ac_c","coefficient":1},{"bigg_id":"oaa_c","coefficient":1},{"bigg_id":"cit_c","coefficient":-1}],"segments":{"413":{"from_node_id":"415","to_node_id":"416","b1":null,"b2":null},"414":{"from_node_id":"417","to_node_id":"416","b1":null,"b2":null},"415":{"from_node_id":"417","to_node_id":"418","b1":{"x":1534.4569914766769,"y":3129.02796387103},"b2":{"x":1495.7438901987964,"y":2990.8696919680683}},"416":{"from_node_id":"417","to_node_id":"114","b1":{"x":1498.723537245381,"y":2920.6611572307406},"b2":{"x":740.3894084907222,"y":3116.84902916053}},"417":{"from_node_id":"415","to_node_id":"111","b1":{"x":1538.802654536885,"y":3309.6030931855253},"b2":{"x":1524.218103858055,"y":3370.0836660518503}}}},"65":{"name":"","bigg_id":"ACS2","reversibility":false,"label_x":-499.87687645510323,"label_y":3089.365912376552,"gene_reaction_rule":"Rv3667","genes":[{"name":"","bigg_id":"Rv3667"}],"metabolites":[{"bigg_id":"atp_c","coefficient":-1},{"bigg_id":"ppi_c","coefficient":1},{"bigg_id":"ppa_c","coefficient":-1},{"bigg_id":"coa_c","coefficient":-1},{"bigg_id":"amp_c","coefficient":1},{"bigg_id":"ppcoa_c","coefficient":1}],"segments":{"418":{"from_node_id":"420","to_node_id":"421","b1":null,"b2":null},"419":{"from_node_id":"422","to_node_id":"421","b1":null,"b2":null},"420":{"from_node_id":"420","to_node_id":"423","b1":{"x":-528.879903400933,"y":3023.3747876804964},"b2":{"x":-538.6581894940214,"y":2996.7505160802707}},"421":{"from_node_id":"422","to_node_id":"424","b1":{"x":-530.8738495092734,"y":3135.3570370726075},"b2":{"x":-566.8370758835395,"y":3159.9298679447056}},"422":{"from_node_id":"420","to_node_id":"425","b1":{"x":-528.9511157619452,"y":3027.3741537302144},"b2":{"x":-528.141075155432,"y":2963.747819992794}},"423":{"from_node_id":"420","to_node_id":"426","b1":{"x":-528.879903400933,"y":3023.3747876804964},"b2":{"x":-525.6784568118233,"y":3019.2584997771482}},"424":{"from_node_id":"422","to_node_id":"427","b1":{"x":-530.8738495092734,"y":3135.3570370726075},"b2":{"x":-522.6845831915757,"y":3143.726425860333}},"425":{"from_node_id":"422","to_node_id":"153","b1":{"x":-530.802637148261,"y":3131.3576710228895},"b2":{"x":-616.7566596883681,"y":3425.2701375728097}}}},"66":{"name":"","bigg_id":"PPAtr","reversibility":true,"label_x":-498.93765555592245,"label_y":2826.1819030775987,"gene_reaction_rule":"","genes":[],"metabolites":[{"bigg_id":"ppa_c","coefficient":1},{"bigg_id":"ppa_e","coefficient":-1}],"segments":{"426":{"from_node_id":"428","to_node_id":"429","b1":null,"b2":null},"427":{"from_node_id":"430","to_node_id":"429","b1":null,"b2":null},"428":{"from_node_id":"430","to_node_id":"425","b1":{"x":-528.337491441147,"y":2842.5509981236482},"b2":{"x":-527.8123478407188,"y":2858.7596374412856}},"429":{"from_node_id":"428","to_node_id":"431","b1":{"x":-529.5378196706974,"y":2786.1519193596737},"b2":{"x":-526.4018914937822,"y":2777.2650573857863}}}},"67":{"name":"","bigg_id":"EX_ppa","reversibility":false,"label_x":-498.7390690561281,"label_y":2614.0671194585616,"gene_reaction_rule":"","genes":[],"metabolites":[{"bigg_id":"ppa_e","coefficient":-1}],"segments":{"430":{"from_node_id":"432","to_node_id":"433","b1":null,"b2":null},"431":{"from_node_id":"434","to_node_id":"433","b1":null,"b2":null},"432":{"from_node_id":"432","to_node_id":"431","b1":{"x":-528.1389049413528,"y":2656.063655910861},"b2":{"x":-527.6137613409244,"y":2657.6280081191235}}}},"69":{"name":"","bigg_id":"ALAD_L","reversibility":false,"label_x":1425.4178595718395,"label_y":2221.532412941028,"gene_reaction_rule":"Rv2780","genes":[{"name":"","bigg_id":"Rv2780"}],"metabolites":[{"bigg_id":"h2o_c","coefficient":-1},{"bigg_id":"pyr_c","coefficient":1},{"bigg_id":"ala__L_c","coefficient":-1},{"bigg_id":"h_c","coefficient":1},{"bigg_id":"nad_c","coefficient":-1},{"bigg_id":"nadh_c","coefficient":1},{"bigg_id":"nh4_c","coefficient":1}],"segments":{"438":{"from_node_id":"440","to_node_id":"441","b1":null,"b2":null},"439":{"from_node_id":"442","to_node_id":"441","b1":null,"b2":null},"440":{"from_node_id":"440","to_node_id":"443","b1":{"x":1553.0667604230264,"y":2292.6670013881},"b2":{"x":1627.5132666822083,"y":2288.2574439613827}},"441":{"from_node_id":"442","to_node_id":"103","b1":{"x":1384.8750011642644,"y":2301.7544838528984},"b2":{"x":1123.1516022304877,"y":2267.9168439964883}},"442":{"from_node_id":"440","to_node_id":"444","b1":{"x":1549.0682619247273,"y":2292.5574123416573},"b2":{"x":1681.553379608504,"y":2293.8039877449423}},"443":{"from_node_id":"442","to_node_id":"445","b1":{"x":1441.1088024706528,"y":2289.598508087706},"b2":{"x":1426.545403074119,"y":2269.113919172908}},"444":{"from_node_id":"440","to_node_id":"446","b1":{"x":1553.0667604230264,"y":2292.6670013881},"b2":{"x":1625.024080717998,"y":2299.4562778028976}},"445":{"from_node_id":"442","to_node_id":"447","b1":{"x":1442.4473034472153,"y":2294.952511993956},"b2":{"x":1397.919864570846,"y":2279.4460537956734}},"446":{"from_node_id":"442","to_node_id":"448","b1":{"x":1413.0004040331528,"y":2296.291135040831},"b2":{"x":1365.5116112238231,"y":2319.9307763090633}}}},"77":{"name":"MNXR76960","bigg_id":"PRCOA1","reversibility":false,"label_x":-4018.5274533154097,"label_y":2371.570079659582,"gene_reaction_rule":"Rv3540c","genes":[{"name":"","bigg_id":"Rv3540c"}],"metabolites":[{"bigg_id":"andrstndn_c","coefficient":1},{"bigg_id":"ppcoa_c","coefficient":1},{"bigg_id":"hcholc3coa_c","coefficient":-1}],"segments":{"487":{"from_node_id":"489","to_node_id":"490","b1":null,"b2":null},"488":{"from_node_id":"491","to_node_id":"490","b1":null,"b2":null},"489":{"from_node_id":"491","to_node_id":"492","b1":{"x":-4080.207615305274,"y":2445.2441744081893},"b2":{"x":-4081.500106882838,"y":2504.8909061869954}},"490":{"from_node_id":"491","to_node_id":"153","b1":{"x":-4091.6548470381404,"y":2593.405969372086},"b2":{"x":-1537.4223376636942,"y":2930.472289939009}},"491":{"from_node_id":"489","to_node_id":"493","b1":{"x":-4078.3860215067416,"y":2337.523511846492},"b2":{"x":-4078.3212286350936,"y":2315.508216670194}}}},"78":{"name":"ECHA193","bigg_id":"ECHA193","reversibility":true,"label_x":-4640.354227502582,"label_y":2670.6830751618804,"gene_reaction_rule":"Rv3541c and Rv3541c","genes":[{"name":"","bigg_id":"Rv3541c"}],"metabolites":[{"bigg_id":"h2o_c","coefficient":-1},{"bigg_id":"hcholc3coa_c","coefficient":1},{"bigg_id":"cholenec3coa_c","coefficient":-1}],"segments":{"492":{"from_node_id":"494","to_node_id":"495","b1":null,"b2":null},"493":{"from_node_id":"496","to_node_id":"495","b1":null,"b2":null},"494":{"from_node_id":"494","to_node_id":"497","b1":{"x":-4669.123133764378,"y":2716.6695414569367},"b2":{"x":-4647.7105163854085,"y":2735.203289512363}},"495":{"from_node_id":"496","to_node_id":"493","b1":{"x":-4671.497385973771,"y":2608.6956421736095},"b2":{"x":-4682.903408571533,"y":2223.5575900768386}},"496":{"from_node_id":"494","to_node_id":"498","b1":{"x":-4669.211069031391,"y":2712.6705081501486},"b2":{"x":-4668.210805369102,"y":2758.1595120148863}}}},"79":{"name":"MNXR87738","bigg_id":"FADE282","reversibility":false,"label_x":-4633.759082476485,"label_y":2970.6105731711227,"gene_reaction_rule":"Rv3544c and Rv3543c","genes":[{"name":"","bigg_id":"Rv3544c"},{"name":"","bigg_id":"Rv3543c"}],"metabolites":[{"bigg_id":"fadh2_c","coefficient":1},{"bigg_id":"cholc3coa_c","coefficient":-1},{"bigg_id":"fad_c","coefficient":-1},{"bigg_id":"cholenec3coa_c","coefficient":1}],"segments":{"497":{"from_node_id":"499","to_node_id":"500","b1":null,"b2":null},"498":{"from_node_id":"501","to_node_id":"500","b1":null,"b2":null},"499":{"from_node_id":"501","to_node_id":"502","b1":{"x":-4664.990176214691,"y":2904.6241068760655},"b2":{"x":-4644.412943872365,"y":2885.1670385169864}},"500":{"from_node_id":"499","to_node_id":"503","b1":{"x":-4662.615924005292,"y":3012.598006159395},"b2":{"x":-4661.615660343001,"y":3058.0870100241264}},"501":{"from_node_id":"499","to_node_id":"504","b1":{"x":-4662.527988738278,"y":3016.5970394661786},"b2":{"x":-4641.115371359312,"y":3035.130787521605}},"502":{"from_node_id":"501","to_node_id":"498","b1":{"x":-4664.902240947674,"y":2908.6231401828536},"b2":{"x":-4665.902504609966,"y":2863.1341363181173}}}},"80":{"name":"MNXR22325","bigg_id":"FADE52","reversibility":false,"label_x":-4627.163937450385,"label_y":3270.538071180366,"gene_reaction_rule":"Rv3546 or Rv3522","genes":[{"name":"","bigg_id":"Rv3546"},{"name":"","bigg_id":"Rv3522"}],"metabolites":[{"bigg_id":"ocholc5coa_c","coefficient":-1},{"bigg_id":"cholc3coa_c","coefficient":1},{"bigg_id":"coa_c","coefficient":-1},{"bigg_id":"accoa_c","coefficient":1}],"segments":{"503":{"from_node_id":"505","to_node_id":"506","b1":null,"b2":null},"504":{"from_node_id":"507","to_node_id":"506","b1":null,"b2":null},"505":{"from_node_id":"505","to_node_id":"508","b1":{"x":-4656.020778979191,"y":3312.525504168638},"b2":{"x":-4655.020515316903,"y":3358.0145080333687}},"506":{"from_node_id":"507","to_node_id":"503","b1":{"x":-4658.307095921575,"y":3208.5506381920986},"b2":{"x":-4659.307359583868,"y":3163.0616343273628}},"507":{"from_node_id":"505","to_node_id":"509","b1":{"x":-4655.932843712181,"y":3316.5245374754245},"b2":{"x":-4634.520226333214,"y":3335.05828553085}},"508":{"from_node_id":"507","to_node_id":"510","b1":{"x":-4658.39503118859,"y":3204.5516048853083},"b2":{"x":-4637.81779884626,"y":3185.0945365262296}}}},"81":{"name":"FADB3","bigg_id":"FADB3","reversibility":false,"label_x":-4620.568792424279,"label_y":3570.4655691896105,"gene_reaction_rule":"Rv3502c","genes":[{"name":"","bigg_id":"Rv3502c"}],"metabolites":[{"bigg_id":"ocholc5coa_c","coefficient":1},{"bigg_id":"hcholc5coa_c","coefficient":-1},{"bigg_id":"nadh_c","coefficient":1},{"bigg_id":"h_c","coefficient":1},{"bigg_id":"nad_c","coefficient":-1}],"segments":{"509":{"from_node_id":"511","to_node_id":"512","b1":null,"b2":null},"510":{"from_node_id":"513","to_node_id":"512","b1":null,"b2":null},"511":{"from_node_id":"513","to_node_id":"508","b1":{"x":-4651.71195089548,"y":3508.4781362013437},"b2":{"x":-4652.712214557766,"y":3462.989132336604}},"512":{"from_node_id":"511","to_node_id":"514","b1":{"x":-4649.425633953096,"y":3612.4530021778787},"b2":{"x":-4648.425370290799,"y":3657.9420060426155}},"513":{"from_node_id":"513","to_node_id":"515","b1":{"x":-4651.799886162489,"y":3504.479102894552},"b2":{"x":-4631.222653820165,"y":3485.0220345354733}},"514":{"from_node_id":"513","to_node_id":"516","b1":{"x":-4651.799886162489,"y":3504.479102894552},"b2":{"x":-4673.212503541459,"y":3485.945354839125}},"515":{"from_node_id":"511","to_node_id":"517","b1":{"x":-4649.3376986860785,"y":3616.4520354846695},"b2":{"x":-4627.925081307113,"y":3634.985783540093}}}},"82":{"name":"ECHA192","bigg_id":"ECHA192","reversibility":true,"label_x":-4613.973647398189,"label_y":3870.39306719885,"gene_reaction_rule":"Rv3516 or Rv3538","genes":[{"name":"","bigg_id":"Rv3516"},{"name":"","bigg_id":"Rv3538"}],"metabolites":[{"bigg_id":"hcholc5coa_c","coefficient":1},{"bigg_id":"h2o_c","coefficient":-1},{"bigg_id":"cholenec5coa_c","coefficient":-1}],"segments":{"516":{"from_node_id":"518","to_node_id":"519","b1":null,"b2":null},"517":{"from_node_id":"520","to_node_id":"519","b1":null,"b2":null},"518":{"from_node_id":"520","to_node_id":"514","b1":{"x":-4645.116805869377,"y":3808.405634210585},"b2":{"x":-4646.117069531664,"y":3762.9166303458487}},"519":{"from_node_id":"518","to_node_id":"521","b1":{"x":-4642.742553659984,"y":3916.379533493915},"b2":{"x":-4592.278250416091,"y":3984.0860266621794}},"520":{"from_node_id":"518","to_node_id":"522","b1":{"x":-4643.2461040746475,"y":4315.243753662943},"b2":{"x":-5262.937694714668,"y":4202.986597605748}}}},"83":{"name":"MNXR87732","bigg_id":"CHOLCOA","reversibility":false,"label_x":-5327.478133161227,"label_y":3816.6442663345406,"gene_reaction_rule":"Rv3573c","genes":[{"name":"","bigg_id":"Rv3573c"}],"metabolites":[{"bigg_id":"fadh2_c","coefficient":1},{"bigg_id":"fad_c","coefficient":-1},{"bigg_id":"cholc5coa_c","coefficient":-1},{"bigg_id":"cholenec5coa_c","coefficient":1}],"segments":{"521":{"from_node_id":"523","to_node_id":"524","b1":null,"b2":null},"522":{"from_node_id":"525","to_node_id":"524","b1":null,"b2":null},"523":{"from_node_id":"525","to_node_id":"526","b1":{"x":-5357.25967780687,"y":3862.6438402370104},"b2":{"x":-5378.1853992393535,"y":3881.7256164260893}},"524":{"from_node_id":"523","to_node_id":"527","b1":{"x":-5357.696588515584,"y":3750.644692432071},"b2":{"x":-5378.770547509953,"y":3731.72675775876}},"525":{"from_node_id":"523","to_node_id":"528","b1":{"x":-5357.680984561702,"y":3754.644661996533},"b2":{"x":-5357.858479537117,"y":3709.145008200777}},"526":{"from_node_id":"525","to_node_id":"522","b1":{"x":-5357.2752817607525,"y":3858.6438706725485},"b2":{"x":-5357.097786785338,"y":3904.143524468305}}}},"84":{"name":"MNXR76950","bigg_id":"FADE51","reversibility":false,"label_x":-5295.405753921175,"label_y":3479.2485997811323,"gene_reaction_rule":"Rv3546 or Rv3523","genes":[{"name":"","bigg_id":"Rv3546"},{"name":"","bigg_id":"Rv3523"}],"metabolites":[{"bigg_id":"ocholc8coa_c","coefficient":-1},{"bigg_id":"coa_c","coefficient":-1},{"bigg_id":"ppcoa_c","coefficient":1},{"bigg_id":"cholc5coa_c","coefficient":1}],"segments":{"527":{"from_node_id":"529","to_node_id":"530","b1":null,"b2":null},"528":{"from_node_id":"531","to_node_id":"530","b1":null,"b2":null},"529":{"from_node_id":"529","to_node_id":"532","b1":{"x":-5358.3183221185245,"y":3446.18527474},"b2":{"x":-5359.028776078315,"y":3409.147290866118}},"530":{"from_node_id":"529","to_node_id":"533","b1":{"x":-5392.238711228658,"y":3437.100832519288},"b2":{"x":-5379.9408440511515,"y":3431.729040424101}},"531":{"from_node_id":"531","to_node_id":"534","b1":{"x":-5289.796063215256,"y":3716.979252785164},"b2":{"x":-5118.462141093052,"y":3518.4424224068607}},"532":{"from_node_id":"531","to_node_id":"528","b1":{"x":-5359.852072442576,"y":3568.6322373222647},"b2":{"x":-5359.629167310912,"y":3596.188897953959}}}},"85":{"name":"FADB2","bigg_id":"FADB2","reversibility":false,"label_x":-5329.818726243624,"label_y":3216.6488316652235,"gene_reaction_rule":"Rv3502c","genes":[{"name":"","bigg_id":"Rv3502c"}],"metabolites":[{"bigg_id":"nad_c","coefficient":-1},{"bigg_id":"ocholc8coa_c","coefficient":1},{"bigg_id":"nadh_c","coefficient":1},{"bigg_id":"hcholc8coa_c","coefficient":-1},{"bigg_id":"h_c","coefficient":1}],"segments":{"533":{"from_node_id":"535","to_node_id":"536","b1":null,"b2":null},"534":{"from_node_id":"537","to_node_id":"536","b1":null,"b2":null},"535":{"from_node_id":"535","to_node_id":"538","b1":{"x":-5360.0371815979815,"y":3150.649257762754},"b2":{"x":-5381.111140592349,"y":3131.731323089443}},"536":{"from_node_id":"537","to_node_id":"532","b1":{"x":-5359.61587484315,"y":3258.648436003231},"b2":{"x":-5359.4383798677345,"y":3304.1480897989877}},"537":{"from_node_id":"537","to_node_id":"539","b1":{"x":-5359.6002708892665,"y":3262.6484055676933},"b2":{"x":-5380.525992321751,"y":3281.7301817567723}},"538":{"from_node_id":"535","to_node_id":"540","b1":{"x":-5360.021577644098,"y":3154.649227327216},"b2":{"x":-5360.199072619514,"y":3109.1495735314597}},"539":{"from_node_id":"537","to_node_id":"541","b1":{"x":-5359.6002708892665,"y":3262.6484055676933},"b2":{"x":-5338.526311894899,"y":3281.5663402410046}}}},"86":{"name":"ECHA191","bigg_id":"ECHA191","reversibility":true,"label_x":-5330.989022784823,"label_y":2916.651114330565,"gene_reaction_rule":"Rv3516 or Rv3538","genes":[{"name":"","bigg_id":"Rv3516"},{"name":"","bigg_id":"Rv3538"}],"metabolites":[{"bigg_id":"h2o_c","coefficient":-1},{"bigg_id":"cholenec8coa_c","coefficient":-1},{"bigg_id":"hcholc8coa_c","coefficient":1}],"segments":{"540":{"from_node_id":"542","to_node_id":"543","b1":null,"b2":null},"541":{"from_node_id":"544","to_node_id":"543","b1":null,"b2":null},"542":{"from_node_id":"542","to_node_id":"545","b1":{"x":-5361.207478139179,"y":2850.6515404280954},"b2":{"x":-5382.281437133548,"y":2831.7336057547845}},"543":{"from_node_id":"542","to_node_id":"546","b1":{"x":-5361.191874185297,"y":2854.6515099925577},"b2":{"x":-5361.369369160712,"y":2809.151856196801}},"544":{"from_node_id":"544","to_node_id":"540","b1":{"x":-5360.786171384349,"y":2958.6507186685726},"b2":{"x":-5360.608676408933,"y":3004.150372464329}}}},"87":{"name":"MNXR87732","bigg_id":"FADE281","reversibility":false,"label_x":-5332.159319326021,"label_y":2616.6533969959064,"gene_reaction_rule":"Rv3504 or Rv3505","genes":[{"name":"","bigg_id":"Rv3504"},{"name":"","bigg_id":"Rv3505"}],"metabolites":[{"bigg_id":"cholc8coa_c","coefficient":-1},{"bigg_id":"fadh2_c","coefficient":1},{"bigg_id":"fad_c","coefficient":-1},{"bigg_id":"cholenec8coa_c","coefficient":1}],"segments":{"545":{"from_node_id":"547","to_node_id":"548","b1":null,"b2":null},"546":{"from_node_id":"549","to_node_id":"548","b1":null,"b2":null},"547":{"from_node_id":"547","to_node_id":"550","b1":{"x":-5362.362170726496,"y":2554.653792657899},"b2":{"x":-5362.53966570191,"y":2458.8039496531583}},"548":{"from_node_id":"549","to_node_id":"551","b1":{"x":-5361.940863971664,"y":2662.652970898376},"b2":{"x":-5382.866585404147,"y":2681.734747087455}},"549":{"from_node_id":"547","to_node_id":"552","b1":{"x":-5362.377774680378,"y":2550.653823093437},"b2":{"x":-5383.451733674747,"y":2481.3856992111414}},"550":{"from_node_id":"549","to_node_id":"546","b1":{"x":-5361.956467925546,"y":2658.6530013339143},"b2":{"x":-5361.778972950132,"y":2704.1526551296706}}}},"88":{"name":"MNXR86378","bigg_id":"FADD17","reversibility":false,"label_x":-5333.329615867219,"label_y":2266.3054904522637,"gene_reaction_rule":"Rv3506 or Rv3515c","genes":[{"name":"","bigg_id":"Rv3506"},{"name":"","bigg_id":"Rv3515c"}],"metabolites":[{"bigg_id":"cholc8coa_c","coefficient":1},{"bigg_id":"atp_c","coefficient":-1},{"bigg_id":"coa_c","coefficient":-1},{"bigg_id":"adp_c","coefficient":1},{"bigg_id":"pi_c","coefficient":1},{"bigg_id":"cchol_c","coefficient":-1}],"segments":{"551":{"from_node_id":"553","to_node_id":"554","b1":null,"b2":null},"552":{"from_node_id":"555","to_node_id":"554","b1":null,"b2":null},"553":{"from_node_id":"555","to_node_id":"550","b1":{"x":-5363.126764466745,"y":2308.305094790271},"b2":{"x":-5362.94926949133,"y":2353.804748586028}},"554":{"from_node_id":"553","to_node_id":"556","b1":{"x":-5363.548071221577,"y":2200.3059165497943},"b2":{"x":-5384.622030215945,"y":2181.387981876483}},"555":{"from_node_id":"553","to_node_id":"557","b1":{"x":-5363.548071221577,"y":2200.3059165497943},"b2":{"x":-5342.622349789093,"y":2181.224140360715}},"556":{"from_node_id":"555","to_node_id":"558","b1":{"x":-5363.111160512863,"y":2312.305064354733},"b2":{"x":-5384.036881945346,"y":2331.3868405438125}},"557":{"from_node_id":"555","to_node_id":"559","b1":{"x":-5363.111160512863,"y":2312.305064354733},"b2":{"x":-5342.037201518494,"y":2331.2229990280443}},"558":{"from_node_id":"553","to_node_id":"560","b1":{"x":-5363.532467267694,"y":2204.3058861142563},"b2":{"x":-5363.709962243109,"y":2158.8062323184995}}}},"89":{"name":"CYP3","bigg_id":"CYP3","reversibility":false,"label_x":-5334.499912408418,"label_y":1966.3077731176054,"gene_reaction_rule":"Rv3518c or Rv3545c","genes":[{"name":"","bigg_id":"Rv3518c"},{"name":"","bigg_id":"Rv3545c"}],"metabolites":[{"bigg_id":"o2_c","coefficient":-1},{"bigg_id":"h2o_c","coefficient":1},{"bigg_id":"ochol_c","coefficient":-1},{"bigg_id":"h_c","coefficient":-1},{"bigg_id":"nad_c","coefficient":1},{"bigg_id":"nadh_c","coefficient":-1},{"bigg_id":"cchol_c","coefficient":1}],"segments":{"559":{"from_node_id":"561","to_node_id":"562","b1":null,"b2":null},"560":{"from_node_id":"563","to_node_id":"562","b1":null,"b2":null},"561":{"from_node_id":"561","to_node_id":"564","b1":{"x":-5364.7183677627745,"y":1900.3081992151356},"b2":{"x":-5385.792326757144,"y":1881.3902645418248}},"562":{"from_node_id":"563","to_node_id":"565","b1":{"x":-5364.281457054061,"y":2012.3073470200748},"b2":{"x":-5385.207178486545,"y":2031.3891232091537}},"563":{"from_node_id":"561","to_node_id":"566","b1":{"x":-5364.702763808892,"y":1904.3081687795975},"b2":{"x":-5364.880258784307,"y":1858.8085149838412}},"564":{"from_node_id":"561","to_node_id":"567","b1":{"x":-5364.7183677627745,"y":1900.3081992151356},"b2":{"x":-5343.792646330292,"y":1881.2264230260566}},"565":{"from_node_id":"563","to_node_id":"568","b1":{"x":-5364.281457054061,"y":2012.3073470200748},"b2":{"x":-5343.207498059693,"y":2031.225281693386}},"566":{"from_node_id":"561","to_node_id":"569","b1":{"x":-5364.7183677627745,"y":1900.3081992151356},"b2":{"x":-5298.92529012219,"y":1885.364095182164}},"567":{"from_node_id":"563","to_node_id":"560","b1":{"x":-5364.297061007944,"y":2008.3073774556124},"b2":{"x":-5364.119566032528,"y":2053.807031251369}}}},"90":{"name":"CYP2","bigg_id":"CYP2","reversibility":false,"label_x":-5335.670208949617,"label_y":1666.3100557829466,"gene_reaction_rule":"Rv3518c or Rv3545c","genes":[{"name":"","bigg_id":"Rv3518c"},{"name":"","bigg_id":"Rv3545c"}],"metabolites":[{"bigg_id":"hchol_c","coefficient":-1},{"bigg_id":"ochol_c","coefficient":1},{"bigg_id":"nadh_c","coefficient":1},{"bigg_id":"h_c","coefficient":1},{"bigg_id":"nad_c","coefficient":-1}],"segments":{"568":{"from_node_id":"570","to_node_id":"571","b1":null,"b2":null},"569":{"from_node_id":"572","to_node_id":"571","b1":null,"b2":null},"570":{"from_node_id":"570","to_node_id":"573","b1":{"x":-5365.873060350091,"y":1604.3104514449392},"b2":{"x":-5366.050555325506,"y":1558.8107976491829}},"571":{"from_node_id":"572","to_node_id":"566","b1":{"x":-5365.4673575491415,"y":1708.309660120954},"b2":{"x":-5365.289862573727,"y":1753.8093139167108}},"572":{"from_node_id":"572","to_node_id":"574","b1":{"x":-5365.451753595259,"y":1712.3096296854164},"b2":{"x":-5386.377475027743,"y":1731.391405874495}},"573":{"from_node_id":"572","to_node_id":"575","b1":{"x":-5365.451753595259,"y":1712.3096296854164},"b2":{"x":-5344.37779460089,"y":1731.2275643587272}},"574":{"from_node_id":"570","to_node_id":"576","b1":{"x":-5365.888664303973,"y":1600.3104818804773},"b2":{"x":-5386.962623298342,"y":1581.392547207166}}}},"91":{"name":"MNXR19061","bigg_id":"CYP1","reversibility":false,"label_x":-5336.840505490814,"label_y":1366.3123384482883,"gene_reaction_rule":"Rv3518c or Rv3545c","genes":[{"name":"","bigg_id":"Rv3518c"},{"name":"","bigg_id":"Rv3545c"}],"metabolites":[{"bigg_id":"o2_c","coefficient":-1},{"bigg_id":"h2o_c","coefficient":1},{"bigg_id":"chol4en3one_c","coefficient":-1},{"bigg_id":"h_c","coefficient":-1},{"bigg_id":"nad_c","coefficient":1},{"bigg_id":"hchol_c","coefficient":1},{"bigg_id":"nadh_c","coefficient":-1}],"segments":{"575":{"from_node_id":"577","to_node_id":"578","b1":null,"b2":null},"576":{"from_node_id":"579","to_node_id":"578","b1":null,"b2":null},"577":{"from_node_id":"577","to_node_id":"580","b1":{"x":-5367.058960845172,"y":1300.3127645458185},"b2":{"x":-5388.132919839541,"y":1281.3948298725072}},"578":{"from_node_id":"579","to_node_id":"581","b1":{"x":-5366.622050136458,"y":1412.3119123507577},"b2":{"x":-5387.547771568941,"y":1431.3936885398366}},"579":{"from_node_id":"577","to_node_id":"582","b1":{"x":-5367.0433568912895,"y":1304.3127341102809},"b2":{"x":-5365.506008116705,"y":1246.810883048899}},"580":{"from_node_id":"577","to_node_id":"583","b1":{"x":-5367.058960845172,"y":1300.3127645458185},"b2":{"x":-5346.133239412688,"y":1281.2309883567395}},"581":{"from_node_id":"579","to_node_id":"584","b1":{"x":-5366.622050136458,"y":1412.3119123507577},"b2":{"x":-5345.548091142089,"y":1431.229847024069}},"582":{"from_node_id":"579","to_node_id":"573","b1":{"x":-5366.63765409034,"y":1408.3119427862957},"b2":{"x":-5366.460159114926,"y":1453.811596582052}},"583":{"from_node_id":"577","to_node_id":"585","b1":{"x":-5367.058960845172,"y":1300.3127645458185},"b2":{"x":-5278.137953517086,"y":1302.1113362940969}}}},"92":{"name":"MNXR85993","bigg_id":"KSTD","reversibility":false,"label_x":-4054.158557680561,"label_y":2767.6984395694353,"gene_reaction_rule":"Rv3537","genes":[{"name":"","bigg_id":"Rv3537"}],"metabolites":[{"bigg_id":"nadh_c","coefficient":1},{"bigg_id":"andrs14dn317dn_c","coefficient":1},{"bigg_id":"h_c","coefficient":1},{"bigg_id":"nad_c","coefficient":-1},{"bigg_id":"andrstndn_c","coefficient":-1}],"segments":{"584":{"from_node_id":"586","to_node_id":"587","b1":null,"b2":null},"585":{"from_node_id":"588","to_node_id":"587","b1":null,"b2":null},"586":{"from_node_id":"588","to_node_id":"589","b1":{"x":-4084.591095481823,"y":2813.696769107471},"b2":{"x":-4063.738475801917,"y":2832.858404019064}},"587":{"from_node_id":"588","to_node_id":"590","b1":{"x":-4084.56019992459,"y":2809.696888426183},"b2":{"x":-4084.911636888116,"y":2855.195531175837}},"588":{"from_node_id":"588","to_node_id":"591","b1":{"x":-4084.591095481823,"y":2813.696769107471},"b2":{"x":-4105.737222955444,"y":2832.534000668117}},"589":{"from_node_id":"586","to_node_id":"592","b1":{"x":-4083.7260198792974,"y":2701.700110031399},"b2":{"x":-4090.392880686927,"y":2665.7473999551285}},"590":{"from_node_id":"586","to_node_id":"492","b1":{"x":-4083.756915436531,"y":2705.6999907126874},"b2":{"x":-4083.405478473005,"y":2660.201347963033}}}},"93":{"name":"R09860","bigg_id":"KSH","reversibility":false,"label_x":-4056.47572447304,"label_y":3067.689490666057,"gene_reaction_rule":"Rv3526 and Rv3571","genes":[{"name":"","bigg_id":"Rv3526"},{"name":"","bigg_id":"Rv3571"}],"metabolites":[{"bigg_id":"o2_c","coefficient":-1},{"bigg_id":"h2o_c","coefficient":1},{"bigg_id":"9ohadd_c","coefficient":1},{"bigg_id":"andrs14dn317dn_c","coefficient":-1},{"bigg_id":"h_c","coefficient":-1},{"bigg_id":"nad_c","coefficient":1},{"bigg_id":"nadh_c","coefficient":-1}],"segments":{"591":{"from_node_id":"593","to_node_id":"594","b1":null,"b2":null},"592":{"from_node_id":"595","to_node_id":"594","b1":null,"b2":null},"593":{"from_node_id":"593","to_node_id":"596","b1":{"x":-4086.043186671777,"y":3001.6911611280207},"b2":{"x":-4064.897059198156,"y":2982.853929567375}},"594":{"from_node_id":"595","to_node_id":"597","b1":{"x":-4086.9082622743026,"y":3113.6878202040925},"b2":{"x":-4066.055642594396,"y":3132.8494551156855}},"595":{"from_node_id":"595","to_node_id":"598","b1":{"x":-4086.877366717069,"y":3109.6879395228043},"b2":{"x":-4087.228803680595,"y":3155.1865822724585}},"596":{"from_node_id":"593","to_node_id":"590","b1":{"x":-4086.07408222901,"y":3005.691041809309},"b2":{"x":-4085.722645265484,"y":2960.1923990596547}},"597":{"from_node_id":"593","to_node_id":"599","b1":{"x":-4086.043186671777,"y":3001.6911611280207},"b2":{"x":-4106.895806351684,"y":2982.5295262164277}},"598":{"from_node_id":"595","to_node_id":"600","b1":{"x":-4086.9082622743026,"y":3113.6878202040925},"b2":{"x":-4108.054389747923,"y":3132.5250517647387}},"599":{"from_node_id":"593","to_node_id":"601","b1":{"x":-4086.043186671777,"y":3001.6911611280207},"b2":{"x":-4148.89455350521,"y":2982.2051228654805}}}},"94":{"name":"MNXR19078","bigg_id":"3HSA","reversibility":false,"label_x":-4059.0139606014563,"label_y":3277.3782956689283,"gene_reaction_rule":"","genes":[],"metabolites":[{"bigg_id":"3hsa_c","coefficient":1},{"bigg_id":"9ohadd_c","coefficient":-1}],"segments":{"600":{"from_node_id":"602","to_node_id":"603","b1":null,"b2":null},"601":{"from_node_id":"604","to_node_id":"603","b1":null,"b2":null},"602":{"from_node_id":"604","to_node_id":"605","b1":{"x":-4087.736769837673,"y":3283.0671742131763},"b2":{"x":-4087.8714099261997,"y":3282.0438443065805}},"603":{"from_node_id":"602","to_node_id":"598","b1":{"x":-4087.264540037114,"y":3228.4836065778054},"b2":{"x":-4088.039812057963,"y":3260.183450156276}}}},"95":{"name":"MNXR75761","bigg_id":"HSA","reversibility":false,"label_x":-4063.8933832533103,"label_y":3466.6308213749253,"gene_reaction_rule":"Rv3570c and Rv3567c","genes":[{"name":"","bigg_id":"Rv3570c"},{"name":"","bigg_id":"Rv3567c"}],"metabolites":[{"bigg_id":"o2_c","coefficient":-1},{"bigg_id":"h2o_c","coefficient":1},{"bigg_id":"34dhsa_c","coefficient":1},{"bigg_id":"fmnh2_c","coefficient":-1},{"bigg_id":"3hsa_c","coefficient":-1},{"bigg_id":"fmn_c","coefficient":1}],"segments":{"604":{"from_node_id":"606","to_node_id":"607","b1":null,"b2":null},"605":{"from_node_id":"608","to_node_id":"607","b1":null,"b2":null},"606":{"from_node_id":"606","to_node_id":"609","b1":{"x":-4087.8785700614226,"y":3429.101730118139},"b2":{"x":-4066.7324425878023,"y":3410.2644985574934}},"607":{"from_node_id":"608","to_node_id":"610","b1":{"x":-4088.743645663948,"y":3541.0983891942114},"b2":{"x":-4067.8910259840413,"y":3560.2600241058044}},"608":{"from_node_id":"608","to_node_id":"611","b1":{"x":-4088.7127501067152,"y":3537.098508512923},"b2":{"x":-4089.064187070241,"y":3582.5971512625774}},"609":{"from_node_id":"606","to_node_id":"612","b1":{"x":-4087.8785700614226,"y":3429.101730118139},"b2":{"x":-4102.687244428829,"y":3395.838044425296}},"610":{"from_node_id":"606","to_node_id":"605","b1":{"x":-4087.9094656186553,"y":3433.1016107994274},"b2":{"x":-4087.5580286551294,"y":3387.602968049773}},"611":{"from_node_id":"608","to_node_id":"613","b1":{"x":-4088.743645663948,"y":3541.0983891942114},"b2":{"x":-4109.889773137569,"y":3559.935620754857}}}},"96":{"name":"R04597","bigg_id":"HSAC","reversibility":false,"label_x":-4060.628274655164,"label_y":3795.0911107527972,"gene_reaction_rule":"Rv3568c","genes":[{"name":"","bigg_id":"Rv3568c"}],"metabolites":[{"bigg_id":"o2_c","coefficient":-1},{"bigg_id":"34dhsa_c","coefficient":-1},{"bigg_id":"49dsha_c","coefficient":1}],"segments":{"612":{"from_node_id":"614","to_node_id":"615","b1":null,"b2":null},"613":{"from_node_id":"616","to_node_id":"615","b1":null,"b2":null},"614":{"from_node_id":"614","to_node_id":"617","b1":{"x":-4090.1957368539015,"y":3729.092781214761},"b2":{"x":-4069.0496093802813,"y":3710.2555496541154}},"615":{"from_node_id":"614","to_node_id":"611","b1":{"x":-4090.226632411135,"y":3733.0926618960493},"b2":{"x":-4089.8751954476083,"y":3687.594019146395}},"616":{"from_node_id":"616","to_node_id":"618","b1":{"x":-4091.029916899194,"y":3837.089559609545},"b2":{"x":-4091.38135386272,"y":3843.0266789216994}}}},"98":{"name":"","bigg_id":"CITabc","reversibility":false,"label_x":2597.558009409775,"label_y":3329.0469527675577,"gene_reaction_rule":"","genes":[],"metabolites":[{"bigg_id":"h2o_c","coefficient":-1},{"bigg_id":"atp_c","coefficient":-1},{"bigg_id":"cit_e","coefficient":-1},{"bigg_id":"cit_c","coefficient":1},{"bigg_id":"h_c","coefficient":1},{"bigg_id":"adp_c","coefficient":1},{"bigg_id":"pi_c","coefficient":1}],"segments":{"623":{"from_node_id":"625","to_node_id":"626","b1":null,"b2":null},"624":{"from_node_id":"627","to_node_id":"626","b1":null,"b2":null},"625":{"from_node_id":"625","to_node_id":"628","b1":{"x":2812.285780323917,"y":3378.7318687012607},"b2":{"x":2875.1874673240873,"y":3362.207491228178}},"626":{"from_node_id":"625","to_node_id":"629","b1":{"x":2812.285780323917,"y":3378.7318687012607},"b2":{"x":2844.5241791353133,"y":3406.5405679885116}},"627":{"from_node_id":"625","to_node_id":"630","b1":{"x":2808.287188776184,"y":3378.6257290085264},"b2":{"x":2945.0015730556875,"y":3383.90264653809}},"628":{"from_node_id":"627","to_node_id":"111","b1":{"x":2520.0036023673474,"y":3380.19590463951},"b2":{"x":1924.3459825942048,"y":3338.6759941416735}},"629":{"from_node_id":"627","to_node_id":"631","b1":{"x":2574.7043945970495,"y":3359.5245017025923},"b2":{"x":2521.250419675313,"y":3348.464585685775}},"630":{"from_node_id":"627","to_node_id":"632","b1":{"x":2585.461319143394,"y":3367.2611409746028},"b2":{"x":2426.7045746245026,"y":3358.4634291351263}},"631":{"from_node_id":"627","to_node_id":"633","b1":{"x":2568.611527872997,"y":3370.093006181427},"b2":{"x":2455.6773783817853,"y":3381.8829440881136}}}},"99":{"name":"","bigg_id":"EX_cit","reversibility":true,"label_x":3116.524492365737,"label_y":3400.685505619309,"gene_reaction_rule":"","genes":[],"metabolites":[{"bigg_id":"cit_e","coefficient":-1}],"segments":{"632":{"from_node_id":"634","to_node_id":"635","b1":null,"b2":null},"633":{"from_node_id":"636","to_node_id":"635","b1":null,"b2":null},"634":{"from_node_id":"634","to_node_id":"630","b1":{"x":3021.208207518606,"y":3385.8371837543923},"b2":{"x":3049.964601183757,"y":3386.6888134723586}}}},"120":{"name":"","bigg_id":"PEPCK_re","reversibility":true,"label_x":100.67826623209294,"label_y":2258.966192410587,"gene_reaction_rule":"Rv0211","genes":[{"name":"","bigg_id":"Rv0211"}],"metabolites":[{"bigg_id":"pep_c","coefficient":1},{"bigg_id":"gdp_c","coefficient":1},{"bigg_id":"co2_c","coefficient":1},{"bigg_id":"gtp_c","coefficient":-1},{"bigg_id":"oaa_c","coefficient":-1}],"segments":{"774":{"from_node_id":"776","to_node_id":"777","b1":null,"b2":null},"775":{"from_node_id":"778","to_node_id":"777","b1":null,"b2":null},"776":{"from_node_id":"778","to_node_id":"75","b1":{"x":432.97052561980115,"y":2209.9272456388767},"b2":{"x":535.9652204795536,"y":1919.3067719499581}},"777":{"from_node_id":"778","to_node_id":"779","b1":{"x":405.76459712393375,"y":2232.90706598937},"b2":{"x":403.5419999846255,"y":2208.5843589859687}},"779":{"from_node_id":"776","to_node_id":"781","b1":{"x":354.39917105802556,"y":2345.8344008630543},"b2":{"x":335.3056012334615,"y":2352.325470842465}},"780":{"from_node_id":"776","to_node_id":"114","b1":{"x":334.87477637563484,"y":2370.0581176979226},"b2":{"x":14.776958804700598,"y":3200.4667993946537}}}},"122":{"name":"","bigg_id":"PGCD","reversibility":false,"label_x":1150.1119800264087,"label_y":1363.369661489011,"gene_reaction_rule":"(Rv0728c or Rv2996c)","genes":[{"name":"","bigg_id":"Rv0728c"},{"name":"","bigg_id":"Rv2996c"}],"metabolites":[{"bigg_id":"3php_c","coefficient":1},{"bigg_id":"nadh_c","coefficient":1},{"bigg_id":"h_c","coefficient":1},{"bigg_id":"nad_c","coefficient":-1},{"bigg_id":"3pg_c","coefficient":-1}],"segments":{"788":{"from_node_id":"790","to_node_id":"791","b1":null,"b2":null},"789":{"from_node_id":"792","to_node_id":"791","b1":null,"b2":null},"790":{"from_node_id":"792","to_node_id":"793","b1":{"x":1244.2608145185234,"y":1328.686408583289},"b2":{"x":1335.5177536834988,"y":1347.4147494245713}},"791":{"from_node_id":"792","to_node_id":"794","b1":{"x":1248.2608074962823,"y":1328.6789133928248},"b2":{"x":1276.2457163828872,"y":1332.3302377533234}},"792":{"from_node_id":"792","to_node_id":"795","b1":{"x":1248.2608074962823,"y":1328.6789133928248},"b2":{"x":1301.7860247694798,"y":1347.1513310119788}},"793":{"from_node_id":"790","to_node_id":"796","b1":{"x":1136.261004119035,"y":1328.8887787258222},"b2":{"x":1077.3564533497438,"y":1304.2479040754183}},"794":{"from_node_id":"790","to_node_id":"67","b1":{"x":1140.260997096794,"y":1328.881283535358},"b2":{"x":985.8411550997873,"y":1323.5207405456383}}}},"123":{"name":"","bigg_id":"PSERT","reversibility":false,"label_x":1425.2864411512892,"label_y":1707.188503649509,"gene_reaction_rule":"Rv0884c","genes":[{"name":"","bigg_id":"Rv0884c"}],"metabolites":[{"bigg_id":"akg_c","coefficient":1},{"bigg_id":"3php_c","coefficient":-1},{"bigg_id":"glu__L_c","coefficient":-1},{"bigg_id":"pser__L_c","coefficient":1}],"segments":{"795":{"from_node_id":"797","to_node_id":"798","b1":null,"b2":null},"796":{"from_node_id":"799","to_node_id":"798","b1":null,"b2":null},"797":{"from_node_id":"799","to_node_id":"2028","b1":{"x":1769.0350070887164,"y":1953.928834728162},"b2":{"x":2838.3781889294733,"y":4326.345407991319}},"798":{"from_node_id":"797","to_node_id":"793","b1":{"x":1568.765658416987,"y":1567.586600305231},"b2":{"x":1549.8965976699803,"y":1538.5544264561363}},"799":{"from_node_id":"797","to_node_id":"801","b1":{"x":1580.8209632907906,"y":1561.1918738160077},"b2":{"x":1604.5658265839993,"y":1520.6141095171663}},"800":{"from_node_id":"799","to_node_id":"802","b1":{"x":1659.3437158867878,"y":1715.4405045767603},"b2":{"x":1685.2130241874552,"y":1731.624543781009}}}},"124":{"name":"","bigg_id":"PPGKr","reversibility":true,"label_x":289.87727521508765,"label_y":-347.3383376192114,"gene_reaction_rule":"Rv2702","genes":[{"name":"","bigg_id":"Rv2702"}],"metabolites":[{"bigg_id":"glc__D_c","coefficient":-1},{"bigg_id":"h2o_c","coefficient":1},{"bigg_id":"pi_c","coefficient":-1},{"bigg_id":"g6p_c","coefficient":1}],"segments":{"801":{"from_node_id":"803","to_node_id":"804","b1":null,"b2":null},"802":{"from_node_id":"805","to_node_id":"804","b1":null,"b2":null},"803":{"from_node_id":"803","to_node_id":"11","b1":{"x":406.1559851717739,"y":-407.4525202263223},"b2":{"x":426.76100140340566,"y":-433.3693169093998}},"804":{"from_node_id":"805","to_node_id":"806","b1":{"x":405.24834842429334,"y":-275.967944601217},"b2":{"x":402.2038794182466,"y":-243.5851125565856}},"805":{"from_node_id":"803","to_node_id":"807","b1":{"x":411.85868003322577,"y":-416.3837489477527},"b2":{"x":416.15646870511205,"y":-433.4370367781945}},"806":{"from_node_id":"805","to_node_id":"17","b1":{"x":406.381920971292,"y":-262.0535922679599},"b2":{"x":425.09242597989464,"y":-212.81324822160116}}}},"126":{"name":"","bigg_id":"G6PDH2","reversibility":false,"label_x":782.0243678093103,"label_y":-331.2183666447352,"gene_reaction_rule":"(Rv1447c or Rv1121)","genes":[{"name":"","bigg_id":"Rv1447c"},{"name":"","bigg_id":"Rv1121"}],"metabolites":[{"bigg_id":"g6p_c","coefficient":-1},{"bigg_id":"6pgl_c","coefficient":1},{"bigg_id":"nadph_c","coefficient":1},{"bigg_id":"nadp_c","coefficient":-1},{"bigg_id":"h_c","coefficient":3}],"segments":{"811":{"from_node_id":"813","to_node_id":"814","b1":null,"b2":null},"812":{"from_node_id":"815","to_node_id":"814","b1":null,"b2":null},"813":{"from_node_id":"813","to_node_id":"17","b1":{"x":685.6527953020827,"y":-256.38549579773746},"b2":{"x":718.1602041482977,"y":-162.53920679855773}},"814":{"from_node_id":"815","to_node_id":"816","b1":{"x":896.9627127774754,"y":-259.508512882358},"b2":{"x":974.5502135992292,"y":-259.3355452897408}},"815":{"from_node_id":"815","to_node_id":"817","b1":{"x":900.9626838747863,"y":-259.4933069401499},"b2":{"x":920.0423777836049,"y":-280.420926975543}},"816":{"from_node_id":"813","to_node_id":"818","b1":{"x":764.3348310407094,"y":-254.64150069014084},"b2":{"x":758.300083948904,"y":-265.5718077673312}},"817":{"from_node_id":"815","to_node_id":"819","b1":{"x":900.9626838747863,"y":-259.4933069401499},"b2":{"x":904.8309575779199,"y":-249.17248167448298}}}},"128":{"name":"","bigg_id":"G6PDH","reversibility":false,"label_x":762.1171459375934,"label_y":-199.22847303145457,"gene_reaction_rule":"(Rv0407 and Rv0132c)","genes":[{"name":"","bigg_id":"Rv0407"},{"name":"","bigg_id":"Rv0132c"}],"metabolites":[{"bigg_id":"g6p_c","coefficient":-1},{"bigg_id":"6pgl_c","coefficient":1},{"bigg_id":"f420__2_c","coefficient":-1},{"bigg_id":"f420__2h2_c","coefficient":1}],"segments":{"824":{"from_node_id":"826","to_node_id":"827","b1":null,"b2":null},"825":{"from_node_id":"828","to_node_id":"827","b1":null,"b2":null},"826":{"from_node_id":"826","to_node_id":"17","b1":{"x":611.1100346948526,"y":-199.06076894803488},"b2":{"x":743.7183600869467,"y":-157.7704370671279}},"827":{"from_node_id":"828","to_node_id":"816","b1":{"x":909.7661028834591,"y":-192.8390386718811},"b2":{"x":972.4297501476149,"y":-211.86913095165283}},"828":{"from_node_id":"826","to_node_id":"830","b1":{"x":722.0671997029231,"y":-192.1690427126469},"b2":{"x":711.5706557103049,"y":-171.7647110365175}},"829":{"from_node_id":"828","to_node_id":"831","b1":{"x":868.4460838714824,"y":-191.39569715824564},"b2":{"x":887.6688197143044,"y":-188.64242855525765}}}},"133":{"name":"","bigg_id":"PGL","reversibility":false,"label_x":1101.8290303475935,"label_y":-382.38350312723134,"gene_reaction_rule":"Rv1445c","genes":[{"name":"","bigg_id":"Rv1445c"}],"metabolites":[{"bigg_id":"6pgc_c","coefficient":1},{"bigg_id":"h2o_c","coefficient":-1},{"bigg_id":"6pgl_c","coefficient":-1},{"bigg_id":"h_c","coefficient":1}],"segments":{"852":{"from_node_id":"854","to_node_id":"855","b1":null,"b2":null},"853":{"from_node_id":"856","to_node_id":"855","b1":null,"b2":null},"854":{"from_node_id":"856","to_node_id":"857","b1":{"x":1195.085818327596,"y":-371.2426488812749},"b2":{"x":1232.9355078100978,"y":-396.494401416063}},"855":{"from_node_id":"854","to_node_id":"858","b1":{"x":1105.2447971383604,"y":-311.3044230844152},"b2":{"x":1077.7847772834573,"y":-318.22882266620786}},"856":{"from_node_id":"854","to_node_id":"816","b1":{"x":1108.5722423675913,"y":-313.52435737318774},"b2":{"x":1070.7225528850893,"y":-288.2726048383997}},"857":{"from_node_id":"856","to_node_id":"859","b1":{"x":1198.4132635568267,"y":-373.4625831700475},"b2":{"x":1202.5639733796177,"y":-401.4763584951797}}}},"134":{"name":"","bigg_id":"GND","reversibility":false,"label_x":1309.9599569450818,"label_y":-297.0806653330204,"gene_reaction_rule":"(Rv1844c or Rv1122)","genes":[{"name":"","bigg_id":"Rv1844c"},{"name":"","bigg_id":"Rv1122"}],"metabolites":[{"bigg_id":"6pgc_c","coefficient":-1},{"bigg_id":"co2_c","coefficient":1},{"bigg_id":"nadp_c","coefficient":-1},{"bigg_id":"nadph_c","coefficient":1},{"bigg_id":"ru5p__D_c","coefficient":1}],"segments":{"858":{"from_node_id":"860","to_node_id":"861","b1":null,"b2":null},"859":{"from_node_id":"862","to_node_id":"861","b1":null,"b2":null},"860":{"from_node_id":"860","to_node_id":"857","b1":{"x":1277.9050337957674,"y":-327.63961948137484},"b2":{"x":1277.3029446680468,"y":-373.13563566611657}},"861":{"from_node_id":"862","to_node_id":"863","b1":{"x":1279.3341684285986,"y":-219.64907557033953},"b2":{"x":1302.2609976719368,"y":-145.57813204649784}},"862":{"from_node_id":"860","to_node_id":"864","b1":{"x":1277.8521028834402,"y":-331.6392692558576},"b2":{"x":1298.5988423659212,"y":-350.915492974368}},"863":{"from_node_id":"862","to_node_id":"865","b1":{"x":1279.3341684285986,"y":-219.64907557033953},"b2":{"x":1260.2646750398674,"y":-145.0223574670635}},"864":{"from_node_id":"862","to_node_id":"866","b1":{"x":1279.2812375162714,"y":-223.6487253448223},"b2":{"x":1281.560572737742,"y":-122.80221477531498}}}},"135":{"name":"","bigg_id":"RPE","reversibility":true,"label_x":1158.9565087680503,"label_y":99.04658166157495,"gene_reaction_rule":"Rv1408","genes":[{"name":"","bigg_id":"Rv1408"}],"metabolites":[{"bigg_id":"xu5p__D_c","coefficient":1},{"bigg_id":"ru5p__D_c","coefficient":-1}],"segments":{"865":{"from_node_id":"867","to_node_id":"868","b1":null,"b2":null},"866":{"from_node_id":"869","to_node_id":"868","b1":null,"b2":null},"867":{"from_node_id":"869","to_node_id":"870","b1":{"x":1138.9788391439274,"y":122.34227782958266},"b2":{"x":1138.499385302898,"y":123.49492548405092}},"868":{"from_node_id":"867","to_node_id":"866","b1":{"x":1130.0318346421734,"y":-5.442618839928855},"b2":{"x":1259.1560638738279,"y":14.634958114977863}}}},"136":{"name":"","bigg_id":"RPI","reversibility":true,"label_x":1353.5668603305503,"label_y":53.023450291030514,"gene_reaction_rule":"Rv2465c","genes":[{"name":"","bigg_id":"Rv2465c"}],"metabolites":[{"bigg_id":"r5p_c","coefficient":-1},{"bigg_id":"ru5p__D_c","coefficient":1}],"segments":{"869":{"from_node_id":"871","to_node_id":"872","b1":null,"b2":null},"870":{"from_node_id":"873","to_node_id":"872","b1":null,"b2":null},"871":{"from_node_id":"871","to_node_id":"874","b1":{"x":1437.0013000814274,"y":114.46727115386244},"b2":{"x":1438.2646440919605,"y":129.76871870457094}},"872":{"from_node_id":"873","to_node_id":"866","b1":{"x":1443.4812975327984,"y":-10.204162113854636},"b2":{"x":1309.9887054753904,"y":15.716504898425129}}}},"139":{"name":"","bigg_id":"TKT2","reversibility":true,"label_x":917.9615309655464,"label_y":132.60173457626,"gene_reaction_rule":"Rv1449c","genes":[{"name":"","bigg_id":"Rv1449c"}],"metabolites":[{"bigg_id":"e4p_c","coefficient":-1},{"bigg_id":"xu5p__D_c","coefficient":-1},{"bigg_id":"g3p_c","coefficient":1},{"bigg_id":"f6p_c","coefficient":1}],"segments":{"887":{"from_node_id":"889","to_node_id":"890","b1":null,"b2":null},"888":{"from_node_id":"891","to_node_id":"890","b1":null,"b2":null},"889":{"from_node_id":"889","to_node_id":"892","b1":{"x":1062.4324531073105,"y":192.93748123191162},"b2":{"x":1055.0600102805897,"y":258.77831824374107}},"890":{"from_node_id":"889","to_node_id":"870","b1":{"x":1051.6310981775416,"y":176.84236448819738},"b2":{"x":1076.917622564209,"y":176.4580489085181}},"891":{"from_node_id":"891","to_node_id":"53","b1":{"x":591.2888876323764,"y":148.76540808662398},"b2":{"x":775.409407933789,"y":647.7541725932268}},"892":{"from_node_id":"891","to_node_id":"24","b1":{"x":810.6733114098015,"y":167.0508019299476},"b2":{"x":663.0651622672744,"y":-74.05287573072957}}}},"140":{"name":"","bigg_id":"TKT1","reversibility":true,"label_x":1192.5875218268636,"label_y":387.4310635979556,"gene_reaction_rule":"Rv1449c","genes":[{"name":"","bigg_id":"Rv1449c"}],"metabolites":[{"bigg_id":"s7p_c","coefficient":1},{"bigg_id":"r5p_c","coefficient":-1},{"bigg_id":"xu5p__D_c","coefficient":-1},{"bigg_id":"g3p_c","coefficient":1},{"bigg_id":"h_c","coefficient":-2}],"segments":{"893":{"from_node_id":"895","to_node_id":"896","b1":null,"b2":null},"894":{"from_node_id":"897","to_node_id":"896","b1":null,"b2":null},"895":{"from_node_id":"897","to_node_id":"898","b1":{"x":1289.7148589858543,"y":501.27516392607185},"b2":{"x":1139.447052315401,"y":528.0908124126365}},"896":{"from_node_id":"895","to_node_id":"874","b1":{"x":1292.872330231965,"y":331.89751136659476},"b2":{"x":1276.049581592401,"y":228.473123727608}},"897":{"from_node_id":"895","to_node_id":"870","b1":{"x":1292.962137792873,"y":335.89650306476113},"b2":{"x":1244.210108037545,"y":210.94613472956368}},"898":{"from_node_id":"897","to_node_id":"53","b1":{"x":1281.9900913514498,"y":664.5125284269726},"b2":{"x":1009.9788885639484,"y":566.2673284000589}},"899":{"from_node_id":"895","to_node_id":"901","b1":{"x":1292.872330231965,"y":331.89751136659476},"b2":{"x":1312.806628722591,"y":304.83292745796166}}}},"141":{"name":"","bigg_id":"TALA","reversibility":true,"label_x":784.2104586339638,"label_y":451.9236697832433,"gene_reaction_rule":"Rv1448c","genes":[{"name":"","bigg_id":"Rv1448c"}],"metabolites":[{"bigg_id":"s7p_c","coefficient":-1},{"bigg_id":"e4p_c","coefficient":1},{"bigg_id":"g3p_c","coefficient":-1},{"bigg_id":"h_c","coefficient":2},{"bigg_id":"f6p_c","coefficient":1}],"segments":{"900":{"from_node_id":"902","to_node_id":"903","b1":null,"b2":null},"901":{"from_node_id":"904","to_node_id":"903","b1":null,"b2":null},"902":{"from_node_id":"902","to_node_id":"898","b1":{"x":911.0165579081598,"y":539.3656209794963},"b2":{"x":962.4441390357765,"y":535.9021085496552}},"903":{"from_node_id":"904","to_node_id":"892","b1":{"x":864.8282760772576,"y":363.23643271522326},"b2":{"x":901.4015265091427,"y":337.89077548524307}},"904":{"from_node_id":"902","to_node_id":"53","b1":{"x":908.0731099406701,"y":525.7639830231383},"b2":{"x":903.4535021423402,"y":527.4691378884216}},"905":{"from_node_id":"904","to_node_id":"907","b1":{"x":865.5043014678826,"y":366.09800498084826},"b2":{"x":867.0409014537124,"y":327.62740822103365}},"906":{"from_node_id":"904","to_node_id":"24","b1":{"x":842.974244613674,"y":289.1661668291778},"b2":{"x":797.030733310276,"y":7.367945488648502}}}},"143":{"name":"","bigg_id":"PDBL_1","reversibility":false,"label_x":2205.8185668357573,"label_y":235.48417146925192,"gene_reaction_rule":"(Rv2604c and Rv2606c)","genes":[{"name":"","bigg_id":"Rv2604c"},{"name":"","bigg_id":"Rv2606c"}],"metabolites":[{"bigg_id":"h2o_c","coefficient":3},{"bigg_id":"pydx5p_c","coefficient":1},{"bigg_id":"glu__L_c","coefficient":1},{"bigg_id":"g3p_c","coefficient":-1},{"bigg_id":"h_c","coefficient":1},{"bigg_id":"pi_c","coefficient":1},{"bigg_id":"ru5p__D_c","coefficient":-1},{"bigg_id":"gln__L_c","coefficient":-1}],"segments":{"914":{"from_node_id":"916","to_node_id":"917","b1":null,"b2":null},"915":{"from_node_id":"918","to_node_id":"917","b1":null,"b2":null},"916":{"from_node_id":"918","to_node_id":"919","b1":{"x":2366.1650576671555,"y":305.95973483378134},"b2":{"x":2424.839425510025,"y":306.10768863203225}},"917":{"from_node_id":"918","to_node_id":"920","b1":{"x":2362.16519322719,"y":305.9926660028468},"b2":{"x":2793.238358263052,"y":299.2580886031651}},"918":{"from_node_id":"918","to_node_id":"931","b1":{"x":2366.1650576671555,"y":305.95973483378134},"b2":{"x":2583.321677394587,"y":304.90469664815896}},"919":{"from_node_id":"916","to_node_id":"53","b1":{"x":1559.1236873324842,"y":326.3315145988631},"b2":{"x":1769.7690085230215,"y":719.9857501721808}},"920":{"from_node_id":"918","to_node_id":"923","b1":{"x":2366.1650576671555,"y":305.95973483378134},"b2":{"x":2479.442601154149,"y":318.57000605588723}},"921":{"from_node_id":"918","to_node_id":"924","b1":{"x":2366.1650576671555,"y":305.95973483378134},"b2":{"x":2479.252733898086,"y":309.66189017064664}},"922":{"from_node_id":"916","to_node_id":"866","b1":{"x":1783.1433271630754,"y":326.43025152061807},"b2":{"x":1707.3265097834628,"y":-15.197276449268145}},"923":{"from_node_id":"916","to_node_id":"925","b1":{"x":2105.776519363734,"y":309.867128612535},"b2":{"x":2023.4023224193024,"y":303.5916285038593}}}},"144":{"name":"","bigg_id":"PDBL_3","reversibility":false,"label_x":2208.507525396812,"label_y":82.265280424617,"gene_reaction_rule":"(Rv2604c and Rv2606c)","genes":[{"name":"","bigg_id":"Rv2604c"},{"name":"","bigg_id":"Rv2606c"}],"metabolites":[{"bigg_id":"h2o_c","coefficient":3},{"bigg_id":"pydx5p_c","coefficient":1},{"bigg_id":"glu__L_c","coefficient":1},{"bigg_id":"dhap_c","coefficient":-1},{"bigg_id":"h_c","coefficient":1},{"bigg_id":"pi_c","coefficient":1},{"bigg_id":"ru5p__D_c","coefficient":-1},{"bigg_id":"gln__L_c","coefficient":-1}],"segments":{"924":{"from_node_id":"926","to_node_id":"927","b1":null,"b2":null},"925":{"from_node_id":"928","to_node_id":"927","b1":null,"b2":null},"926":{"from_node_id":"928","to_node_id":"929","b1":{"x":2365.197545783712,"y":153.18757224006742},"b2":{"x":2418.401842438061,"y":147.46532588319485}},"927":{"from_node_id":"928","to_node_id":"920","b1":{"x":2361.1990747404516,"y":153.0769860012964},"b2":{"x":2775.0011408653545,"y":146.02677134201144}},"928":{"from_node_id":"928","to_node_id":"931","b1":{"x":2531.062780158712,"y":166.32542014045805},"b2":{"x":2602.6462045090902,"y":182.9714047109676}},"929":{"from_node_id":"926","to_node_id":"41","b1":{"x":1538.1759034474117,"y":149.17618715652998},"b2":{"x":975.693324433948,"y":1204.922164637412}},"930":{"from_node_id":"928","to_node_id":"933","b1":{"x":2381.619909064962,"y":154.829799412919},"b2":{"x":2465.4049708769944,"y":158.0964715758497}},"931":{"from_node_id":"928","to_node_id":"934","b1":{"x":2388.188756721212,"y":153.18757224006742},"b2":{"x":2520.7112225964615,"y":166.80917348101502}},"932":{"from_node_id":"926","to_node_id":"866","b1":{"x":1834.81976023286,"y":152.05826539969553},"b2":{"x":1887.9025818032694,"y":31.9171167243247}},"933":{"from_node_id":"926","to_node_id":"925","b1":{"x":1996.8044434864742,"y":151.00620424637373},"b2":{"x":1971.333179058688,"y":323.2496030995842}}}},"145":{"name":"","bigg_id":"PDBL_2","reversibility":false,"label_x":2207.2855753012564,"label_y":387.5750887774917,"gene_reaction_rule":"(Rv2604c and Rv2606c)","genes":[{"name":"","bigg_id":"Rv2604c"},{"name":"","bigg_id":"Rv2606c"}],"metabolites":[{"bigg_id":"h2o_c","coefficient":3},{"bigg_id":"pydx5p_c","coefficient":1},{"bigg_id":"glu__L_c","coefficient":1},{"bigg_id":"g3p_c","coefficient":-1},{"bigg_id":"h_c","coefficient":1},{"bigg_id":"r5p_c","coefficient":-1},{"bigg_id":"pi_c","coefficient":1},{"bigg_id":"gln__L_c","coefficient":-1}],"segments":{"934":{"from_node_id":"936","to_node_id":"937","b1":null,"b2":null},"935":{"from_node_id":"938","to_node_id":"937","b1":null,"b2":null},"936":{"from_node_id":"938","to_node_id":"939","b1":{"x":2378.9240346594074,"y":455.76431618110394},"b2":{"x":2396.7840768845654,"y":441.71308899651615}},"937":{"from_node_id":"938","to_node_id":"920","b1":{"x":2391.3464131204323,"y":454.1330936391606},"b2":{"x":2768.6516603723676,"y":462.83067940557214}},"938":{"from_node_id":"938","to_node_id":"931","b1":{"x":2403.5573354406574,"y":455.76431618110394},"b2":{"x":2519.8592583826376,"y":456.11881339794195}},"939":{"from_node_id":"936","to_node_id":"53","b1":{"x":1877.0401823493553,"y":446.39974687192637},"b2":{"x":1746.6056910480002,"y":726.055930807432}},"940":{"from_node_id":"938","to_node_id":"943","b1":{"x":2418.3376088781574,"y":455.76431618110394},"b2":{"x":2425.5972816775848,"y":448.99853682280536}},"941":{"from_node_id":"936","to_node_id":"874","b1":{"x":1873.8499816227054,"y":442.07305315410395},"b2":{"x":1703.4375566363951,"y":334.961786357419}},"942":{"from_node_id":"938","to_node_id":"944","b1":{"x":2403.5573354406574,"y":455.76431618110394},"b2":{"x":2409.123635050657,"y":452.06112157579366}},"943":{"from_node_id":"936","to_node_id":"925","b1":{"x":2079.0433561774803,"y":449.00484941098887},"b2":{"x":1980.8791147335724,"y":412.08749444225623}}}},"146":{"name":"","bigg_id":"PDBL_4","reversibility":false,"label_x":2202.311087996569,"label_y":515.7073977374525,"gene_reaction_rule":"(Rv2604c and Rv2606c)","genes":[{"name":"","bigg_id":"Rv2604c"},{"name":"","bigg_id":"Rv2606c"}],"metabolites":[{"bigg_id":"h2o_c","coefficient":3},{"bigg_id":"pydx5p_c","coefficient":1},{"bigg_id":"glu__L_c","coefficient":1},{"bigg_id":"dhap_c","coefficient":-1},{"bigg_id":"h_c","coefficient":1},{"bigg_id":"r5p_c","coefficient":-1},{"bigg_id":"pi_c","coefficient":1},{"bigg_id":"gln__L_c","coefficient":-1}],"segments":{"944":{"from_node_id":"946","to_node_id":"947","b1":null,"b2":null},"945":{"from_node_id":"948","to_node_id":"947","b1":null,"b2":null},"946":{"from_node_id":"948","to_node_id":"949","b1":{"x":2385.075768057845,"y":585.335162738721},"b2":{"x":2427.164814189253,"y":601.396423347102}},"947":{"from_node_id":"948","to_node_id":"920","b1":{"x":2381.07578323762,"y":585.3461826284183},"b2":{"x":2779.18352072393,"y":599.3839478381892}},"948":{"from_node_id":"948","to_node_id":"931","b1":{"x":2587.07015282347,"y":573.839557269971},"b2":{"x":2658.856694906075,"y":522.7934197211841}},"949":{"from_node_id":"946","to_node_id":"41","b1":{"x":771.3342039558006,"y":703.5234803924341},"b2":{"x":768.3805933917502,"y":1071.6515271209087}},"950":{"from_node_id":"948","to_node_id":"953","b1":{"x":2403.140221182845,"y":585.335162738721},"b2":{"x":2408.5378334353973,"y":575.51701521636}},"951":{"from_node_id":"946","to_node_id":"874","b1":{"x":1758.7359679508304,"y":571.5615327683618},"b2":{"x":1647.2487138629576,"y":300.3105870165987}},"952":{"from_node_id":"948","to_node_id":"954","b1":{"x":2424.489342276595,"y":585.335162738721},"b2":{"x":2414.1178977459695,"y":607.1175638365357}},"953":{"from_node_id":"946","to_node_id":"925","b1":{"x":2150.706808325918,"y":588.6352357635278},"b2":{"x":2001.0744272335724,"y":555.5017705653031}}}},"147":{"name":"","bigg_id":"PDX5PO","reversibility":true,"label_x":3257.297880726958,"label_y":198.45164482636,"gene_reaction_rule":"Rv2607","genes":[{"name":"","bigg_id":"Rv2607"}],"metabolites":[{"bigg_id":"h2o2_c","coefficient":1},{"bigg_id":"pydx5p_c","coefficient":1},{"bigg_id":"pdx5p_c","coefficient":-1},{"bigg_id":"o2_c","coefficient":-1}],"segments":{"954":{"from_node_id":"956","to_node_id":"957","b1":null,"b2":null},"955":{"from_node_id":"958","to_node_id":"957","b1":null,"b2":null},"956":{"from_node_id":"958","to_node_id":"959","b1":{"x":3219.9506978879326,"y":157.33920356237377},"b2":{"x":3185.9199071360613,"y":148.8962042598746}},"957":{"from_node_id":"958","to_node_id":"920","b1":{"x":3079.6705650215235,"y":159.7158154906886},"b2":{"x":2972.603078574191,"y":214.29285677449082}},"958":{"from_node_id":"956","to_node_id":"960","b1":{"x":3334.0482433073917,"y":156.70410624210945},"b2":{"x":3463.9082102234747,"y":160.81224562236974}},"959":{"from_node_id":"956","to_node_id":"961","b1":{"x":3338.047651456608,"y":156.6352988589009},"b2":{"x":3395.0993728879143,"y":153.4353350433617}}}},"148":{"name":"","bigg_id":"PYAM5PO","reversibility":false,"label_x":3216.4668067358957,"label_y":650.3259051950974,"gene_reaction_rule":"(Rv0121c or Rv1155 or Rv2074 or Rv2607)","genes":[{"name":"","bigg_id":"Rv0121c"},{"name":"","bigg_id":"Rv1155"},{"name":"","bigg_id":"Rv2074"},{"name":"","bigg_id":"Rv2607"}],"metabolites":[{"bigg_id":"o2_c","coefficient":-1},{"bigg_id":"h2o_c","coefficient":-1},{"bigg_id":"pydx5p_c","coefficient":1},{"bigg_id":"h2o2_c","coefficient":1},{"bigg_id":"pyam5p_c","coefficient":-1},{"bigg_id":"nh4_c","coefficient":1}],"segments":{"960":{"from_node_id":"962","to_node_id":"963","b1":null,"b2":null},"961":{"from_node_id":"964","to_node_id":"963","b1":null,"b2":null},"962":{"from_node_id":"962","to_node_id":"965","b1":{"x":3338.776329373466,"y":595.9765485201832},"b2":{"x":3357.567923855874,"y":574.7898551300214}},"963":{"from_node_id":"962","to_node_id":"966","b1":{"x":3338.776329373466,"y":595.9765485201832},"b2":{"x":3357.9828802048332,"y":616.7878052136678}},"964":{"from_node_id":"964","to_node_id":"920","b1":{"x":3230.7816005869463,"y":597.0435791317924},"b2":{"x":2977.6124346109127,"y":606.2503478425137}},"965":{"from_node_id":"964","to_node_id":"967","b1":{"x":3226.7817958170754,"y":597.0830987840743},"b2":{"x":3207.575244985708,"y":576.2718420905896}},"966":{"from_node_id":"962","to_node_id":"968","b1":{"x":3334.7765246035947,"y":596.016068172465},"b2":{"x":3474.7335323765033,"y":595.5665321277593}},"967":{"from_node_id":"964","to_node_id":"969","b1":{"x":3226.7817958170754,"y":597.0830987840743},"b2":{"x":3207.9902013346673,"y":618.2697921742362}}}},"149":{"name":"","bigg_id":"MAN6PI","reversibility":true,"label_x":-148.87782631097446,"label_y":-78.66055534887187,"gene_reaction_rule":"Rv3255c","genes":[{"name":"","bigg_id":"Rv3255c"}],"metabolites":[{"bigg_id":"man6p_c","coefficient":-1},{"bigg_id":"f6p_c","coefficient":1}],"segments":{"968":{"from_node_id":"970","to_node_id":"971","b1":null,"b2":null},"969":{"from_node_id":"972","to_node_id":"971","b1":null,"b2":null},"970":{"from_node_id":"970","to_node_id":"973","b1":{"x":-135.74347935724245,"y":-4.313245684755486},"b2":{"x":-181.24273752504632,"y":-4.053426171372195}},"971":{"from_node_id":"972","to_node_id":"24","b1":{"x":31.815509230410726,"y":-3.393767417773347},"b2":{"x":290.54010156569507,"y":-9.58744961731389}}}},"150":{"name":"","bigg_id":"GF6PTAr","reversibility":true,"label_x":-674.6158528795767,"label_y":359.97611814153623,"gene_reaction_rule":"Rv3436c","genes":[{"name":"","bigg_id":"Rv3436c"}],"metabolites":[{"bigg_id":"gam6p_c","coefficient":1},{"bigg_id":"f6p_c","coefficient":-1},{"bigg_id":"glu__L_c","coefficient":1},{"bigg_id":"gln__L_c","coefficient":-1}],"segments":{"972":{"from_node_id":"974","to_node_id":"975","b1":null,"b2":null},"973":{"from_node_id":"976","to_node_id":"975","b1":null,"b2":null},"974":{"from_node_id":"976","to_node_id":"977","b1":{"x":-713.8319727605763,"y":419.3845596433555},"b2":{"x":-800.766795628968,"y":418.24857426216715}},"975":{"from_node_id":"974","to_node_id":"24","b1":{"x":-237.72555725928873,"y":440.7650609971695},"b2":{"x":67.3254097894008,"y":123.66329918597489}},"976":{"from_node_id":"976","to_node_id":"978","b1":{"x":-717.8318105163913,"y":419.34853288723104},"b2":{"x":-768.345123868646,"y":428.260797788083}},"977":{"from_node_id":"974","to_node_id":"979","b1":{"x":-590.8076258221383,"y":422.4342950744608},"b2":{"x":-438.5916827265114,"y":409.93819808488604}}}},"151":{"name":"","bigg_id":"PMANM","reversibility":true,"label_x":-428.1610422083685,"label_y":-180.39018157492802,"gene_reaction_rule":"Rv3257c or Rv3308","genes":[{"name":"","bigg_id":"Rv3257c"},{"name":"","bigg_id":"Rv3308"}],"metabolites":[{"bigg_id":"man1p_c","coefficient":-1},{"bigg_id":"man6p_c","coefficient":1}],"segments":{"978":{"from_node_id":"980","to_node_id":"981","b1":null,"b2":null},"979":{"from_node_id":"982","to_node_id":"981","b1":null,"b2":null},"980":{"from_node_id":"980","to_node_id":"983","b1":{"x":-544.8685106552934,"y":-120.00049806340986},"b2":{"x":-587.6042867267727,"y":-118.97683174780474}},"981":{"from_node_id":"982","to_node_id":"973","b1":{"x":-327.59459548995915,"y":-112.27562123573817},"b2":{"x":-395.37313216262055,"y":-64.94928597778068}}}},"152":{"name":"","bigg_id":"MAN1PT","reversibility":false,"label_x":-1034.4274971419804,"label_y":-297.20334168015205,"gene_reaction_rule":"Rv3264c","genes":[{"name":"","bigg_id":"Rv3264c"}],"metabolites":[{"bigg_id":"man1p_c","coefficient":-1},{"bigg_id":"ppi_c","coefficient":1},{"bigg_id":"gtp_c","coefficient":-1},{"bigg_id":"h_c","coefficient":-1},{"bigg_id":"gdpmann_c","coefficient":1}],"segments":{"982":{"from_node_id":"984","to_node_id":"985","b1":null,"b2":null},"983":{"from_node_id":"986","to_node_id":"985","b1":null,"b2":null},"984":{"from_node_id":"984","to_node_id":"983","b1":{"x":-883.6619919248106,"y":-247.38660835780627},"b2":{"x":-841.712534662033,"y":-114.55737700959156}},"985":{"from_node_id":"986","to_node_id":"987","b1":{"x":-893.8687650050626,"y":-370.28969948958337},"b2":{"x":-898.8464000170628,"y":-360.4603450176696}},"986":{"from_node_id":"984","to_node_id":"988","b1":{"x":-883.6888049624922,"y":-243.3866982261895},"b2":{"x":-904.815695082468,"y":-224.52789354883856}},"987":{"from_node_id":"984","to_node_id":"989","b1":{"x":-883.6888049624922,"y":-243.3866982261895},"b2":{"x":-846.6216313762734,"y":-216.39781539341575}},"988":{"from_node_id":"986","to_node_id":"990","b1":{"x":-882.9648529450881,"y":-396.10079399663846},"b2":{"x":-772.0498082547407,"y":-373.6329138336227}}}},"153":{"name":"","bigg_id":"MN6PP","reversibility":false,"label_x":-518.8407686453123,"label_y":27.407046510121887,"gene_reaction_rule":"Rv1692","genes":[{"name":"","bigg_id":"Rv1692"}],"metabolites":[{"bigg_id":"h2o_c","coefficient":-1},{"bigg_id":"pi_c","coefficient":1},{"bigg_id":"man6p_c","coefficient":-1},{"bigg_id":"man_c","coefficient":1}],"segments":{"989":{"from_node_id":"991","to_node_id":"992","b1":null,"b2":null},"990":{"from_node_id":"993","to_node_id":"992","b1":null,"b2":null},"991":{"from_node_id":"991","to_node_id":"994","b1":{"x":-398.1935907921629,"y":-5.598235050484199},"b2":{"x":-350.28731676982363,"y":3.06227522077954}},"992":{"from_node_id":"993","to_node_id":"995","b1":{"x":-546.1093759418211,"y":-6.150099450023987},"b2":{"x":-565.212619865941,"y":14.756025766657828}},"993":{"from_node_id":"991","to_node_id":"973","b1":{"x":-402.193542234101,"y":-5.617944493324906},"b2":{"x":-309.72552768752354,"y":-2.6308925015059472}},"994":{"from_node_id":"993","to_node_id":"996","b1":{"x":-542.109424499883,"y":-6.13039000718328},"b2":{"x":-587.6088721519292,"y":-6.354584919496318}}}},"154":{"name":"","bigg_id":"MAN1PT2","reversibility":false,"label_x":-618.5873483757084,"label_y":-307.8217751962951,"gene_reaction_rule":"Rv3264c","genes":[{"name":"","bigg_id":"Rv3264c"}],"metabolites":[{"bigg_id":"man1p_c","coefficient":-1},{"bigg_id":"pi_c","coefficient":1},{"bigg_id":"gdp_c","coefficient":-1},{"bigg_id":"h_c","coefficient":-1},{"bigg_id":"gdpmann_c","coefficient":1}],"segments":{"995":{"from_node_id":"997","to_node_id":"998","b1":null,"b2":null},"996":{"from_node_id":"999","to_node_id":"998","b1":null,"b2":null},"997":{"from_node_id":"997","to_node_id":"983","b1":{"x":-641.5043333376169,"y":-262.92717583965515},"b2":{"x":-640.3212444346581,"y":-171.8891790820385}},"998":{"from_node_id":"999","to_node_id":"1000","b1":{"x":-641.9539849506842,"y":-370.926239786649},"b2":{"x":-614.3415631019068,"y":-366.98357083107635}},"999":{"from_node_id":"997","to_node_id":"1001","b1":{"x":-641.48767957417,"y":-258.927210508285},"b2":{"x":-662.4083921874903,"y":-239.83994292618038}},"1000":{"from_node_id":"997","to_node_id":"1002","b1":{"x":-641.48767957417,"y":-258.927210508285},"b2":{"x":-620.4087562081038,"y":-240.01480744237324}},"1001":{"from_node_id":"999","to_node_id":"990","b1":{"x":-652.8680562848936,"y":-403.693150675982},"b2":{"x":-752.4276100316025,"y":-398.13892331250486}}}},"155":{"name":"","bigg_id":"PGAMT","reversibility":true,"label_x":-1097.4077491183866,"label_y":295.6974201430979,"gene_reaction_rule":"Rv3441c","genes":[{"name":"","bigg_id":"Rv3441c"}],"metabolites":[{"bigg_id":"gam6p_c","coefficient":1},{"bigg_id":"gam1p_c","coefficient":-1}],"segments":{"1002":{"from_node_id":"1004","to_node_id":"1005","b1":null,"b2":null},"1003":{"from_node_id":"1006","to_node_id":"1005","b1":null,"b2":null},"1004":{"from_node_id":"1006","to_node_id":"977","b1":{"x":-968.3880571058829,"y":347.364681842883},"b2":{"x":-943.992664210909,"y":359.11133852642297}},"1005":{"from_node_id":"1004","to_node_id":"1007","b1":{"x":-1140.4021725762032,"y":346.8157877157737},"b2":{"x":-1182.1450691332866,"y":346.5756465351634}}}},"156":{"name":"","bigg_id":"G1PACT","reversibility":false,"label_x":-1404.10538351294,"label_y":284.49723515166187,"gene_reaction_rule":"Rv1018c","genes":[{"name":"","bigg_id":"Rv1018c"}],"metabolites":[{"bigg_id":"gam1p_c","coefficient":-1},{"bigg_id":"coa_c","coefficient":1},{"bigg_id":"acgam1p_c","coefficient":1},{"bigg_id":"accoa_c","coefficient":-1},{"bigg_id":"h_c","coefficient":1}],"segments":{"1006":{"from_node_id":"1008","to_node_id":"1009","b1":null,"b2":null},"1007":{"from_node_id":"1010","to_node_id":"1009","b1":null,"b2":null},"1008":{"from_node_id":"1008","to_node_id":"1007","b1":{"x":-1332.6429729945767,"y":345.78133339929855},"b2":{"x":-1287.1436067109307,"y":346.02147457990884}},"1009":{"from_node_id":"1010","to_node_id":"1011","b1":{"x":-1440.6414687887254,"y":345.2113279596081},"b2":{"x":-1459.752038550969,"y":356.7194450948689}},"1010":{"from_node_id":"1010","to_node_id":"1012","b1":{"x":-1436.641524500053,"y":345.23243927218925},"b2":{"x":-1517.0177218383865,"y":364.1590003620868}},"1011":{"from_node_id":"1008","to_node_id":"1013","b1":{"x":-1328.6430287059047,"y":345.8024447118797},"b2":{"x":-1308.098427042169,"y":357.3999285207626}},"1012":{"from_node_id":"1010","to_node_id":"1014","b1":{"x":-1440.6414687887254,"y":345.2113279596081},"b2":{"x":-1444.5043077571486,"y":331.6243727151783}}}},"157":{"name":"","bigg_id":"AGDC","reversibility":false,"label_x":-1108.9223795500989,"label_y":561.1557306177115,"gene_reaction_rule":"Rv3332","genes":[{"name":"","bigg_id":"Rv3332"}],"metabolites":[{"bigg_id":"ac_c","coefficient":1},{"bigg_id":"acgam6p_c","coefficient":-1},{"bigg_id":"h2o_c","coefficient":-1},{"bigg_id":"gam6p_c","coefficient":1}],"segments":{"1013":{"from_node_id":"1015","to_node_id":"1016","b1":null,"b2":null},"1014":{"from_node_id":"1017","to_node_id":"1016","b1":null,"b2":null},"1015":{"from_node_id":"1017","to_node_id":"1018","b1":{"x":-1014.6060312210836,"y":499.71269007876754},"b2":{"x":-934.7541419983443,"y":527.3150131464197}},"1016":{"from_node_id":"1015","to_node_id":"1019","b1":{"x":-1139.3862169319243,"y":499.41421053919737},"b2":{"x":-1184.8855499828185,"y":499.66056784842715}},"1017":{"from_node_id":"1015","to_node_id":"1020","b1":{"x":-1143.3861582990357,"y":499.43586832462415},"b2":{"x":-1157.6488854037002,"y":482.8904857639873}},"1018":{"from_node_id":"1017","to_node_id":"977","b1":{"x":-962.961136162414,"y":497.9678683720068},"b2":{"x":-912.6277577013636,"y":467.61253279129255}}}},"158":{"name":"","bigg_id":"ACGAMPM","reversibility":true,"label_x":-1513.8809925886753,"label_y":564.7594716463166,"gene_reaction_rule":"Rv3441c","genes":[{"name":"","bigg_id":"Rv3441c"}],"metabolites":[{"bigg_id":"acgam6p_c","coefficient":-1},{"bigg_id":"acgam1p_c","coefficient":1}],"segments":{"1019":{"from_node_id":"1021","to_node_id":"1022","b1":null,"b2":null},"1020":{"from_node_id":"1023","to_node_id":"1022","b1":null,"b2":null},"1021":{"from_node_id":"1021","to_node_id":"1019","b1":{"x":-1335.3839406340549,"y":500.3505337468964},"b2":{"x":-1289.8843305375312,"y":500.1621695668374}},"1022":{"from_node_id":"1023","to_node_id":"1012","b1":{"x":-1489.095024523765,"y":502.16197033675235},"b2":{"x":-1532.4992977062261,"y":481.94632755880355}}}},"160":{"name":"","bigg_id":"UAGDP","reversibility":false,"label_x":-1909.5064262068297,"label_y":473.02282614343926,"gene_reaction_rule":"(Rv1018c or Rv2852c)","genes":[{"name":"","bigg_id":"Rv1018c"},{"name":"","bigg_id":"Rv2852c"}],"metabolites":[{"bigg_id":"uacgam_c","coefficient":1},{"bigg_id":"utp_c","coefficient":-1},{"bigg_id":"ppi_c","coefficient":1},{"bigg_id":"acgam1p_c","coefficient":-1},{"bigg_id":"h_c","coefficient":-1}],"segments":{"1030":{"from_node_id":"1032","to_node_id":"1033","b1":null,"b2":null},"1031":{"from_node_id":"1034","to_node_id":"1033","b1":null,"b2":null},"1032":{"from_node_id":"1034","to_node_id":"1035","b1":{"x":-1905.594495645265,"y":426.53707574039345},"b2":{"x":-1951.094438483974,"y":426.609198373568}},"1033":{"from_node_id":"1032","to_node_id":"1036","b1":{"x":-1794.8132592545003,"y":426.3658835561546},"b2":{"x":-1774.389370754893,"y":447.3357400304967}},"1034":{"from_node_id":"1034","to_node_id":"1037","b1":{"x":-1909.5944906200966,"y":426.54341619166144},"b2":{"x":-1928.561179381389,"y":447.5735069530506}},"1035":{"from_node_id":"1032","to_node_id":"1012","b1":{"x":-1798.813254229332,"y":426.3722240074226},"b2":{"x":-1655.9683406874979,"y":422.12816533909165}},"1036":{"from_node_id":"1032","to_node_id":"1038","b1":{"x":-1794.8132592545003,"y":426.3658835561546},"b2":{"x":-1767.1569952978955,"y":416.80835749203095}}}},"164":{"name":"","bigg_id":"HOAS","reversibility":false,"label_x":734.3828556237652,"label_y":4800.7890988922645,"gene_reaction_rule":"Rv1248c","genes":[{"name":"","bigg_id":"Rv1248c"}],"metabolites":[{"bigg_id":"akg_c","coefficient":-1},{"bigg_id":"co2_c","coefficient":1},{"bigg_id":"glx_c","coefficient":-1},{"bigg_id":"h_c","coefficient":-3},{"bigg_id":"hoa_c","coefficient":1}],"segments":{"1058":{"from_node_id":"1060","to_node_id":"1061","b1":null,"b2":null},"1059":{"from_node_id":"1062","to_node_id":"1061","b1":null,"b2":null},"1060":{"from_node_id":"1060","to_node_id":"2028","b1":{"x":772.3742757463514,"y":4645.996828508919},"b2":{"x":1210.557348883532,"y":4597.68486460664}},"1061":{"from_node_id":"1062","to_node_id":"1064","b1":{"x":632.1236437531322,"y":4855.213693494359},"b2":{"x":637.8398576319761,"y":4863.249103775199}},"1062":{"from_node_id":"1060","to_node_id":"213","b1":{"x":694.0601019562057,"y":4741.344120980497},"b2":{"x":771.849969566183,"y":4636.457206713951}},"1063":{"from_node_id":"1060","to_node_id":"1065","b1":{"x":682.3335347795545,"y":4750.659426165169},"b2":{"x":689.4350088889918,"y":4701.955070571829}},"1064":{"from_node_id":"1062","to_node_id":"1066","b1":{"x":507.04850479913716,"y":5080.899604147781},"b2":{"x":-471.86100697587904,"y":5200.5721629455775}}}},"165":{"name":"","bigg_id":"SR1","reversibility":false,"label_x":-453.69675762498287,"label_y":5671.919517565168,"gene_reaction_rule":"","genes":[],"metabolites":[{"bigg_id":"co2_c","coefficient":1},{"bigg_id":"hla_c","coefficient":1},{"bigg_id":"hoa_c","coefficient":-1}],"segments":{"1065":{"from_node_id":"1067","to_node_id":"1068","b1":null,"b2":null},"1066":{"from_node_id":"1069","to_node_id":"1068","b1":null,"b2":null},"1067":{"from_node_id":"1069","to_node_id":"1070","b1":{"x":-483.53619909377505,"y":5713.919269689173},"b2":{"x":-483.39571037896826,"y":5759.419052797678}},"1068":{"from_node_id":"1069","to_node_id":"1071","b1":{"x":-483.5238484375283,"y":5717.919250621789},"b2":{"x":-462.46528292412313,"y":5736.854319106419}},"1069":{"from_node_id":"1067","to_node_id":"1066","b1":{"x":-483.8573161561908,"y":5609.919765441161},"b2":{"x":-488.3833029178726,"y":5551.263244051406}}}},"166":{"name":"","bigg_id":"ASPO5","reversibility":false,"label_x":-301.66411653948256,"label_y":4805.701182616597,"gene_reaction_rule":"Rv1595","genes":[{"name":"","bigg_id":"Rv1595"}],"metabolites":[{"bigg_id":"asp__L_c","coefficient":-1},{"bigg_id":"fum_c","coefficient":-1},{"bigg_id":"succ_c","coefficient":1},{"bigg_id":"iasp_c","coefficient":1},{"bigg_id":"h_c","coefficient":1}],"segments":{"1070":{"from_node_id":"1072","to_node_id":"1073","b1":null,"b2":null},"1071":{"from_node_id":"1074","to_node_id":"1073","b1":null,"b2":null},"1072":{"from_node_id":"1072","to_node_id":"1050","b1":{"x":-72.09047280659928,"y":4578.358884880325},"b2":{"x":-69.63428222937341,"y":4571.973494410242}},"1073":{"from_node_id":"1072","to_node_id":"191","b1":{"x":-63.74777597304677,"y":4615.905586392737},"b2":{"x":-31.52915453066484,"y":4441.804471435141}},"1074":{"from_node_id":"1074","to_node_id":"195","b1":{"x":110.49085347385844,"y":4945.946485871707},"b2":{"x":472.72646943296195,"y":4991.314202391804}},"1075":{"from_node_id":"1074","to_node_id":"1077","b1":{"x":65.4996204110563,"y":5167.98195691537},"b2":{"x":-504.6110423209468,"y":4637.457223000704}},"1076":{"from_node_id":"1074","to_node_id":"1078","b1":{"x":35.57738235916494,"y":4827.24172254037},"b2":{"x":81.78103165048464,"y":4814.319495822952}}}},"168":{"name":"","bigg_id":"QULNS","reversibility":false,"label_x":-423.1859742576198,"label_y":2314.101665813826,"gene_reaction_rule":"Rv1594","genes":[{"name":"","bigg_id":"Rv1594"}],"metabolites":[{"bigg_id":"dhap_c","coefficient":-1},{"bigg_id":"pi_c","coefficient":1},{"bigg_id":"quln_c","coefficient":1},{"bigg_id":"h2o_c","coefficient":2},{"bigg_id":"iasp_c","coefficient":-1}],"segments":{"1084":{"from_node_id":"1086","to_node_id":"1087","b1":null,"b2":null},"1085":{"from_node_id":"1088","to_node_id":"1087","b1":null,"b2":null},"1086":{"from_node_id":"1086","to_node_id":"41","b1":{"x":-249.71770891582742,"y":2351.5206101420777},"b2":{"x":167.60374468708102,"y":2377.7276473213883}},"1087":{"from_node_id":"1088","to_node_id":"1090","b1":{"x":-503.000156347459,"y":2356.330182423074},"b2":{"x":-537.716308308861,"y":2365.865816112901}},"1088":{"from_node_id":"1088","to_node_id":"1091","b1":{"x":-499.0004590846245,"y":2356.280970578217},"b2":{"x":-608.8323425978044,"y":2354.9486654697153}},"1089":{"from_node_id":"1088","to_node_id":"1092","b1":{"x":-503.000156347459,"y":2356.330182423074},"b2":{"x":-518.4725956681409,"y":2341.2425300093887}},"1090":{"from_node_id":"1086","to_node_id":"1077","b1":{"x":-253.71740617866192,"y":2351.569821986935},"b2":{"x":-176.544572653275,"y":2350.4636505329363}}}},"169":{"name":"","bigg_id":"NNDPR","reversibility":false,"label_x":-861.2996759987956,"label_y":2318.5283617943214,"gene_reaction_rule":"Rv1596","genes":[{"name":"","bigg_id":"Rv1596"}],"metabolites":[{"bigg_id":"nicrnt_c","coefficient":1},{"bigg_id":"ppi_c","coefficient":1},{"bigg_id":"quln_c","coefficient":-1},{"bigg_id":"h_c","coefficient":-2},{"bigg_id":"co2_c","coefficient":1},{"bigg_id":"prpp_c","coefficient":-1}],"segments":{"1091":{"from_node_id":"1093","to_node_id":"1094","b1":null,"b2":null},"1092":{"from_node_id":"1095","to_node_id":"1094","b1":null,"b2":null},"1093":{"from_node_id":"1095","to_node_id":"1096","b1":{"x":-863.2897290319089,"y":2359.545409292752},"b2":{"x":-908.7810254358831,"y":2360.4353258538786}},"1094":{"from_node_id":"1095","to_node_id":"1097","b1":{"x":-867.2889638806099,"y":2359.623643715708},"b2":{"x":-885.8745986914197,"y":2380.9912401804304}},"1095":{"from_node_id":"1093","to_node_id":"1091","b1":{"x":-759.3096229656823,"y":2357.5113142958908},"b2":{"x":-713.8183265617081,"y":2356.621397734764}},"1096":{"from_node_id":"1093","to_node_id":"1098","b1":{"x":-755.3103881169812,"y":2357.4330798729343},"b2":{"x":-735.9032918651312,"y":2378.0574493195727}},"1097":{"from_node_id":"1095","to_node_id":"1099","b1":{"x":-867.2889638806099,"y":2359.623643715708},"b2":{"x":-886.6960601324598,"y":2338.9992742690697}},"1098":{"from_node_id":"1093","to_node_id":"1100","b1":{"x":-755.3103881169812,"y":2357.4330798729343},"b2":{"x":-736.7247533061714,"y":2336.065483408212}}}},"171":{"name":"","bigg_id":"MALt2r","reversibility":true,"label_x":-197.3763402149727,"label_y":3682.8908228710397,"gene_reaction_rule":"Rv2443","genes":[{"name":"","bigg_id":"Rv2443"}],"metabolites":[{"bigg_id":"mal__L_c","coefficient":1},{"bigg_id":"h_e","coefficient":-1},{"bigg_id":"mal__L_e","coefficient":-1},{"bigg_id":"h_c","coefficient":1}],"segments":{"1104":{"from_node_id":"1106","to_node_id":"1107","b1":null,"b2":null},"1105":{"from_node_id":"1108","to_node_id":"1107","b1":null,"b2":null},"1106":{"from_node_id":"1108","to_node_id":"134","b1":{"x":-75.15797053089626,"y":3771.862684310419},"b2":{"x":-28.759532259737206,"y":3786.737629720266}},"1107":{"from_node_id":"1106","to_node_id":"1109","b1":{"x":-76.57436752775783,"y":3634.2260575769487},"b2":{"x":-86.37778413167112,"y":3621.723117002419}},"1108":{"from_node_id":"1106","to_node_id":"1110","b1":{"x":-74.06516506872691,"y":3648.8371743222856},"b2":{"x":-77.70749982426099,"y":3623.930978912438}},"1109":{"from_node_id":"1108","to_node_id":"1111","b1":{"x":-75.09760535213881,"y":3731.5834201963808},"b2":{"x":-75.30880733549297,"y":3735.8288377259887}}}},"172":{"name":"","bigg_id":"EX_mal_L","reversibility":false,"label_x":-158.46765531855945,"label_y":3478.6608267364004,"gene_reaction_rule":"","genes":[],"metabolites":[{"bigg_id":"mal__L_e","coefficient":-1}],"segments":{"1110":{"from_node_id":"1112","to_node_id":"1113","b1":null,"b2":null},"1111":{"from_node_id":"1114","to_node_id":"1113","b1":null,"b2":null},"1112":{"from_node_id":"1112","to_node_id":"1110","b1":{"x":-78.11110394808163,"y":3519.7310768476545},"b2":{"x":-77.85692036137081,"y":3493.2593425700015}}}},"176":{"name":"","bigg_id":"FCLPA","reversibility":true,"label_x":241.4179122811238,"label_y":439.79547329451293,"gene_reaction_rule":"Rv0727c","genes":[{"name":"","bigg_id":"Rv0727c"}],"metabolites":[{"bigg_id":"fc1p_c","coefficient":-1},{"bigg_id":"dhap_c","coefficient":1},{"bigg_id":"lald_c","coefficient":1}],"segments":{"1130":{"from_node_id":"1132","to_node_id":"1133","b1":null,"b2":null},"1131":{"from_node_id":"1134","to_node_id":"1133","b1":null,"b2":null},"1132":{"from_node_id":"1132","to_node_id":"1135","b1":{"x":212.2109054005592,"y":380.2965763185117},"b2":{"x":211.65723104510425,"y":379.71330531949116}},"1133":{"from_node_id":"1134","to_node_id":"41","b1":{"x":210.62491916168838,"y":480.5418983466859},"b2":{"x":208.68350684722145,"y":663.265916416019}},"1134":{"from_node_id":"1134","to_node_id":"1136","b1":{"x":210.56391969096256,"y":484.5414332027125},"b2":{"x":119.15483906057665,"y":751.158917953778}}}},"177":{"name":"","bigg_id":"SR2","reversibility":false,"label_x":-264.60375225421603,"label_y":912.1368807683143,"gene_reaction_rule":"","genes":[],"metabolites":[{"bigg_id":"dhap_c","coefficient":-1},{"bigg_id":"mthgxl_c","coefficient":1}],"segments":{"1135":{"from_node_id":"1137","to_node_id":"1138","b1":null,"b2":null},"1136":{"from_node_id":"1139","to_node_id":"1138","b1":null,"b2":null},"1137":{"from_node_id":"1137","to_node_id":"41","b1":{"x":-249.4590726478847,"y":942.4671611091268},"b2":{"x":15.819824272822473,"y":953.7122416124158}},"1138":{"from_node_id":"1139","to_node_id":"1140","b1":{"x":-375.59840744648494,"y":944.3851526735956},"b2":{"x":-317.17289524472505,"y":942.2565272484316}}}},"178":{"name":"","bigg_id":"MR","reversibility":false,"label_x":-437.5709424905333,"label_y":821.3255962926221,"gene_reaction_rule":"Rv2298","genes":[{"name":"","bigg_id":"Rv2298"}],"metabolites":[{"bigg_id":"lald_c","coefficient":1},{"bigg_id":"nadh_c","coefficient":-1},{"bigg_id":"h_c","coefficient":-1},{"bigg_id":"nad_c","coefficient":1},{"bigg_id":"mthgxl_c","coefficient":-1}],"segments":{"1139":{"from_node_id":"1141","to_node_id":"1142","b1":null,"b2":null},"1140":{"from_node_id":"1143","to_node_id":"1142","b1":null,"b2":null},"1141":{"from_node_id":"1143","to_node_id":"1136","b1":{"x":-482.9403767325723,"y":803.4410457365489},"b2":{"x":-483.0519076514638,"y":801.5618851669768}},"1142":{"from_node_id":"1141","to_node_id":"1145","b1":{"x":-484.5252200927348,"y":887.6710818899679},"b2":{"x":-504.35375011905626,"y":867.2478920421171}},"1143":{"from_node_id":"1141","to_node_id":"1146","b1":{"x":-480.1435062255473,"y":895.3532107962179},"b2":{"x":-462.354416804836,"y":867.4845376865477}},"1144":{"from_node_id":"1143","to_node_id":"1147","b1":{"x":-497.7220687884784,"y":799.6072774433233},"b2":{"x":-459.9528009704202,"y":804.4296859045559}},"1145":{"from_node_id":"1141","to_node_id":"1140","b1":{"x":-483.863583291219,"y":897.5909451885392},"b2":{"x":-483.4808579143196,"y":889.8658577112361}}}},"181":{"name":"","bigg_id":"PHTHDLS2","reversibility":false,"label_x":-5668.385884959665,"label_y":7511.7740630096905,"gene_reaction_rule":"","genes":[],"metabolites":[{"bigg_id":"prepphth_c","coefficient":-1},{"bigg_id":"pphthdl_c","coefficient":1},{"bigg_id":"co2_c","coefficient":1},{"bigg_id":"h_c","coefficient":-1}],"segments":{"1165":{"from_node_id":"1167","to_node_id":"1168","b1":null,"b2":null},"1166":{"from_node_id":"1169","to_node_id":"1168","b1":null,"b2":null},"1167":{"from_node_id":"1167","to_node_id":"1163","b1":{"x":-5698.517458825558,"y":7449.774229468439},"b2":{"x":-5698.632585958214,"y":7404.274375119845}},"1168":{"from_node_id":"1169","to_node_id":"1170","b1":{"x":-5698.254311093773,"y":7553.773896550942},"b2":{"x":-5698.139183961118,"y":7599.273750899536}},"1169":{"from_node_id":"1169","to_node_id":"1171","b1":{"x":-5698.244190027166,"y":7557.773883746422},"b2":{"x":-5692.332900934509,"y":7559.901839669019}},"1170":{"from_node_id":"1167","to_node_id":"1172","b1":{"x":-5698.527579892165,"y":7445.774242272959},"b2":{"x":-5676.9060444479,"y":7420.8237065572375}}}},"182":{"name":"","bigg_id":"PHTHS2","reversibility":false,"label_x":-5657.182469026633,"label_y":7771.156891733253,"gene_reaction_rule":"Rv2951c and Rv2952","genes":[{"name":"","bigg_id":"Rv2951c"},{"name":"","bigg_id":"Rv2952"}],"metabolites":[{"bigg_id":"ahcys_c","coefficient":1},{"bigg_id":"nadph_c","coefficient":-1},{"bigg_id":"pphthiocerol_c","coefficient":1},{"bigg_id":"nadp_c","coefficient":1},{"bigg_id":"amet_c","coefficient":-1},{"bigg_id":"pphthdl_c","coefficient":-1}],"segments":{"1171":{"from_node_id":"1173","to_node_id":"1174","b1":null,"b2":null},"1172":{"from_node_id":"1175","to_node_id":"1174","b1":null,"b2":null},"1173":{"from_node_id":"1175","to_node_id":"1176","b1":{"x":-5697.485110031634,"y":7857.772923407486},"b2":{"x":-5693.110930313975,"y":7849.327637142583}},"1174":{"from_node_id":"1173","to_node_id":"1177","b1":{"x":-5697.768499896632,"y":7745.773281934022},"b2":{"x":-5676.816642186741,"y":7726.7202071558}},"1175":{"from_node_id":"1175","to_node_id":"1178","b1":{"x":-5697.495231098241,"y":7853.772936212004},"b2":{"x":-5697.380103965585,"y":7899.2727905606}},"1176":{"from_node_id":"1175","to_node_id":"1179","b1":{"x":-5697.485110031634,"y":7857.772923407486},"b2":{"x":-5718.436967741523,"y":7876.825998185707}},"1177":{"from_node_id":"1173","to_node_id":"1180","b1":{"x":-5697.768499896632,"y":7745.773281934022},"b2":{"x":-5706.013651293978,"y":7736.784486167675}},"1178":{"from_node_id":"1173","to_node_id":"1170","b1":{"x":-5697.758378830025,"y":7749.773269129502},"b2":{"x":-5697.8735059626815,"y":7704.273414780908}}}},"183":{"name":"","bigg_id":"PPDIMAS","reversibility":false,"label_x":-5666.867724968599,"label_y":8111.772142331818,"gene_reaction_rule":"Rv2941 and Rv2939","genes":[{"name":"","bigg_id":"Rv2941"},{"name":"","bigg_id":"Rv2939"}],"metabolites":[{"bigg_id":"ppdima_c","coefficient":1},{"bigg_id":"h2o_c","coefficient":2},{"bigg_id":"tamocta_c","coefficient":-2},{"bigg_id":"h_c","coefficient":-2},{"bigg_id":"pphthiocerol_c","coefficient":-1}],"segments":{"1179":{"from_node_id":"1181","to_node_id":"1182","b1":null,"b2":null},"1180":{"from_node_id":"1183","to_node_id":"1182","b1":null,"b2":null},"1181":{"from_node_id":"1183","to_node_id":"1184","b1":{"x":-5696.736151102707,"y":8153.771975873067},"b2":{"x":-5698.868826704426,"y":8250.972513815414}},"1182":{"from_node_id":"1183","to_node_id":"1185","b1":{"x":-5696.7260300360995,"y":8157.77196306855},"b2":{"x":-5706.826703834067,"y":8167.2387861786465}},"1183":{"from_node_id":"1181","to_node_id":"1186","b1":{"x":-5701.799214822973,"y":7868.2391184700855},"b2":{"x":-4586.152654964646,"y":7727.968758535614}},"1184":{"from_node_id":"1181","to_node_id":"1187","b1":{"x":-5708.064595682348,"y":8045.772321595086},"b2":{"x":-5718.057427743757,"y":8026.825518016238}},"1185":{"from_node_id":"1181","to_node_id":"1178","b1":{"x":-5695.419953131366,"y":8027.661468946815},"b2":{"x":-5697.114425967147,"y":8004.2724544419725}}}},"194":{"name":"","bigg_id":"PREPTHS2","reversibility":false,"label_x":-4806.165007057726,"label_y":5117.685657356431,"gene_reaction_rule":"(Rv2931 and Rv2932 and Rv2933 and Rv2934 and Rv2935)","genes":[{"name":"","bigg_id":"Rv2931"},{"name":"","bigg_id":"Rv2932"},{"name":"","bigg_id":"Rv2933"},{"name":"","bigg_id":"Rv2934"},{"name":"","bigg_id":"Rv2935"}],"metabolites":[{"bigg_id":"h2o_c","coefficient":5},{"bigg_id":"malcoa_c","coefficient":-2},{"bigg_id":"nadph_c","coefficient":-10},{"bigg_id":"mmcoa__S_c","coefficient":-2},{"bigg_id":"nadp_c","coefficient":10},{"bigg_id":"coa_c","coefficient":4},{"bigg_id":"h_c","coefficient":-14},{"bigg_id":"phdcaACP_c","coefficient":-1},{"bigg_id":"prepphthACP_c","coefficient":1},{"bigg_id":"co2_c","coefficient":2}],"segments":{"1247":{"from_node_id":"1250","to_node_id":"1251","b1":null,"b2":null},"1248":{"from_node_id":"1252","to_node_id":"1251","b1":null,"b2":null},"1249":{"from_node_id":"1252","to_node_id":"1253","b1":{"x":-5698.673902986881,"y":6905.8304772486645},"b2":{"x":-5690.134548341845,"y":6917.720710557884}},"1250":{"from_node_id":"1250","to_node_id":"1249","b1":{"x":-5696.498935795944,"y":6789.2121750457845},"b2":{"x":-5676.918427519033,"y":5815.187343356001}},"1251":{"from_node_id":"1250","to_node_id":"1254","b1":{"x":-5692.169294722321,"y":6764.927312073572},"b2":{"x":-5649.849302026307,"y":6736.636371560828}},"1252":{"from_node_id":"1250","to_node_id":"235","b1":{"x":-5679.4772781207585,"y":6588.551823792322},"b2":{"x":-5081.412262648607,"y":4367.459442045602}},"1253":{"from_node_id":"1252","to_node_id":"1256","b1":{"x":-5698.673902986881,"y":6905.8304772486645},"b2":{"x":-5712.554076346958,"y":6936.061603308282}},"1254":{"from_node_id":"1252","to_node_id":"1257","b1":{"x":-5698.673902986881,"y":6905.8304772486645},"b2":{"x":-5720.546724469259,"y":6921.426421839932}},"1255":{"from_node_id":"1250","to_node_id":"1258","b1":{"x":-5699.863874800446,"y":6746.063786682947},"b2":{"x":-5718.53931018497,"y":6735.076946124127}},"1256":{"from_node_id":"1250","to_node_id":"1259","b1":{"x":-5696.281355269196,"y":6650.328190979822},"b2":{"x":-5912.5802981510205,"y":6413.660514655776}},"1257":{"from_node_id":"1252","to_node_id":"1260","b1":{"x":-5698.654076366383,"y":6897.7084560733265},"b2":{"x":-5698.879604174545,"y":6983.397838544361}},"1258":{"from_node_id":"1252","to_node_id":"1261","b1":{"x":-5707.948439119694,"y":6893.4642663111645},"b2":{"x":-5715.14288821656,"y":6894.424785293457}}}},"195":{"name":"","bigg_id":"PREPPACPH","reversibility":false,"label_x":-5669.883326837241,"label_y":7195.895350975541,"gene_reaction_rule":"Rv2928","genes":[{"name":"","bigg_id":"Rv2928"}],"metabolites":[{"bigg_id":"prepphth_c","coefficient":1},{"bigg_id":"h2o_c","coefficient":-1},{"bigg_id":"ACP_c","coefficient":1},{"bigg_id":"prepphthACP_c","coefficient":-1},{"bigg_id":"h_c","coefficient":1}],"segments":{"1259":{"from_node_id":"1262","to_node_id":"1263","b1":null,"b2":null},"1260":{"from_node_id":"1264","to_node_id":"1263","b1":null,"b2":null},"1261":{"from_node_id":"1264","to_node_id":"1163","b1":{"x":-5700.141072903711,"y":7241.5392434424375},"b2":{"x":-5698.001610477498,"y":7295.218860288471}},"1262":{"from_node_id":"1262","to_node_id":"1266","b1":{"x":-5699.605754150273,"y":7129.896038895808},"b2":{"x":-5693.504877665197,"y":7125.162227289315}},"1263":{"from_node_id":"1264","to_node_id":"1267","b1":{"x":-5706.2348741335845,"y":7241.8946630552755},"b2":{"x":-5716.224816363548,"y":7253.11228894262}},"1264":{"from_node_id":"1262","to_node_id":"1260","b1":{"x":-5699.625580770771,"y":7133.895989758646},"b2":{"x":-5699.40005296261,"y":7088.396548693861}},"1265":{"from_node_id":"1264","to_node_id":"1268","b1":{"x":-5698.946177844522,"y":7239.4654638365255},"b2":{"x":-5692.678768196785,"y":7234.750300833644}}}},"208":{"name":"","bigg_id":"GLYCS_I","reversibility":false,"label_x":-468.43149539736123,"label_y":1139.1673678244867,"gene_reaction_rule":"(Rv0577 or Rv0911)","genes":[{"name":"","bigg_id":"Rv0577"},{"name":"","bigg_id":"Rv0911"}],"metabolites":[{"bigg_id":"gthrd_c","coefficient":-1},{"bigg_id":"lgt__s_c","coefficient":1},{"bigg_id":"mthgxl_c","coefficient":-1}],"segments":{"1348":{"from_node_id":"1351","to_node_id":"1352","b1":null,"b2":null},"1349":{"from_node_id":"1353","to_node_id":"1352","b1":null,"b2":null},"1350":{"from_node_id":"1351","to_node_id":"1359","b1":{"x":-484.3726069852697,"y":1051.2040778897801},"b2":{"x":-709.9523858715468,"y":927.7916051829618}},"1351":{"from_node_id":"1353","to_node_id":"1355","b1":{"x":-484.8872828300839,"y":1221.9894897978972},"b2":{"x":-484.62316777564126,"y":1267.488723233616}},"1352":{"from_node_id":"1351","to_node_id":"1140","b1":{"x":-484.34938807938465,"y":1099.725861085451},"b2":{"x":-483.47191683011636,"y":994.8641398567637}}}},"209":{"name":"","bigg_id":"GLYCS_II","reversibility":false,"label_x":-452.6407462677794,"label_y":1457.3949795701246,"gene_reaction_rule":"(Rv0577 or Rv0911)","genes":[{"name":"","bigg_id":"Rv0577"},{"name":"","bigg_id":"Rv0911"}],"metabolites":[{"bigg_id":"gthrd_c","coefficient":1},{"bigg_id":"h2o_c","coefficient":-1},{"bigg_id":"lgt__s_c","coefficient":-1},{"bigg_id":"h_c","coefficient":1},{"bigg_id":"lac__L_c","coefficient":1}],"segments":{"1353":{"from_node_id":"1356","to_node_id":"1357","b1":null,"b2":null},"1354":{"from_node_id":"1358","to_node_id":"1357","b1":null,"b2":null},"1355":{"from_node_id":"1358","to_node_id":"1359","b1":{"x":-484.9846481528641,"y":1583.3302607232229},"b2":{"x":-712.2270562307457,"y":1732.6072041198788}},"1356":{"from_node_id":"1356","to_node_id":"1360","b1":{"x":-483.7727753476007,"y":1413.9862550651055},"b2":{"x":-469.3525160869051,"y":1395.8594268895374}},"1357":{"from_node_id":"1356","to_node_id":"1355","b1":{"x":-483.74955644171564,"y":1417.9861876748391},"b2":{"x":-484.0136714961583,"y":1372.4869542391205}},"1358":{"from_node_id":"1358","to_node_id":"1361","b1":{"x":-484.96142924697904,"y":1587.3301933329562},"b2":{"x":-463.29127347821463,"y":1608.8745999498562}},"1359":{"from_node_id":"1358","to_node_id":"1362","b1":{"x":-486.24000132949857,"y":1598.8372734110812},"b2":{"x":-515.9526814542996,"y":1695.0278222897746}}}},"210":{"name":"","bigg_id":"LALDD","reversibility":false,"label_x":-767.7123614959269,"label_y":723.4043627764767,"gene_reaction_rule":"","genes":[],"metabolites":[{"bigg_id":"h2o_c","coefficient":-1},{"bigg_id":"lac__L_c","coefficient":1},{"bigg_id":"lald_c","coefficient":-1},{"bigg_id":"h_c","coefficient":2},{"bigg_id":"nad_c","coefficient":-1},{"bigg_id":"nadh_c","coefficient":1}],"segments":{"1360":{"from_node_id":"1363","to_node_id":"1364","b1":null,"b2":null},"1361":{"from_node_id":"1365","to_node_id":"1364","b1":null,"b2":null},"1362":{"from_node_id":"1363","to_node_id":"1366","b1":{"x":-650.4917811246665,"y":744.0545978292948},"b2":{"x":-636.8975237001332,"y":754.3823567119366}},"1363":{"from_node_id":"1365","to_node_id":"1362","b1":{"x":-1054.8529498941703,"y":760.832505370428},"b2":{"x":-1109.9723541316712,"y":1565.0659901560045}},"1364":{"from_node_id":"1363","to_node_id":"1136","b1":{"x":-654.4911456562772,"y":743.9833002606505},"b2":{"x":-535.1425696658465,"y":744.2614731899176}},"1365":{"from_node_id":"1365","to_node_id":"1368","b1":{"x":-765.737598849609,"y":745.1754534072523},"b2":{"x":-809.7032224441269,"y":790.9992862666788}},"1366":{"from_node_id":"1363","to_node_id":"1369","b1":{"x":-650.4917811246665,"y":744.0545978292948},"b2":{"x":-618.7233621199923,"y":733.2704073038527}},"1367":{"from_node_id":"1365","to_node_id":"1370","b1":{"x":-769.838673068359,"y":746.5091326064711},"b2":{"x":-784.8465047116423,"y":740.2788468683606}}}},"211":{"name":"","bigg_id":"L_LACD2","reversibility":false,"label_x":-989.7148034365546,"label_y":1909.6314771895827,"gene_reaction_rule":"Rv1872c","genes":[{"name":"","bigg_id":"Rv1872c"}],"metabolites":[{"bigg_id":"q8h2_c","coefficient":1},{"bigg_id":"pyr_c","coefficient":1},{"bigg_id":"lac__L_c","coefficient":-1},{"bigg_id":"q8_c","coefficient":-1}],"segments":{"1368":{"from_node_id":"1371","to_node_id":"1372","b1":null,"b2":null},"1369":{"from_node_id":"1373","to_node_id":"1372","b1":null,"b2":null},"1370":{"from_node_id":"1373","to_node_id":"1374","b1":{"x":-1021.2577736382402,"y":1955.6102163943622},"b2":{"x":-1000.7892541834485,"y":1975.1816167359016}},"1371":{"from_node_id":"1373","to_node_id":"1375","b1":{"x":-1021.147561480977,"y":1951.6117350225923},"b2":{"x":-1022.4012247698465,"y":2003.3801051577254}},"1372":{"from_node_id":"1371","to_node_id":"1362","b1":{"x":-1018.2820453921322,"y":1847.6512193565734},"b2":{"x":-1041.5083473132236,"y":1702.0233521511275}},"1373":{"from_node_id":"1371","to_node_id":"1376","b1":{"x":-1018.1718332348689,"y":1843.6527379848033},"b2":{"x":-998.8817011181072,"y":1811.8859041617156}}}},"212":{"name":"","bigg_id":"LDH_L","reversibility":true,"label_x":-602.4863183291327,"label_y":1907.4060133223952,"gene_reaction_rule":"Rv0694","genes":[{"name":"","bigg_id":"Rv0694"}],"metabolites":[{"bigg_id":"pyr_c","coefficient":1},{"bigg_id":"nadh_c","coefficient":1},{"bigg_id":"lac__L_c","coefficient":-1},{"bigg_id":"h_c","coefficient":1},{"bigg_id":"nad_c","coefficient":-1}],"segments":{"1374":{"from_node_id":"1377","to_node_id":"1378","b1":null,"b2":null},"1375":{"from_node_id":"1379","to_node_id":"1378","b1":null,"b2":null},"1376":{"from_node_id":"1379","to_node_id":"1380","b1":{"x":-633.9190763735551,"y":1949.3862711554048},"b2":{"x":-635.1727396624246,"y":1994.868996759288}},"1377":{"from_node_id":"1379","to_node_id":"1381","b1":{"x":-634.0292885308183,"y":1953.3847525271747},"b2":{"x":-613.5607690760266,"y":1972.956152868714}},"1378":{"from_node_id":"1377","to_node_id":"1362","b1":{"x":-631.0535602847103,"y":1845.425755489386},"b2":{"x":-620.8980796740633,"y":1757.6595826198775}},"1379":{"from_node_id":"1379","to_node_id":"1382","b1":{"x":-634.0292885308183,"y":1953.3847525271747},"b2":{"x":-655.5448234796112,"y":1971.7989252174498}},"1380":{"from_node_id":"1377","to_node_id":"1383","b1":{"x":-630.943348127447,"y":1841.4272741176158},"b2":{"x":-616.1041742626386,"y":1827.4639070914031}}}},"217":{"name":"","bigg_id":"PHDCATA","reversibility":true,"label_x":-6138.599805867967,"label_y":6862.2706562029125,"gene_reaction_rule":"","genes":[],"metabolites":[{"bigg_id":"phdcaACP_c","coefficient":1},{"bigg_id":"ACP_c","coefficient":-1},{"bigg_id":"coa_c","coefficient":1},{"bigg_id":"phdcacoa_c","coefficient":-1}],"segments":{"1402":{"from_node_id":"1405","to_node_id":"1406","b1":null,"b2":null},"1403":{"from_node_id":"1407","to_node_id":"1406","b1":null,"b2":null},"1404":{"from_node_id":"1407","to_node_id":"1259","b1":{"x":-6169.660730303158,"y":6800.281480028032},"b2":{"x":-6168.912769652701,"y":6759.819271187511}},"1405":{"from_node_id":"1405","to_node_id":"1408","b1":{"x":-6167.457271860838,"y":6908.258999775861},"b2":{"x":-6146.0739975542765,"y":6926.8265946640095}},"1406":{"from_node_id":"1407","to_node_id":"1409","b1":{"x":-6169.742339875096,"y":6796.2823126299645},"b2":{"x":-6149.134356501945,"y":6776.857817236469}},"1407":{"from_node_id":"1405","to_node_id":"1410","b1":{"x":-6167.538881432775,"y":6904.259832377794},"b2":{"x":-6166.610572551983,"y":6949.750361530814}}}},"218":{"name":"","bigg_id":"FACOALPHDCA","reversibility":true,"label_x":-6135.577636649918,"label_y":7162.239428768936,"gene_reaction_rule":"","genes":[],"metabolites":[{"bigg_id":"atp_c","coefficient":-1},{"bigg_id":"phdcacoa_c","coefficient":1},{"bigg_id":"ppi_c","coefficient":1},{"bigg_id":"phdca_c","coefficient":-1},{"bigg_id":"coa_c","coefficient":-1},{"bigg_id":"amp_c","coefficient":1}],"segments":{"1408":{"from_node_id":"1411","to_node_id":"1412","b1":null,"b2":null},"1409":{"from_node_id":"1413","to_node_id":"1412","b1":null,"b2":null},"1410":{"from_node_id":"1411","to_node_id":"1414","b1":{"x":-6165.591894148976,"y":7208.239426953969},"b2":{"x":-6144.596732195339,"y":7227.244772900323}},"1411":{"from_node_id":"1413","to_node_id":"1410","b1":{"x":-6165.564397543651,"y":7100.239430454262},"b2":{"x":-6165.552813325666,"y":7054.739431928923}},"1412":{"from_node_id":"1413","to_node_id":"1415","b1":{"x":-6165.563379150861,"y":7096.2394305839025},"b2":{"x":-6144.558542465721,"y":7077.244777761842}},"1413":{"from_node_id":"1411","to_node_id":"1416","b1":{"x":-6165.5908757561865,"y":7204.239427083609},"b2":{"x":-6165.60245997417,"y":7249.739425608949}},"1414":{"from_node_id":"1411","to_node_id":"1417","b1":{"x":-6165.591894148976,"y":7208.239426953969},"b2":{"x":-6171.62285388099,"y":7217.35370868228}},"1415":{"from_node_id":"1413","to_node_id":"1418","b1":{"x":-6165.563379150861,"y":7096.2394305839025},"b2":{"x":-6175.392769620121,"y":7069.957473309423}}}},"219":{"name":"","bigg_id":"PHDCAt","reversibility":true,"label_x":-6135.654016109156,"label_y":7462.239419045899,"gene_reaction_rule":"","genes":[],"metabolites":[{"bigg_id":"phdca_e","coefficient":-1},{"bigg_id":"phdca_c","coefficient":1}],"segments":{"1416":{"from_node_id":"1419","to_node_id":"1420","b1":null,"b2":null},"1417":{"from_node_id":"1421","to_node_id":"1420","b1":null,"b2":null},"1418":{"from_node_id":"1419","to_node_id":"1422","b1":{"x":-6165.667255215424,"y":7504.239417360573},"b2":{"x":-6165.678839433409,"y":7549.739415885912}},"1419":{"from_node_id":"1421","to_node_id":"1416","b1":{"x":-6165.640777002888,"y":7400.239420731225},"b2":{"x":-6165.629192784903,"y":7354.739422205886}}}},"220":{"name":"","bigg_id":"EX_phdca","reversibility":false,"label_x":-6135.730395568395,"label_y":7762.239409322862,"gene_reaction_rule":"","genes":[],"metabolites":[{"bigg_id":"phdca_e","coefficient":-1}],"segments":{"1420":{"from_node_id":"1423","to_node_id":"1424","b1":null,"b2":null},"1421":{"from_node_id":"1425","to_node_id":"1424","b1":null,"b2":null},"1422":{"from_node_id":"1423","to_node_id":"1422","b1":{"x":-6165.717156462126,"y":7700.239411008189},"b2":{"x":-6165.705572244142,"y":7654.739412482849}}}},"221":{"name":"Acetyl-CoA carboxylase","bigg_id":"ACCOAC","reversibility":true,"label_x":-6373.494359441682,"label_y":5277.87951747277,"gene_reaction_rule":"Rv0904c or Rv0973c or Rv0974c or Rv2502c or Rv2247 or Rv3281 or Rv3285","genes":[{"name":"","bigg_id":"Rv0904c"},{"name":"","bigg_id":"Rv0973c"},{"name":"","bigg_id":"Rv0974c"},{"name":"","bigg_id":"Rv2502c"},{"name":"","bigg_id":"Rv2247"},{"name":"","bigg_id":"Rv3281"},{"name":"","bigg_id":"Rv3285"}],"metabolites":[{"bigg_id":"malcoa_c","coefficient":1},{"bigg_id":"adp_c","coefficient":1},{"bigg_id":"atp_c","coefficient":-1},{"bigg_id":"hco3_c","coefficient":-1},{"bigg_id":"h_c","coefficient":1},{"bigg_id":"accoa_c","coefficient":-1},{"bigg_id":"pi_c","coefficient":1}],"segments":{"1423":{"from_node_id":"1426","to_node_id":"1427","b1":null,"b2":null},"1424":{"from_node_id":"1428","to_node_id":"1427","b1":null,"b2":null},"1425":{"from_node_id":"1428","to_node_id":"1249","b1":{"x":-6087.4467217362735,"y":5395.386118733251},"b2":{"x":-6093.895700365136,"y":5717.6621890256265}},"1426":{"from_node_id":"1428","to_node_id":"1429","b1":{"x":-6087.371204833454,"y":5399.385405819394},"b2":{"x":-6096.210172762934,"y":5437.024576968377}},"1427":{"from_node_id":"1426","to_node_id":"1430","b1":{"x":-6089.485678112409,"y":5287.405367407397},"b2":{"x":-6101.3862948999285,"y":5205.292278034897}},"1428":{"from_node_id":"1426","to_node_id":"1431","b1":{"x":-6089.485678112409,"y":5287.405367407397},"b2":{"x":-6062.840069557929,"y":5231.010581024038}},"1429":{"from_node_id":"1428","to_node_id":"1432","b1":{"x":-6087.371204833454,"y":5399.385405819394},"b2":{"x":-6072.581061678748,"y":5424.760458082519}},"1430":{"from_node_id":"1426","to_node_id":"1433","b1":{"x":-6089.410161209589,"y":5291.404654493539},"b2":{"x":-6095.706055627603,"y":4988.859541232415}},"1431":{"from_node_id":"1428","to_node_id":"1434","b1":{"x":-6087.371204833454,"y":5399.385405819394},"b2":{"x":-6065.977219149248,"y":5395.83764779041}}}},"222":{"name":"","bigg_id":"MCD","reversibility":false,"label_x":-5199.712789120633,"label_y":5329.207435524474,"gene_reaction_rule":"Rv1347c","genes":[{"name":"","bigg_id":"Rv1347c"}],"metabolites":[{"bigg_id":"malcoa_c","coefficient":-1},{"bigg_id":"co2_c","coefficient":1},{"bigg_id":"h_c","coefficient":-1},{"bigg_id":"accoa_c","coefficient":1}],"segments":{"1432":{"from_node_id":"1435","to_node_id":"1436","b1":null,"b2":null},"1433":{"from_node_id":"1437","to_node_id":"1436","b1":null,"b2":null},"1434":{"from_node_id":"1435","to_node_id":"1249","b1":{"x":-5230.008807381731,"y":5417.305231573906},"b2":{"x":-5256.451935909019,"y":5737.774287003878}},"1435":{"from_node_id":"1437","to_node_id":"1438","b1":{"x":-5230.7797987517115,"y":5306.685913276528},"b2":{"x":-5242.738265266117,"y":5244.574837806568}},"1436":{"from_node_id":"1435","to_node_id":"1439","b1":{"x":-5229.980252145805,"y":5421.3051296474205},"b2":{"x":-5250.844079661109,"y":5506.001923766469}},"1437":{"from_node_id":"1437","to_node_id":"1433","b1":{"x":-5230.751243515786,"y":5310.685811350041},"b2":{"x":-5179.900644285373,"y":4994.271687560695}}}},"231":{"name":"","bigg_id":"PREPTHS","reversibility":false,"label_x":-4847.956851641387,"label_y":6121.994516558963,"gene_reaction_rule":"(Rv2931 and Rv2932 and Rv2933 and Rv2934 and Rv2935)","genes":[{"name":"","bigg_id":"Rv2931"},{"name":"","bigg_id":"Rv2932"},{"name":"","bigg_id":"Rv2933"},{"name":"","bigg_id":"Rv2934"},{"name":"","bigg_id":"Rv2935"}],"metabolites":[{"bigg_id":"h2o_c","coefficient":5},{"bigg_id":"malcoa_c","coefficient":-2},{"bigg_id":"nadph_c","coefficient":-10},{"bigg_id":"mmcoa__S_c","coefficient":-2},{"bigg_id":"prephthACP_c","coefficient":1},{"bigg_id":"arachACP_c","coefficient":-1},{"bigg_id":"nadp_c","coefficient":10},{"bigg_id":"coa_c","coefficient":4},{"bigg_id":"h_c","coefficient":-14},{"bigg_id":"co2_c","coefficient":2}],"segments":{"1501":{"from_node_id":"1505","to_node_id":"1506","b1":null,"b2":null},"1502":{"from_node_id":"1507","to_node_id":"1506","b1":null,"b2":null},"1503":{"from_node_id":"1507","to_node_id":"1508","b1":{"x":-5197.207632569276,"y":6900.726108730559},"b2":{"x":-5180.922221901639,"y":6921.136339536989}},"1504":{"from_node_id":"1505","to_node_id":"1249","b1":{"x":-5196.466668137477,"y":6792.728650558106},"b2":{"x":-5153.79695862136,"y":5819.252670639387}},"1505":{"from_node_id":"1505","to_node_id":"1509","b1":{"x":-5196.439225010374,"y":6788.728744699867},"b2":{"x":-5198.878456197752,"y":6768.470436259276}},"1506":{"from_node_id":"1505","to_node_id":"235","b1":{"x":-5196.439225010374,"y":6788.728744699867},"b2":{"x":-4775.085109310823,"y":4612.882967018437}},"1507":{"from_node_id":"1507","to_node_id":"1511","b1":{"x":-5197.180189442172,"y":6896.72620287232},"b2":{"x":-5195.7707973957895,"y":7026.582065603539}},"1508":{"from_node_id":"1505","to_node_id":"1512","b1":{"x":-5196.439225010374,"y":6788.728744699867},"b2":{"x":-5192.603652072333,"y":5706.545009496349}},"1509":{"from_node_id":"1507","to_node_id":"1513","b1":{"x":-5197.207632569276,"y":6900.726108730559},"b2":{"x":-5196.6840507959605,"y":6961.54301092115}},"1510":{"from_node_id":"1507","to_node_id":"1514","b1":{"x":-5197.207632569276,"y":6900.726108730559},"b2":{"x":-5203.361529104345,"y":6976.685522149061}},"1511":{"from_node_id":"1505","to_node_id":"1515","b1":{"x":-5196.439225010374,"y":6788.728744699867},"b2":{"x":-5192.6741967869675,"y":6706.86818478676}},"1512":{"from_node_id":"1507","to_node_id":"1516","b1":{"x":-5197.207632569276,"y":6900.726108730559},"b2":{"x":-5204.18890975648,"y":6959.7630919707235}}}},"234":{"name":"","bigg_id":"PREPHACPH","reversibility":false,"label_x":-4768.983540935578,"label_y":7307.683260542192,"gene_reaction_rule":"Rv2928","genes":[{"name":"","bigg_id":"Rv2928"}],"metabolites":[{"bigg_id":"h2o_c","coefficient":-1},{"bigg_id":"ACP_c","coefficient":1},{"bigg_id":"prephth_c","coefficient":1},{"bigg_id":"h_c","coefficient":1},{"bigg_id":"prephthACP_c","coefficient":-1}],"segments":{"1527":{"from_node_id":"1531","to_node_id":"1532","b1":null,"b2":null},"1528":{"from_node_id":"1533","to_node_id":"1532","b1":null,"b2":null},"1529":{"from_node_id":"1531","to_node_id":"1534","b1":{"x":-4797.5041023264475,"y":7241.702806262133},"b2":{"x":-4776.009479586185,"y":7223.264227324107}},"1530":{"from_node_id":"1533","to_node_id":"1535","b1":{"x":-4800.462979544708,"y":7353.663714822252},"b2":{"x":-4779.972261574926,"y":7373.211872717124}},"1531":{"from_node_id":"1533","to_node_id":"1536","b1":{"x":-4800.357305358341,"y":7349.665110945104},"b2":{"x":-4801.55934922826,"y":7395.149230047652}},"1532":{"from_node_id":"1533","to_node_id":"1537","b1":{"x":-4800.462979544708,"y":7353.663714822252},"b2":{"x":-4821.957602284971,"y":7372.102293760277}},"1533":{"from_node_id":"1531","to_node_id":"1511","b1":{"x":-4797.609776512814,"y":7245.70141013928},"b2":{"x":-4760.373613990552,"y":7084.356939474232}}}},"235":{"name":"","bigg_id":"PREPTTA","reversibility":true,"label_x":-5264.013737200662,"label_y":7274.190893827475,"gene_reaction_rule":"","genes":[],"metabolites":[{"bigg_id":"prephthcoa_c","coefficient":-1},{"bigg_id":"ACP_c","coefficient":-1},{"bigg_id":"coa_c","coefficient":1},{"bigg_id":"prephthACP_c","coefficient":1}],"segments":{"1534":{"from_node_id":"1538","to_node_id":"1539","b1":null,"b2":null},"1535":{"from_node_id":"1540","to_node_id":"1539","b1":null,"b2":null},"1536":{"from_node_id":"1538","to_node_id":"1541","b1":{"x":-5293.5429729171965,"y":7316.188762831785},"b2":{"x":-5293.131054169165,"y":7392.222054460556}},"1537":{"from_node_id":"1538","to_node_id":"1542","b1":{"x":-5293.506760280007,"y":7320.18859890904},"b2":{"x":-5272.335610847769,"y":7338.997703930753}},"1538":{"from_node_id":"1540","to_node_id":"1543","b1":{"x":-5294.520714121318,"y":7208.1931887459095},"b2":{"x":-5273.693584742381,"y":7189.003851033704}},"1539":{"from_node_id":"1540","to_node_id":"1511","b1":{"x":-5294.484501484128,"y":7212.193024823165},"b2":{"x":-5297.949887029035,"y":7152.953678506893}}}},"237":{"name":"","bigg_id":"PHTHDLS","reversibility":false,"label_x":-4770.668060943769,"label_y":7705.633059613507,"gene_reaction_rule":"","genes":[],"metabolites":[{"bigg_id":"phthdl_c","coefficient":1},{"bigg_id":"co2_c","coefficient":1},{"bigg_id":"prephth_c","coefficient":-1},{"bigg_id":"h_c","coefficient":-1}],"segments":{"1548":{"from_node_id":"1552","to_node_id":"1553","b1":null,"b2":null},"1549":{"from_node_id":"1554","to_node_id":"1553","b1":null,"b2":null},"1550":{"from_node_id":"1554","to_node_id":"1555","b1":{"x":-4800.197296660303,"y":7747.6309286178175},"b2":{"x":-4799.7853779122715,"y":7793.129063996588}},"1551":{"from_node_id":"1554","to_node_id":"1556","b1":{"x":-4800.161084023114,"y":7751.630764695072},"b2":{"x":-4785.407598165095,"y":7765.092213466785}},"1552":{"from_node_id":"1552","to_node_id":"1536","b1":{"x":-4801.138825227235,"y":7643.635190609197},"b2":{"x":-4802.471032061205,"y":7500.128754449175}},"1553":{"from_node_id":"1552","to_node_id":"1557","b1":{"x":-4801.175037864425,"y":7639.635354531942},"b2":{"x":-4789.2528157120505,"y":7634.4396691634865}}}},"238":{"name":"","bigg_id":"PHTHS","reversibility":false,"label_x":-4767.952113154544,"label_y":8005.620765407604,"gene_reaction_rule":"Rv2951c and Rv2952","genes":[{"name":"","bigg_id":"Rv2951c"},{"name":"","bigg_id":"Rv2952"}],"metabolites":[{"bigg_id":"nadp_c","coefficient":1},{"bigg_id":"nadph_c","coefficient":-1},{"bigg_id":"phthdl_c","coefficient":-1},{"bigg_id":"amet_c","coefficient":-1},{"bigg_id":"ahcys_c","coefficient":1},{"bigg_id":"phthiocerol_c","coefficient":1}],"segments":{"1554":{"from_node_id":"1558","to_node_id":"1559","b1":null,"b2":null},"1555":{"from_node_id":"1560","to_node_id":"1559","b1":null,"b2":null},"1556":{"from_node_id":"1560","to_node_id":"1561","b1":{"x":-4797.44513623389,"y":8051.618470489169},"b2":{"x":-4818.0918578954015,"y":8074.228845042133}},"1557":{"from_node_id":"1558","to_node_id":"1562","b1":{"x":-4798.4590900752,"y":7939.623060326039},"b2":{"x":-4790.4672268095455,"y":7942.895148395084}},"1558":{"from_node_id":"1558","to_node_id":"1555","b1":{"x":-4798.42287743801,"y":7943.622896403294},"b2":{"x":-4798.834796186043,"y":7898.124761024523}},"1559":{"from_node_id":"1558","to_node_id":"1563","b1":{"x":-4798.4590900752,"y":7939.623060326039},"b2":{"x":-4806.794973394157,"y":7943.275869366826}},"1560":{"from_node_id":"1560","to_node_id":"1564","b1":{"x":-4797.44513623389,"y":8051.618470489169},"b2":{"x":-4852.265063464388,"y":8060.050972263874}},"1561":{"from_node_id":"1560","to_node_id":"1565","b1":{"x":-4797.481348871079,"y":8047.618634411916},"b2":{"x":-4797.069430123047,"y":8093.116769790686}}}},"239":{"name":"","bigg_id":"PDIMAS","reversibility":false,"label_x":-4763.574788412196,"label_y":8262.415111826702,"gene_reaction_rule":"Rv2941 and Rv2939","genes":[{"name":"","bigg_id":"Rv2941"},{"name":"","bigg_id":"Rv2939"}],"metabolites":[{"bigg_id":"tamocta_c","coefficient":-2},{"bigg_id":"pdima_c","coefficient":1},{"bigg_id":"phthiocerol_c","coefficient":-1},{"bigg_id":"h_c","coefficient":-2},{"bigg_id":"h2o_c","coefficient":2}],"segments":{"1562":{"from_node_id":"1566","to_node_id":"1567","b1":null,"b2":null},"1563":{"from_node_id":"1568","to_node_id":"1567","b1":null,"b2":null},"1564":{"from_node_id":"1566","to_node_id":"1186","b1":{"x":-4803.266579785975,"y":8085.885180182637},"b2":{"x":-4434.828732633602,"y":8139.955119814182}},"1565":{"from_node_id":"1568","to_node_id":"1570","b1":{"x":-4794.765401081855,"y":8347.606340206014},"b2":{"x":-4794.353482333822,"y":8393.104475584783}},"1566":{"from_node_id":"1566","to_node_id":"1565","b1":{"x":-4796.000142539411,"y":8214.431891259892},"b2":{"x":-4796.118848396818,"y":8198.11246681862}},"1567":{"from_node_id":"1566","to_node_id":"1571","b1":{"x":-4792.305764356288,"y":8227.539477057637},"b2":{"x":-4815.952011444776,"y":8219.718165004673}},"1568":{"from_node_id":"1568","to_node_id":"1572","b1":{"x":-4794.729188444665,"y":8351.606176283267},"b2":{"x":-4783.694391551489,"y":8345.07446099248}}}},"242":{"name":"","bigg_id":"FACOALPREPH","reversibility":true,"label_x":-5154.4467685185555,"label_y":7547.71804681154,"gene_reaction_rule":"Rv2930","genes":[{"name":"","bigg_id":"Rv2930"}],"metabolites":[{"bigg_id":"prephthcoa_c","coefficient":1},{"bigg_id":"atp_c","coefficient":-1},{"bigg_id":"ppi_c","coefficient":1},{"bigg_id":"prephth_c","coefficient":-1},{"bigg_id":"coa_c","coefficient":-1},{"bigg_id":"amp_c","coefficient":1}],"segments":{"1576":{"from_node_id":"1580","to_node_id":"1581","b1":null,"b2":null},"1577":{"from_node_id":"1582","to_node_id":"1581","b1":null,"b2":null},"1578":{"from_node_id":"1582","to_node_id":"1541","b1":{"x":-5109.1608655527,"y":7445.270968927208},"b2":{"x":-5240.158365862849,"y":7444.197158590917}},"1579":{"from_node_id":"1580","to_node_id":"1583","b1":{"x":-5001.166219383829,"y":7444.19560905236},"b2":{"x":-4951.840736554033,"y":7429.114399987144}},"1580":{"from_node_id":"1582","to_node_id":"1584","b1":{"x":-5113.160667262658,"y":7445.310797070721},"b2":{"x":-5140.002734271215,"y":7435.188521775127}},"1581":{"from_node_id":"1580","to_node_id":"1536","b1":{"x":-5005.166021093787,"y":7444.235437195873},"b2":{"x":-4868.061465119576,"y":7445.309735813414}},"1582":{"from_node_id":"1580","to_node_id":"1586","b1":{"x":-5001.166219383829,"y":7444.19560905236},"b2":{"x":-4916.306452179961,"y":7463.4785288792045}},"1583":{"from_node_id":"1582","to_node_id":"1587","b1":{"x":-5113.160667262658,"y":7445.310797070721},"b2":{"x":-5148.745183295579,"y":7461.918373323438}}}},"258":{"name":"","bigg_id":"PDIMAT","reversibility":false,"label_x":-4703.253588793928,"label_y":8513.19084827013,"gene_reaction_rule":"Rv2942 and Rv2936 and Rv2937 and Rv2938 and Rv2945c","genes":[{"name":"","bigg_id":"Rv2942"},{"name":"","bigg_id":"Rv2936"},{"name":"","bigg_id":"Rv2937"},{"name":"","bigg_id":"Rv2938"},{"name":"","bigg_id":"Rv2945c"}],"metabolites":[{"bigg_id":"pdima_c","coefficient":-1},{"bigg_id":"pdima_e","coefficient":1}],"segments":{"1697":{"from_node_id":"1701","to_node_id":"1702","b1":null,"b2":null},"1698":{"from_node_id":"1703","to_node_id":"1702","b1":null,"b2":null},"1699":{"from_node_id":"1701","to_node_id":"1570","b1":{"x":-4695.88435274792,"y":8444.503428119886},"b2":{"x":-4741.381492154929,"y":8445.013629824358}},"1700":{"from_node_id":"1703","to_node_id":"1704","b1":{"x":-4591.8908912461875,"y":8443.337252795374},"b2":{"x":-4546.3937518391795,"y":8442.827051090902}}}},"259":{"name":"","bigg_id":"EX_pdima","reversibility":false,"label_x":-4297.54948842084,"label_y":8450.194556769138,"gene_reaction_rule":"","genes":[],"metabolites":[{"bigg_id":"pdima_e","coefficient":-1}],"segments":{"1701":{"from_node_id":"1705","to_node_id":"1706","b1":null,"b2":null},"1702":{"from_node_id":"1707","to_node_id":"1706","b1":null,"b2":null},"1703":{"from_node_id":"1705","to_node_id":"1704","b1":{"x":-4395.903213800613,"y":8441.139460837643},"b2":{"x":-4441.400353207621,"y":8441.649662542117}}}},"263":{"name":"MNXR76953","bigg_id":"HDAD","reversibility":false,"label_x":-4062.124892802446,"label_y":4055.5247319714817,"gene_reaction_rule":"Rv3569c","genes":[{"name":"","bigg_id":"Rv3569c"}],"metabolites":[{"bigg_id":"49dsha_c","coefficient":-1},{"bigg_id":"h2o_c","coefficient":-1},{"bigg_id":"hip_c","coefficient":1},{"bigg_id":"hhd_c","coefficient":1}],"segments":{"1724":{"from_node_id":"1728","to_node_id":"1729","b1":null,"b2":null},"1725":{"from_node_id":"1730","to_node_id":"1729","b1":null,"b2":null},"1726":{"from_node_id":"1728","to_node_id":"618","b1":{"x":-4092.0077074220844,"y":3993.5248640140853},"b2":{"x":-4091.9051702142688,"y":3948.0249795513637}},"1727":{"from_node_id":"1728","to_node_id":"1731","b1":{"x":-4091.998693162057,"y":3989.524874171209},"b2":{"x":-4089.86108011901,"y":3972.4628722826906}},"1728":{"from_node_id":"1730","to_node_id":"1732","b1":{"x":-4092.242078182807,"y":4097.524599928878},"b2":{"x":-4092.3446153906225,"y":4143.024484391599}},"1729":{"from_node_id":"1730","to_node_id":"1733","b1":{"x":-4072.955194005335,"y":4156.117363209254},"b2":{"x":-3940.9503355731767,"y":4189.0472081874395}}}},"264":{"name":"R09960","bigg_id":"HSAE","reversibility":false,"label_x":-3774.650566579541,"label_y":4052.8202850112702,"gene_reaction_rule":"Rv3536c","genes":[{"name":"","bigg_id":"Rv3536c"}],"metabolites":[{"bigg_id":"h2o_c","coefficient":-1},{"bigg_id":"4hoxoh_c","coefficient":1},{"bigg_id":"hhd_c","coefficient":-1}],"segments":{"1730":{"from_node_id":"1734","to_node_id":"1735","b1":null,"b2":null},"1731":{"from_node_id":"1736","to_node_id":"1735","b1":null,"b2":null},"1732":{"from_node_id":"1734","to_node_id":"1737","b1":{"x":-3803.727316025638,"y":4098.812673854886},"b2":{"x":-3797.179160454286,"y":4124.35894717472}},"1733":{"from_node_id":"1736","to_node_id":"1738","b1":{"x":-3805.5078706653085,"y":3990.827352513626},"b2":{"x":-3804.367630880979,"y":3964.238565875063}},"1734":{"from_node_id":"1734","to_node_id":"1733","b1":{"x":-3803.793262493774,"y":4094.813217508914},"b2":{"x":-3810.6051331374783,"y":4136.526027584976}}}},"265":{"name":"4-hydroxy-2-oxopentanoate aldolase(p-xylene)","bigg_id":"HOPNTAL2","reversibility":false,"label_x":-3769.573311929992,"label_y":3758.512303358019,"gene_reaction_rule":"Rv3534c","genes":[{"name":"","bigg_id":"Rv3534c"}],"metabolites":[{"bigg_id":"4hoxoh_c","coefficient":-1},{"bigg_id":"ppal_c","coefficient":1},{"bigg_id":"pyr_c","coefficient":1}],"segments":{"1735":{"from_node_id":"1739","to_node_id":"1740","b1":null,"b2":null},"1736":{"from_node_id":"1741","to_node_id":"1740","b1":null,"b2":null},"1737":{"from_node_id":"1739","to_node_id":"1738","b1":{"x":-3799.569233565103,"y":3800.5123031980856},"b2":{"x":-3799.5656649958255,"y":3846.012303058144}},"1738":{"from_node_id":"1741","to_node_id":"1742","b1":{"x":-3797.6140113886313,"y":3682.769139455452},"b2":{"x":-3780.974879762597,"y":3518.7920888141434}},"1739":{"from_node_id":"1741","to_node_id":"103","b1":{"x":-3789.761053624632,"y":3541.3372547021295},"b2":{"x":-3933.3832102357364,"y":2717.0536234722285}}}},"266":{"name":"","bigg_id":"MMSAD2","reversibility":false,"label_x":-3415.9893733666513,"label_y":3374.941143877647,"gene_reaction_rule":"Rv3535c","genes":[{"name":"","bigg_id":"Rv3535c"}],"metabolites":[{"bigg_id":"nad_c","coefficient":-1},{"bigg_id":"ppal_c","coefficient":-1},{"bigg_id":"coa_c","coefficient":-1},{"bigg_id":"h_c","coefficient":1},{"bigg_id":"ppcoa_c","coefficient":1},{"bigg_id":"nadh_c","coefficient":1}],"segments":{"1740":{"from_node_id":"1744","to_node_id":"1745","b1":null,"b2":null},"1741":{"from_node_id":"1746","to_node_id":"1745","b1":null,"b2":null},"1742":{"from_node_id":"1744","to_node_id":"1747","b1":{"x":-3446.7800227629596,"y":3518.0140872090133},"b2":{"x":-3457.7447849534637,"y":3470.7735988551635}},"1743":{"from_node_id":"1744","to_node_id":"1742","b1":{"x":-3442.7800227642274,"y":3518.0139864855673},"b2":{"x":-3486.589104781053,"y":3517.3547318241385}},"1744":{"from_node_id":"1744","to_node_id":"1748","b1":{"x":-3422.7878352629596,"y":3519.3109622090133},"b2":{"x":-3483.7064959119707,"y":3542.539223841848}},"1745":{"from_node_id":"1746","to_node_id":"1749","b1":{"x":-3334.780022798468,"y":3518.0112669525306},"b2":{"x":-3265.513950040082,"y":3470.786179147821}},"1746":{"from_node_id":"1746","to_node_id":"153","b1":{"x":-3338.7800227971993,"y":3518.011367675976},"b2":{"x":-1679.811089706156,"y":3504.4410080795924}},"1747":{"from_node_id":"1746","to_node_id":"1751","b1":{"x":-3334.780022798468,"y":3518.0112669525306},"b2":{"x":-3263.335035998589,"y":3563.89091546263}}}},"281":{"name":"","bigg_id":"MMSAD1","reversibility":false,"label_x":-499.7341938065647,"label_y":6130.047372334787,"gene_reaction_rule":"Rv0753c","genes":[{"name":"","bigg_id":"Rv0753c"}],"metabolites":[{"bigg_id":"nadh_c","coefficient":1},{"bigg_id":"nad_c","coefficient":-1},{"bigg_id":"2mop_c","coefficient":-1},{"bigg_id":"coa_c","coefficient":-1},{"bigg_id":"ppcoa_c","coefficient":1},{"bigg_id":"co2_c","coefficient":1}],"segments":{"1839":{"from_node_id":"1848","to_node_id":"1849","b1":null,"b2":null},"1840":{"from_node_id":"1850","to_node_id":"1849","b1":null,"b2":null},"1841":{"from_node_id":"1850","to_node_id":"1851","b1":{"x":-545.6939886284633,"y":6005.300468162691},"b2":{"x":-533.9914261611018,"y":6005.725758476897}},"1842":{"from_node_id":"1848","to_node_id":"1847","b1":{"x":-278.1216279885722,"y":6003.169764788133},"b2":{"x":-289.5154441180431,"y":5989.144865098928}},"1843":{"from_node_id":"1848","to_node_id":"1852","b1":{"x":-282.1216117635181,"y":6003.158371800394},"b2":{"x":-236.62179632350853,"y":6003.287967035925}},"1844":{"from_node_id":"1848","to_node_id":"1853","b1":{"x":-278.1216279885722,"y":6003.169764788133},"b2":{"x":-286.866576836959,"y":6029.760417392109}},"1845":{"from_node_id":"1850","to_node_id":"153","b1":{"x":-1052.207524140627,"y":6025.21615802543},"b2":{"x":-606.321017559152,"y":4010.9332424773984}},"1846":{"from_node_id":"1850","to_node_id":"1855","b1":{"x":-477.80571348197896,"y":6002.645683006441},"b2":{"x":-639.1816752781234,"y":6000.699073371215}}}},"282":{"name":"","bigg_id":"3HIBD","reversibility":false,"label_x":46.334380271574844,"label_y":6054.417264090839,"gene_reaction_rule":"Rv0751c","genes":[{"name":"","bigg_id":"Rv0751c"}],"metabolites":[{"bigg_id":"nad_c","coefficient":-1},{"bigg_id":"3hmp_c","coefficient":-1},{"bigg_id":"nadh_c","coefficient":1},{"bigg_id":"h_c","coefficient":1},{"bigg_id":"2mop_c","coefficient":1}],"segments":{"1847":{"from_node_id":"1856","to_node_id":"1857","b1":null,"b2":null},"1848":{"from_node_id":"1858","to_node_id":"1857","b1":null,"b2":null},"1849":{"from_node_id":"1856","to_node_id":"1859","b1":{"x":113.98504463383517,"y":6003.966102580585},"b2":{"x":133.03881909089512,"y":5983.014881161787}},"1850":{"from_node_id":"1856","to_node_id":"1860","b1":{"x":109.98505777857883,"y":6003.955847933997},"b2":{"x":232.24135128080113,"y":6004.072494538947}},"1851":{"from_node_id":"1858","to_node_id":"1861","b1":{"x":1.9854126866582646,"y":6003.678972476092},"b2":{"x":-16.96068798121678,"y":5982.630331914699}},"1852":{"from_node_id":"1858","to_node_id":"1862","b1":{"x":1.9854126866582646,"y":6003.678972476092},"b2":{"x":7.88183354209832,"y":6011.25519389489}},"1853":{"from_node_id":"1858","to_node_id":"1852","b1":{"x":5.985399541914603,"y":6003.689227122682},"b2":{"x":-131.6221818021046,"y":6003.572092236481}}}},"283":{"name":"3-hydroxyisobutyryl-CoA hydrolase","bigg_id":"3HBCOAHL","reversibility":false,"label_x":488.05467356008586,"label_y":6050.242514928767,"gene_reaction_rule":"Rv1071c","genes":[{"name":"","bigg_id":"Rv1071c"}],"metabolites":[{"bigg_id":"h2o_c","coefficient":-1},{"bigg_id":"coa_c","coefficient":1},{"bigg_id":"h_c","coefficient":1},{"bigg_id":"3hmp_c","coefficient":1},{"bigg_id":"3hibutcoa_c","coefficient":-1}],"segments":{"1854":{"from_node_id":"1863","to_node_id":"1864","b1":null,"b2":null},"1855":{"from_node_id":"1865","to_node_id":"1864","b1":null,"b2":null},"1856":{"from_node_id":"1863","to_node_id":"1866","b1":{"x":602.5856174633618,"y":6004.734712793514},"b2":{"x":602.3195677016718,"y":5997.158491374716}},"1857":{"from_node_id":"1865","to_node_id":"1867","b1":{"x":490.5859855161849,"y":6004.44758268902},"b2":{"x":496.9042738863958,"y":5992.315934315127}},"1858":{"from_node_id":"1865","to_node_id":"1868","b1":{"x":490.5859855161849,"y":6004.44758268902},"b2":{"x":471.53221105912496,"y":6025.398804107818}},"1859":{"from_node_id":"1865","to_node_id":"1860","b1":{"x":494.58597237144124,"y":6004.45783733561},"b2":{"x":337.24100623127947,"y":6004.341679011909}},"1860":{"from_node_id":"1863","to_node_id":"1869","b1":{"x":598.5856306081055,"y":6004.724458146925},"b2":{"x":780.0540479811774,"y":6004.841104751875}}}},"284":{"name":"3-hydroxyacyl-CoA dehydratase (3-hydroxyisobutyryl-CoA) (mitochondria)","bigg_id":"ECOAH12","reversibility":false,"label_x":1034.5413891203254,"label_y":6048.626359516696,"gene_reaction_rule":"Rv1070c or Rv0905 or Rv2486 or Rv1472 or Rv3774","genes":[{"name":"","bigg_id":"Rv1070c"},{"name":"","bigg_id":"Rv0905"},{"name":"","bigg_id":"Rv2486"},{"name":"","bigg_id":"Rv1472"},{"name":"","bigg_id":"Rv3774"}],"metabolites":[{"bigg_id":"h2o_c","coefficient":-1},{"bigg_id":"2mp2coa_c","coefficient":-1},{"bigg_id":"3hibutcoa_c","coefficient":1}],"segments":{"1861":{"from_node_id":"1870","to_node_id":"1871","b1":null,"b2":null},"1862":{"from_node_id":"1872","to_node_id":"1871","b1":null,"b2":null},"1863":{"from_node_id":"1870","to_node_id":"1873","b1":{"x":1154.784369156414,"y":6003.310940193942},"b2":{"x":1173.8381436134737,"y":5982.359718775144}},"1864":{"from_node_id":"1870","to_node_id":"1874","b1":{"x":1150.7843823011576,"y":6003.300685547353},"b2":{"x":1196.2842327796982,"y":6003.417332152303}},"1865":{"from_node_id":"1872","to_node_id":"1869","b1":{"x":1046.7847240644933,"y":6003.034064736038},"b2":{"x":885.0537029316557,"y":6005.110289224837}}}},"285":{"name":"R02661","bigg_id":"FADE233","reversibility":false,"label_x":1421.6325053153305,"label_y":6050.977977542124,"gene_reaction_rule":"Rv3140","genes":[{"name":"","bigg_id":"Rv3140"}],"metabolites":[{"bigg_id":"fadh2_c","coefficient":1},{"bigg_id":"2mp2coa_c","coefficient":1},{"bigg_id":"ibcoa_c","coefficient":-1},{"bigg_id":"fad_c","coefficient":-1}],"segments":{"1866":{"from_node_id":"1875","to_node_id":"1876","b1":null,"b2":null},"1867":{"from_node_id":"1877","to_node_id":"1876","b1":null,"b2":null},"1868":{"from_node_id":"1877","to_node_id":"1878","b1":{"x":1421.962950572211,"y":6003.792908583627},"b2":{"x":1403.0168499043357,"y":5982.744268022234}},"1869":{"from_node_id":"1877","to_node_id":"1874","b1":{"x":1425.9629374274673,"y":6003.803163230216},"b2":{"x":1301.2838877301765,"y":6003.6865166252655}},"1870":{"from_node_id":"1875","to_node_id":"1879","b1":{"x":1586.0678202735064,"y":6004.069295760281},"b2":{"x":1638.126020361422,"y":6005.279692365231}},"1871":{"from_node_id":"1875","to_node_id":"1880","b1":{"x":1616.3013276365753,"y":5995.33492150062},"b2":{"x":1612.4007563905102,"y":5983.128817269322}}}},"304":{"name":"","bigg_id":"DHAD1","reversibility":false,"label_x":2842.188289549776,"label_y":2836.8137922231804,"gene_reaction_rule":"Rv0189c","genes":[{"name":"","bigg_id":"Rv0189c"}],"metabolites":[{"bigg_id":"h2o_c","coefficient":1},{"bigg_id":"23dhmb_c","coefficient":-1},{"bigg_id":"3mob_c","coefficient":1}],"segments":{"1985":{"from_node_id":"1995","to_node_id":"1996","b1":null,"b2":null},"1986":{"from_node_id":"1997","to_node_id":"1996","b1":null,"b2":null},"1987":{"from_node_id":"1997","to_node_id":"1998","b1":{"x":2956.048855973093,"y":2788.8072675567273},"b2":{"x":2961.353198829529,"y":2791.209182778137}},"1988":{"from_node_id":"1995","to_node_id":"1999","b1":{"x":2848.063508562946,"y":2787.028294619932},"b2":{"x":2706.742533207282,"y":2781.9231070198234}},"1989":{"from_node_id":"1997","to_node_id":"1956","b1":{"x":2952.049398661606,"y":2788.7413796701794},"b2":{"x":3167.470715814145,"y":2789.653452035913}}}},"305":{"name":"","bigg_id":"KARA1i","reversibility":false,"label_x":2496.0807978288817,"label_y":2729.109749560206,"gene_reaction_rule":"Rv3001c","genes":[{"name":"","bigg_id":"Rv3001c"}],"metabolites":[{"bigg_id":"nadp_c","coefficient":1},{"bigg_id":"nadph_c","coefficient":-1},{"bigg_id":"h_c","coefficient":-1},{"bigg_id":"23dhmb_c","coefficient":1},{"bigg_id":"alac__S_c","coefficient":-1}],"segments":{"1990":{"from_node_id":"2000","to_node_id":"2001","b1":null,"b2":null},"1991":{"from_node_id":"2002","to_node_id":"2001","b1":null,"b2":null},"1992":{"from_node_id":"2002","to_node_id":"2003","b1":{"x":2560.2624091740736,"y":2779.509963175003},"b2":{"x":2572.8245645305096,"y":2783.7688119901627}},"1993":{"from_node_id":"2000","to_node_id":"2004","b1":{"x":2448.27760445244,"y":2777.6651023516592},"b2":{"x":2450.85663409975,"y":2782.516033822738}},"1994":{"from_node_id":"2000","to_node_id":"2005","b1":{"x":2448.27760445244,"y":2777.6651023516592},"b2":{"x":2451.548701049129,"y":2767.316165645875}},"1995":{"from_node_id":"2002","to_node_id":"1999","b1":{"x":2556.2629518625868,"y":2779.444075288455},"b2":{"x":2601.7567787807507,"y":2780.1935499979386}},"1996":{"from_node_id":"2000","to_node_id":"2006","b1":{"x":2452.2770617639267,"y":2777.7309902382076},"b2":{"x":2406.7832348457628,"y":2776.9815155287242}}}},"306":{"name":"","bigg_id":"ACLS","reversibility":false,"label_x":2121.3898097563074,"label_y":2870.2701899208005,"gene_reaction_rule":"((Rv1820 and Rv3002c) or (Rv3002c and Rv3509c) or (Rv3002c and Rv3003c) or (Rv3002c and Rv3470c) or (Rv3002c and Rv3509c))","genes":[{"name":"","bigg_id":"Rv1820"},{"name":"","bigg_id":"Rv3002c"},{"name":"","bigg_id":"Rv3509c"},{"name":"","bigg_id":"Rv3003c"},{"name":"","bigg_id":"Rv3470c"}],"metabolites":[{"bigg_id":"pyr_c","coefficient":-2},{"bigg_id":"co2_c","coefficient":1},{"bigg_id":"h_c","coefficient":-1},{"bigg_id":"alac__S_c","coefficient":1}],"segments":{"1997":{"from_node_id":"2007","to_node_id":"2008","b1":null,"b2":null},"1998":{"from_node_id":"2009","to_node_id":"2008","b1":null,"b2":null},"1999":{"from_node_id":"2007","to_node_id":"103","b1":{"x":2152.3259824561032,"y":2772.323168828222},"b2":{"x":1733.3758159414715,"y":2830.872485577294}},"2000":{"from_node_id":"2009","to_node_id":"2011","b1":{"x":2260.30693552071,"y":2774.3514132067985},"b2":{"x":2265.733910850825,"y":2783.9928604844577}},"2001":{"from_node_id":"2007","to_node_id":"2012","b1":{"x":2148.326687898155,"y":2772.2480486660525},"b2":{"x":2137.7193493027603,"y":2778.2481200281018}},"2002":{"from_node_id":"2009","to_node_id":"2006","b1":{"x":2256.3076409627615,"y":2774.2762930446293},"b2":{"x":2301.7996165594245,"y":2775.130784889307}}}},"308":{"name":"","bigg_id":"AKGDb","reversibility":false,"label_x":2209.8718056788075,"label_y":5767.634030291015,"gene_reaction_rule":"Rv2215","genes":[{"name":"","bigg_id":"Rv2215"}],"metabolites":[{"bigg_id":"sdhlam_c","coefficient":-1},{"bigg_id":"dhlam_c","coefficient":1},{"bigg_id":"coa_c","coefficient":-1},{"bigg_id":"succoa_c","coefficient":1}],"segments":{"2009":{"from_node_id":"2019","to_node_id":"2020","b1":null,"b2":null},"2010":{"from_node_id":"2021","to_node_id":"2020","b1":null,"b2":null},"2011":{"from_node_id":"2019","to_node_id":"2022","b1":{"x":2266.905606136068,"y":5704.265005120664},"b2":{"x":2289.092224993202,"y":5693.442291202075}},"2013":{"from_node_id":"2019","to_node_id":"2023","b1":{"x":2157.1596710149915,"y":5760.257426862367},"b2":{"x":2132.1509120838246,"y":5756.886735028922}},"2014":{"from_node_id":"2021","to_node_id":"339","b1":{"x":1742.6236131941869,"y":5979.968153250912},"b2":{"x":1876.3183033429304,"y":5646.952413855657}}}},"309":{"name":"Oxoglutarate dehydrogenase (lipoamide)","bigg_id":"AKGDa","reversibility":true,"label_x":2614.339830623251,"label_y":5222.302128558132,"gene_reaction_rule":"Rv1248c","genes":[{"name":"","bigg_id":"Rv1248c"}],"metabolites":[{"bigg_id":"akg_c","coefficient":-1},{"bigg_id":"sdhlam_c","coefficient":1},{"bigg_id":"co2_c","coefficient":1},{"bigg_id":"h_c","coefficient":-1},{"bigg_id":"lpam_c","coefficient":-1}],"segments":{"2015":{"from_node_id":"2025","to_node_id":"2026","b1":null,"b2":null},"2016":{"from_node_id":"2027","to_node_id":"2026","b1":null,"b2":null},"2017":{"from_node_id":"2025","to_node_id":"2028","b1":{"x":2524.309780537159,"y":5541.280700912753},"b2":{"x":2954.068326600196,"y":4995.34715600453}},"2018":{"from_node_id":"2027","to_node_id":"2022","b1":{"x":2429.246919542479,"y":5604.4318540614295},"b2":{"x":2390.427646272585,"y":5628.166091415877}},"2019":{"from_node_id":"2027","to_node_id":"2029","b1":{"x":2425.834236178093,"y":5606.518380422261},"b2":{"x":2410.5383791466475,"y":5599.996191410678}},"2020":{"from_node_id":"2025","to_node_id":"2030","b1":{"x":2539.886196552784,"y":5542.254333725253},"b2":{"x":2569.873703974855,"y":5546.218905549335}}}},"316":{"name":"","bigg_id":"IPPS","reversibility":false,"label_x":4532.44940778913,"label_y":2446.826287714531,"gene_reaction_rule":"Rv3710","genes":[{"name":"","bigg_id":"Rv3710"}],"metabolites":[{"bigg_id":"h2o_c","coefficient":-1},{"bigg_id":"accoa_c","coefficient":-1},{"bigg_id":"3mob_c","coefficient":-1},{"bigg_id":"coa_c","coefficient":1},{"bigg_id":"h_c","coefficient":1},{"bigg_id":"3c3hmp_c","coefficient":1}],"segments":{"2068":{"from_node_id":"2077","to_node_id":"2078","b1":null,"b2":null},"2069":{"from_node_id":"2079","to_node_id":"2078","b1":null,"b2":null},"2070":{"from_node_id":"2077","to_node_id":"2080","b1":{"x":4510.123277830171,"y":2479.3931384292237},"b2":{"x":4490.671391107057,"y":2458.811007759365}},"2071":{"from_node_id":"2077","to_node_id":"2081","b1":{"x":4510.123277830171,"y":2479.3931384292237},"b2":{"x":4491.584139006358,"y":2500.8010886270213}},"2072":{"from_node_id":"2077","to_node_id":"1956","b1":{"x":3799.548358541526,"y":2485.607479589112},"b2":{"x":3798.5293191119817,"y":2651.1841804383544}},"2073":{"from_node_id":"2079","to_node_id":"2082","b1":{"x":4622.096826810588,"y":2476.9591440310887},"b2":{"x":4640.635965634401,"y":2455.551193833291}},"2074":{"from_node_id":"2079","to_node_id":"2083","b1":{"x":4622.096826810588,"y":2476.9591440310887},"b2":{"x":4641.5487135337025,"y":2497.5412747009473}},"2075":{"from_node_id":"2079","to_node_id":"2084","b1":{"x":4618.09777148986,"y":2477.0460724024506},"b2":{"x":4663.587025763154,"y":2476.057262178208}}}},"318":{"name":"","bigg_id":"VALTA","reversibility":true,"label_x":4604.968694898505,"label_y":2861.766229120781,"gene_reaction_rule":"Rv2210c","genes":[{"name":"","bigg_id":"Rv2210c"}],"metabolites":[{"bigg_id":"akg_c","coefficient":-1},{"bigg_id":"glu__L_c","coefficient":1},{"bigg_id":"val__L_c","coefficient":-1},{"bigg_id":"3mob_c","coefficient":1}],"segments":{"2083":{"from_node_id":"2092","to_node_id":"2093","b1":null,"b2":null},"2084":{"from_node_id":"2094","to_node_id":"2093","b1":null,"b2":null},"2085":{"from_node_id":"2092","to_node_id":"2095","b1":{"x":4991.083855474235,"y":2786.5548614649506},"b2":{"x":5039.456410528779,"y":2786.527232881333}},"2086":{"from_node_id":"2094","to_node_id":"2096","b1":{"x":4883.109361814546,"y":2788.9019274917237},"b2":{"x":4863.657475091432,"y":2768.319796821865}},"2087":{"from_node_id":"2092","to_node_id":"2097","b1":{"x":4995.082910794963,"y":2786.4679330935887},"b2":{"x":4999.205545712526,"y":2722.769943833291}},"2088":{"from_node_id":"2094","to_node_id":"1956","b1":{"x":4887.108417135276,"y":2788.814999120362},"b2":{"x":3373.9599831744813,"y":2792.6873542664794}}}},"405":{"name":"","bigg_id":"SHSL1r","reversibility":true,"label_x":692.4281367518633,"label_y":5364.4949708367285,"gene_reaction_rule":"Rv1079","genes":[{"name":"","bigg_id":"Rv1079"}],"metabolites":[{"bigg_id":"cys__L_c","coefficient":-1},{"bigg_id":"succ_c","coefficient":1},{"bigg_id":"suchms_c","coefficient":-1},{"bigg_id":"h_c","coefficient":1},{"bigg_id":"cyst__L_c","coefficient":1}],"segments":{"2643":{"from_node_id":"2664","to_node_id":"2665","b1":null,"b2":null},"2644":{"from_node_id":"2666","to_node_id":"2665","b1":null,"b2":null},"2645":{"from_node_id":"2664","to_node_id":"2667","b1":{"x":675.2494168856587,"y":5432.470209900715},"b2":{"x":653.8731404594431,"y":5561.472335332004}},"2646":{"from_node_id":"2666","to_node_id":"195","b1":{"x":658.0647853190313,"y":5244.318709507223},"b2":{"x":647.5453490616411,"y":5099.1643587735925}},"2647":{"from_node_id":"2664","to_node_id":"2668","b1":{"x":675.3014674327425,"y":5428.470548572484},"b2":{"x":696.9621085241171,"y":5662.7328094623645}},"2648":{"from_node_id":"2666","to_node_id":"2669","b1":{"x":681.2419884540058,"y":5312.544634116492},"b2":{"x":697.9522942758679,"y":5301.754566773334}},"2649":{"from_node_id":"2666","to_node_id":"2670","b1":{"x":669.1811669208026,"y":5311.114458335242},"b2":{"x":635.3210541868619,"y":5222.794950091454}}}},"406":{"name":"","bigg_id":"SHSL4r","reversibility":true,"label_x":-34.484243705060976,"label_y":5553.9358888054785,"gene_reaction_rule":"Rv1079","genes":[{"name":"","bigg_id":"Rv1079"}],"metabolites":[{"bigg_id":"h2o_c","coefficient":-1},{"bigg_id":"2obut_c","coefficient":1},{"bigg_id":"succ_c","coefficient":1},{"bigg_id":"suchms_c","coefficient":-1},{"bigg_id":"h_c","coefficient":1},{"bigg_id":"nh4_c","coefficient":1}],"segments":{"2650":{"from_node_id":"2671","to_node_id":"2672","b1":null,"b2":null},"2651":{"from_node_id":"2673","to_node_id":"2672","b1":null,"b2":null},"2652":{"from_node_id":"2671","to_node_id":"2674","b1":{"x":-56.92349189730032,"y":5636.158686463215},"b2":{"x":-69.54435526809596,"y":5661.442550175754}},"2653":{"from_node_id":"2673","to_node_id":"2675","b1":{"x":-54.880860056736424,"y":5536.462602866492},"b2":{"x":-26.73283298243291,"y":5476.284840210834}},"2654":{"from_node_id":"2673","to_node_id":"195","b1":{"x":-39.80075423174992,"y":5371.257186069723},"b2":{"x":41.6624373795122,"y":5175.8132845548425}},"2655":{"from_node_id":"2671","to_node_id":"2668","b1":{"x":-52.294083104366905,"y":5722.047697009984},"b2":{"x":57.39739218500574,"y":5777.5736297748645}},"2656":{"from_node_id":"2673","to_node_id":"2677","b1":{"x":-54.880860056736424,"y":5536.462602866492},"b2":{"x":-60.58000401015954,"y":5491.612821185204}},"2657":{"from_node_id":"2673","to_node_id":"2691","b1":{"x":-51.804642405369236,"y":5467.361528647742},"b2":{"x":29.194281108354176,"y":5407.145392003324}}}},"407":{"name":"","bigg_id":"HSST","reversibility":false,"label_x":826.9398926728982,"label_y":5692.237478684154,"gene_reaction_rule":"","genes":[],"metabolites":[{"bigg_id":"hom__L_c","coefficient":-1},{"bigg_id":"coa_c","coefficient":1},{"bigg_id":"suchms_c","coefficient":1},{"bigg_id":"succoa_c","coefficient":-1}],"segments":{"2658":{"from_node_id":"2679","to_node_id":"2680","b1":null,"b2":null},"2659":{"from_node_id":"2681","to_node_id":"2680","b1":null,"b2":null},"2660":{"from_node_id":"2679","to_node_id":"2682","b1":{"x":924.5217099123829,"y":5604.102626143622},"b2":{"x":960.2139679024049,"y":5596.051152337356}},"2661":{"from_node_id":"2681","to_node_id":"2683","b1":{"x":748.1839421326321,"y":5694.551042162186},"b2":{"x":710.4300344833049,"y":5726.771530236103}},"2662":{"from_node_id":"2681","to_node_id":"2668","b1":{"x":735.4340576357872,"y":5707.782411511968},"b2":{"x":624.0811049934518,"y":5752.654064162089}},"2663":{"from_node_id":"2679","to_node_id":"339","b1":{"x":982.2158693115716,"y":5569.234049762588},"b2":{"x":972.4101915828132,"y":5102.177338518718}}}},"409":{"name":"","bigg_id":"THRD_Lr","reversibility":true,"label_x":13.258444296270795,"label_y":5821.594065698243,"gene_reaction_rule":"Rv1559","genes":[{"name":"","bigg_id":"Rv1559"}],"metabolites":[{"bigg_id":"thr__L_c","coefficient":-1},{"bigg_id":"2obut_c","coefficient":1},{"bigg_id":"nh4_c","coefficient":1}],"segments":{"2671":{"from_node_id":"2692","to_node_id":"2693","b1":null,"b2":null},"2672":{"from_node_id":"2694","to_node_id":"2693","b1":null,"b2":null},"2673":{"from_node_id":"2692","to_node_id":"2695","b1":{"x":224.695598560348,"y":6079.513504526565},"b2":{"x":224.46288561050733,"y":6137.660970044316}},"2674":{"from_node_id":"2694","to_node_id":"2675","b1":{"x":224.04858495406862,"y":5634.712224526172},"b2":{"x":209.73126433457335,"y":5562.706848852171}},"2675":{"from_node_id":"2694","to_node_id":"2691","b1":{"x":242.37122577878205,"y":5671.19134071005},"b2":{"x":275.56093704403804,"y":5553.335189805067}}}},"416":{"name":"","bigg_id":"PPDIMAT","reversibility":false,"label_x":-5639.262703397411,"label_y":8345.940287234007,"gene_reaction_rule":"Rv2942 and Rv2936 and Rv2937 and Rv2938 and Rv2945c","genes":[{"name":"","bigg_id":"Rv2942"},{"name":"","bigg_id":"Rv2936"},{"name":"","bigg_id":"Rv2937"},{"name":"","bigg_id":"Rv2938"},{"name":"","bigg_id":"Rv2945c"}],"metabolites":[{"bigg_id":"ppdima_e","coefficient":1},{"bigg_id":"ppdima_c","coefficient":-1}],"segments":{"2718":{"from_node_id":"2742","to_node_id":"2743","b1":null,"b2":null},"2719":{"from_node_id":"2744","to_node_id":"2743","b1":null,"b2":null},"2720":{"from_node_id":"2744","to_node_id":"2745","b1":{"x":-5699.721470045709,"y":8448.349824654684},"b2":{"x":-5698.100918206719,"y":8445.942056616524}},"2721":{"from_node_id":"2742","to_node_id":"1184","b1":{"x":-5699.214092999115,"y":8344.351062313333},"b2":{"x":-5698.9921155412285,"y":8355.971720976493}}}},"418":{"name":"","bigg_id":"RPPDIMAS","reversibility":false,"label_x":-6297.157251764684,"label_y":8815.49425132213,"gene_reaction_rule":"Rv2962c","genes":[{"name":"","bigg_id":"Rv2962c"}],"metabolites":[{"bigg_id":"dtdprmn_c","coefficient":-1},{"bigg_id":"dtdp_c","coefficient":1},{"bigg_id":"ppdima_c","coefficient":-1},{"bigg_id":"rppdima_c","coefficient":1},{"bigg_id":"h_c","coefficient":1}],"segments":{"2729":{"from_node_id":"2753","to_node_id":"2754","b1":null,"b2":null},"2730":{"from_node_id":"2755","to_node_id":"2754","b1":null,"b2":null},"2731":{"from_node_id":"2753","to_node_id":"2756","b1":{"x":-6144.622873729355,"y":8710.833280275396},"b2":{"x":-6070.925379127577,"y":8708.200566523066}},"2732":{"from_node_id":"2755","to_node_id":"2757","b1":{"x":-6256.622782143763,"y":8710.976511431365},"b2":{"x":-6274.353234983928,"y":8718.332823651597}},"2733":{"from_node_id":"2753","to_node_id":"1184","b1":{"x":-5781.847723974066,"y":8709.405778486322},"b2":{"x":-5900.464948680712,"y":8555.58831348546}},"2734":{"from_node_id":"2755","to_node_id":"2758","b1":{"x":-6461.952131117802,"y":8715.425009314187},"b2":{"x":-6338.980902504905,"y":8601.683880565051}},"2735":{"from_node_id":"2755","to_node_id":"2759","b1":{"x":-6245.488260659388,"y":8710.976511431365},"b2":{"x":-6256.1100716674155,"y":8704.444186121194}}}},"419":{"name":"","bigg_id":"RRPPDIMAS","reversibility":false,"label_x":-6837.646264258636,"label_y":8811.890113235442,"gene_reaction_rule":"Rv2958c","genes":[{"name":"","bigg_id":"Rv2958c"}],"metabolites":[{"bigg_id":"dtdprmn_c","coefficient":-1},{"bigg_id":"rrppdima_c","coefficient":1},{"bigg_id":"dtdp_c","coefficient":1},{"bigg_id":"h_c","coefficient":1},{"bigg_id":"rppdima_c","coefficient":-1}],"segments":{"2736":{"from_node_id":"2760","to_node_id":"2761","b1":null,"b2":null},"2737":{"from_node_id":"2762","to_node_id":"2761","b1":null,"b2":null},"2738":{"from_node_id":"2760","to_node_id":"2763","b1":{"x":-6681.788399895182,"y":8688.947892188708},"b2":{"x":-6664.423424824654,"y":8716.571526092628}},"2739":{"from_node_id":"2762","to_node_id":"2764","b1":{"x":-6789.788311580504,"y":8689.086007946249},"b2":{"x":-6901.766057576982,"y":8689.144195603363}},"2740":{"from_node_id":"2762","to_node_id":"2765","b1":{"x":-6793.78830830959,"y":8689.091123344677},"b2":{"x":-6812.761436931005,"y":8710.115404314909}},"2741":{"from_node_id":"2762","to_node_id":"2766","b1":{"x":-6793.78830830959,"y":8689.091123344677},"b2":{"x":-6812.8151486144925,"y":8668.115438659506}},"2742":{"from_node_id":"2760","to_node_id":"2758","b1":{"x":-6639.023259905518,"y":8693.406620868383},"b2":{"x":-6671.146343987164,"y":8580.437788680021}}}},"420":{"name":"","bigg_id":"FRRPPDIMAS","reversibility":false,"label_x":-7176.872093158838,"label_y":8810.880213430004,"gene_reaction_rule":"Rv2957","genes":[{"name":"","bigg_id":"Rv2957"}],"metabolites":[{"bigg_id":"frrppdima_c","coefficient":1},{"bigg_id":"rrppdima_c","coefficient":-1},{"bigg_id":"gdp_c","coefficient":1},{"bigg_id":"h_c","coefficient":1},{"bigg_id":"gdpfuc_c","coefficient":-1}],"segments":{"2743":{"from_node_id":"2767","to_node_id":"2768","b1":null,"b2":null},"2744":{"from_node_id":"2769","to_node_id":"2768","b1":null,"b2":null},"2745":{"from_node_id":"2769","to_node_id":"2770","b1":{"x":-7156.265849465081,"y":8689.46966282831},"b2":{"x":-7201.765812258434,"y":8689.527850485425}},"2746":{"from_node_id":"2767","to_node_id":"2764","b1":{"x":-7052.265934508845,"y":8689.336662469195},"b2":{"x":-7006.765971715491,"y":8689.278474812083}},"2747":{"from_node_id":"2769","to_node_id":"2771","b1":{"x":-7160.265846194167,"y":8689.474778226739},"b2":{"x":-7179.238974815582,"y":8710.49905919697}},"2748":{"from_node_id":"2769","to_node_id":"2772","b1":{"x":-7160.265846194167,"y":8689.474778226739},"b2":{"x":-7179.29268649907,"y":8668.499093541568}},"2749":{"from_node_id":"2767","to_node_id":"2773","b1":{"x":-7048.265937779759,"y":8689.33154707077},"b2":{"x":-7029.239097474856,"y":8710.30723175594}}}},"453":{"name":"","bigg_id":"FASm280","reversibility":false,"label_x":-4384.968637085741,"label_y":7010.420819694353,"gene_reaction_rule":"Rv2940c","genes":[{"name":"","bigg_id":"Rv2940c"}],"metabolites":[{"bigg_id":"h2o_c","coefficient":1},{"bigg_id":"nadp_c","coefficient":2},{"bigg_id":"nadph_c","coefficient":-2},{"bigg_id":"mmcoa__S_c","coefficient":-1},{"bigg_id":"tamocta_c","coefficient":1},{"bigg_id":"coa_c","coefficient":1},{"bigg_id":"h_c","coefficient":-3},{"bigg_id":"co2_c","coefficient":1},{"bigg_id":"tmhexc_c","coefficient":-1}],"segments":{"2961":{"from_node_id":"2989","to_node_id":"2990","b1":null,"b2":null},"2962":{"from_node_id":"2991","to_node_id":"2990","b1":null,"b2":null},"2963":{"from_node_id":"2991","to_node_id":"2992","b1":{"x":-4463.0615433707335,"y":7072.005472123403},"b2":{"x":-4580.92863191557,"y":7080.588314546449}},"2964":{"from_node_id":"2991","to_node_id":"2993","b1":{"x":-4463.0615433707335,"y":7072.005472123403},"b2":{"x":-4448.178741226595,"y":7085.813359250427}},"2965":{"from_node_id":"2989","to_node_id":"2994","b1":{"x":-4460.473142910123,"y":6960.035386015302},"b2":{"x":-4553.353625718324,"y":6940.555135607027}},"2966":{"from_node_id":"2989","to_node_id":"2995","b1":{"x":-4460.473142910123,"y":6960.035386015302},"b2":{"x":-4212.136938154348,"y":6820.983793592257}},"2967":{"from_node_id":"2991","to_node_id":"1186","b1":{"x":-4462.96910049714,"y":7068.006540476685},"b2":{"x":-4464.020638184263,"y":7113.494387958101}},"2968":{"from_node_id":"2991","to_node_id":"2996","b1":{"x":-4463.0615433707335,"y":7072.005472123403},"b2":{"x":-4350.882463818869,"y":7089.619946923156}},"2969":{"from_node_id":"2989","to_node_id":"2997","b1":{"x":-4460.473142910123,"y":6960.035386015302},"b2":{"x":-4226.873985941936,"y":6948.168799233736}},"2970":{"from_node_id":"2991","to_node_id":"2998","b1":{"x":-4463.0615433707335,"y":7072.005472123403},"b2":{"x":-4330.165898325206,"y":7062.227804127135}},"2971":{"from_node_id":"2989","to_node_id":"2999","b1":{"x":-4460.5655857837155,"y":6964.03431766202},"b2":{"x":-4459.514048096593,"y":6918.546470180604}}}},"454":{"name":"","bigg_id":"FASm260","reversibility":false,"label_x":-4427.4039811465955,"label_y":6726.063172901904,"gene_reaction_rule":"Rv2940c","genes":[{"name":"","bigg_id":"Rv2940c"}],"metabolites":[{"bigg_id":"h2o_c","coefficient":1},{"bigg_id":"nadp_c","coefficient":2},{"bigg_id":"nadph_c","coefficient":-2},{"bigg_id":"mmcoa__S_c","coefficient":-1},{"bigg_id":"coa_c","coefficient":1},{"bigg_id":"h_c","coefficient":-3},{"bigg_id":"dmlgnc_c","coefficient":-1},{"bigg_id":"co2_c","coefficient":1},{"bigg_id":"tmhexc_c","coefficient":1}],"segments":{"2972":{"from_node_id":"3000","to_node_id":"3001","b1":null,"b2":null},"2973":{"from_node_id":"3002","to_node_id":"3001","b1":null,"b2":null},"2974":{"from_node_id":"3002","to_node_id":"3003","b1":{"x":-4457.738769393987,"y":6772.062172150368},"b2":{"x":-4478.851982981812,"y":6790.936287016896}},"2975":{"from_node_id":"3002","to_node_id":"3004","b1":{"x":-4457.738769393987,"y":6772.062172150368},"b2":{"x":-4436.852733545465,"y":6791.18737820244}},"2976":{"from_node_id":"3000","to_node_id":"3005","b1":{"x":-4457.069192899202,"y":6660.064173653441},"b2":{"x":-4477.955228747725,"y":6640.938967601369}},"2977":{"from_node_id":"3000","to_node_id":"3006","b1":{"x":-4457.069192899202,"y":6660.064173653441},"b2":{"x":-4435.955979311378,"y":6641.190058786913}},"2978":{"from_node_id":"3002","to_node_id":"3007","b1":{"x":-4457.738769393987,"y":6772.062172150368},"b2":{"x":-4394.853484109117,"y":6791.438469387985}},"2979":{"from_node_id":"3000","to_node_id":"3008","b1":{"x":-4457.069192899202,"y":6660.064173653441},"b2":{"x":-4393.95672987503,"y":6641.441149972457}},"2980":{"from_node_id":"3000","to_node_id":"3009","b1":{"x":-4457.0931063454445,"y":6664.064102171188},"b2":{"x":-4456.821090894438,"y":6618.564915281811}},"2981":{"from_node_id":"3002","to_node_id":"3010","b1":{"x":-4457.738769393987,"y":6772.062172150368},"b2":{"x":-4352.85423467277,"y":6791.689560573529}},"2982":{"from_node_id":"3002","to_node_id":"2999","b1":{"x":-4457.714855947745,"y":6768.06224363262},"b2":{"x":-4457.986871398752,"y":6813.561430521997}}}},"455":{"name":"PHBADA","bigg_id":"PHBADA","reversibility":false,"label_x":-6244.280882683823,"label_y":8452.156044503885,"gene_reaction_rule":"Rv2962c","genes":[{"name":"","bigg_id":"Rv2962c"}],"metabolites":[{"bigg_id":"4hbz_c","coefficient":-1},{"bigg_id":"dtdprmn_c","coefficient":-1},{"bigg_id":"dtdp_c","coefficient":1},{"bigg_id":"rppdima_c","coefficient":1}],"segments":{"2983":{"from_node_id":"3011","to_node_id":"3012","b1":null,"b2":null},"2984":{"from_node_id":"3013","to_node_id":"3012","b1":null,"b2":null},"2985":{"from_node_id":"3011","to_node_id":"3014","b1":{"x":-6119.319861398298,"y":8499.644766741918},"b2":{"x":-5967.548334228541,"y":8513.817454852542}},"2986":{"from_node_id":"3011","to_node_id":"3015","b1":{"x":-6139.151904983305,"y":8500.41046322417},"b2":{"x":-6111.528419347453,"y":8503.063089203348}},"2987":{"from_node_id":"3013","to_node_id":"3016","b1":{"x":-6256.849069368715,"y":8504.089125783597},"b2":{"x":-6272.92566186279,"y":8509.395369556376}},"2988":{"from_node_id":"3013","to_node_id":"2758","b1":{"x":-6253.954306313098,"y":8505.6004277346},"b2":{"x":-6468.744388170354,"y":8497.736821655228}}}},"456":{"name":"PHBADB","bigg_id":"PHBADB","reversibility":false,"label_x":-6714.841429558823,"label_y":8320.680946847635,"gene_reaction_rule":"Rv2959c","genes":[{"name":"","bigg_id":"Rv2959c"}],"metabolites":[{"bigg_id":"amet_c","coefficient":-1},{"bigg_id":"ahcys_c","coefficient":1},{"bigg_id":"phbz1_c","coefficient":1},{"bigg_id":"rppdima_c","coefficient":-1}],"segments":{"2989":{"from_node_id":"3017","to_node_id":"3018","b1":null,"b2":null},"2990":{"from_node_id":"3019","to_node_id":"3018","b1":null,"b2":null},"2991":{"from_node_id":"3017","to_node_id":"3020","b1":{"x":-6727.554147493715,"y":8393.220961721097},"b2":{"x":-6785.47448998779,"y":8383.875838306376}},"2992":{"from_node_id":"3019","to_node_id":"3021","b1":{"x":-6724.43095771768,"y":8260.36602963042},"b2":{"x":-6677.526466222453,"y":8265.095315765848}},"2993":{"from_node_id":"3019","to_node_id":"3022","b1":{"x":-6724.454871163923,"y":8264.365958148168},"b2":{"x":-6792.888910400416,"y":8256.900462665042}},"2994":{"from_node_id":"3017","to_node_id":"2758","b1":{"x":-6727.530234047473,"y":8389.22103320335},"b2":{"x":-6614.526858873479,"y":8468.417973998978}}}},"457":{"name":"PHBADC","bigg_id":"PHBADC","reversibility":false,"label_x":-7010.8850980506495,"label_y":8268.546710088205,"gene_reaction_rule":"Rv2957 and Rv2958c","genes":[{"name":"","bigg_id":"Rv2957"},{"name":"","bigg_id":"Rv2958c"}],"metabolites":[{"bigg_id":"dtdprmn_c","coefficient":-1},{"bigg_id":"gdp_c","coefficient":1},{"bigg_id":"phbz1g_c","coefficient":1},{"bigg_id":"dtdp_c","coefficient":1},{"bigg_id":"gdpfuc_c","coefficient":-1},{"bigg_id":"h_c","coefficient":-1},{"bigg_id":"phbz1_c","coefficient":-1}],"segments":{"2995":{"from_node_id":"3023","to_node_id":"3024","b1":null,"b2":null},"2996":{"from_node_id":"3025","to_node_id":"3024","b1":null,"b2":null},"2997":{"from_node_id":"3023","to_node_id":"3026","b1":{"x":-6892.709319399642,"y":8163.942246469513},"b2":{"x":-6905.664348084589,"y":8178.848566223034}},"2998":{"from_node_id":"3025","to_node_id":"3027","b1":{"x":-7004.709314201657,"y":8163.976369019398},"b2":{"x":-7061.752231748003,"y":8251.948953566633}},"2999":{"from_node_id":"3025","to_node_id":"3028","b1":{"x":-7000.7093143873,"y":8163.975150356902},"b2":{"x":-7136.005698994369,"y":8163.9890126427945}},"3000":{"from_node_id":"3025","to_node_id":"3029","b1":{"x":-7004.709314201657,"y":8163.976369019398},"b2":{"x":-7038.935437860461,"y":8103.410869578376}},"3001":{"from_node_id":"3023","to_node_id":"3030","b1":{"x":-6892.709319399642,"y":8163.942246469513},"b2":{"x":-6745.8700151345465,"y":8083.579525203528}},"3002":{"from_node_id":"3023","to_node_id":"3031","b1":{"x":-6892.709319399642,"y":8163.942246469513},"b2":{"x":-6846.333006403254,"y":8041.579527152771}},"3003":{"from_node_id":"3023","to_node_id":"3022","b1":{"x":-6896.709319214,"y":8163.943465132008},"b2":{"x":-6851.20932132568,"y":8163.929602846118}}}},"458":{"name":"PHBADD","bigg_id":"PHBADD","reversibility":false,"label_x":-7394.593580221228,"label_y":8261.028246494152,"gene_reaction_rule":"Rv2955c and Rv2954c","genes":[{"name":"","bigg_id":"Rv2955c"},{"name":"","bigg_id":"Rv2954c"}],"metabolites":[{"bigg_id":"amet_c","coefficient":-3},{"bigg_id":"ahcys_c","coefficient":3},{"bigg_id":"phbz1g_c","coefficient":-1},{"bigg_id":"phbz2_c","coefficient":1}],"segments":{"3004":{"from_node_id":"3032","to_node_id":"3033","b1":null,"b2":null},"3005":{"from_node_id":"3034","to_node_id":"3033","b1":null,"b2":null},"3006":{"from_node_id":"3032","to_node_id":"3035","b1":{"x":-7282.50569219522,"y":8164.033646156709},"b2":{"x":-7263.499295098917,"y":8185.027856535231}},"3007":{"from_node_id":"3034","to_node_id":"3036","b1":{"x":-7394.505686997236,"y":8164.067768706598},"b2":{"x":-7413.499288137332,"y":8185.073556378829}},"3008":{"from_node_id":"3032","to_node_id":"3028","b1":{"x":-7286.5056920095785,"y":8164.034864819205},"b2":{"x":-7241.005694121259,"y":8164.0210025333145}},"3009":{"from_node_id":"3034","to_node_id":"3037","b1":{"x":-7390.505687182878,"y":8164.066550044101},"b2":{"x":-7442.093575696197,"y":8162.558439673743}}}},"466":{"name":"","bigg_id":"EX_ppdima","reversibility":false,"label_x":-5668.873305458725,"label_y":8658.44054342167,"gene_reaction_rule":"","genes":[],"metabolites":[{"bigg_id":"ppdima_e","coefficient":-1}],"segments":{"3047":{"from_node_id":"3075","to_node_id":"3076","b1":null,"b2":null},"3048":{"from_node_id":"3077","to_node_id":"3076","b1":null,"b2":null},"3049":{"from_node_id":"3075","to_node_id":"2745","b1":{"x":-5698.69433552785,"y":8596.440851405623},"b2":{"x":-5698.537736838334,"y":8550.94112089158}}}},"467":{"name":"","bigg_id":"PGLS","reversibility":false,"label_x":-7440.226088563729,"label_y":8662.505154781256,"gene_reaction_rule":"","genes":[],"metabolites":[{"bigg_id":"frrppdima_c","coefficient":-1},{"bigg_id":"ahcys_c","coefficient":4},{"bigg_id":"mfrrppdima_c","coefficient":1},{"bigg_id":"h_c","coefficient":4},{"bigg_id":"amet_c","coefficient":-4}],"segments":{"3050":{"from_node_id":"3078","to_node_id":"3079","b1":null,"b2":null},"3051":{"from_node_id":"3080","to_node_id":"3079","b1":null,"b2":null},"3052":{"from_node_id":"3078","to_node_id":"2770","b1":{"x":-7352.265365395235,"y":8689.87636279238},"b2":{"x":-7306.765552935303,"y":8689.745725466175}},"3053":{"from_node_id":"3080","to_node_id":"3081","b1":{"x":-7460.264920245184,"y":8690.18644699524},"b2":{"x":-7487.0038641874435,"y":8719.040228695038}},"3054":{"from_node_id":"3080","to_node_id":"3082","b1":{"x":-7456.264936732223,"y":8690.174962395133},"b2":{"x":-7501.764749192155,"y":8690.305599721338}},"3055":{"from_node_id":"3080","to_node_id":"3083","b1":{"x":-7460.264920245184,"y":8690.18644699524},"b2":{"x":-7468.405702488555,"y":8673.920772902697}},"3056":{"from_node_id":"3078","to_node_id":"3084","b1":{"x":-7348.265381882274,"y":8689.864878192275},"b2":{"x":-7356.9869043264025,"y":8701.549985878566}}}},"468":{"name":"","bigg_id":"CHRPL","reversibility":false,"label_x":-6115.8543525137065,"label_y":8193.440589801881,"gene_reaction_rule":"Rv2949c","genes":[{"name":"","bigg_id":"Rv2949c"}],"metabolites":[{"bigg_id":"4hbz_c","coefficient":1},{"bigg_id":"pyr_c","coefficient":1},{"bigg_id":"chor_c","coefficient":-1}],"segments":{"3057":{"from_node_id":"3085","to_node_id":"3086","b1":null,"b2":null},"3058":{"from_node_id":"3087","to_node_id":"3086","b1":null,"b2":null},"3059":{"from_node_id":"3087","to_node_id":"3014","b1":{"x":-5962.610156609029,"y":8271.684029044944},"b2":{"x":-5962.740418297906,"y":8317.18384258184}},"3060":{"from_node_id":"3087","to_node_id":"3088","b1":{"x":-5962.621608186074,"y":8275.684012652582},"b2":{"x":-5983.67591711714,"y":8294.623814009388}},"3061":{"from_node_id":"3085","to_node_id":"3089","b1":{"x":-5962.312415605883,"y":8167.684455246323},"b2":{"x":-5962.182153917006,"y":8122.184641709424}}}},"490":{"name":"","bigg_id":"MI1PS","reversibility":false,"label_x":178.30437509028957,"label_y":-123.08154010718087,"gene_reaction_rule":"Rv0046c","genes":[{"name":"","bigg_id":"Rv0046c"}],"metabolites":[{"bigg_id":"g6p_c","coefficient":-1},{"bigg_id":"mi1p__D_c","coefficient":1}],"segments":{"3219":{"from_node_id":"3255","to_node_id":"3256","b1":null,"b2":null},"3220":{"from_node_id":"3257","to_node_id":"3256","b1":null,"b2":null},"3221":{"from_node_id":"3255","to_node_id":"17","b1":{"x":375.90958511758294,"y":-170.17952815973837},"b2":{"x":421.40919851792944,"y":-169.99196372013049}},"3222":{"from_node_id":"3257","to_node_id":"3258","b1":{"x":194.00719423780083,"y":-170.6082468788421},"b2":{"x":-1.1468474061827578,"y":-155.55388321786404}}}},"491":{"name":"","bigg_id":"MI1PP","reversibility":false,"label_x":24.307749200302993,"label_y":-641.6313435490321,"gene_reaction_rule":"(Rv2701c or Rv1604 or Rv3137 or Rv2131c)","genes":[{"name":"","bigg_id":"Rv2701c"},{"name":"","bigg_id":"Rv1604"},{"name":"","bigg_id":"Rv3137"},{"name":"","bigg_id":"Rv2131c"}],"metabolites":[{"bigg_id":"h2o_c","coefficient":-1},{"bigg_id":"pi_c","coefficient":1},{"bigg_id":"inost_c","coefficient":1},{"bigg_id":"mi1p__D_c","coefficient":-1}],"segments":{"3223":{"from_node_id":"3259","to_node_id":"3260","b1":null,"b2":null},"3224":{"from_node_id":"3261","to_node_id":"3260","b1":null,"b2":null},"3225":{"from_node_id":"3259","to_node_id":"3262","b1":{"x":-18.889193862682333,"y":-491.94367733703115},"b2":{"x":-3.3425547884122864,"y":-462.8136186690493}},"3226":{"from_node_id":"3261","to_node_id":"3263","b1":{"x":-19.087394528703896,"y":-692.9807529250954},"b2":{"x":-9.027212866504925,"y":-696.4302432097743}},"3227":{"from_node_id":"3261","to_node_id":"3264","b1":{"x":-19.12510592895481,"y":-688.9809306977594},"b2":{"x":-18.69613875110076,"y":-734.4789085337064}},"3228":{"from_node_id":"3259","to_node_id":"3258","b1":{"x":-18.85148246243142,"y":-495.94349956436713},"b2":{"x":-19.280449640285468,"y":-450.4455217284202}}}},"492":{"name":"","bigg_id":"CDPPT160190","reversibility":false,"label_x":13.213000886601236,"label_y":-926.9699087925914,"gene_reaction_rule":"Rv2612c","genes":[{"name":"","bigg_id":"Rv2612c"}],"metabolites":[{"bigg_id":"cdpc16c19g_c","coefficient":-1},{"bigg_id":"ptd1ino160190_c","coefficient":1},{"bigg_id":"inost_c","coefficient":-1},{"bigg_id":"h_c","coefficient":1},{"bigg_id":"cmp_c","coefficient":1}],"segments":{"3229":{"from_node_id":"3265","to_node_id":"3266","b1":null,"b2":null},"3230":{"from_node_id":"3267","to_node_id":"3266","b1":null,"b2":null},"3231":{"from_node_id":"3265","to_node_id":"3268","b1":{"x":-17.314958716911434,"y":-880.9723976098874},"b2":{"x":2.822599375150361,"y":-859.1908191665149}},"3232":{"from_node_id":"3267","to_node_id":"3269","b1":{"x":-16.296750910137035,"y":-988.9675977479594},"b2":{"x":-15.867783732282987,"y":-1034.4655755839062}},"3233":{"from_node_id":"3265","to_node_id":"3264","b1":{"x":-17.27724731666052,"y":-884.9722198372234},"b2":{"x":-17.70621449451457,"y":-839.4742420012764}},"3234":{"from_node_id":"3267","to_node_id":"3270","b1":{"x":-16.259039509886122,"y":-992.9674199752953},"b2":{"x":-18.579083863731768,"y":-988.1146946838023}},"3235":{"from_node_id":"3267","to_node_id":"3271","b1":{"x":-16.259039509886122,"y":-992.9674199752953},"b2":{"x":4.919156334819661,"y":-1011.7685907038241}}}},"493":{"name":"","bigg_id":"G16MTM1","reversibility":false,"label_x":16.04135590541901,"label_y":-1226.9565758427914,"gene_reaction_rule":"Rv2610c","genes":[{"name":"","bigg_id":"Rv2610c"}],"metabolites":[{"bigg_id":"ptd1ino160190_c","coefficient":-1},{"bigg_id":"gdpmann_c","coefficient":-1},{"bigg_id":"gdp_c","coefficient":1},{"bigg_id":"h_c","coefficient":1},{"bigg_id":"PIM1_c","coefficient":1}],"segments":{"3236":{"from_node_id":"3272","to_node_id":"3273","b1":null,"b2":null},"3237":{"from_node_id":"3274","to_node_id":"3273","b1":null,"b2":null},"3238":{"from_node_id":"3272","to_node_id":"3269","b1":{"x":-14.448892297842761,"y":-1184.9588868874232},"b2":{"x":-14.877859475696788,"y":-1139.4609090514764}},"3239":{"from_node_id":"3272","to_node_id":"990","b1":{"x":-14.48660369809366,"y":-1180.9590646600873},"b2":{"x":-134.53670963801426,"y":-754.4722860214024}},"3240":{"from_node_id":"3274","to_node_id":"3276","b1":{"x":-13.430684491068348,"y":-1292.9540870254953},"b2":{"x":3.660782576289648,"y":-1305.3465399566585}},"3241":{"from_node_id":"3274","to_node_id":"3277","b1":{"x":-13.430684491068348,"y":-1292.9540870254953},"b2":{"x":4.831247296478011,"y":-1328.2807704493366}},"3242":{"from_node_id":"3274","to_node_id":"3278","b1":{"x":-13.468395891319261,"y":-1288.9542647981593},"b2":{"x":-13.039428713465213,"y":-1334.4522426341064}}}},"600":{"name":"","bigg_id":"ASPTA","reversibility":true,"label_x":671.4420395223976,"label_y":3596.945657661266,"gene_reaction_rule":"(Rv3565 or Rv0337c)","genes":[{"name":"","bigg_id":"Rv3565"},{"name":"","bigg_id":"Rv0337c"}],"metabolites":[{"bigg_id":"akg_c","coefficient":-1},{"bigg_id":"asp__L_c","coefficient":-1},{"bigg_id":"glu__L_c","coefficient":1},{"bigg_id":"oaa_c","coefficient":1}],"segments":{"4010":{"from_node_id":"4053","to_node_id":"4054","b1":null,"b2":null},"4011":{"from_node_id":"4055","to_node_id":"4054","b1":null,"b2":null},"4012":{"from_node_id":"4053","to_node_id":"4056","b1":{"x":612.2381893365952,"y":3507.0610126670026},"b2":{"x":641.3081572160102,"y":3622.1819373106946}},"4013":{"from_node_id":"4053","to_node_id":"4057","b1":{"x":614.9109193854035,"y":3510.0370022648},"b2":{"x":697.8536845564596,"y":3520.7993232230915}},"4014":{"from_node_id":"4055","to_node_id":"4058","b1":{"x":540.0744780187666,"y":3426.7092935264823},"b2":{"x":556.325709581611,"y":3403.8706117432016}},"4015":{"from_node_id":"4055","to_node_id":"114","b1":{"x":542.7472080675751,"y":3429.685283124279},"b2":{"x":493.54445820573824,"y":3376.3023955899625}}}},"601":{"name":"","bigg_id":"FRD2","reversibility":false,"label_x":381.7587961899967,"label_y":4591.366852776976,"gene_reaction_rule":"((Rv3316 and Rv3317 and Rv3318 and Rv3319) or (Rv0247c and Rv3316 and Rv3317 and Rv3318) or (Rv0248c and Rv3316 and Rv3317 and Rv3318))","genes":[{"name":"","bigg_id":"Rv3316"},{"name":"","bigg_id":"Rv3317"},{"name":"","bigg_id":"Rv3318"},{"name":"","bigg_id":"Rv3319"},{"name":"","bigg_id":"Rv0247c"},{"name":"","bigg_id":"Rv0248c"}],"metabolites":[{"bigg_id":"succ_c","coefficient":1},{"bigg_id":"fum_c","coefficient":-1},{"bigg_id":"mqn8_c","coefficient":1},{"bigg_id":"mql8_c","coefficient":-1}],"segments":{"4016":{"from_node_id":"4059","to_node_id":"4060","b1":null,"b2":null},"4017":{"from_node_id":"4061","to_node_id":"4060","b1":null,"b2":null},"4018":{"from_node_id":"4061","to_node_id":"195","b1":{"x":456.2904194234295,"y":4682.4203637811015},"b2":{"x":545.8402455144019,"y":4740.722495968304}},"4019":{"from_node_id":"4059","to_node_id":"191","b1":{"x":371.42373667726713,"y":4600.000841772851},"b2":{"x":206.63602320378743,"y":4437.473611929398}},"4020":{"from_node_id":"4061","to_node_id":"4063","b1":{"x":460.91780033471514,"y":4682.65795356988},"b2":{"x":500.3266149568035,"y":4702.181680021728}},"4021":{"from_node_id":"4059","to_node_id":"4064","b1":{"x":352.6419063030909,"y":4576.781806671573},"b2":{"x":339.8912919652308,"y":4557.567717239396}}}},"602":{"name":"","bigg_id":"FRD","reversibility":false,"label_x":297.0176157700748,"label_y":4629.248688714476,"gene_reaction_rule":"(Rv1552 and Rv1553 and Rv1554 and Rv1555)","genes":[{"name":"","bigg_id":"Rv1552"},{"name":"","bigg_id":"Rv1553"},{"name":"","bigg_id":"Rv1554"},{"name":"","bigg_id":"Rv1555"}],"metabolites":[{"bigg_id":"succ_c","coefficient":1},{"bigg_id":"fum_c","coefficient":-1},{"bigg_id":"fadh2_c","coefficient":-1},{"bigg_id":"fad_c","coefficient":1}],"segments":{"4022":{"from_node_id":"4065","to_node_id":"4066","b1":null,"b2":null},"4023":{"from_node_id":"4067","to_node_id":"4066","b1":null,"b2":null},"4024":{"from_node_id":"4067","to_node_id":"195","b1":{"x":370.4735248921795,"y":4734.8358911248515},"b2":{"x":475.00656631518314,"y":4837.327476437054}},"4025":{"from_node_id":"4065","to_node_id":"191","b1":{"x":263.05572520265775,"y":4660.193712866601},"b2":{"x":156.8398100239607,"y":4536.204568960648}},"4026":{"from_node_id":"4065","to_node_id":"4069","b1":{"x":259.5316768109034,"y":4658.301337921573},"b2":{"x":228.30120407460578,"y":4644.795744583146}},"4027":{"from_node_id":"4067","to_node_id":"4070","b1":{"x":373.9975732839339,"y":4736.72826606988},"b2":{"x":430.86854610914725,"y":4824.494180021728}}}},"603":{"name":"","bigg_id":"SDPDS","reversibility":false,"label_x":-360.53732736786674,"label_y":5304.802756480098,"gene_reaction_rule":"Rv1202","genes":[{"name":"","bigg_id":"Rv1202"}],"metabolites":[{"bigg_id":"succ_c","coefficient":1},{"bigg_id":"26dap__LL_c","coefficient":1},{"bigg_id":"sl26da_c","coefficient":-1},{"bigg_id":"h2o_c","coefficient":-1}],"segments":{"4028":{"from_node_id":"4071","to_node_id":"4072","b1":null,"b2":null},"4029":{"from_node_id":"4073","to_node_id":"4072","b1":null,"b2":null},"4030":{"from_node_id":"4073","to_node_id":"195","b1":{"x":84.00810691917343,"y":5120.797797429641},"b2":{"x":371.7838801011808,"y":5042.7588513268975}},"4031":{"from_node_id":"4073","to_node_id":"4074","b1":{"x":-98.98127638931294,"y":5278.524316505087},"b2":{"x":-101.35577858005843,"y":5257.726999815921}},"4032":{"from_node_id":"4071","to_node_id":"4075","b1":{"x":-188.98034466271952,"y":5355.3365241243055},"b2":{"x":-217.84821226611365,"y":5376.099103039549}},"4033":{"from_node_id":"4071","to_node_id":"4076","b1":{"x":-192.02787236497534,"y":5357.927387861359},"b2":{"x":-198.9027692579126,"y":5366.515249330461}}}},"604":{"name":"MNXR1163","bigg_id":"CHSTEROLt","reversibility":false,"label_x":-5285.991761490843,"label_y":763.2077260236342,"gene_reaction_rule":"Rv3499c and Rv3498c and Rv3497c and Rv3496c and Rv3495c and Rv3494c and Rv3500c and Rv3501c","genes":[{"name":"","bigg_id":"Rv3499c"},{"name":"","bigg_id":"Rv3498c"},{"name":"","bigg_id":"Rv3497c"},{"name":"","bigg_id":"Rv3496c"},{"name":"","bigg_id":"Rv3495c"},{"name":"","bigg_id":"Rv3494c"},{"name":"","bigg_id":"Rv3500c"},{"name":"","bigg_id":"Rv3501c"}],"metabolites":[{"bigg_id":"h2o_c","coefficient":-1},{"bigg_id":"chsterol_c","coefficient":1},{"bigg_id":"atp_c","coefficient":-1},{"bigg_id":"chsterol_e","coefficient":-1},{"bigg_id":"adp_c","coefficient":1},{"bigg_id":"pi_c","coefficient":1}],"segments":{"4034":{"from_node_id":"4078","to_node_id":"4079","b1":null,"b2":null},"4035":{"from_node_id":"4080","to_node_id":"4079","b1":null,"b2":null},"4036":{"from_node_id":"4078","to_node_id":"4077","b1":{"x":-5249.246783815512,"y":662.26461319706},"b2":{"x":-5221.168992610261,"y":665.9575308828944}},"4037":{"from_node_id":"4080","to_node_id":"4081","b1":{"x":-5331.530031776418,"y":732.217934097529},"b2":{"x":-5364.7615773583275,"y":844.8523391846475}},"4038":{"from_node_id":"4078","to_node_id":"4082","b1":{"x":-5249.246783815512,"y":662.26461319706},"b2":{"x":-5244.071792318082,"y":605.2814880560836}},"4039":{"from_node_id":"4078","to_node_id":"4083","b1":{"x":-5252.294311517767,"y":664.8554769341144},"b2":{"x":-5217.628683904607,"y":635.384401925121}},"4040":{"from_node_id":"4080","to_node_id":"4084","b1":{"x":-5334.577559478674,"y":734.808797834583},"b2":{"x":-5418.6143673823535,"y":750.2102579364973}},"4041":{"from_node_id":"4080","to_node_id":"4085","b1":{"x":-5334.577559478674,"y":734.808797834583},"b2":{"x":-5382.729081152675,"y":741.1528674534361}}}},"606":{"name":"MNXR19104","bigg_id":"CHOL1","reversibility":false,"label_x":-5330.934313325714,"label_y":1093.1518313063352,"gene_reaction_rule":"Rv1106c","genes":[{"name":"","bigg_id":"Rv1106c"}],"metabolites":[{"bigg_id":"chol4en3one_c","coefficient":1},{"bigg_id":"nadh_c","coefficient":1},{"bigg_id":"chsterol_c","coefficient":-1},{"bigg_id":"h_c","coefficient":1},{"bigg_id":"nad_c","coefficient":-1}],"segments":{"4049":{"from_node_id":"4093","to_node_id":"4094","b1":null,"b2":null},"4050":{"from_node_id":"4095","to_node_id":"4094","b1":null,"b2":null},"4051":{"from_node_id":"4095","to_node_id":"582","b1":{"x":-5360.755938874145,"y":1135.1515253684643},"b2":{"x":-5366.601326072771,"y":1152.3599979072023}},"4052":{"from_node_id":"4095","to_node_id":"4097","b1":{"x":-5360.742217762486,"y":1139.1515018347818},"b2":{"x":-5333.676189471436,"y":1153.7929772604548}},"4053":{"from_node_id":"4093","to_node_id":"4081","b1":{"x":-5361.112687777285,"y":1031.1521372442062},"b2":{"x":-5358.696988078658,"y":1013.0864869710931}},"4054":{"from_node_id":"4095","to_node_id":"4098","b1":{"x":-5360.742217762486,"y":1139.1515018347818},"b2":{"x":-5402.252602524022,"y":1165.0823126047517}},"4055":{"from_node_id":"4093","to_node_id":"4099","b1":{"x":-5361.126408888944,"y":1027.1521607778882},"b2":{"x":-5344.478328814907,"y":1013.2242796954188}}}},"616":{"name":"Cholesterol Exchange","bigg_id":"EX_chsterol","reversibility":false,"label_x":-5144.534617173533,"label_y":461.4112543411925,"gene_reaction_rule":"","genes":[],"metabolites":[{"bigg_id":"chsterol_e","coefficient":-1}],"segments":{"4111":{"from_node_id":"4157","to_node_id":"4158","b1":null,"b2":null},"4112":{"from_node_id":"4159","to_node_id":"4158","b1":null,"b2":null},"4113":{"from_node_id":"4157","to_node_id":"4083","b1":{"x":-5175.607642595041,"y":503.40018216669023},"b2":{"x":-5176.5465398388615,"y":548.8904940140005}}}},"620":{"name":"HIPA","bigg_id":"HIPA","reversibility":false,"label_x":-4959.475442770816,"label_y":4570.332933844349,"gene_reaction_rule":"","genes":[],"metabolites":[{"bigg_id":"5ohhip_c","coefficient":1},{"bigg_id":"nadh_c","coefficient":-1},{"bigg_id":"hip_c","coefficient":-1},{"bigg_id":"h_c","coefficient":-1},{"bigg_id":"nad_c","coefficient":1}],"segments":{"4136":{"from_node_id":"4182","to_node_id":"4183","b1":null,"b2":null},"4137":{"from_node_id":"4184","to_node_id":"4183","b1":null,"b2":null},"4138":{"from_node_id":"4184","to_node_id":"4185","b1":{"x":-4968.199485495485,"y":4474.799677618921},"b2":{"x":-5013.698882864918,"y":4474.565500296664}},"4139":{"from_node_id":"4182","to_node_id":"4186","b1":{"x":-4860.200915915285,"y":4475.355527087125},"b2":{"x":-4841.3092494042585,"y":4496.453037282315}},"4140":{"from_node_id":"4182","to_node_id":"1732","b1":{"x":-4864.200862936772,"y":4475.334940069783},"b2":{"x":-4106.314738366478,"y":4479.000808667308}},"4141":{"from_node_id":"4182","to_node_id":"4187","b1":{"x":-4860.200915915285,"y":4475.355527087125},"b2":{"x":-4841.093085722174,"y":4454.453593556679}},"4142":{"from_node_id":"4184","to_node_id":"4188","b1":{"x":-4972.199432516978,"y":4474.779090601577},"b2":{"x":-5026.763351677629,"y":4459.209594352006}}}},"621":{"name":"IPDAB","bigg_id":"IPDAB","reversibility":false,"label_x":-6217.5409255564355,"label_y":3980.4101392145794,"gene_reaction_rule":"Rv3551 and Rv3552","genes":[{"name":"","bigg_id":"Rv3551"},{"name":"","bigg_id":"Rv3552"}],"metabolites":[{"bigg_id":"atp_c","coefficient":-1},{"bigg_id":"ppi_c","coefficient":1},{"bigg_id":"5ohhip_c","coefficient":-1},{"bigg_id":"coa_c","coefficient":-1},{"bigg_id":"amp_c","coefficient":1},{"bigg_id":"5ohhipcoa_c","coefficient":1}],"segments":{"4143":{"from_node_id":"4189","to_node_id":"4190","b1":null,"b2":null},"4144":{"from_node_id":"4191","to_node_id":"4190","b1":null,"b2":null},"4145":{"from_node_id":"4189","to_node_id":"4192","b1":{"x":-6036.40452062468,"y":4021.766192926734},"b2":{"x":-6056.969687593738,"y":4041.2360133556613}},"4146":{"from_node_id":"4191","to_node_id":"4193","b1":{"x":-6038.936119550683,"y":3909.794808158673},"b2":{"x":-6060.360221869643,"y":3891.274337327007}},"4147":{"from_node_id":"4189","to_node_id":"4185","b1":{"x":-6036.4949348720365,"y":4017.767214899308},"b2":{"x":-6028.165389904184,"y":4438.358342444926}},"4148":{"from_node_id":"4189","to_node_id":"4194","b1":{"x":-6036.40452062468,"y":4021.766192926734},"b2":{"x":-6014.980418305714,"y":4040.2866637584093}},"4149":{"from_node_id":"4191","to_node_id":"4195","b1":{"x":-6038.936119550683,"y":3909.794808158673},"b2":{"x":-6018.3709525816275,"y":3890.3249877297476}},"4150":{"from_node_id":"4191","to_node_id":"4196","b1":{"x":-6038.845705303326,"y":3913.7937861861064},"b2":{"x":-6039.8741673670165,"y":3868.305411124079}}}},"624":{"name":"MNXR87739","bigg_id":"FADE30","reversibility":false,"label_x":-6010.243460839099,"label_y":3675.8210516378267,"gene_reaction_rule":"Rv3560c","genes":[{"name":"","bigg_id":"Rv3560c"}],"metabolites":[{"bigg_id":"fadh2_c","coefficient":1},{"bigg_id":"5ohhipcoa_c","coefficient":-1},{"bigg_id":"hipecoa_c","coefficient":1},{"bigg_id":"fad_c","coefficient":-1}],"segments":{"4166":{"from_node_id":"4212","to_node_id":"4213","b1":null,"b2":null},"4167":{"from_node_id":"4214","to_node_id":"4213","b1":null,"b2":null},"4168":{"from_node_id":"4214","to_node_id":"4215","b1":{"x":-6039.938300589953,"y":3609.82188309737},"b2":{"x":-6060.834452279519,"y":3590.70773010629}},"4169":{"from_node_id":"4212","to_node_id":"4196","b1":{"x":-6040.5268239275765,"y":3717.8202795682473},"b2":{"x":-6040.774766630011,"y":3763.3196040073726}},"4170":{"from_node_id":"4214","to_node_id":"4216","b1":{"x":-6039.960097750596,"y":3613.821823707407},"b2":{"x":-6039.7121550481725,"y":3568.3224992682844}},"4171":{"from_node_id":"4212","to_node_id":"4217","b1":{"x":-6040.548621088231,"y":3721.8202201782897},"b2":{"x":-6061.651845804006,"y":3740.7055029824996}}}},"625":{"name":"MNXR84970","bigg_id":"ECHA20","reversibility":false,"label_x":-6008.608673790103,"label_y":3375.825505885392,"gene_reaction_rule":"Rv3550","genes":[{"name":"","bigg_id":"Rv3550"}],"metabolites":[{"bigg_id":"h2o_c","coefficient":-1},{"bigg_id":"hipecoa_c","coefficient":-1},{"bigg_id":"hipohcoa_c","coefficient":1}],"segments":{"4172":{"from_node_id":"4218","to_node_id":"4219","b1":null,"b2":null},"4173":{"from_node_id":"4220","to_node_id":"4219","b1":null,"b2":null},"4174":{"from_node_id":"4218","to_node_id":"4221","b1":{"x":-6038.913834039241,"y":3421.8246744258477},"b2":{"x":-6060.017058755023,"y":3440.7099572300713}},"4175":{"from_node_id":"4218","to_node_id":"4216","b1":{"x":-6038.892036878598,"y":3417.824733815807},"b2":{"x":-6039.139979581021,"y":3463.3240582549297}},"4176":{"from_node_id":"4220","to_node_id":"4222","b1":{"x":-6038.325310701609,"y":3313.826277954964},"b2":{"x":-6038.077367999188,"y":3268.326953515849}}}},"626":{"name":"MNXR22345","bigg_id":"CHCD","reversibility":false,"label_x":-6006.973886741114,"label_y":3075.8299601329454,"gene_reaction_rule":"","genes":[],"metabolites":[{"bigg_id":"hipocoa_c","coefficient":1},{"bigg_id":"nadh_c","coefficient":1},{"bigg_id":"hipohcoa_c","coefficient":-1},{"bigg_id":"nad_c","coefficient":-1},{"bigg_id":"h_c","coefficient":1}],"segments":{"4177":{"from_node_id":"4223","to_node_id":"4224","b1":null,"b2":null},"4178":{"from_node_id":"4225","to_node_id":"4224","b1":null,"b2":null},"4179":{"from_node_id":"4225","to_node_id":"4226","b1":{"x":-6036.690523652627,"y":3013.8307322025303},"b2":{"x":-6036.442580950195,"y":2968.331407763395}},"4180":{"from_node_id":"4225","to_node_id":"4227","b1":{"x":-6036.668726491972,"y":3009.8307915924897},"b2":{"x":-6057.5648781815435,"y":2990.716638601408}},"4181":{"from_node_id":"4223","to_node_id":"4222","b1":{"x":-6037.257249829612,"y":3117.8291880633733},"b2":{"x":-6037.50519253204,"y":3163.3285125024913}},"4182":{"from_node_id":"4223","to_node_id":"4228","b1":{"x":-6037.279046990262,"y":3121.829128673404},"b2":{"x":-6058.38227170604,"y":3140.7144114776283}},"4183":{"from_node_id":"4225","to_node_id":"4229","b1":{"x":-6036.668726491972,"y":3009.8307915924897},"b2":{"x":-6015.565501776195,"y":2990.945508788265}}}},"627":{"name":"HIAA","bigg_id":"HIAA","reversibility":false,"label_x":-6005.339099692131,"label_y":2775.8344143805034,"gene_reaction_rule":"","genes":[],"metabolites":[{"bigg_id":"h2o_c","coefficient":-1},{"bigg_id":"hipocoa_c","coefficient":-1},{"bigg_id":"hia_c","coefficient":1},{"bigg_id":"accoa_c","coefficient":1}],"segments":{"4184":{"from_node_id":"4230","to_node_id":"4231","b1":null,"b2":null},"4185":{"from_node_id":"4232","to_node_id":"4231","b1":null,"b2":null},"4186":{"from_node_id":"4230","to_node_id":"4233","b1":{"x":-6035.64425994128,"y":2821.83358292097},"b2":{"x":-6056.747484657054,"y":2840.7188657251863}},"4187":{"from_node_id":"4230","to_node_id":"4226","b1":{"x":-6035.622462780618,"y":2817.833642310934},"b2":{"x":-6035.870405483054,"y":2863.33296675005}},"4188":{"from_node_id":"4232","to_node_id":"4234","b1":{"x":-6035.055736603639,"y":2713.8351864500846},"b2":{"x":-6034.807793901212,"y":2668.335862010962}},"4189":{"from_node_id":"4232","to_node_id":"4235","b1":{"x":-6035.03393944299,"y":2709.8352458400504},"b2":{"x":-6055.930091132562,"y":2690.7210928489676}}}},"628":{"name":"THIA Transport","bigg_id":"HIAt","reversibility":true,"label_x":-6003.704312643148,"label_y":2475.838868628067,"gene_reaction_rule":"","genes":[],"metabolites":[{"bigg_id":"hia_e","coefficient":-1},{"bigg_id":"hia_c","coefficient":1}],"segments":{"4190":{"from_node_id":"4236","to_node_id":"4237","b1":null,"b2":null},"4191":{"from_node_id":"4238","to_node_id":"4237","b1":null,"b2":null},"4192":{"from_node_id":"4236","to_node_id":"4239","b1":{"x":-6033.420949554652,"y":2413.83964069764},"b2":{"x":-6033.173006852226,"y":2368.340316258528}},"4193":{"from_node_id":"4238","to_node_id":"4234","b1":{"x":-6033.987675731641,"y":2517.8380965584947},"b2":{"x":-6034.235618434061,"y":2563.337420997612}}}},"629":{"name":"","bigg_id":"EX_hia","reversibility":false,"label_x":-6262.965071332877,"label_y":2357.369437551164,"gene_reaction_rule":"","genes":[],"metabolites":[{"bigg_id":"hia_e","coefficient":-1}],"segments":{"4194":{"from_node_id":"4240","to_node_id":"4241","b1":null,"b2":null},"4195":{"from_node_id":"4242","to_node_id":"4241","b1":null,"b2":null},"4196":{"from_node_id":"4240","to_node_id":"4239","b1":{"x":-6130.88629887778,"y":2315.4924314044783},"b2":{"x":-6085.386586846753,"y":2315.654311280051}}}},"630":{"name":"","bigg_id":"NADH5","reversibility":false,"label_x":-700.9936325814251,"label_y":7792.280002599017,"gene_reaction_rule":"(Rv0082 and Rv3145 and Rv3146 and Rv3147 and Rv3148 and Rv3149 and Rv3150 and Rv3151 and Rv3152 and Rv3153 and Rv3154 and Rv3155 and Rv3156 and Rv3157 and Rv3158)","genes":[{"name":"","bigg_id":"Rv0082"},{"name":"","bigg_id":"Rv3145"},{"name":"","bigg_id":"Rv3146"},{"name":"","bigg_id":"Rv3147"},{"name":"","bigg_id":"Rv3148"},{"name":"","bigg_id":"Rv3149"},{"name":"","bigg_id":"Rv3150"},{"name":"","bigg_id":"Rv3151"},{"name":"","bigg_id":"Rv3152"},{"name":"","bigg_id":"Rv3153"},{"name":"","bigg_id":"Rv3154"},{"name":"","bigg_id":"Rv3155"},{"name":"","bigg_id":"Rv3156"},{"name":"","bigg_id":"Rv3157"},{"name":"","bigg_id":"Rv3158"}],"metabolites":[{"bigg_id":"q8h2_c","coefficient":1},{"bigg_id":"nadh_c","coefficient":-1},{"bigg_id":"h_c","coefficient":-1},{"bigg_id":"nad_c","coefficient":1},{"bigg_id":"q8_c","coefficient":-1}],"segments":{"4197":{"from_node_id":"4244","to_node_id":"4245","b1":null,"b2":null},"4198":{"from_node_id":"4246","to_node_id":"4245","b1":null,"b2":null},"4199":{"from_node_id":"4246","to_node_id":"4247","b1":{"x":-632.0209921468486,"y":7710.987674923484},"b2":{"x":-755.7595451696516,"y":7731.925998904017}},"4200":{"from_node_id":"4244","to_node_id":"4243","b1":{"x":-524.021550198966,"y":7711.3348621146915},"b2":{"x":-168.6726642105059,"y":7766.608083917468}},"4201":{"from_node_id":"4244","to_node_id":"4248","b1":{"x":-520.0215708675623,"y":7711.347720899551},"b2":{"x":-501.08917766391096,"y":7732.4086916175}},"4202":{"from_node_id":"4246","to_node_id":"4249","b1":{"x":-628.0210128154458,"y":7711.000533708343},"b2":{"x":-1148.3965101320314,"y":7741.330339249316}},"4203":{"from_node_id":"4244","to_node_id":"4250","b1":{"x":-520.0215708675623,"y":7711.347720899551},"b2":{"x":-456.50469753226025,"y":7688.974826606517}}}},"633":{"name":"","bigg_id":"GLUDx","reversibility":true,"label_x":-399.996051789346,"label_y":6613.813342001183,"gene_reaction_rule":"Rv2476c","genes":[{"name":"","bigg_id":"Rv2476c"}],"metabolites":[{"bigg_id":"akg_c","coefficient":1},{"bigg_id":"h2o_c","coefficient":-1},{"bigg_id":"glu__L_c","coefficient":-1},{"bigg_id":"h_c","coefficient":1},{"bigg_id":"nad_c","coefficient":-1},{"bigg_id":"nadh_c","coefficient":1},{"bigg_id":"nh4_c","coefficient":1}],"segments":{"4216":{"from_node_id":"4263","to_node_id":"4264","b1":null,"b2":null},"4217":{"from_node_id":"4265","to_node_id":"4264","b1":null,"b2":null},"4218":{"from_node_id":"4265","to_node_id":"4266","b1":{"x":-578.895747223537,"y":6644.607057601991},"b2":{"x":-542.0804402105523,"y":6677.777903376832}},"4219":{"from_node_id":"4263","to_node_id":"4267","b1":{"x":-690.891278230155,"y":6643.606540462874},"b2":{"x":-711.4175227431397,"y":6637.869288438033}},"4220":{"from_node_id":"4263","to_node_id":"4268","b1":{"x":-690.891278230155,"y":6643.606540462874},"b2":{"x":-704.9343182328084,"y":6661.864194596766}},"4221":{"from_node_id":"4265","to_node_id":"4269","b1":{"x":-578.895747223537,"y":6644.607057601991},"b2":{"x":-535.7045138615085,"y":6657.212196436851}},"4222":{"from_node_id":"4263","to_node_id":"4249","b1":{"x":-686.8914378370619,"y":6643.6422732178435},"b2":{"x":-1097.6413312928753,"y":6624.381320942577}},"4223":{"from_node_id":"4265","to_node_id":"4243","b1":{"x":-582.895587616631,"y":6644.571324847023},"b2":{"x":-102.11273517644167,"y":6592.878175559789}},"4224":{"from_node_id":"4265","to_node_id":"4271","b1":{"x":-578.895747223537,"y":6644.607057601991},"b2":{"x":-553.3322496218398,"y":6632.3608449656185}}}},"640":{"name":"","bigg_id":"GLYK","reversibility":false,"label_x":436.69978707082953,"label_y":1379.7859571180716,"gene_reaction_rule":"Rv3696c","genes":[{"name":"","bigg_id":"Rv3696c"}],"metabolites":[{"bigg_id":"h_c","coefficient":1},{"bigg_id":"glyc3p_c","coefficient":1},{"bigg_id":"adp_c","coefficient":1},{"bigg_id":"atp_c","coefficient":-1},{"bigg_id":"glyc_c","coefficient":-1}],"segments":{"4267":{"from_node_id":"4314","to_node_id":"4315","b1":null,"b2":null},"4268":{"from_node_id":"4316","to_node_id":"4315","b1":null,"b2":null},"4269":{"from_node_id":"4316","to_node_id":"4317","b1":{"x":407.50459966794784,"y":1313.7917406606236},"b2":{"x":428.77549225637017,"y":1295.095507657909}},"4270":{"from_node_id":"4316","to_node_id":"4310","b1":{"x":407.44711305386795,"y":1317.7913275504413},"b2":{"x":394.59821567183906,"y":1169.3369202334525}},"4271":{"from_node_id":"4316","to_node_id":"4318","b1":{"x":407.50459966794784,"y":1313.7917406606236},"b2":{"x":407.03407185664366,"y":1260.7348181319453}},"4272":{"from_node_id":"4314","to_node_id":"4319","b1":{"x":405.8949744737113,"y":1425.7801735755193},"b2":{"x":426.61974422837477,"y":1445.0800160260728}},"4273":{"from_node_id":"4314","to_node_id":"4320","b1":{"x":405.95246108779116,"y":1421.7805866857016},"b2":{"x":405.29855085263256,"y":1467.275887557378}}}},"641":{"name":"","bigg_id":"GLYCt","reversibility":true,"label_x":432.3882910148387,"label_y":1679.754973854399,"gene_reaction_rule":"","genes":[],"metabolites":[{"bigg_id":"glyc_e","coefficient":1},{"bigg_id":"glyc_c","coefficient":-1}],"segments":{"4274":{"from_node_id":"4321","to_node_id":"4322","b1":null,"b2":null},"4275":{"from_node_id":"4323","to_node_id":"4322","b1":null,"b2":null},"4276":{"from_node_id":"4323","to_node_id":"4324","b1":{"x":401.64096503180036,"y":1721.7496034220292},"b2":{"x":400.98705479664176,"y":1767.2449042937055}},"4277":{"from_node_id":"4321","to_node_id":"4320","b1":{"x":403.13561699787715,"y":1617.760344286769},"b2":{"x":403.78952723303576,"y":1572.2650434150926}}}},"642":{"name":"","bigg_id":"DXPS","reversibility":false,"label_x":1347.0373054082015,"label_y":2609.0253432233258,"gene_reaction_rule":"(Rv2682c or Rv3379c)","genes":[{"name":"","bigg_id":"Rv2682c"},{"name":"","bigg_id":"Rv3379c"}],"metabolites":[{"bigg_id":"dxyl5p_c","coefficient":1},{"bigg_id":"pyr_c","coefficient":-1},{"bigg_id":"co2_c","coefficient":1},{"bigg_id":"h_c","coefficient":-1},{"bigg_id":"g3p_c","coefficient":-1}],"segments":{"4278":{"from_node_id":"4325","to_node_id":"4326","b1":null,"b2":null},"4279":{"from_node_id":"4327","to_node_id":"4326","b1":null,"b2":null},"4280":{"from_node_id":"4327","to_node_id":"4328","b1":{"x":1458.3885427343616,"y":2560.423572127027},"b2":{"x":1503.873518217017,"y":2561.592762163859}},"4281":{"from_node_id":"4325","to_node_id":"103","b1":{"x":1354.4228844882919,"y":2557.751137757125},"b2":{"x":848.0065125212612,"y":2397.3170551421676}},"4282":{"from_node_id":"4327","to_node_id":"4329","b1":{"x":1462.387221897672,"y":2560.526358064331},"b2":{"x":1481.9205740942416,"y":2540.021525659145}},"4283":{"from_node_id":"4325","to_node_id":"4330","b1":{"x":1350.4242053249814,"y":2557.6483518198206},"b2":{"x":1331.9701054701027,"y":2536.167053010248}},"4284":{"from_node_id":"4325","to_node_id":"4331","b1":{"x":1350.4242053249814,"y":2557.6483518198206},"b2":{"x":1312.1537925815364,"y":2589.3956158656315}}}},"643":{"name":"","bigg_id":"EX_co2","reversibility":false,"label_x":4602.89932890744,"label_y":6342.957171808521,"gene_reaction_rule":"","genes":[],"metabolites":[{"bigg_id":"co2_e","coefficient":-1}],"segments":{"4285":{"from_node_id":"4333","to_node_id":"4334","b1":null,"b2":null},"4286":{"from_node_id":"4335","to_node_id":"4334","b1":null,"b2":null},"4287":{"from_node_id":"4333","to_node_id":"4332","b1":{"x":4572.725718291142,"y":6280.957461623235},"b2":{"x":4572.573809001881,"y":6237.180859742359}}}},"644":{"name":"","bigg_id":"CO2t","reversibility":true,"label_x":4331.575573481062,"label_y":6044.681940570194,"gene_reaction_rule":"","genes":[],"metabolites":[{"bigg_id":"co2_c","coefficient":1},{"bigg_id":"co2_e","coefficient":-1}],"segments":{"4288":{"from_node_id":"4336","to_node_id":"4337","b1":null,"b2":null},"4289":{"from_node_id":"4338","to_node_id":"4337","b1":null,"b2":null},"4290":{"from_node_id":"4338","to_node_id":"4339","b1":{"x":4577.948724802478,"y":5847.244225540779},"b2":{"x":4318.642906082619,"y":5899.651202917383}},"4291":{"from_node_id":"4336","to_node_id":"4332","b1":{"x":4572.716231363747,"y":6086.68166731836},"b2":{"x":4572.568726719348,"y":6132.181428223004}}}},"645":{"name":"","bigg_id":"PPNDH","reversibility":false,"label_x":3530.543676009591,"label_y":5448.643966241833,"gene_reaction_rule":"Rv3838c","genes":[{"name":"","bigg_id":"Rv3838c"}],"metabolites":[{"bigg_id":"phpyr_c","coefficient":1},{"bigg_id":"h2o_c","coefficient":1},{"bigg_id":"co2_c","coefficient":1},{"bigg_id":"pphn_c","coefficient":-1},{"bigg_id":"h_c","coefficient":-1}],"segments":{"4292":{"from_node_id":"4340","to_node_id":"4341","b1":null,"b2":null},"4293":{"from_node_id":"4342","to_node_id":"4341","b1":null,"b2":null},"4294":{"from_node_id":"4342","to_node_id":"4343","b1":{"x":3844.9293925740576,"y":5473.080195408127},"b2":{"x":3772.632067735997,"y":5489.384086811966}},"4295":{"from_node_id":"4342","to_node_id":"4344","b1":{"x":3844.9293925740576,"y":5473.080195408127},"b2":{"x":3866.0882068958736,"y":5560.407940257756}},"4296":{"from_node_id":"4342","to_node_id":"4339","b1":{"x":3844.942360015323,"y":5469.080216427499},"b2":{"x":3848.7360174803,"y":5560.560934363394}},"4297":{"from_node_id":"4340","to_node_id":"4345","b1":{"x":3845.2795134882344,"y":5365.080762931168},"b2":{"x":3845.427018132633,"y":5319.581002026522}},"4298":{"from_node_id":"4340","to_node_id":"4346","b1":{"x":3845.2924809295,"y":5361.08078395054},"b2":{"x":3821.394347760028,"y":5364.8370234759095}}}},"647":{"name":"","bigg_id":"CHORM","reversibility":false,"label_x":3531.4290034548885,"label_y":5095.480762485245,"gene_reaction_rule":"(Rv1885c or Rv0948c)","genes":[{"name":"","bigg_id":"Rv1885c"},{"name":"","bigg_id":"Rv0948c"}],"metabolites":[{"bigg_id":"chor_c","coefficient":-1},{"bigg_id":"pphn_c","coefficient":1}],"segments":{"4305":{"from_node_id":"4353","to_node_id":"4354","b1":null,"b2":null},"4306":{"from_node_id":"4355","to_node_id":"4354","b1":null,"b2":null},"4307":{"from_node_id":"4353","to_node_id":"4356","b1":{"x":3848.0225973942615,"y":5065.09583901446},"b2":{"x":3848.568908595119,"y":5019.599118868147}},"4308":{"from_node_id":"4355","to_node_id":"4345","b1":{"x":3846.7738860780164,"y":5169.08834220603},"b2":{"x":3846.227574877159,"y":5214.585062352341}}}},"649":{"name":"","bigg_id":"H2CO3D","reversibility":true,"label_x":4688.0960722100535,"label_y":5804.522696136384,"gene_reaction_rule":"(Rv3273 or Rv3588c or Rv1284)","genes":[{"name":"","bigg_id":"Rv3273"},{"name":"","bigg_id":"Rv3588c"},{"name":"","bigg_id":"Rv1284"}],"metabolites":[{"bigg_id":"h2o_c","coefficient":-1},{"bigg_id":"co2_c","coefficient":-1},{"bigg_id":"h2co3_c","coefficient":1}],"segments":{"4316":{"from_node_id":"4364","to_node_id":"4365","b1":null,"b2":null},"4317":{"from_node_id":"4366","to_node_id":"4365","b1":null,"b2":null},"4318":{"from_node_id":"4364","to_node_id":"4367","b1":{"x":4700.045369463603,"y":5755.6104690066295},"b2":{"x":4645.007448528667,"y":5742.3025934182515}},"4319":{"from_node_id":"4364","to_node_id":"4339","b1":{"x":4486.401334783854,"y":5758.541943656523},"b2":{"x":4345.036210207773,"y":5726.182137287425}},"4320":{"from_node_id":"4366","to_node_id":"4368","b1":{"x":4828.906880383628,"y":5754.261261116246},"b2":{"x":4869.931198952323,"y":5753.692844829093}}}},"650":{"name":"","bigg_id":"H2CO3TP","reversibility":true,"label_x":4966.888905037915,"label_y":5811.829154831143,"gene_reaction_rule":"","genes":[],"metabolites":[{"bigg_id":"h2co3_e","coefficient":-1},{"bigg_id":"h2co3_c","coefficient":1}],"segments":{"4321":{"from_node_id":"4369","to_node_id":"4370","b1":null,"b2":null},"4322":{"from_node_id":"4371","to_node_id":"4370","b1":null,"b2":null},"4323":{"from_node_id":"4369","to_node_id":"4372","b1":{"x":5124.422714985907,"y":5751.705683032129},"b2":{"x":5169.921726812443,"y":5751.405811711898}},"4324":{"from_node_id":"4371","to_node_id":"4368","b1":{"x":5020.4249736681095,"y":5752.391103192655},"b2":{"x":4974.925961841573,"y":5752.690974512883}}}},"651":{"name":"","bigg_id":"EX_h2co3","reversibility":true,"label_x":5274.895936074799,"label_y":5825.480399181895,"gene_reaction_rule":"","genes":[],"metabolites":[{"bigg_id":"h2co3_e","coefficient":-1}],"segments":{"4325":{"from_node_id":"4373","to_node_id":"4374","b1":null,"b2":null},"4326":{"from_node_id":"4375","to_node_id":"4374","b1":null,"b2":null},"4327":{"from_node_id":"4373","to_node_id":"4372","b1":{"x":5320.418458238343,"y":5750.413929601706},"b2":{"x":5274.919446411963,"y":5750.713800945601}}}},"652":{"name":"","bigg_id":"GLYC3Pabc","reversibility":false,"label_x":201.05466024053175,"label_y":1474.3209862355352,"gene_reaction_rule":"(Rv2832c and Rv2833c and Rv2834c and Rv2835c)","genes":[{"name":"","bigg_id":"Rv2832c"},{"name":"","bigg_id":"Rv2833c"},{"name":"","bigg_id":"Rv2834c"},{"name":"","bigg_id":"Rv2835c"}],"metabolites":[{"bigg_id":"glyc3p_c","coefficient":1},{"bigg_id":"glyc3p_e","coefficient":-1},{"bigg_id":"atp_c","coefficient":-1},{"bigg_id":"h2o_c","coefficient":-1},{"bigg_id":"h_c","coefficient":1},{"bigg_id":"adp_c","coefficient":1},{"bigg_id":"pi_c","coefficient":1}],"segments":{"4328":{"from_node_id":"4376","to_node_id":"4377","b1":null,"b2":null},"4329":{"from_node_id":"4378","to_node_id":"4377","b1":null,"b2":null},"4330":{"from_node_id":"4378","to_node_id":"4310","b1":{"x":170.99003652278697,"y":1412.3210263915594},"b2":{"x":165.86996843089304,"y":1182.845109379643}},"4331":{"from_node_id":"4376","to_node_id":"4379","b1":{"x":171.11928395827658,"y":1516.320946079511},"b2":{"x":176.23938256774863,"y":1767.7390017633024}},"4332":{"from_node_id":"4376","to_node_id":"4380","b1":{"x":171.12425501348775,"y":1520.3209429905862},"b2":{"x":192.14785130888475,"y":1539.2948302783343}},"4333":{"from_node_id":"4376","to_node_id":"4381","b1":{"x":171.12425501348775,"y":1520.3209429905862},"b2":{"x":150.14788374259655,"y":1539.3470263580512}},"4334":{"from_node_id":"4378","to_node_id":"4382","b1":{"x":170.9850654675758,"y":1408.3210294804842},"b2":{"x":191.961436738467,"y":1389.2949461130193}},"4335":{"from_node_id":"4378","to_node_id":"4383","b1":{"x":170.9850654675758,"y":1408.3210294804842},"b2":{"x":158.40072393292098,"y":1379.2200669974236}},"4336":{"from_node_id":"4378","to_node_id":"4384","b1":{"x":170.9850654675758,"y":1408.3210294804842},"b2":{"x":140.0307116583808,"y":1396.1508031162032}}}},"653":{"name":"","bigg_id":"EX_glyc3p","reversibility":false,"label_x":69.77495680385266,"label_y":2029.1865992927278,"gene_reaction_rule":"","genes":[],"metabolites":[{"bigg_id":"glyc3p_e","coefficient":-1}],"segments":{"4337":{"from_node_id":"4385","to_node_id":"4386","b1":null,"b2":null},"4338":{"from_node_id":"4387","to_node_id":"4386","b1":null,"b2":null},"4339":{"from_node_id":"4385","to_node_id":"4379","b1":{"x":174.73858282670847,"y":1918.238885542502},"b2":{"x":176.3698727670411,"y":1872.738920679023}}}},"654":{"name":"","bigg_id":"G3PAT160","reversibility":false,"label_x":4.784460616638626,"label_y":959.584548571592,"gene_reaction_rule":"Rv1551","genes":[{"name":"","bigg_id":"Rv1551"}],"metabolites":[{"bigg_id":"glyc3p_c","coefficient":-1},{"bigg_id":"ACP_c","coefficient":1},{"bigg_id":"1hdecg3p_c","coefficient":1},{"bigg_id":"palmACP_c","coefficient":-1}],"segments":{"4340":{"from_node_id":"4388","to_node_id":"4389","b1":null,"b2":null},"4341":{"from_node_id":"4390","to_node_id":"4389","b1":null,"b2":null},"4342":{"from_node_id":"4388","to_node_id":"4310","b1":{"x":128.92677905487687,"y":1022.9023968834081},"b2":{"x":179.4189004999198,"y":1023.7069728964816}},"4343":{"from_node_id":"4390","to_node_id":"4391","b1":{"x":-1.3726463537608424,"y":1021.4106135206459},"b2":{"x":-6.613674490506014,"y":1004.4863907497308}},"4344":{"from_node_id":"4390","to_node_id":"4392","b1":{"x":2.6273144501289494,"y":1021.4283213535261},"b2":{"x":-48.954187020777624,"y":1013.1175807896714}},"4345":{"from_node_id":"4388","to_node_id":"4393","b1":{"x":97.4486896268331,"y":1016.8381345014445},"b2":{"x":107.9494093930017,"y":1008.889020908515}}}},"655":{"name":"","bigg_id":"HDECH","reversibility":true,"label_x":-55.33379464096788,"label_y":1089.026687243467,"gene_reaction_rule":"","genes":[],"metabolites":[{"bigg_id":"hdcea_c","coefficient":1},{"bigg_id":"glyc3p_c","coefficient":1},{"bigg_id":"1hdecg3p_c","coefficient":-1},{"bigg_id":"h2o_c","coefficient":-1},{"bigg_id":"h_c","coefficient":3}],"segments":{"4346":{"from_node_id":"4394","to_node_id":"4395","b1":null,"b2":null},"4347":{"from_node_id":"4396","to_node_id":"4395","b1":null,"b2":null},"4348":{"from_node_id":"4396","to_node_id":"4397","b1":{"x":101.42760043062796,"y":1122.8618771772258},"b2":{"x":111.21152332179656,"y":1130.76817129914}},"4349":{"from_node_id":"4396","to_node_id":"4310","b1":{"x":97.42763962673814,"y":1122.8441693443456},"b2":{"x":233.14279271183386,"y":1099.7313869589816}},"4350":{"from_node_id":"4394","to_node_id":"4392","b1":{"x":-6.571341274396502,"y":1122.3837656894636},"b2":{"x":-63.22113727044956,"y":1120.1548732701401}},"4351":{"from_node_id":"4394","to_node_id":"4399","b1":{"x":-10.571302078286294,"y":1122.3660578565834},"b2":{"x":-22.56847235446628,"y":1126.0495621364496}},"4352":{"from_node_id":"4396","to_node_id":"4400","b1":{"x":101.42760043062796,"y":1122.8618771772258},"b2":{"x":108.35647808901007,"y":1111.0691199676721}}}},"708":{"name":"MNXR84838","bigg_id":"KGD2","reversibility":true,"label_x":4553.782465843593,"label_y":5238.225650504459,"gene_reaction_rule":"Rv2454c and Rv2455c","genes":[{"name":"","bigg_id":"Rv2454c"},{"name":"","bigg_id":"Rv2455c"}],"metabolites":[{"bigg_id":"akg_c","coefficient":1},{"bigg_id":"fdxrd_c","coefficient":-2},{"bigg_id":"succoa_c","coefficient":-1},{"bigg_id":"fdxox_c","coefficient":2},{"bigg_id":"coa_c","coefficient":1},{"bigg_id":"h_c","coefficient":-2},{"bigg_id":"co2_c","coefficient":-1}],"segments":{"4676":{"from_node_id":"4726","to_node_id":"4727","b1":null,"b2":null},"4677":{"from_node_id":"4728","to_node_id":"4727","b1":null,"b2":null},"4678":{"from_node_id":"4728","to_node_id":"4729","b1":{"x":4509.739698299977,"y":5198.640354248587},"b2":{"x":4511.165674679049,"y":5153.162704887979}},"4679":{"from_node_id":"4726","to_node_id":"4730","b1":{"x":4506.354963158444,"y":5306.587302181456},"b2":{"x":4495.204783215391,"y":5315.975490065737}},"4680":{"from_node_id":"4726","to_node_id":"4731","b1":{"x":4506.354963158444,"y":5306.587302181456},"b2":{"x":4511.842080322748,"y":5344.124295485361}},"4681":{"from_node_id":"4728","to_node_id":"4732","b1":{"x":4509.865058860774,"y":5194.642319139962},"b2":{"x":4489.470837204282,"y":5174.993509429807}},"4682":{"from_node_id":"4728","to_node_id":"4733","b1":{"x":4509.865058860774,"y":5194.642319139962},"b2":{"x":4531.450205844843,"y":5176.3097953181805}},"4683":{"from_node_id":"4726","to_node_id":"4734","b1":{"x":4506.354963158444,"y":5306.587302181456},"b2":{"x":4550.840034168386,"y":5347.314604811235}},"4684":{"from_node_id":"4726","to_node_id":"4339","b1":{"x":4506.480323719241,"y":5302.589267072832},"b2":{"x":4487.137263599934,"y":5550.004904714689}}}},"717":{"name":"","bigg_id":"DDPA","reversibility":false,"label_x":1033.4724963284493,"label_y":1789.4424257468613,"gene_reaction_rule":"Rv2178c","genes":[{"name":"","bigg_id":"Rv2178c"}],"metabolites":[{"bigg_id":"pep_c","coefficient":-1},{"bigg_id":"h2o_c","coefficient":-1},{"bigg_id":"pi_c","coefficient":1},{"bigg_id":"2dda7p_c","coefficient":1},{"bigg_id":"e4p_c","coefficient":-1}],"segments":{"4734":{"from_node_id":"4785","to_node_id":"4786","b1":null,"b2":null},"4735":{"from_node_id":"4787","to_node_id":"4786","b1":null,"b2":null},"4736":{"from_node_id":"4785","to_node_id":"75","b1":{"x":996.7209041427799,"y":1843.532359361284},"b2":{"x":849.9833049256318,"y":1836.4064309125758}},"4737":{"from_node_id":"4785","to_node_id":"4788","b1":{"x":992.7210821477285,"y":1843.5700953905186},"b2":{"x":979.5678809005656,"y":1836.3496412897368}},"4738":{"from_node_id":"4787","to_node_id":"4789","b1":{"x":1104.7160980091699,"y":1842.5134865719542},"b2":{"x":1200.580004543121,"y":1836.4456485918827}},"4739":{"from_node_id":"4787","to_node_id":"4790","b1":{"x":1100.7162760141184,"y":1842.5512226011886},"b2":{"x":1229.3213068718915,"y":1845.1440699952093}},"4740":{"from_node_id":"4785","to_node_id":"4791","b1":{"x":992.7210821477285,"y":1843.5700953905186},"b2":{"x":973.9200418247148,"y":1864.7484070034025}}}},"719":{"name":"","bigg_id":"HCO3E","reversibility":true,"label_x":3973.365534611443,"label_y":5367.425504939357,"gene_reaction_rule":"(Rv3273 or Rv3588c)","genes":[{"name":"","bigg_id":"Rv3273"},{"name":"","bigg_id":"Rv3588c"}],"metabolites":[{"bigg_id":"hco3_c","coefficient":1},{"bigg_id":"h2o_c","coefficient":-1},{"bigg_id":"co2_c","coefficient":-1},{"bigg_id":"h_c","coefficient":1}],"segments":{"4747":{"from_node_id":"4799","to_node_id":"4800","b1":null,"b2":null},"4748":{"from_node_id":"4801","to_node_id":"4800","b1":null,"b2":null},"4749":{"from_node_id":"4801","to_node_id":"4802","b1":{"x":4205.645378937947,"y":5374.278755877166},"b2":{"x":4205.883460191899,"y":5328.779378768061}},"4750":{"from_node_id":"4799","to_node_id":"4803","b1":{"x":4205.080262994499,"y":5482.277277366909},"b2":{"x":4183.981131936998,"y":5501.167133602953}},"4751":{"from_node_id":"4799","to_node_id":"4339","b1":{"x":4205.101193214627,"y":5478.277332126549},"b2":{"x":4204.863111960674,"y":5523.776709235653}},"4752":{"from_node_id":"4801","to_node_id":"4804","b1":{"x":4205.666309158074,"y":5370.278810636805},"b2":{"x":4138.177880426161,"y":5238.750241776921}}}},"722":{"name":"","bigg_id":"PSP_L","reversibility":false,"label_x":1907.6929671932676,"label_y":1819.5545232624577,"gene_reaction_rule":"(Rv0505c or Rv3042c)","genes":[{"name":"","bigg_id":"Rv0505c"},{"name":"","bigg_id":"Rv3042c"}],"metabolites":[{"bigg_id":"ser__L_c","coefficient":1},{"bigg_id":"h2o_c","coefficient":-1},{"bigg_id":"pser__L_c","coefficient":-1},{"bigg_id":"pi_c","coefficient":1}],"segments":{"4765":{"from_node_id":"4817","to_node_id":"4818","b1":null,"b2":null},"4766":{"from_node_id":"4819","to_node_id":"4818","b1":null,"b2":null},"4767":{"from_node_id":"4819","to_node_id":"4820","b1":{"x":2053.7606349700245,"y":1760.5047327705818},"b2":{"x":2099.2468920041783,"y":1761.62295503062}},"4768":{"from_node_id":"4817","to_node_id":"4821","b1":{"x":1945.7932556362073,"y":1757.850490922579},"b2":{"x":1927.315097038666,"y":1736.3898838751513}},"4769":{"from_node_id":"4817","to_node_id":"802","b1":{"x":1949.7920474633859,"y":1757.9487961762088},"b2":{"x":1820.6993451167314,"y":1756.8305739161706}},"4770":{"from_node_id":"4819","to_node_id":"4822","b1":{"x":2057.7594267972027,"y":1760.6030380242114},"b2":{"x":2077.269790557856,"y":1740.076330886266}}}},"723":{"name":"","bigg_id":"GHMT2","reversibility":false,"label_x":2256.2650976107166,"label_y":1806.2979722973841,"gene_reaction_rule":"(Rv1093 or Rv0070c)","genes":[{"name":"","bigg_id":"Rv1093"},{"name":"","bigg_id":"Rv0070c"}],"metabolites":[{"bigg_id":"h2o_c","coefficient":1},{"bigg_id":"ser__L_c","coefficient":-1},{"bigg_id":"gly_c","coefficient":1},{"bigg_id":"mlthf_c","coefficient":1},{"bigg_id":"thf_c","coefficient":-1}],"segments":{"4771":{"from_node_id":"4823","to_node_id":"4824","b1":null,"b2":null},"4772":{"from_node_id":"4825","to_node_id":"4824","b1":null,"b2":null},"4773":{"from_node_id":"4825","to_node_id":"4826","b1":{"x":2448.9016946256497,"y":1766.7840870373157},"b2":{"x":2456.132055132242,"y":1753.7454032372839}},"4774":{"from_node_id":"4823","to_node_id":"4820","b1":{"x":2340.9207631057784,"y":1764.7546959707963},"b2":{"x":2204.2217653358325,"y":1763.8997210307348}},"4775":{"from_node_id":"4825","to_node_id":"4827","b1":{"x":2448.9016946256497,"y":1766.7840870373157},"b2":{"x":2493.346021323387,"y":1791.1776849828589}},"4776":{"from_node_id":"4825","to_node_id":"4828","b1":{"x":2444.9024008656547,"y":1766.7089244052222},"b2":{"x":2514.71614472935,"y":1769.0840409468462}},"4777":{"from_node_id":"4823","to_node_id":"4829","b1":{"x":2336.9214693457834,"y":1764.6795333387029},"b2":{"x":2318.3194278042956,"y":1743.3262185962847}}}},"724":{"name":"","bigg_id":"TRPS1","reversibility":false,"label_x":2180.8372165846113,"label_y":1907.8495132683286,"gene_reaction_rule":"(Rv1612 and Rv1613)","genes":[{"name":"","bigg_id":"Rv1612"},{"name":"","bigg_id":"Rv1613"}],"metabolites":[{"bigg_id":"ser__L_c","coefficient":-1},{"bigg_id":"trp__L_c","coefficient":1},{"bigg_id":"g3p_c","coefficient":1},{"bigg_id":"h2o_c","coefficient":1},{"bigg_id":"3ig3p_c","coefficient":-1}],"segments":{"4778":{"from_node_id":"4830","to_node_id":"4831","b1":null,"b2":null},"4779":{"from_node_id":"4832","to_node_id":"4831","b1":null,"b2":null},"4780":{"from_node_id":"4830","to_node_id":"4820","b1":{"x":2151.147073543723,"y":1860.9114716186882},"b2":{"x":2151.418198382946,"y":1815.4122794135342}},"4781":{"from_node_id":"4832","to_node_id":"4833","b1":{"x":2150.5273596254992,"y":1964.9096252304691},"b2":{"x":2151.5113617394018,"y":2030.4903604043732}},"4782":{"from_node_id":"4832","to_node_id":"4834","b1":{"x":2150.5035244747987,"y":1968.9095542155376},"b2":{"x":2161.349163196204,"y":1986.77934655298}},"4783":{"from_node_id":"4832","to_node_id":"4835","b1":{"x":2150.5035244747987,"y":1968.9095542155376},"b2":{"x":2129.3906803373598,"y":1987.7840823534332}},"4784":{"from_node_id":"4830","to_node_id":"4836","b1":{"x":2151.170908694424,"y":1856.9115426336198},"b2":{"x":2162.242981347488,"y":1838.0370144957242}}}},"733":{"name":"Formate-hydrogen lyase","bigg_id":"FHL","reversibility":false,"label_x":4025.406395985561,"label_y":5927.717885046639,"gene_reaction_rule":"Rv0084","genes":[{"name":"","bigg_id":"Rv0084"}],"metabolites":[{"bigg_id":"co2_c","coefficient":1},{"bigg_id":"h2_c","coefficient":1},{"bigg_id":"h_c","coefficient":-1},{"bigg_id":"for_c","coefficient":-1}],"segments":{"4834":{"from_node_id":"4887","to_node_id":"4888","b1":null,"b2":null},"4835":{"from_node_id":"4889","to_node_id":"4888","b1":null,"b2":null},"4836":{"from_node_id":"4889","to_node_id":"4339","b1":{"x":4002.247460438686,"y":5718.648060827889},"b2":{"x":4129.526452137905,"y":5759.041127234139}},"4837":{"from_node_id":"4889","to_node_id":"4890","b1":{"x":3977.7707148332174,"y":5863.140248327889},"b2":{"x":3966.2978754777487,"y":5846.467885046639}},"4838":{"from_node_id":"4887","to_node_id":"4891","b1":{"x":3984.2978754777487,"y":5983.717885046639},"b2":{"x":3966.2978754777487,"y":5988.967885046639}},"4839":{"from_node_id":"4887","to_node_id":"4892","b1":{"x":3984.2978754777487,"y":5979.717885046639},"b2":{"x":3984.2978754777487,"y":6033.967885046639}}}},"734":{"name":"formyltetrahydrofolate deformylase","bigg_id":"FTHFD","reversibility":true,"label_x":3999.2978754777487,"label_y":6277.717885046639,"gene_reaction_rule":"Rv2964","genes":[{"name":"","bigg_id":"Rv2964"}],"metabolites":[{"bigg_id":"h2o_c","coefficient":-1},{"bigg_id":"10fthf_c","coefficient":-1},{"bigg_id":"thf_c","coefficient":1},{"bigg_id":"for_c","coefficient":1},{"bigg_id":"h_c","coefficient":1}],"segments":{"4840":{"from_node_id":"4893","to_node_id":"4894","b1":null,"b2":null},"4841":{"from_node_id":"4895","to_node_id":"4894","b1":null,"b2":null},"4842":{"from_node_id":"4893","to_node_id":"4896","b1":{"x":3984.2978754777487,"y":6333.717885046639},"b2":{"x":3966.2978754777487,"y":6338.967885046639}},"4843":{"from_node_id":"4893","to_node_id":"4897","b1":{"x":3984.2978754777487,"y":6329.717885046639},"b2":{"x":3984.2978754777487,"y":6383.967885046639}},"4844":{"from_node_id":"4895","to_node_id":"4898","b1":{"x":3984.2978754777487,"y":6201.717885046639},"b2":{"x":4002.2978754777487,"y":6196.467885046639}},"4845":{"from_node_id":"4895","to_node_id":"4892","b1":{"x":3984.2978754777487,"y":6205.717885046639},"b2":{"x":3984.2978754777487,"y":6151.467885046639}},"4846":{"from_node_id":"4895","to_node_id":"4899","b1":{"x":3984.2978754777487,"y":6201.717885046639},"b2":{"x":3966.2978754777487,"y":6196.467885046639}}}},"751":{"name":"NADH dehydrogenase (menaquinone-8 & 0 protons)","bigg_id":"NADH10","reversibility":false,"label_x":-744.4178143974113,"label_y":6788.433604893537,"gene_reaction_rule":"Rv0082 and Rv3145 and Rv3146 and Rv3147 and Rv3148 and Rv3149 and Rv3150 and Rv3151 and Rv3152 and Rv3153 and Rv3154 and Rv3155 and Rv3156 and Rv3157 and Rv3158","genes":[{"name":"","bigg_id":"Rv0082"},{"name":"","bigg_id":"Rv3145"},{"name":"","bigg_id":"Rv3146"},{"name":"","bigg_id":"Rv3147"},{"name":"","bigg_id":"Rv3148"},{"name":"","bigg_id":"Rv3149"},{"name":"","bigg_id":"Rv3150"},{"name":"","bigg_id":"Rv3151"},{"name":"","bigg_id":"Rv3152"},{"name":"","bigg_id":"Rv3153"},{"name":"","bigg_id":"Rv3154"},{"name":"","bigg_id":"Rv3155"},{"name":"","bigg_id":"Rv3156"},{"name":"","bigg_id":"Rv3157"},{"name":"","bigg_id":"Rv3158"}],"metabolites":[{"bigg_id":"nadh_c","coefficient":-1},{"bigg_id":"mqn8_c","coefficient":-1},{"bigg_id":"nad_c","coefficient":1},{"bigg_id":"mql8_c","coefficient":1},{"bigg_id":"h_c","coefficient":-1}],"segments":{"4891":{"from_node_id":"4952","to_node_id":"4953","b1":null,"b2":null},"4892":{"from_node_id":"4954","to_node_id":"4953","b1":null,"b2":null},"4893":{"from_node_id":"4952","to_node_id":"4243","b1":{"x":-577.1009423992464,"y":6815.452863249944},"b2":{"x":-214.86527485983606,"y":6790.205920366488}},"4894":{"from_node_id":"4952","to_node_id":"4956","b1":{"x":-573.1019991705343,"y":6815.360922760842},"b2":{"x":-480.9950739037613,"y":6813.013327429349}},"4895":{"from_node_id":"4954","to_node_id":"4249","b1":{"x":-701.0681824893254,"y":6818.303018412131},"b2":{"x":-965.3038500287357,"y":6807.549961295587}},"4896":{"from_node_id":"4954","to_node_id":"4957","b1":{"x":-705.0671257180384,"y":6818.394958901234},"b2":{"x":-838.7904342391357,"y":6809.844371416136}},"4897":{"from_node_id":"4952","to_node_id":"4958","b1":{"x":-573.1019991705343,"y":6815.360922760842},"b2":{"x":-430.267118383812,"y":6831.245006339689}}}},"752":{"name":"Glycine Cleavage System","bigg_id":"GLYCL","reversibility":false,"label_x":-743.3419083096323,"label_y":6975.6715554396005,"gene_reaction_rule":"Rv1826 or Rv0811c","genes":[{"name":"","bigg_id":"Rv1826"},{"name":"","bigg_id":"Rv0811c"}],"metabolites":[{"bigg_id":"co2_c","coefficient":1},{"bigg_id":"mlthf_c","coefficient":1},{"bigg_id":"nh4_c","coefficient":1},{"bigg_id":"thf_c","coefficient":-1},{"bigg_id":"nad_c","coefficient":-1},{"bigg_id":"nadh_c","coefficient":1},{"bigg_id":"gly_c","coefficient":-1}],"segments":{"4898":{"from_node_id":"4959","to_node_id":"4960","b1":null,"b2":null},"4899":{"from_node_id":"4961","to_node_id":"4960","b1":null,"b2":null},"4900":{"from_node_id":"4961","to_node_id":"4962","b1":{"x":-558.1346645876629,"y":7013.65004961475},"b2":{"x":-468.5027578032377,"y":7034.160854956958}},"4901":{"from_node_id":"4961","to_node_id":"4963","b1":{"x":-558.1346645876629,"y":7013.65004961475},"b2":{"x":-405.3792556081953,"y":7014.7247957753925}},"4902":{"from_node_id":"4961","to_node_id":"4964","b1":{"x":-558.1346645876629,"y":7013.65004961475},"b2":{"x":-491.5100600941387,"y":7004.102462698394}},"4903":{"from_node_id":"4959","to_node_id":"4965","b1":{"x":-690.1329623159036,"y":7012.979678936053},"b2":{"x":-819.5170663659546,"y":7017.313600156344}},"4904":{"from_node_id":"4959","to_node_id":"4249","b1":{"x":-686.1330138998965,"y":7012.999993199043},"b2":{"x":-979.2707420263696,"y":7031.61315288223}},"4905":{"from_node_id":"4961","to_node_id":"4243","b1":{"x":-562.1346130036709,"y":7013.629735351759},"b2":{"x":-331.21856456469686,"y":7006.127903793572}},"4906":{"from_node_id":"4959","to_node_id":"4967","b1":{"x":-690.1329623159036,"y":7012.979678936053},"b2":{"x":-801.480168170372,"y":7038.406885900409}}}},"753":{"name":"phosphoglycerate dehydrogenase","bigg_id":"PGCD","reversibility":false,"label_x":-712.8670547940073,"label_y":7569.7687234083505,"gene_reaction_rule":"Rv2996c and Rv0728c","genes":[{"name":"","bigg_id":"Rv2996c"},{"name":"","bigg_id":"Rv0728c"}],"metabolites":[{"bigg_id":"3php_c","coefficient":1},{"bigg_id":"nadh_c","coefficient":1},{"bigg_id":"h_c","coefficient":1},{"bigg_id":"nad_c","coefficient":-1},{"bigg_id":"3pg_c","coefficient":-1}],"segments":{"4907":{"from_node_id":"4968","to_node_id":"4969","b1":null,"b2":null},"4908":{"from_node_id":"4970","to_node_id":"4969","b1":null,"b2":null},"4909":{"from_node_id":"4970","to_node_id":"4971","b1":{"x":-571.5799770876629,"y":7592.94887773975},"b2":{"x":-427.7063710844877,"y":7600.213101050708}},"4910":{"from_node_id":"4970","to_node_id":"4243","b1":{"x":-575.5799255036709,"y":7592.928563476759},"b2":{"x":-234.33379893969686,"y":7613.533177231072}},"4911":{"from_node_id":"4970","to_node_id":"4972","b1":{"x":-571.5799770876629,"y":7592.94887773975},"b2":{"x":-411.9776442800703,"y":7568.9967684316425}},"4912":{"from_node_id":"4968","to_node_id":"4249","b1":{"x":-699.5783263998965,"y":7592.298821324043},"b2":{"x":-1043.2158103857446,"y":7615.93981303848}},"4913":{"from_node_id":"4968","to_node_id":"4974","b1":{"x":-703.5782748159036,"y":7592.278507061053},"b2":{"x":-834.2978280847046,"y":7568.273072812594}}}},"754":{"name":"MTHFD2","bigg_id":"MTHFD2","reversibility":true,"label_x":-714.0630997158823,"label_y":7452.5787820021005,"gene_reaction_rule":"Rv3356c","genes":[{"name":"","bigg_id":"Rv3356c"}],"metabolites":[{"bigg_id":"nad_c","coefficient":-1},{"bigg_id":"nadh_c","coefficient":1},{"bigg_id":"methf_c","coefficient":1},{"bigg_id":"mlthf_c","coefficient":-1}],"segments":{"4914":{"from_node_id":"4975","to_node_id":"4976","b1":null,"b2":null},"4915":{"from_node_id":"4977","to_node_id":"4976","b1":null,"b2":null},"4916":{"from_node_id":"4975","to_node_id":"4249","b1":{"x":-692.4032775717715,"y":7488.262688511543},"b2":{"x":-987.0117088232446,"y":7519.07897319473}},"4917":{"from_node_id":"4977","to_node_id":"4243","b1":{"x":-568.4048766755459,"y":7488.892430664259},"b2":{"x":-246.29131847094686,"y":7501.125950668572}},"4918":{"from_node_id":"4977","to_node_id":"4979","b1":{"x":-564.4049282595379,"y":7488.91274492725},"b2":{"x":-410.7820876394453,"y":7451.8063387441425}},"4919":{"from_node_id":"4975","to_node_id":"4980","b1":{"x":-696.4032259877786,"y":7488.242374248553},"b2":{"x":-841.4726327722046,"y":7455.866334531344}}}},"755":{"name":"malate dehydrogenase","bigg_id":"MDH","reversibility":true,"label_x":-679.3839004971323,"label_y":7289.9474343458505,"gene_reaction_rule":"Rv1240","genes":[{"name":"","bigg_id":"Rv1240"}],"metabolites":[{"bigg_id":"mal__L_c","coefficient":-1},{"bigg_id":"nad_c","coefficient":-1},{"bigg_id":"nadh_c","coefficient":1},{"bigg_id":"h_c","coefficient":1},{"bigg_id":"oaa_c","coefficient":1}],"segments":{"4920":{"from_node_id":"4981","to_node_id":"4982","b1":null,"b2":null},"4921":{"from_node_id":"4983","to_node_id":"4982","b1":null,"b2":null},"4922":{"from_node_id":"4981","to_node_id":"4984","b1":{"x":-668.8993197377786,"y":7324.415225811053},"b2":{"x":-780.4858163659546,"y":7299.213990781344}},"4923":{"from_node_id":"4981","to_node_id":"4249","b1":{"x":-664.8993713217715,"y":7324.435540074043},"b2":{"x":-842.3178611669946,"y":7337.31334819473}},"4924":{"from_node_id":"4983","to_node_id":"4243","b1":{"x":-540.9009704255459,"y":7325.065282226759},"b2":{"x":-292.92852550219686,"y":7330.123997543572}},"4925":{"from_node_id":"4983","to_node_id":"4986","b1":{"x":-536.9010220095379,"y":7325.08559648975},"b2":{"x":-499.4553945219877,"y":7333.545132300708}},"4926":{"from_node_id":"4983","to_node_id":"4987","b1":{"x":-536.9010220095379,"y":7325.08559648975},"b2":{"x":-377.2994216238203,"y":7297.5460848378925}}}},"757":{"name":"R01195","bigg_id":"FPRA","reversibility":false,"label_x":825.5008001816384,"label_y":6604.496917171512,"gene_reaction_rule":"Rv3106 or Rv0886","genes":[{"name":"","bigg_id":"Rv3106"},{"name":"","bigg_id":"Rv0886"}],"metabolites":[{"bigg_id":"fdxrd_c","coefficient":-1},{"bigg_id":"nadp_c","coefficient":-1},{"bigg_id":"nadph_c","coefficient":1},{"bigg_id":"h_c","coefficient":-1},{"bigg_id":"fdxox_c","coefficient":1}],"segments":{"4933":{"from_node_id":"4995","to_node_id":"4996","b1":null,"b2":null},"4934":{"from_node_id":"4997","to_node_id":"4996","b1":null,"b2":null},"4935":{"from_node_id":"4995","to_node_id":"4994","b1":{"x":948.4320775042629,"y":6692.299591788766},"b2":{"x":1134.939772946188,"y":6693.910748733024}},"4936":{"from_node_id":"4995","to_node_id":"4998","b1":{"x":944.4322473553825,"y":6692.262730154122},"b2":{"x":1401.7852293941023,"y":6659.681123105221}},"4937":{"from_node_id":"4997","to_node_id":"4999","b1":{"x":820.4375127400947,"y":6691.120019480181},"b2":{"x":396.28002630684387,"y":6672.982388247833}},"4938":{"from_node_id":"4995","to_node_id":"5000","b1":{"x":948.4320775042629,"y":6692.299591788766},"b2":{"x":1144.775498703149,"y":6707.670450541696}},"4939":{"from_node_id":"4997","to_node_id":"5001","b1":{"x":816.4376825912148,"y":6691.083157845538},"b2":{"x":706.0685655915474,"y":6687.620013936357}}}},"758":{"name":"QRr","bigg_id":"QRr","reversibility":true,"label_x":800.9351063690324,"label_y":7759.472840962045,"gene_reaction_rule":"Rv3777","genes":[{"name":"","bigg_id":"Rv3777"}],"metabolites":[{"bigg_id":"q_c","coefficient":-1},{"bigg_id":"nadp_c","coefficient":1},{"bigg_id":"qh2_c","coefficient":1},{"bigg_id":"h_c","coefficient":-1},{"bigg_id":"nadph_c","coefficient":-1}],"segments":{"4940":{"from_node_id":"5002","to_node_id":"5003","b1":null,"b2":null},"4941":{"from_node_id":"5004","to_node_id":"5003","b1":null,"b2":null},"4942":{"from_node_id":"5002","to_node_id":"5005","b1":{"x":789.0768384992693,"y":7709.796619321891},"b2":{"x":707.6588919585854,"y":7715.535709546005}},"4943":{"from_node_id":"5004","to_node_id":"4998","b1":{"x":917.0763977396575,"y":7710.132527443865},"b2":{"x":1378.4638452106813,"y":7744.991203347123}},"4944":{"from_node_id":"5004","to_node_id":"5006","b1":{"x":921.0763839659196,"y":7710.143024572676},"b2":{"x":1023.6860419323848,"y":7691.694461692312}},"4945":{"from_node_id":"5002","to_node_id":"5007","b1":{"x":789.0768384992693,"y":7709.796619321891},"b2":{"x":726.3919769577342,"y":7691.321478040896}},"4946":{"from_node_id":"5002","to_node_id":"4999","b1":{"x":793.0768247255317,"y":7709.807116450703},"b2":{"x":370.42421001817956,"y":7735.437210078694}}}},"759":{"name":"Fatty acid synthase  n C80   lumped reaction","bigg_id":"FAS80_L","reversibility":false,"label_x":802.4891835174699,"label_y":7315.357606587045,"gene_reaction_rule":"Rv1350 and Rv2524c and Rv1484 and Rv2947c","genes":[{"name":"","bigg_id":"Rv1350"},{"name":"","bigg_id":"Rv2524c"},{"name":"","bigg_id":"Rv1484"},{"name":"","bigg_id":"Rv2947c"}],"metabolites":[{"bigg_id":"h2o_c","coefficient":2},{"bigg_id":"malcoa_c","coefficient":-3},{"bigg_id":"nadph_c","coefficient":-6},{"bigg_id":"octa_c","coefficient":1},{"bigg_id":"nadp_c","coefficient":6},{"bigg_id":"coa_c","coefficient":4},{"bigg_id":"h_c","coefficient":-8},{"bigg_id":"accoa_c","coefficient":-1},{"bigg_id":"co2_c","coefficient":3}],"segments":{"4947":{"from_node_id":"5009","to_node_id":"5010","b1":null,"b2":null},"4948":{"from_node_id":"5011","to_node_id":"5010","b1":null,"b2":null},"4949":{"from_node_id":"5011","to_node_id":"5012","b1":{"x":935.5602706846696,"y":7445.226520666426},"b2":{"x":1007.1730444543193,"y":7463.152470107557}},"4950":{"from_node_id":"5009","to_node_id":"5013","b1":{"x":803.5607252180193,"y":7444.880115415641},"b2":{"x":713.6580374663979,"y":7448.765201733505}},"4951":{"from_node_id":"5009","to_node_id":"4999","b1":{"x":807.5607114442817,"y":7444.890612544453},"b2":{"x":493.58128399278894,"y":7470.593460078694}},"4952":{"from_node_id":"5011","to_node_id":"5015","b1":{"x":935.5602706846696,"y":7445.226520666426},"b2":{"x":1018.6891019527673,"y":7455.819337728672}},"4953":{"from_node_id":"5011","to_node_id":"4998","b1":{"x":931.5602844584075,"y":7445.216023537615},"b2":{"x":1232.3323754841188,"y":7490.302726784623}},"4954":{"from_node_id":"5011","to_node_id":"5016","b1":{"x":935.5602706846696,"y":7445.226520666426},"b2":{"x":1064.0548163464473,"y":7437.631473411062}},"4955":{"from_node_id":"5009","to_node_id":"5017","b1":{"x":803.5607252180193,"y":7444.880115415641},"b2":{"x":739.1897727374321,"y":7425.97565034951}},"4956":{"from_node_id":"5009","to_node_id":"5018","b1":{"x":803.5607252180193,"y":7444.880115415641},"b2":{"x":681.0977875046092,"y":7424.640325697146}},"4957":{"from_node_id":"5011","to_node_id":"5019","b1":{"x":935.5602706846696,"y":7445.226520666426},"b2":{"x":1040.9385918940234,"y":7419.5911945973385}}}},"760":{"name":"Fatty acid synthase  n C100 ","bigg_id":"FAS100","reversibility":false,"label_x":780.0922108612199,"label_y":6927.981630024545,"gene_reaction_rule":"Rv1350 and Rv2524c and Rv1484 and Rv2947c","genes":[{"name":"","bigg_id":"Rv1350"},{"name":"","bigg_id":"Rv2524c"},{"name":"","bigg_id":"Rv1484"},{"name":"","bigg_id":"Rv2947c"}],"metabolites":[{"bigg_id":"h2o_c","coefficient":1},{"bigg_id":"malcoa_c","coefficient":-1},{"bigg_id":"nadph_c","coefficient":-2},{"bigg_id":"octa_c","coefficient":-1},{"bigg_id":"nadp_c","coefficient":2},{"bigg_id":"coa_c","coefficient":1},{"bigg_id":"h_c","coefficient":-3},{"bigg_id":"dca_c","coefficient":1},{"bigg_id":"co2_c","coefficient":1}],"segments":{"4958":{"from_node_id":"5020","to_node_id":"5021","b1":null,"b2":null},"4959":{"from_node_id":"5022","to_node_id":"5021","b1":null,"b2":null},"4960":{"from_node_id":"5022","to_node_id":"5023","b1":{"x":937.1250289854509,"y":6878.442829260176},"b2":{"x":1060.1259253136943,"y":6909.964481826307}},"4961":{"from_node_id":"5020","to_node_id":"5024","b1":{"x":805.1254835188006,"y":6878.096424009391},"b2":{"x":710.0276663726479,"y":6889.403385327255}},"4962":{"from_node_id":"5020","to_node_id":"4999","b1":{"x":809.1254697450629,"y":6878.106921138203},"b2":{"x":484.37013286974206,"y":6858.303421016194}},"4963":{"from_node_id":"5020","to_node_id":"5026","b1":{"x":805.1254835188006,"y":6878.096424009391},"b2":{"x":714.7792502764946,"y":6871.06695894326}},"4964":{"from_node_id":"5022","to_node_id":"4998","b1":{"x":933.1250427591888,"y":6878.432332131365},"b2":{"x":1288.6873559528688,"y":6849.635734597123}},"4965":{"from_node_id":"5022","to_node_id":"5027","b1":{"x":937.1250289854509,"y":6878.442829260176},"b2":{"x":1072.2044828121423,"y":6897.198732259922}},"4966":{"from_node_id":"5020","to_node_id":"5028","b1":{"x":805.1254835188006,"y":6878.096424009391},"b2":{"x":707.1536346725779,"y":6885.315618665896}},"4967":{"from_node_id":"5022","to_node_id":"5029","b1":{"x":937.1250289854509,"y":6878.442829260176},"b2":{"x":1078.236151795666,"y":6873.073367942312}},"4968":{"from_node_id":"5022","to_node_id":"5030","b1":{"x":937.1250289854509,"y":6878.442829260176},"b2":{"x":1044.7297906244921,"y":6870.6190266285885}}}},"761":{"name":"","bigg_id":"ICDHy","reversibility":false,"label_x":874.2641774139543,"label_y":7178.580262837045,"gene_reaction_rule":"Rv3339c or Rv0066c","genes":[{"name":"","bigg_id":"Rv3339c"},{"name":"","bigg_id":"Rv0066c"}],"metabolites":[{"bigg_id":"akg_c","coefficient":1},{"bigg_id":"nadph_c","coefficient":1},{"bigg_id":"icit_c","coefficient":-1},{"bigg_id":"co2_c","coefficient":1},{"bigg_id":"nadp_c","coefficient":-1}],"segments":{"4969":{"from_node_id":"5031","to_node_id":"5032","b1":null,"b2":null},"4970":{"from_node_id":"5033","to_node_id":"5032","b1":null,"b2":null},"4971":{"from_node_id":"5033","to_node_id":"5034","b1":{"x":804.6183729230975,"y":7120.082752134391},"b2":{"x":746.9119049362498,"y":7111.121771009646}},"4972":{"from_node_id":"5033","to_node_id":"4999","b1":{"x":808.6183591493598,"y":7120.093249263203},"b2":{"x":515.3861240806796,"y":7125.382034297444}},"4973":{"from_node_id":"5031","to_node_id":"5036","b1":{"x":936.6179183897477,"y":7120.429157385176},"b2":{"x":1016.1444464734004,"y":7106.064578879812}},"4974":{"from_node_id":"5033","to_node_id":"5037","b1":{"x":804.6183729230975,"y":7120.082752134391},"b2":{"x":761.3013174956948,"y":7127.206119702255}},"4975":{"from_node_id":"5031","to_node_id":"4998","b1":{"x":932.6179321634856,"y":7120.418660256365},"b2":{"x":1291.0270776325563,"y":7120.560539284623}}}},"762":{"name":"R01195","bigg_id":"FPRA","reversibility":false,"label_x":2658.5821898211534,"label_y":6560.477961239639,"gene_reaction_rule":"Rv3106 or Rv0886","genes":[{"name":"","bigg_id":"Rv3106"},{"name":"","bigg_id":"Rv0886"}],"metabolites":[{"bigg_id":"fdxrd_c","coefficient":-1},{"bigg_id":"nadp_c","coefficient":-1},{"bigg_id":"nadph_c","coefficient":1},{"bigg_id":"h_c","coefficient":-1},{"bigg_id":"fdxox_c","coefficient":1}],"segments":{"4976":{"from_node_id":"5039","to_node_id":"5040","b1":null,"b2":null},"4977":{"from_node_id":"5041","to_node_id":"5040","b1":null,"b2":null},"4978":{"from_node_id":"5039","to_node_id":"5038","b1":{"x":2631.7187491550517,"y":6658.696756980809},"b2":{"x":2088.9813965311973,"y":6639.203388801209}},"4979":{"from_node_id":"5039","to_node_id":"5042","b1":{"x":2627.718943633247,"y":6658.736200456046},"b2":{"x":2503.3590860598124,"y":6622.205837356672}},"4980":{"from_node_id":"5041","to_node_id":"5043","b1":{"x":2759.71252585281,"y":6657.434565773231},"b2":{"x":2860.4097857699944,"y":6651.223717935105}},"4981":{"from_node_id":"5039","to_node_id":"5044","b1":{"x":2627.718943633247,"y":6658.736200456046},"b2":{"x":2540.880581243194,"y":6706.520005021667}},"4982":{"from_node_id":"5041","to_node_id":"5045","b1":{"x":2755.7127203310047,"y":6657.474009248468},"b2":{"x":3297.045043657984,"y":6661.715912584319}}}},"763":{"name":"PKS2","bigg_id":"PKS2","reversibility":false,"label_x":-2265.030142781866,"label_y":4664.977285516138,"gene_reaction_rule":"Rv3825c","genes":[{"name":"","bigg_id":"Rv3825c"}],"metabolites":[{"bigg_id":"h2o_c","coefficient":7},{"bigg_id":"nadp_c","coefficient":15},{"bigg_id":"nadph_c","coefficient":-15},{"bigg_id":"mmcoa__S_c","coefficient":-7},{"bigg_id":"mas_c","coefficient":1},{"bigg_id":"malcoa_c","coefficient":-1},{"bigg_id":"coa_c","coefficient":7},{"bigg_id":"h_c","coefficient":-15},{"bigg_id":"hphthiocnylcoa_c","coefficient":1},{"bigg_id":"co2_c","coefficient":8},{"bigg_id":"hdcaMAS_c","coefficient":-1}],"segments":{"4983":{"from_node_id":"5046","to_node_id":"5047","b1":null,"b2":null},"4984":{"from_node_id":"5048","to_node_id":"5047","b1":null,"b2":null},"4985":{"from_node_id":"5048","to_node_id":"5049","b1":{"x":-2324.8837826008667,"y":4717.929352219903},"b2":{"x":-2393.7453824196987,"y":4721.599145993776}},"4986":{"from_node_id":"5048","to_node_id":"5050","b1":{"x":-2324.8837826008667,"y":4717.929352219903},"b2":{"x":-2471.867792301654,"y":4735.920471953555}},"4987":{"from_node_id":"5046","to_node_id":"5051","b1":{"x":-2078.903481570766,"y":4718.139775662732},"b2":{"x":-1953.166423800295,"y":4724.859050561528}},"4988":{"from_node_id":"5046","to_node_id":"235","b1":{"x":-2082.9034764883445,"y":4718.133399194768},"b2":{"x":-1500.5521049889946,"y":4715.643708166536}},"4989":{"from_node_id":"5048","to_node_id":"5052","b1":{"x":-2324.8837826008667,"y":4717.929352219903},"b2":{"x":-2527.2608435430984,"y":4710.702255976596}},"4990":{"from_node_id":"5046","to_node_id":"5053","b1":{"x":-2078.903481570766,"y":4718.139775662732},"b2":{"x":-1895.0099411363462,"y":4734.608082843541}},"4991":{"from_node_id":"5048","to_node_id":"5054","b1":{"x":-2324.8837826008667,"y":4717.929352219903},"b2":{"x":-2432.1379302150876,"y":4725.072870289858}},"4992":{"from_node_id":"5046","to_node_id":"5055","b1":{"x":-2078.903481570766,"y":4718.139775662732},"b2":{"x":-1871.8484269481032,"y":4664.721409835331}},"4993":{"from_node_id":"5048","to_node_id":"5056","b1":{"x":-2320.8837876832877,"y":4717.9357286878685},"b2":{"x":-2550.3087675810752,"y":4723.0015915911}},"4994":{"from_node_id":"5048","to_node_id":"5057","b1":{"x":-2369.5517513508667,"y":4711.768219407403},"b2":{"x":-2394.005007121452,"y":4679.37121897812}},"4995":{"from_node_id":"5046","to_node_id":"5058","b1":{"x":-2078.903481570766,"y":4718.139775662732},"b2":{"x":-1945.3503534316214,"y":4680.584239701359}}}},"764":{"name":"MNXR84814","bigg_id":"SIRA2","reversibility":true,"label_x":2514.6584623959343,"label_y":7857.561568111902,"gene_reaction_rule":"Rv2391","genes":[{"name":"","bigg_id":"Rv2391"}],"metabolites":[{"bigg_id":"h2o_c","coefficient":-3},{"bigg_id":"fdxrd_c","coefficient":6},{"bigg_id":"so3_c","coefficient":1},{"bigg_id":"fdxox_c","coefficient":-6},{"bigg_id":"h_c","coefficient":8},{"bigg_id":"h2s_c","coefficient":-1}],"segments":{"4996":{"from_node_id":"5059","to_node_id":"5060","b1":null,"b2":null},"4997":{"from_node_id":"5061","to_node_id":"5060","b1":null,"b2":null},"4998":{"from_node_id":"5059","to_node_id":"5062","b1":{"x":2676.9839761460967,"y":7654.9447613834955},"b2":{"x":2833.853224588329,"y":7660.464338095554}},"4999":{"from_node_id":"5061","to_node_id":"5038","b1":{"x":2548.984138783575,"y":7654.740714408632},"b2":{"x":2076.4558874014124,"y":7642.348569499363}},"5000":{"from_node_id":"5061","to_node_id":"5064","b1":{"x":2544.984143865996,"y":7654.734337940667},"b2":{"x":2418.3870970558337,"y":7665.589227205568}},"5001":{"from_node_id":"5059","to_node_id":"5045","b1":{"x":2672.983981228518,"y":7654.938384915531},"b2":{"x":3212.0984142513057,"y":7712.5082641998}},"5002":{"from_node_id":"5061","to_node_id":"5065","b1":{"x":2544.984143865996,"y":7654.734337940667},"b2":{"x":2423.796780189389,"y":7615.316812009859}},"5003":{"from_node_id":"5059","to_node_id":"5066","b1":{"x":2676.9839761460967,"y":7654.9447613834955},"b2":{"x":2807.5707690500094,"y":7636.620145556094}}}},"767":{"name":"MNXR84838","bigg_id":"KGD2","reversibility":true,"label_x":2626.222751101307,"label_y":6887.533327216553,"gene_reaction_rule":"Rv1248c or (Rv2454c and Rv2455c)","genes":[{"name":"","bigg_id":"Rv1248c"},{"name":"","bigg_id":"Rv2454c"},{"name":"","bigg_id":"Rv2455c"}],"metabolites":[{"bigg_id":"akg_c","coefficient":1},{"bigg_id":"fdxrd_c","coefficient":-2},{"bigg_id":"succoa_c","coefficient":-1},{"bigg_id":"fdxox_c","coefficient":2},{"bigg_id":"coa_c","coefficient":1},{"bigg_id":"h_c","coefficient":-2},{"bigg_id":"co2_c","coefficient":-1}],"segments":{"5010":{"from_node_id":"5073","to_node_id":"5074","b1":null,"b2":null},"5011":{"from_node_id":"5075","to_node_id":"5074","b1":null,"b2":null},"5012":{"from_node_id":"5075","to_node_id":"5076","b1":{"x":2742.222328519359,"y":6927.297147965638},"b2":{"x":2943.151941802863,"y":6974.543382448897}},"5013":{"from_node_id":"5073","to_node_id":"5038","b1":{"x":2614.223148072228,"y":6927.755192573472},"b2":{"x":2224.192733703034,"y":6914.087508354528}},"5014":{"from_node_id":"5073","to_node_id":"5078","b1":{"x":2610.2231736832555,"y":6927.769506467467},"b2":{"x":2427.7769588372516,"y":6922.110186046708}},"5015":{"from_node_id":"5075","to_node_id":"5045","b1":{"x":2738.2223541303865,"y":6927.311461859633},"b2":{"x":3109.7691259214557,"y":6942.520161703577}},"5016":{"from_node_id":"5075","to_node_id":"5079","b1":{"x":2742.222328519359,"y":6927.297147965638},"b2":{"x":2936.862228085034,"y":6920.060214510641}},"5017":{"from_node_id":"5073","to_node_id":"5080","b1":{"x":2610.2231736832555,"y":6927.769506467467},"b2":{"x":2478.138475663548,"y":6916.3793781000995}},"5018":{"from_node_id":"5073","to_node_id":"5081","b1":{"x":2610.2231736832555,"y":6927.769506467467},"b2":{"x":2461.79177021133,"y":6936.546478984964}}}},"768":{"name":"","bigg_id":"HMEDS","reversibility":false,"label_x":2601.936130007557,"label_y":7400.721315497803,"gene_reaction_rule":"Rv2868c","genes":[{"name":"","bigg_id":"Rv2868c"}],"metabolites":[{"bigg_id":"2mecdp_c","coefficient":-1},{"bigg_id":"h2o_c","coefficient":1},{"bigg_id":"hmbpp_c","coefficient":1},{"bigg_id":"fdxox_c","coefficient":2},{"bigg_id":"fdxrd_c","coefficient":-2}],"segments":{"5019":{"from_node_id":"5082","to_node_id":"5083","b1":null,"b2":null},"5020":{"from_node_id":"5084","to_node_id":"5083","b1":null,"b2":null},"5021":{"from_node_id":"5082","to_node_id":"5085","b1":{"x":2582.4978318863805,"y":7456.085424436217},"b2":{"x":2404.6722225091266,"y":7431.943682140458}},"5022":{"from_node_id":"5084","to_node_id":"5086","b1":{"x":2714.496986722484,"y":7455.613065934388},"b2":{"x":2840.953699615363,"y":7461.089280886397}},"5023":{"from_node_id":"5084","to_node_id":"5087","b1":{"x":2714.496986722484,"y":7455.613065934388},"b2":{"x":2863.388839413159,"y":7431.977206698141}},"5024":{"from_node_id":"5084","to_node_id":"5045","b1":{"x":2710.4970123335115,"y":7455.627379828383},"b2":{"x":3160.5984716245807,"y":7443.110982016077}},"5025":{"from_node_id":"5082","to_node_id":"5038","b1":{"x":2586.497806275353,"y":7456.071110542222},"b2":{"x":2225.733016906159,"y":7473.208113823278}}}},"770":{"name":"MNXR26399","bigg_id":"COCO2","reversibility":true,"label_x":2595.569674929432,"label_y":7199.949831122803,"gene_reaction_rule":"Rv0373c and Rv0374c and Rv0375c","genes":[{"name":"","bigg_id":"Rv0373c"},{"name":"","bigg_id":"Rv0374c"},{"name":"","bigg_id":"Rv0375c"}],"metabolites":[{"bigg_id":"co_c","coefficient":-1},{"bigg_id":"h2o_c","coefficient":-1},{"bigg_id":"fdxrd_c","coefficient":2},{"bigg_id":"fdxox_c","coefficient":-2},{"bigg_id":"h_c","coefficient":2},{"bigg_id":"co2_c","coefficient":1}],"segments":{"5032":{"from_node_id":"5095","to_node_id":"5096","b1":null,"b2":null},"5033":{"from_node_id":"5097","to_node_id":"5096","b1":null,"b2":null},"5034":{"from_node_id":"5095","to_node_id":"5098","b1":{"x":2734.520912503734,"y":7150.637479996888},"b2":{"x":2823.239832427863,"y":7167.863694948897}},"5035":{"from_node_id":"5095","to_node_id":"5099","b1":{"x":2734.520912503734,"y":7150.637479996888},"b2":{"x":2807.717452694409,"y":7134.287265291891}},"5036":{"from_node_id":"5097","to_node_id":"5038","b1":{"x":2606.521732056603,"y":7151.095524604722},"b2":{"x":2071.705184874909,"y":7143.588484917028}},"5037":{"from_node_id":"5095","to_node_id":"5045","b1":{"x":2730.5209381147615,"y":7150.651793890883},"b2":{"x":3296.1429052183307,"y":7151.998189047327}},"5038":{"from_node_id":"5097","to_node_id":"5101","b1":{"x":2602.5217576676305,"y":7151.109838498717},"b2":{"x":2468.501975289455,"y":7171.210053203714}},"5039":{"from_node_id":"5097","to_node_id":"5102","b1":{"x":2602.5217576676305,"y":7151.109838498717},"b2":{"x":2510.7689021966266,"y":7130.352861827958}}}},"772":{"name":"acetate kinase","bigg_id":"ACKr","reversibility":false,"label_x":1443.2273693725708,"label_y":2774.3842206753907,"gene_reaction_rule":"Rv0409","genes":[{"name":"","bigg_id":"Rv0409"}],"metabolites":[{"bigg_id":"ac_c","coefficient":-1},{"bigg_id":"actp_c","coefficient":1},{"bigg_id":"atp_c","coefficient":-1},{"bigg_id":"adp_c","coefficient":1}],"segments":{"5046":{"from_node_id":"5109","to_node_id":"5110","b1":null,"b2":null},"5047":{"from_node_id":"5111","to_node_id":"5110","b1":null,"b2":null},"5048":{"from_node_id":"5109","to_node_id":"418","b1":{"x":1536.9766886927666,"y":2828.5941216344636},"b2":{"x":1682.8123759632101,"y":2814.5309074087763}},"5049":{"from_node_id":"5111","to_node_id":"5112","b1":{"x":1412.9792137710388,"y":2827.80278540032},"b2":{"x":1378.3553184927828,"y":2827.456575797882}},"5050":{"from_node_id":"5109","to_node_id":"5113","b1":{"x":1561.3657673948787,"y":2824.9602247816333},"b2":{"x":1596.9163228907753,"y":2819.4481970428283}},"5051":{"from_node_id":"5111","to_node_id":"5114","b1":{"x":1439.824387998614,"y":2826.2088990500247},"b2":{"x":1411.5179795772472,"y":2812.3134567510706}}}},"775":{"name":"phosphotransacetylase","bigg_id":"PTAr","reversibility":true,"label_x":1053.1479829733644,"label_y":2814.207016577781,"gene_reaction_rule":"Rv0408","genes":[{"name":"","bigg_id":"Rv0408"}],"metabolites":[{"bigg_id":"coa_c","coefficient":1},{"bigg_id":"pi_c","coefficient":-1},{"bigg_id":"actp_c","coefficient":1},{"bigg_id":"accoa_c","coefficient":-1}],"segments":{"5074":{"from_node_id":"5137","to_node_id":"5138","b1":null,"b2":null},"5075":{"from_node_id":"5139","to_node_id":"5138","b1":null,"b2":null},"5076":{"from_node_id":"5139","to_node_id":"5140","b1":{"x":1206.3677115218004,"y":2857.6309513633532},"b2":{"x":1221.8977166601328,"y":2844.3975608685982}},"5077":{"from_node_id":"5137","to_node_id":"5141","b1":{"x":1078.4081128233656,"y":2890.039917729709},"b2":{"x":1044.5660931096209,"y":2882.1369546021638}},"5078":{"from_node_id":"5139","to_node_id":"5112","b1":{"x":1202.490147924878,"y":2858.613041253243},"b2":{"x":1241.1916647550113,"y":2849.081533059116}},"5079":{"from_node_id":"5137","to_node_id":"98","b1":{"x":1082.285676420288,"y":2889.0578278398193},"b2":{"x":940.2367474807797,"y":2919.4177051745714}}}},"780":{"name":"Phosphate acetyltransferase","bigg_id":"PTA2","reversibility":true,"label_x":-954.537581743638,"label_y":3211.376616555146,"gene_reaction_rule":"Rv0408","genes":[{"name":"","bigg_id":"Rv0408"}],"metabolites":[{"bigg_id":"pi_c","coefficient":1},{"bigg_id":"coa_c","coefficient":-1},{"bigg_id":"ppcoa_c","coefficient":1},{"bigg_id":"ppap_c","coefficient":-1}],"segments":{"5090":{"from_node_id":"5153","to_node_id":"5154","b1":null,"b2":null},"5091":{"from_node_id":"5155","to_node_id":"5154","b1":null,"b2":null},"5092":{"from_node_id":"5155","to_node_id":"5156","b1":{"x":-969.895848786569,"y":3267.0579575018655},"b2":{"x":-925.4162250445481,"y":3343.1242381824804}},"5093":{"from_node_id":"5153","to_node_id":"5157","b1":{"x":-969.058103629971,"y":3135.0606159261633},"b2":{"x":-948.5000612835191,"y":3113.5118736973473}},"5094":{"from_node_id":"5155","to_node_id":"153","b1":{"x":-969.8704625697023,"y":3263.0580380601773},"b2":{"x":-959.3147387218931,"y":3348.917052909945}},"5095":{"from_node_id":"5153","to_node_id":"5158","b1":{"x":-969.0834898468377,"y":3139.060535367851},"b2":{"x":-970.0017625227719,"y":3065.8733955180833}}}},"781":{"name":"MNXR14718","bigg_id":"PROP","reversibility":false,"label_x":-953.5788610099977,"label_y":2828.5577376730757,"gene_reaction_rule":"","genes":[],"metabolites":[{"bigg_id":"o2_c","coefficient":-1},{"bigg_id":"h2o_c","coefficient":2},{"bigg_id":"co2_c","coefficient":2},{"bigg_id":"2obut_c","coefficient":-2},{"bigg_id":"ppap_c","coefficient":2},{"bigg_id":"pi_c","coefficient":-2}],"segments":{"5096":{"from_node_id":"5159","to_node_id":"5160","b1":null,"b2":null},"5097":{"from_node_id":"5161","to_node_id":"5160","b1":null,"b2":null},"5098":{"from_node_id":"5159","to_node_id":"5162","b1":{"x":-968.0993828963307,"y":2752.241737044093},"b2":{"x":-986.065700974289,"y":2746.8776048009777}},"5099":{"from_node_id":"5161","to_node_id":"5163","b1":{"x":-968.9371280529286,"y":2884.2390786197952},"b2":{"x":-986.9700849501618,"y":2889.374734911111}},"5100":{"from_node_id":"5161","to_node_id":"5164","b1":{"x":-968.9371280529286,"y":2884.2390786197952},"b2":{"x":-950.9708099749703,"y":2889.60321086291}},"5101":{"from_node_id":"5159","to_node_id":"5165","b1":{"x":-968.1247691131973,"y":2756.241656485781},"b2":{"x":-967.780468546944,"y":2701.992749057888}},"5102":{"from_node_id":"5161","to_node_id":"5158","b1":{"x":-968.911741836062,"y":2880.239159178107},"b2":{"x":-969.2560424023153,"y":2948.3757619185}},"5103":{"from_node_id":"5159","to_node_id":"5166","b1":{"x":-968.0993828963307,"y":2752.241737044093},"b2":{"x":-950.0664259990975,"y":2747.106080752777}}}},"782":{"name":"","bigg_id":"ACPr","reversibility":false,"label_x":2740.8320238744213,"label_y":3866.812553486034,"gene_reaction_rule":"Rv2922A","genes":[{"name":"","bigg_id":"Rv2922A"}],"metabolites":[{"bigg_id":"ac_c","coefficient":1},{"bigg_id":"actp_c","coefficient":-1},{"bigg_id":"adp_c","coefficient":1},{"bigg_id":"atp_c","coefficient":-1}],"segments":{"5104":{"from_node_id":"5168","to_node_id":"5169","b1":null,"b2":null},"5105":{"from_node_id":"5170","to_node_id":"5169","b1":null,"b2":null},"5106":{"from_node_id":"5170","to_node_id":"5171","b1":{"x":2726.2861157712214,"y":3794.4964722987393},"b2":{"x":2726.630416337475,"y":3740.2475648708464}},"5107":{"from_node_id":"5168","to_node_id":"5167","b1":{"x":2725.4991430483565,"y":3918.4939749910654},"b2":{"x":2725.154842482103,"y":3972.7428824189583}},"5108":{"from_node_id":"5170","to_node_id":"5172","b1":{"x":2726.311501988088,"y":3790.4965528570515},"b2":{"x":2744.3444588853213,"y":3785.3608965657354}},"5109":{"from_node_id":"5168","to_node_id":"5173","b1":{"x":2725.47375683149,"y":3922.4938944327537},"b2":{"x":2743.4400749094484,"y":3927.8580266758686}}}},"784":{"name":"acetyl-CoA synthetase","bigg_id":"ACS","reversibility":false,"label_x":1283.1804120973882,"label_y":2915.449200361784,"gene_reaction_rule":"Rv3667","genes":[{"name":"","bigg_id":"Rv3667"}],"metabolites":[{"bigg_id":"atp_c","coefficient":-1},{"bigg_id":"ppi_c","coefficient":1},{"bigg_id":"coa_c","coefficient":-1},{"bigg_id":"amp_c","coefficient":1},{"bigg_id":"accoa_c","coefficient":1},{"bigg_id":"ac_c","coefficient":-1}],"segments":{"5118":{"from_node_id":"5182","to_node_id":"5183","b1":null,"b2":null},"5119":{"from_node_id":"5184","to_node_id":"5183","b1":null,"b2":null},"5120":{"from_node_id":"5182","to_node_id":"5185","b1":{"x":1398.1567237116312,"y":2943.869954746944},"b2":{"x":1453.1970151476353,"y":2945.519055884023}},"5121":{"from_node_id":"5184","to_node_id":"5186","b1":{"x":1268.204100483145,"y":2967.028445976624},"b2":{"x":1261.1434574897526,"y":2979.35783459078}},"5122":{"from_node_id":"5182","to_node_id":"5187","b1":{"x":1398.1567237116312,"y":2943.869954746944},"b2":{"x":1431.7307944393988,"y":2931.540566132788}},"5123":{"from_node_id":"5184","to_node_id":"5188","b1":{"x":1268.204100483145,"y":2967.028445976624},"b2":{"x":1211.900869594016,"y":2969.166942495795}},"5124":{"from_node_id":"5184","to_node_id":"98","b1":{"x":1272.1420587627963,"y":2966.3266735151183},"b2":{"x":1005.3644810403407,"y":3017.508280883661}},"5125":{"from_node_id":"5182","to_node_id":"418","b1":{"x":1394.21876543198,"y":2944.57172720845},"b2":{"x":1673.6219535059981,"y":2895.915266324282}}}},"787":{"name":"QRr","bigg_id":"QRr","reversibility":true,"label_x":4119.581259160911,"label_y":4770.700047074251,"gene_reaction_rule":"Rv3777","genes":[{"name":"","bigg_id":"Rv3777"}],"metabolites":[{"bigg_id":"qh2_c","coefficient":1},{"bigg_id":"q_c","coefficient":-1},{"bigg_id":"nadp_c","coefficient":1},{"bigg_id":"nadph_c","coefficient":-1},{"bigg_id":"h_c","coefficient":-1}],"segments":{"5126":{"from_node_id":"5192","to_node_id":"5193","b1":null,"b2":null},"5127":{"from_node_id":"5194","to_node_id":"5193","b1":null,"b2":null},"5128":{"from_node_id":"5194","to_node_id":"5195","b1":{"x":4062.6601017493076,"y":4698.271901077281},"b2":{"x":4063.1271271502674,"y":4644.023911370059}},"5129":{"from_node_id":"5192","to_node_id":"5196","b1":{"x":4061.5581800659356,"y":4826.267157898007},"b2":{"x":4043.5136510689763,"y":4831.362005616821}},"5130":{"from_node_id":"5194","to_node_id":"5197","b1":{"x":4062.6945368019124,"y":4694.272049301633},"b2":{"x":4080.7390657988717,"y":4689.17720158282}},"5131":{"from_node_id":"5192","to_node_id":"5198","b1":{"x":4061.5581800659356,"y":4826.267157898007},"b2":{"x":4079.5123170498055,"y":4831.671921090269}},"5132":{"from_node_id":"5192","to_node_id":"4804","b1":{"x":4061.5926151185413,"y":4822.2673061223595},"b2":{"x":4066.1893104207056,"y":5099.328284110831}}}},"804":{"name":"QRr","bigg_id":"QRr","reversibility":true,"label_x":525.2769373365655,"label_y":8060.797916990384,"gene_reaction_rule":"Rv3777","genes":[{"name":"","bigg_id":"Rv3777"}],"metabolites":[{"bigg_id":"qh2_c","coefficient":1},{"bigg_id":"q_c","coefficient":-1},{"bigg_id":"nadp_c","coefficient":1},{"bigg_id":"nadph_c","coefficient":-1},{"bigg_id":"h_c","coefficient":-1}],"segments":{"5230":{"from_node_id":"5298","to_node_id":"5299","b1":null,"b2":null},"5231":{"from_node_id":"5300","to_node_id":"5299","b1":null,"b2":null},"5232":{"from_node_id":"5300","to_node_id":"5301","b1":{"x":637.2726253464643,"y":8100.066706911621},"b2":{"x":901.4736253043445,"y":8114.264788717701}},"5233":{"from_node_id":"5298","to_node_id":"5297","b1":{"x":513.2812493266667,"y":8101.529127069149},"b2":{"x":218.1274352666136,"y":8127.843252294317}},"5234":{"from_node_id":"5300","to_node_id":"5302","b1":{"x":641.2723471535546,"y":8100.019532067829},"b2":{"x":684.5074621817961,"y":8114.808902279758}},"5235":{"from_node_id":"5298","to_node_id":"5303","b1":{"x":509.28152751957646,"y":8101.576301912939},"b2":{"x":503.8196058507099,"y":8083.639470763509}},"5236":{"from_node_id":"5298","to_node_id":"5304","b1":{"x":509.28152751957646,"y":8101.576301912939},"b2":{"x":475.9142844252998,"y":8118.063236558572}}}},"805":{"name":"CYO1a","bigg_id":"CYO1a","reversibility":false,"label_x":531.1563172670365,"label_y":8334.45930189297,"gene_reaction_rule":"Rv2195 and Rv2196 and Rv2194","genes":[{"name":"","bigg_id":"Rv2195"},{"name":"","bigg_id":"Rv2196"},{"name":"","bigg_id":"Rv2194"}],"metabolites":[{"bigg_id":"qh2_c","coefficient":-1},{"bigg_id":"focytc_c","coefficient":2},{"bigg_id":"h_e","coefficient":2},{"bigg_id":"h_c","coefficient":-2},{"bigg_id":"q_c","coefficient":1},{"bigg_id":"ficytc_c","coefficient":-2}],"segments":{"5237":{"from_node_id":"5305","to_node_id":"5306","b1":null,"b2":null},"5238":{"from_node_id":"5307","to_node_id":"5306","b1":null,"b2":null},"5239":{"from_node_id":"5305","to_node_id":"5301","b1":{"x":661.3570038231086,"y":8449.114090671932},"b2":{"x":1051.0163310611367,"y":8297.954120697275}},"5240":{"from_node_id":"5307","to_node_id":"5308","b1":{"x":533.417859602508,"y":8453.060655773428},"b2":{"x":324.54746202423667,"y":8456.629984388692}},"5241":{"from_node_id":"5307","to_node_id":"5309","b1":{"x":533.417859602508,"y":8453.060655773428},"b2":{"x":374.4819470713745,"y":8418.822881326647}},"5242":{"from_node_id":"5305","to_node_id":"5310","b1":{"x":665.3551020800024,"y":8448.99076051251},"b2":{"x":796.9457387322296,"y":8388.431659959291}},"5243":{"from_node_id":"5307","to_node_id":"5297","b1":{"x":537.4159578594017,"y":8452.937325614006},"b2":{"x":317.29720755618814,"y":8460.078740901165}},"5244":{"from_node_id":"5305","to_node_id":"5312","b1":{"x":665.3551020800024,"y":8448.99076051251},"b2":{"x":792.1897712036838,"y":8445.421431897248}}}},"806":{"name":"CYO1b","bigg_id":"CYO1b","reversibility":false,"label_x":516.9846760787441,"label_y":8785.288198413295,"gene_reaction_rule":"Rv2193 and Rv1451 and Rv3043c and Rv2200c","genes":[{"name":"","bigg_id":"Rv2193"},{"name":"","bigg_id":"Rv1451"},{"name":"","bigg_id":"Rv3043c"},{"name":"","bigg_id":"Rv2200c"}],"metabolites":[{"bigg_id":"focytc_c","coefficient":-2},{"bigg_id":"o2_c","coefficient":-0.5},{"bigg_id":"h2o_c","coefficient":1},{"bigg_id":"ficytc_c","coefficient":2}],"segments":{"5245":{"from_node_id":"5313","to_node_id":"5314","b1":null,"b2":null},"5246":{"from_node_id":"5315","to_node_id":"5314","b1":null,"b2":null},"5247":{"from_node_id":"5313","to_node_id":"5308","b1":{"x":519.5717964970263,"y":8721.982173499466},"b2":{"x":345.00525800316007,"y":8724.333908535802}},"5248":{"from_node_id":"5313","to_node_id":"5317","b1":{"x":515.5719870091434,"y":8722.021212718733},"b2":{"x":431.75685109692995,"y":8700.426824623552}},"5249":{"from_node_id":"5315","to_node_id":"5318","b1":{"x":647.5657001092824,"y":8720.732918482856},"b2":{"x":747.4366485754181,"y":8686.275310249592}},"5250":{"from_node_id":"5315","to_node_id":"5312","b1":{"x":643.5658906213994,"y":8720.771957702123},"b2":{"x":814.4864025039375,"y":8707.480769540787}}}},"822":{"name":"alanine racemase","bigg_id":"ALAR","reversibility":true,"label_x":1852.3411430154301,"label_y":2255.3349460975323,"gene_reaction_rule":"Rv3423c","genes":[{"name":"","bigg_id":"Rv3423c"}],"metabolites":[{"bigg_id":"ala__D_c","coefficient":1},{"bigg_id":"ala__L_c","coefficient":-1}],"segments":{"5347":{"from_node_id":"5417","to_node_id":"5418","b1":null,"b2":null},"5348":{"from_node_id":"5419","to_node_id":"5418","b1":null,"b2":null},"5349":{"from_node_id":"5419","to_node_id":"5420","b1":{"x":1964.3411343352752,"y":2295.3677537050635},"b2":{"x":2018.5911267401398,"y":2295.3964603616528}},"5350":{"from_node_id":"5417","to_node_id":"444","b1":{"x":1840.3411516955848,"y":2295.3021384900017},"b2":{"x":1786.09115929072,"y":2295.2734318334124}}}},"823":{"name":"","bigg_id":"EX_malt","reversibility":false,"label_x":5062.200170812063,"label_y":-623.8871952452508,"gene_reaction_rule":"","genes":[],"metabolites":[{"bigg_id":"malt_e","coefficient":-1}],"segments":{"5351":{"from_node_id":"5422","to_node_id":"5423","b1":null,"b2":null},"5352":{"from_node_id":"5424","to_node_id":"5423","b1":null,"b2":null},"5353":{"from_node_id":"5422","to_node_id":"5421","b1":{"x":5050.200179492218,"y":-583.9200028527816},"b2":{"x":4995.950187087354,"y":-583.948709509371}}}},"824":{"name":"maltose transport via ABC system","bigg_id":"MALTabc","reversibility":false,"label_x":4712.203284559769,"label_y":-622.9399767054082,"gene_reaction_rule":"(Rv2316 and Rv2317 and Rv2318) or (Rv1235 and Rv1236 and Rv1237 and Rv1238) or (Rv2038c and Rv2039c and Rv2040c and Rv2041c)","genes":[{"name":"","bigg_id":"Rv2316"},{"name":"","bigg_id":"Rv2317"},{"name":"","bigg_id":"Rv2318"},{"name":"","bigg_id":"Rv1235"},{"name":"","bigg_id":"Rv1236"},{"name":"","bigg_id":"Rv1237"},{"name":"","bigg_id":"Rv1238"},{"name":"","bigg_id":"Rv2038c"},{"name":"","bigg_id":"Rv2039c"},{"name":"","bigg_id":"Rv2040c"},{"name":"","bigg_id":"Rv2041c"}],"metabolites":[{"bigg_id":"h2o_c","coefficient":-1},{"bigg_id":"atp_c","coefficient":-1},{"bigg_id":"h_c","coefficient":1},{"bigg_id":"adp_c","coefficient":1},{"bigg_id":"malt_c","coefficient":1},{"bigg_id":"pi_c","coefficient":1},{"bigg_id":"malt_e","coefficient":-1}],"segments":{"5354":{"from_node_id":"5425","to_node_id":"5426","b1":null,"b2":null},"5355":{"from_node_id":"5427","to_node_id":"5426","b1":null,"b2":null},"5356":{"from_node_id":"5425","to_node_id":"5428","b1":{"x":4828.202119472227,"y":-583.3321376392346},"b2":{"x":4833.558979776762,"y":-565.3636500101185}},"5357":{"from_node_id":"5425","to_node_id":"5429","b1":{"x":4828.202119472227,"y":-583.3321376392346},"b2":{"x":4833.345073812857,"y":-601.3630145078232}},"5358":{"from_node_id":"5427","to_node_id":"5430","b1":{"x":4696.20444964731,"y":-582.5478157715818},"b2":{"x":4691.061495306681,"y":-564.5169389029933}},"5359":{"from_node_id":"5427","to_node_id":"5431","b1":{"x":4696.20444964731,"y":-582.5478157715818},"b2":{"x":4690.847589342775,"y":-600.516303400698}},"5360":{"from_node_id":"5427","to_node_id":"5432","b1":{"x":4700.204379035944,"y":-582.5715831009046},"b2":{"x":4645.9553367025965,"y":-582.249238696964}},"5361":{"from_node_id":"5427","to_node_id":"5433","b1":{"x":4696.20444964731,"y":-582.5478157715818},"b2":{"x":4705.740371568199,"y":-618.6051131345109}},"5362":{"from_node_id":"5425","to_node_id":"5421","b1":{"x":4824.202190083593,"y":-583.3083703099118},"b2":{"x":4878.45123241694,"y":-583.6307147138524}}}},"825":{"name":"alpha-glucosidase","bigg_id":"MALT","reversibility":false,"label_x":4362.209463054306,"label_y":-620.860335389662,"gene_reaction_rule":"Rv2471","genes":[{"name":"","bigg_id":"Rv2471"}],"metabolites":[{"bigg_id":"glc__D_c","coefficient":2},{"bigg_id":"malt_c","coefficient":-1},{"bigg_id":"h2o_c","coefficient":-1}],"segments":{"5363":{"from_node_id":"5434","to_node_id":"5435","b1":null,"b2":null},"5364":{"from_node_id":"5436","to_node_id":"5435","b1":null,"b2":null},"5365":{"from_node_id":"5436","to_node_id":"5437","b1":{"x":4350.210557530481,"y":-580.4919417851585},"b2":{"x":4295.961515197134,"y":-580.1695973812178}},"5366":{"from_node_id":"5434","to_node_id":"5432","b1":{"x":4474.208368578131,"y":-581.2287289941656},"b2":{"x":4528.457410911477,"y":-581.5510733981063}},"5367":{"from_node_id":"5434","to_node_id":"5438","b1":{"x":4478.208297966765,"y":-581.2524963234885},"b2":{"x":4483.351252307394,"y":-599.2833731920771}}}}},"nodes":{"4":{"node_type":"metabolite","x":473.90875244140625,"y":-769.7755432128906,"bigg_id":"h2o_c","name":"H2O","label_x":503.90875244140625,"label_y":-759.7755432128906,"node_is_primary":true},"5":{"node_type":"multimarker","x":473.90875244140625,"y":-639.7755432128906},"6":{"node_type":"midmarker","x":473.90875244140625,"y":-619.7755432128906},"7":{"node_type":"multimarker","x":473.90875244140625,"y":-599.7755432128906},"8":{"node_type":"metabolite","x":527.0582885742188,"y":-733.0628967285156,"bigg_id":"atp_c","name":"ATP","label_x":537.3339233398438,"label_y":-719.7754821777344,"node_is_primary":false},"9":{"node_type":"metabolite","x":513.9087524414062,"y":-509.7755432128906,"bigg_id":"h_c","name":"H","label_x":536.2639770507812,"label_y":-507.88861083984375,"node_is_primary":false},"10":{"node_type":"metabolite","x":433.90875244140625,"y":-509.7755432128906,"bigg_id":"adp_c","name":"ADP","label_x":383.2467041015625,"label_y":-497.81365966796875,"node_is_primary":false},"11":{"node_type":"metabolite","x":473.90875244140625,"y":-469.7755432128906,"bigg_id":"glc__D_c","name":"D-Glucose","label_x":503.90875244140625,"label_y":-466.8633728027344,"node_is_primary":true},"12":{"node_type":"metabolite","x":351.3900451660156,"y":-505.2064208984375,"bigg_id":"pi_c","name":"Phosphate","label_x":298.4434509277344,"label_y":-508.4454650878906,"node_is_primary":false},"13":{"node_type":"metabolite","x":420.7591857910156,"y":-736.3503112792969,"bigg_id":"glc__D_e","name":"D-Glucose","label_x":345.5628356933594,"label_y":-755.9367980957031,"node_is_primary":false},"14":{"node_type":"multimarker","x":529.9002380371094,"y":-348.7566833496094},"15":{"node_type":"midmarker","x":529.9002380371094,"y":-328.7566833496094},"16":{"node_type":"multimarker","x":529.9002380371094,"y":-308.7566833496094},"17":{"node_type":"metabolite","x":473.90875244140625,"y":-169.77554321289062,"bigg_id":"g6p_c","name":"D-Glucose-6-phosphate","label_x":493.549560546875,"label_y":-135.2166748046875,"node_is_primary":true},"18":{"node_type":"metabolite","x":559.2628479003906,"y":-193.78363037109375,"bigg_id":"h_c","name":"H","label_x":571.6709899902344,"label_y":-194.33877563476562,"node_is_primary":false},"19":{"node_type":"metabolite","x":563.7915649414062,"y":-234.90570068359375,"bigg_id":"adp_c","name":"ADP","label_x":593.7915649414062,"label_y":-224.90570068359375,"node_is_primary":false},"20":{"node_type":"metabolite","x":570.6182556152344,"y":-425.00421142578125,"bigg_id":"atp_c","name":"ATP","label_x":568.8685607910156,"label_y":-394.2090148925781,"node_is_primary":false},"21":{"node_type":"multimarker","x":475.45733642578125,"y":-86.23347473144531},"22":{"node_type":"midmarker","x":475.45733642578125,"y":-66.23347473144531},"23":{"node_type":"multimarker","x":475.45733642578125,"y":-53.976470947265625},"24":{"node_type":"metabolite","x":475.45733642578125,"y":24.9197998046875,"bigg_id":"f6p_c","name":"D-Fructose-6-phosphate","label_x":408.59228515625,"label_y":-2.6605234146118164,"node_is_primary":true},"25":{"node_type":"multimarker","x":535.8527221679688,"y":193.3712043762207},"26":{"node_type":"midmarker","x":535.8527221679688,"y":173.3712043762207},"27":{"node_type":"multimarker","x":535.8527221679688,"y":153.3712043762207},"28":{"node_type":"metabolite","x":560.36669921875,"y":267.88522720336914,"bigg_id":"h2o_c","name":"H2O","label_x":590.36669921875,"label_y":277.88522720336914,"node_is_primary":false},"29":{"node_type":"metabolite","x":566.0043334960938,"y":80.56235122680664,"bigg_id":"pi_c","name":"Phosphate","label_x":580.7967529296875,"label_y":94.37292098999023,"node_is_primary":false},"30":{"node_type":"metabolite","x":478.5545654296875,"y":335.75999450683594,"bigg_id":"fdp_c","name":"D-Fructose-1-6-bisphosphate","label_x":389.46710205078125,"label_y":350.79185485839844,"node_is_primary":true},"31":{"node_type":"multimarker","x":418.1591796875,"y":131.69083404541016},"32":{"node_type":"midmarker","x":418.1591796875,"y":151.69083404541016},"33":{"node_type":"multimarker","x":418.1591796875,"y":171.69083404541016},"34":{"node_type":"metabolite","x":459.70770263671875,"y":255.4964256286621,"bigg_id":"adp_c","name":"ADP","label_x":443.249755859375,"label_y":217.4899024963379,"node_is_primary":false},"35":{"node_type":"metabolite","x":379.7077941894531,"y":258.59363555908203,"bigg_id":"h_c","name":"H","label_x":332.27789306640625,"label_y":242.2674789428711,"node_is_primary":false},"37":{"node_type":"metabolite","x":401.6533508300781,"y":92.22690773010254,"bigg_id":"atp_c","name":"ATP","label_x":331.49871826171875,"label_y":109.20044898986816,"node_is_primary":false},"38":{"node_type":"multimarker","x":478.5545654296875,"y":465.75999450683594},"39":{"node_type":"midmarker","x":478.5545654296875,"y":485.75999450683594},"40":{"node_type":"multimarker","x":478.5545654296875,"y":511.15049743652344},"41":{"node_type":"metabolite","x":207.8828887939453,"y":715.7598114013672,"bigg_id":"dhap_c","name":"Dihydroxyacetone-phosphate","label_x":110.90160369873047,"label_y":683.1335296630859,"node_is_primary":true},"50":{"node_type":"multimarker","x":479.02192011829686,"y":714.5321430316351},"51":{"node_type":"midmarker","x":496.4783704940685,"y":714.5505886204865},"52":{"node_type":"multimarker","x":522.0205752643715,"y":714.5690342093377},"53":{"node_type":"metabolite","x":780.6270901092307,"y":718.2760887399962,"bigg_id":"g3p_c","name":"Glyceraldehyde-3-phosphate","label_x":684.4229885467307,"label_y":694.0462608591369,"node_is_primary":true},"54":{"node_type":"multimarker","x":783.0360091372299,"y":848.253768012695},"55":{"node_type":"midmarker","x":783.4066120646144,"y":868.2503340546486},"56":{"node_type":"multimarker","x":783.7772149919988,"y":888.2469000966023},"57":{"node_type":"metabolite","x":825.4380602491362,"y":977.4902414306248,"bigg_id":"nadh_c","name":"Nicotinamide-adenine-dinucleotide--reduced","label_x":855.4380602491362,"label_y":987.4902414306248,"node_is_primary":false},"58":{"node_type":"metabolite","x":786.186134019998,"y":1018.224579369301,"bigg_id":"13dpg_c","name":"3-Phospho-D-glyceroyl-phosphate","label_x":816.186134019998,"label_y":1028.224579369301,"node_is_primary":true},"59":{"node_type":"metabolite","x":745.4517960813218,"y":978.9726531401627,"bigg_id":"h_c","name":"H","label_x":697.2895036008531,"label_y":999.7536589995377,"node_is_primary":false},"60":{"node_type":"metabolite","x":821.3614280479069,"y":757.5280149691346,"bigg_id":"nad_c","name":"Nicotinamide-adenine-dinucleotide","label_x":839.1465232627506,"label_y":763.0862425081971,"node_is_primary":false},"61":{"node_type":"metabolite","x":741.3751638800923,"y":759.0104266786725,"bigg_id":"pi_c","name":"Phosphate","label_x":680.685405579311,"label_y":762.4986468935163,"node_is_primary":false},"62":{"node_type":"multimarker","x":789.3362589027661,"y":1188.195390725907},"63":{"node_type":"midmarker","x":788.9656559753817,"y":1168.1988246839533},"64":{"node_type":"multimarker","x":788.5950530479971,"y":1148.2022586419996},"65":{"node_type":"metabolite","x":840.5788302341223,"y":1255.8796500286794,"bigg_id":"atp_c","name":"ATP","label_x":846.6243014255285,"label_y":1239.529674442742,"node_is_primary":false},"66":{"node_type":"metabolite","x":826.9204719586743,"y":1057.4765055984392,"bigg_id":"adp_c","name":"ADP","label_x":856.9204719586743,"label_y":1067.4765055984392,"node_is_primary":false},"67":{"node_type":"metabolite","x":791.7452389659215,"y":1318.1730699986058,"bigg_id":"3pg_c","name":"3-Phospho-D-glycerate","label_x":820.8148800792028,"label_y":1358.0717516392308,"node_is_primary":true},"68":{"node_type":"multimarker","x":794.8953028135334,"y":1488.1438813552118},"69":{"node_type":"midmarker","x":794.5246998861489,"y":1468.147315313258},"70":{"node_type":"multimarker","x":794.1540969587644,"y":1448.1507492713044},"71":{"node_type":"metabolite","x":797.3042218415326,"y":1618.1215606279106,"bigg_id":"2pg_c","name":"D-Glycerate-2-phosphate","label_x":696.0261456696576,"label_y":1619.9166045732231,"node_is_primary":true},"72":{"node_type":"multimarker","x":796.7420715335942,"y":1659.7111783771718},"73":{"node_type":"midmarker","x":797.1126744609787,"y":1679.7077444191254},"74":{"node_type":"multimarker","x":797.4832773883631,"y":1699.704310461079},"75":{"node_type":"metabolite","x":797.4856412405811,"y":1836.901716296278,"bigg_id":"pep_c","name":"Phosphoenolpyruvate","label_x":619.3975675101124,"label_y":1786.0473461790905,"node_is_primary":true},"76":{"node_type":"metabolite","x":839.1441226455006,"y":1788.9476517951016,"bigg_id":"h2o_c","name":"H2O","label_x":855.2017398330006,"label_y":1788.2227982794766,"node_is_primary":false},"77":{"node_type":"multimarker","x":739.6759054631219,"y":2177.1555597886227},"78":{"node_type":"midmarker","x":738.5389799904792,"y":2152.2858161953136},"79":{"node_type":"multimarker","x":737.4021155529929,"y":2122.053645844192},"80":{"node_type":"metabolite","x":683.9604818371787,"y":2271.230796712446,"bigg_id":"atp_c","name":"ATP","label_x":623.8714315442099,"label_y":2293.028159993696,"node_is_primary":false},"82":{"node_type":"metabolite","x":785.9229906029531,"y":2044.1743593735482,"bigg_id":"h_c","name":"H","label_x":773.1688402123281,"label_y":2076.310101561048,"node_is_primary":false},"83":{"node_type":"metabolite","x":663.1727916436305,"y":2236.791438056142,"bigg_id":"pi_c","name":"Phosphate","label_x":608.4461681084742,"label_y":2229.631770087392,"node_is_primary":false},"84":{"node_type":"metabolite","x":707.8417213078424,"y":2022.615982162556,"bigg_id":"ppi_c","name":"Diphosphate","label_x":660.6225440617486,"label_y":2006.876236068806,"node_is_primary":false},"85":{"node_type":"metabolite","x":680.4172208115598,"y":2048.504992646877,"bigg_id":"amp_c","name":"AMP","label_x":637.7145230576535,"label_y":2033.4753295609398,"node_is_primary":false},"86":{"node_type":"multimarker","x":878.7112125055677,"y":2090.779143419742},"87":{"node_type":"midmarker","x":878.8433372765031,"y":2157.703053857607},"88":{"node_type":"multimarker","x":878.738767711501,"y":2194.4913441782837},"90":{"node_type":"metabolite","x":928.7778874394312,"y":1986.942196809824,"bigg_id":"h_c","name":"H","label_x":934.5472966191187,"label_y":1965.1744966145116,"node_is_primary":false},"91":{"node_type":"metabolite","x":949.8512886567228,"y":2021.8964771435658,"bigg_id":"adp_c","name":"ADP","label_x":957.0407417817228,"label_y":1996.9112476513783,"node_is_primary":false},"92":{"node_type":"metabolite","x":955.3653541580024,"y":2255.286974321648,"bigg_id":"atp_c","name":"ATP","label_x":905.3653541580024,"label_y":2215.286974321648,"node_is_primary":false},"93":{"node_type":"multimarker","x":859.5508496010491,"y":2705.7133600854268},"94":{"node_type":"midmarker","x":865.923120766847,"y":2759.6233636783486},"95":{"node_type":"multimarker","x":867.9294861709262,"y":2811.45524227127},"96":{"node_type":"metabolite","x":917.1153753103332,"y":2646.1053689684954,"bigg_id":"coa_c","name":"Coenzyme-A","label_x":947.1153753103332,"label_y":2656.1053689684954,"node_is_primary":false},"97":{"node_type":"metabolite","x":924.8972477825478,"y":2871.9530549750093,"bigg_id":"for_c","name":"Formate","label_x":906.283539286454,"label_y":2899.1703401312593,"node_is_primary":false},"98":{"node_type":"metabolite","x":808.9756525572064,"y":3066.6904560549488,"bigg_id":"accoa_c","name":"Acetyl-CoA","label_x":684.5966852720502,"label_y":3063.7959248049488,"node_is_primary":true},"99":{"node_type":"multimarker","x":734.6111443384926,"y":2728.7526486316124},"100":{"node_type":"midmarker","x":735.2284187429001,"y":2768.187743392814},"101":{"node_type":"multimarker","x":735.8456931473077,"y":2789.39066041964},"102":{"node_type":"metabolite","x":659.7527501634888,"y":2907.488897372611,"bigg_id":"nadh_c","name":"Nicotinamide-adenine-dinucleotide--reduced","label_x":556.7641027025513,"label_y":2909.981573153861,"node_is_primary":false},"103":{"node_type":"metabolite","x":795.5238485028126,"y":2395.9679897150536,"bigg_id":"pyr_c","name":"Pyruvate","label_x":701.2492513348438,"label_y":2364.9342983088036,"node_is_primary":true},"104":{"node_type":"metabolite","x":667.6972287853187,"y":2638.8884018743965,"bigg_id":"coa_c","name":"Coenzyme-A","label_x":593.9411252696937,"label_y":2638.0483139837715,"node_is_primary":false},"105":{"node_type":"metabolite","x":678.7781229668428,"y":2608.9705737880163,"bigg_id":"nad_c","name":"Nicotinamide-adenine-dinucleotide","label_x":609.6678324394991,"label_y":2589.5472339442663,"node_is_primary":false},"106":{"node_type":"metabolite","x":796.5205950286066,"y":2850.3325438956062,"bigg_id":"co2_c","name":"CO2","label_x":753.5912737395441,"label_y":2876.4199462393562,"node_is_primary":false},"107":{"node_type":"multimarker","x":1111.0600567904146,"y":3275.7553405334106},"108":{"node_type":"midmarker","x":1150.2405553908961,"y":3286.5435679531743},"109":{"node_type":"multimarker","x":1185.10428153044,"y":3297.3313070916874},"110":{"node_type":"metabolite","x":986.2860294023837,"y":3307.031035763825,"bigg_id":"h2o_c","name":"H2O","label_x":967.8585391680087,"label_y":3343.54885802945,"node_is_primary":false},"111":{"node_type":"metabolite","x":1477.5295671113045,"y":3438.4162111013993,"bigg_id":"cit_c","name":"Citrate","label_x":1421.839747775367,"label_y":3488.3224611013993,"node_is_primary":true},"112":{"node_type":"metabolite","x":1333.8147268983057,"y":3307.2476799593474,"bigg_id":"coa_c","name":"Coenzyme-A","label_x":1326.9972220154932,"label_y":3334.1109612093474,"node_is_primary":false},"113":{"node_type":"metabolite","x":1277.988965656752,"y":3403.3632290487735,"bigg_id":"h_c","name":"H","label_x":1256.062696125502,"label_y":3438.5609829550235,"node_is_primary":false},"114":{"node_type":"metabolite","x":458.4648763151272,"y":3337.242532118876,"bigg_id":"oaa_c","name":"Oxaloacetate","label_x":365.2518636198147,"label_y":3420.011086806376,"node_is_primary":true},"115":{"node_type":"multimarker","x":436.78434625389764,"y":2985.5077541031255},"116":{"node_type":"midmarker","x":435.5928667941894,"y":3033.8273528724417},"117":{"node_type":"multimarker","x":435.94997131885606,"y":3057.3698520323833},"118":{"node_type":"metabolite","x":386.3427624517707,"y":3134.6870504655144,"bigg_id":"adp_c","name":"ADP","label_x":344.41890380919256,"label_y":3100.8100973405144,"node_is_primary":false},"119":{"node_type":"metabolite","x":364.8638009128587,"y":2864.021317518661,"bigg_id":"atp_c","name":"ATP","label_x":309.80062952613997,"label_y":2894.153153456161,"node_is_primary":false},"120":{"node_type":"metabolite","x":502.39372186902995,"y":2874.981815435619,"bigg_id":"hco3_c","name":"Bicarbonate","label_x":492.1301415467643,"label_y":2854.010135748119,"node_is_primary":false},"122":{"node_type":"metabolite","x":520.2592800876293,"y":3138.592616741848,"bigg_id":"h_c","name":"H","label_x":550.2592800876293,"label_y":3148.592616741848,"node_is_primary":false},"123":{"node_type":"metabolite","x":516.8668682801288,"y":3196.011122471306,"bigg_id":"pi_c","name":"Phosphate","label_x":546.8668682801288,"label_y":3206.011122471306,"node_is_primary":false},"131":{"node_type":"multimarker","x":134.6606561514314,"y":3586.8075494290833},"132":{"node_type":"midmarker","x":160.96300232066386,"y":3556.9151921536177},"133":{"node_type":"multimarker","x":189.6795406896034,"y":3529.757698159402},"134":{"node_type":"metabolite","x":29.22578439309507,"y":3832.082481094609,"bigg_id":"mal__L_c","name":"L-Malate","label_x":-90.71643057272524,"label_y":3840.739951797734,"node_is_primary":true},"135":{"node_type":"metabolite","x":187.33578025671932,"y":3651.9184227729206,"bigg_id":"nadh_c","name":"Nicotinamide-adenine-dinucleotide--reduced","label_x":192.99088584753963,"label_y":3677.4640770697956,"node_is_primary":false},"136":{"node_type":"metabolite","x":130.11833268568932,"y":3752.2592551467915,"bigg_id":"nad_c","name":"Nicotinamide-adenine-dinucleotide","label_x":134.27177506850182,"label_y":3782.9032981155415,"node_is_primary":false},"137":{"node_type":"metabolite","x":351.80413954597043,"y":3476.078453379194,"bigg_id":"h_c","name":"H","label_x":372.489579609447,"label_y":3482.681480722944,"node_is_primary":false},"149":{"node_type":"multimarker","x":-556.6547765722979,"y":3776.4788730884634},"150":{"node_type":"midmarker","x":-556.5654077735409,"y":3808.2138134659963},"151":{"node_type":"multimarker","x":-558.7315473976355,"y":3829.2063222029037},"152":{"node_type":"metabolite","x":-659.8533460763119,"y":3682.812666975646,"bigg_id":"h2o_c","name":"H2O","label_x":-728.1687376168393,"label_y":3667.466475569396,"node_is_primary":false},"153":{"node_type":"metabolite","x":-841.9676280789964,"y":3515.575781819112,"bigg_id":"ppcoa_c","name":"Propanoyl-CoA","label_x":-769.3587604337328,"label_y":3513.824316975362,"node_is_primary":true},"154":{"node_type":"metabolite","x":-560.5284883404804,"y":3985.303747156866,"bigg_id":"2mcit_c","name":"[]","label_x":-675.7337495709492,"label_y":3993.211950281866,"node_is_primary":true},"155":{"node_type":"metabolite","x":-617.1349358201362,"y":3918.4394915972557,"bigg_id":"coa_c","name":"Coenzyme-A","label_x":-687.2053246140815,"label_y":3919.4675677691303,"node_is_primary":false},"156":{"node_type":"metabolite","x":-635.4385088231868,"y":3867.7721865188464,"bigg_id":"h_c","name":"H","label_x":-682.7342851903743,"label_y":3864.5216982375964,"node_is_primary":false},"165":{"node_type":"multimarker","x":-561.8525131915392,"y":4062.5756669617676},"166":{"node_type":"midmarker","x":-561.673977243332,"y":4082.574870068771},"167":{"node_type":"multimarker","x":-561.4954412951251,"y":4102.574073175775},"168":{"node_type":"metabolite","x":-563.9557080590256,"y":4224.747604308801,"bigg_id":"2mcacn_c","name":"[]","label_x":-690.6220403038986,"label_y":4229.747604308801,"node_is_primary":true},"169":{"node_type":"metabolite","x":-524.0269489386515,"y":4167.21341526088,"bigg_id":"h2o_c","name":"H2O","label_x":-514.0269088843302,"label_y":4162.21341526088,"node_is_primary":false},"170":{"node_type":"multimarker","x":-559.1411106261487,"y":4371.479240910577},"171":{"node_type":"midmarker","x":-558.9625746779418,"y":4381.945240892581},"172":{"node_type":"multimarker","x":-558.1882097197249,"y":4393.007432280835},"173":{"node_type":"metabolite","x":-519.6600651143426,"y":4297.1364972201445,"bigg_id":"h2o_c","name":"H2O","label_x":-526.3266586659784,"label_y":4325.4699933138945,"node_is_primary":false},"174":{"node_type":"metabolite","x":-561.344414593977,"y":4507.024225132611,"bigg_id":"micit_c","name":"[]","label_x":-531.344414593977,"label_y":4517.024225132611,"node_is_primary":true},"175":{"node_type":"multimarker","x":-539.7110457987956,"y":4687.397463296887},"176":{"node_type":"midmarker","x":-524.0290308466822,"y":4717.493834372641},"177":{"node_type":"multimarker","x":-502.1167378794323,"y":4745.398799198395},"180":{"node_type":"multimarker","x":73.19110435293413,"y":2984.370695235069},"181":{"node_type":"midmarker","x":79.0232616848715,"y":2939.6950088287936},"182":{"node_type":"multimarker","x":80.97860322091049,"y":2905.366002110018},"183":{"node_type":"metabolite","x":7.538068467995799,"y":2772.7969781345055,"bigg_id":"nadh_c","name":"Nicotinamide-adenine-dinucleotide--reduced","label_x":-33.54342872438701,"label_y":2744.2347222751305,"node_is_primary":false},"184":{"node_type":"metabolite","x":13.022827032550651,"y":2856.284756632177,"bigg_id":"co2_c","name":"CO2","label_x":-62.01658832694642,"label_y":2857.651211710302,"node_is_primary":false},"186":{"node_type":"metabolite","x":18.926146898715842,"y":3071.76444071291,"bigg_id":"nad_c","name":"Nicotinamide-adenine-dinucleotide","label_x":-54.67437800362791,"label_y":3078.886755166035,"node_is_primary":false},"187":{"node_type":"multimarker","x":-22.69435858965636,"y":4173.549598893828},"188":{"node_type":"midmarker","x":-20.616720261072544,"y":4145.494327911934},"189":{"node_type":"multimarker","x":-19.056689382973957,"y":4109.096771773791},"190":{"node_type":"metabolite","x":24.844984342158455,"y":4276.249555395847,"bigg_id":"h2o_c","name":"H2O","label_x":-1.1777016624802172,"label_y":4256.033002661472,"node_is_primary":false},"191":{"node_type":"metabolite","x":-13.155615782473433,"y":4385.03801066676,"bigg_id":"fum_c","name":"Fumarate","label_x":-99.4317311999539,"label_y":4386.46867472926,"node_is_primary":true},"192":{"node_type":"multimarker","x":248.48281512999438,"y":4803.554029467849},"193":{"node_type":"midmarker","x":217.79508208761717,"y":4778.076673855221},"194":{"node_type":"multimarker","x":184.915490753614,"y":4745.719435430094},"195":{"node_type":"metabolite","x":670.6912200116476,"y":5000.180522590558,"bigg_id":"succ_c","name":"Succinate","label_x":643.0969512128195,"label_y":4961.350444465558,"node_is_primary":true},"196":{"node_type":"metabolite","x":140.52016141729268,"y":4586.26052057777,"bigg_id":"fadh2_c","name":"Flavin-adenine-dinucleotide-reduced","label_x":79.98135068731222,"label_y":4569.32057917152,"node_is_primary":false},"197":{"node_type":"metabolite","x":388.5971100496105,"y":4840.095660832305,"bigg_id":"fad_c","name":"Flavin-adenine-dinucleotide-oxidized","label_x":334.41878058183704,"label_y":4816.183551457305,"node_is_primary":false},"198":{"node_type":"multimarker","x":1663.3417230037342,"y":3574.8136640915045},"199":{"node_type":"midmarker","x":1676.1582359445165,"y":3587.9131220034437},"200":{"node_type":"multimarker","x":1689.054827010299,"y":3601.756720540383},"201":{"node_type":"metabolite","x":1824.0632719652285,"y":3842.243528999238,"bigg_id":"icit_c","name":"Isocitrate","label_x":1854.0632719652285,"label_y":3852.243528999238,"node_is_primary":true},"202":{"node_type":"multimarker","x":1869.235446170052,"y":4273.163677397232},"203":{"node_type":"midmarker","x":1869.6212343890634,"y":4296.5554640498085},"204":{"node_type":"multimarker","x":1868.309390772137,"y":4316.551742889884},"206":{"node_type":"metabolite","x":1928.2680979769025,"y":4424.243401700954,"bigg_id":"co2_c","name":"CO2","label_x":1917.50723371909,"label_y":4454.623772794704,"node_is_primary":false},"207":{"node_type":"metabolite","x":1932.1267224896533,"y":4173.651521960117,"bigg_id":"nadp_c","name":"Nicotinamide-adenine-dinucleotide-phosphate","label_x":1954.8001844037158,"label_y":4167.247225085117,"node_is_primary":false},"208":{"node_type":"metabolite","x":1761.183495311911,"y":4407.306574108249,"bigg_id":"nadph_c","name":"Nicotinamide-adenine-dinucleotide-phosphate--reduced","label_x":1648.7448966790985,"label_y":4419.407160045749,"node_is_primary":false},"209":{"node_type":"multimarker","x":1277.906161983921,"y":4231.53552877841},"210":{"node_type":"midmarker","x":1266.5663831196093,"y":4261.775614080974},"211":{"node_type":"multimarker","x":1252.355876716235,"y":4302.596265789789},"213":{"node_type":"metabolite","x":734.9635976077432,"y":4563.113043317455,"bigg_id":"glx_c","name":"Glyoxylate","label_x":770.8757680178994,"label_y":4547.584723004955,"node_is_primary":true},"224":{"node_type":"multimarker","x":554.8263446662288,"y":4477.055708979465},"225":{"node_type":"midmarker","x":533.2206716626064,"y":4464.9142636125625},"226":{"node_type":"multimarker","x":514.1633690203121,"y":4453.81432215191},"227":{"node_type":"metabolite","x":622.2073979760688,"y":4572.11400835652,"bigg_id":"h2o_c","name":"H2O","label_x":551.7191167260688,"label_y":4567.49730913777,"node_is_primary":false},"229":{"node_type":"metabolite","x":351.279049501652,"y":4434.057132758095,"bigg_id":"h_c","name":"H","label_x":304.3599210836833,"label_y":4434.504398383095,"node_is_primary":false},"231":{"node_type":"metabolite","x":431.44805667726905,"y":4336.129557931105,"bigg_id":"coa_c","name":"Coenzyme-A","label_x":410.2904028686753,"label_y":4309.588054024855,"node_is_primary":false},"232":{"node_type":"multimarker","x":-1144.4414561559072,"y":3795.3588074436275},"233":{"node_type":"midmarker","x":-1145.8447427252136,"y":3779.4735887810007},"234":{"node_type":"multimarker","x":-1145.5373359351452,"y":3764.517081055874},"235":{"node_type":"metabolite","x":-1142.9741767073683,"y":4179.907772696015,"bigg_id":"mmcoa__S_c","name":"S-Methylmalonyl-CoA","label_x":-1112.9741767073683,"label_y":4189.907772696015,"node_is_primary":true},"236":{"node_type":"metabolite","x":-1240.5567553104424,"y":3645.8739965916902,"bigg_id":"co2_c","name":"CO2","label_x":-1330.9761278690362,"label_y":3629.5048559666902,"node_is_primary":false},"237":{"node_type":"metabolite","x":-1218.9331640832274,"y":3992.4827397712106,"bigg_id":"h_c","name":"H","label_x":-1273.86834474729,"label_y":3967.2669194587106,"node_is_primary":false},"238":{"node_type":"multimarker","x":-1146.6693164776498,"y":4298.17248407368},"239":{"node_type":"midmarker","x":-1144.8935081567895,"y":4277.601489191932},"240":{"node_type":"multimarker","x":-1146.3745357734292,"y":4261.9157482164355},"241":{"node_type":"metabolite","x":-1146.8130837468354,"y":4423.3347564691,"bigg_id":"mmcoa__R_c","name":"R-Methylmalonyl-CoA","label_x":-1116.8130837468354,"label_y":4433.3347564691,"node_is_primary":true},"242":{"node_type":"multimarker","x":-1145.9411391553917,"y":4754.477117304689},"243":{"node_type":"midmarker","x":-1146.273152024376,"y":4715.50635357587},"244":{"node_type":"multimarker","x":-1146.7149671394538,"y":4684.944769534551},"254":{"node_type":"multimarker","x":-944.830857474274,"y":3736.5745023960517},"255":{"node_type":"midmarker","x":-958.7498276742086,"y":3759.5573471783214},"256":{"node_type":"multimarker","x":-969.9505361553931,"y":3781.3617251637156},"257":{"node_type":"metabolite","x":-943.9520911526688,"y":3947.863189740048,"bigg_id":"adp_c","name":"ADP","label_x":-977.0651282620438,"label_y":3981.634918255673,"node_is_primary":false},"258":{"node_type":"metabolite","x":-844.9634751057326,"y":3681.5770436194575,"bigg_id":"atp_c","name":"ATP","label_x":-879.5646103596389,"label_y":3665.5675221350825,"node_is_primary":false},"259":{"node_type":"metabolite","x":-938.1393000355922,"y":3619.9514557884695,"bigg_id":"hco3_c","name":"Bicarbonate","label_x":-979.0743586293422,"label_y":3603.9419343040945,"node_is_primary":false},"261":{"node_type":"metabolite","x":-1009.4251572934659,"y":3991.979056987185,"bigg_id":"h_c","name":"H","label_x":-1030.6632554379971,"label_y":4034.27959409656,"node_is_primary":false},"262":{"node_type":"metabolite","x":-1104.5906672819192,"y":3891.2492211093218,"bigg_id":"pi_c","name":"Phosphate","label_x":-1121.8807063444192,"label_y":3916.6183617343218,"node_is_primary":false},"335":{"node_type":"multimarker","x":1396.028168909627,"y":4892.375807612352},"336":{"node_type":"midmarker","x":1416.626639736023,"y":4881.042442456532},"337":{"node_type":"multimarker","x":1435.3709845858564,"y":4867.854585113211},"338":{"node_type":"metabolite","x":1296.4069318696745,"y":5003.505509653836,"bigg_id":"fdxrd_c","name":"Reduced-ferredoxin","label_x":1313.157786361862,"label_y":5013.568497935086,"node_is_primary":false},"339":{"node_type":"metabolite","x":1158.361924456023,"y":4962.791216281436,"bigg_id":"succoa_c","name":"Succinyl-CoA","label_x":1121.3412945732105,"label_y":4922.791216281436,"node_is_primary":true},"340":{"node_type":"metabolite","x":1577.9639879131537,"y":4847.132926533561,"bigg_id":"fdxox_c","name":"Oxidized-ferredoxin","label_x":1594.7149644756537,"label_y":4860.904899189811,"node_is_primary":false},"341":{"node_type":"metabolite","x":1487.782260688309,"y":4789.562285415477,"bigg_id":"coa_c","name":"Coenzyme-A","label_x":1452.6158788523715,"label_y":4773.666777602977,"node_is_primary":false},"342":{"node_type":"metabolite","x":1314.9698335510798,"y":4873.440239629504,"bigg_id":"h_c","name":"H","label_x":1311.3246919495173,"label_y":4855.690727910754,"node_is_primary":false},"343":{"node_type":"metabolite","x":1262.2184041777978,"y":4881.90182507392,"bigg_id":"co2_c","name":"CO2","label_x":1227.0519002715478,"label_y":4862.29830944892,"node_is_primary":false},"344":{"node_type":"multimarker","x":1966.6336960306598,"y":5036.987807625818},"345":{"node_type":"midmarker","x":1966.2523438219746,"y":5056.984171557617},"346":{"node_type":"multimarker","x":1965.8709916132889,"y":5076.980535489415},"347":{"node_type":"metabolite","x":2074.7001856552697,"y":5190.382194014855,"bigg_id":"glu__L_c","name":"L-Glutamate","label_x":2042.7436426865197,"label_y":5241.686393233605,"node_is_primary":true},"348":{"node_type":"metabolite","x":1696.0792751628005,"y":5346.937326818629,"bigg_id":"sucsal_c","name":"Succinic-semialdehyde","label_x":1641.9840603190505,"label_y":5415.615061193629,"node_is_primary":true},"349":{"node_type":"metabolite","x":2069.8403115677174,"y":4850.726835287596,"bigg_id":"4abut_c","name":"4-Aminobutanoate","label_x":1967.9430947708424,"label_y":4841.689237631346,"node_is_primary":true},"350":{"node_type":"multimarker","x":1695.4049029896348,"y":5014.110734611618},"351":{"node_type":"midmarker","x":1695.556504646032,"y":5034.110160026808},"352":{"node_type":"multimarker","x":1695.7081063024289,"y":5054.109585441999},"353":{"node_type":"metabolite","x":1736.389164586597,"y":5143.803796497564,"bigg_id":"co2_c","name":"CO2","label_x":1766.389164586597,"label_y":5153.803796497564,"node_is_primary":false},"354":{"node_type":"metabolite","x":1725.4505502724799,"y":4949.7686130242155,"bigg_id":"h_c","name":"H","label_x":1755.4505502724799,"label_y":4959.7686130242155,"node_is_primary":false},"356":{"node_type":"multimarker","x":1234.1879522901913,"y":5291.0030725384495},"357":{"node_type":"midmarker","x":1214.189366109069,"y":5291.24087656746},"358":{"node_type":"multimarker","x":1194.1907799279463,"y":5291.478680596471},"359":{"node_type":"metabolite","x":1322.8029501163896,"y":5318.805126770146,"bigg_id":"h2o_c","name":"H2O","label_x":1338.0693075382646,"label_y":5327.014111145146,"node_is_primary":false},"361":{"node_type":"metabolite","x":1104.6727501709165,"y":5332.545971089266,"bigg_id":"h_c","name":"H","label_x":1055.1654259521665,"label_y":5332.599193745516,"node_is_primary":false},"362":{"node_type":"metabolite","x":1323.7059820472211,"y":5249.935782045655,"bigg_id":"nad_c","name":"Nicotinamide-adenine-dinucleotide","label_x":1302.3872564612836,"label_y":5231.447012514405,"node_is_primary":false},"363":{"node_type":"metabolite","x":1103.721534054873,"y":5252.551626364775,"bigg_id":"nadh_c","name":"Nicotinamide-adenine-dinucleotide--reduced","label_x":1050.1364510470605,"label_y":5230.477895896025,"node_is_primary":false},"364":{"node_type":"multimarker","x":1241.6051114633278,"y":5402.298745303889},"365":{"node_type":"midmarker","x":1221.6066073124473,"y":5402.543350551621},"366":{"node_type":"multimarker","x":1201.6081031615668,"y":5402.787955799353},"367":{"node_type":"metabolite","x":1363.6089529424416,"y":5439.340537803355,"bigg_id":"h2o_c","name":"H2O","label_x":1379.0045828252541,"label_y":5446.557822959605,"node_is_primary":false},"368":{"node_type":"metabolite","x":1331.1091696468252,"y":5361.201013387333,"bigg_id":"nadp_c","name":"Nicotinamide-adenine-dinucleotide-phosphate","label_x":1349.5414206233877,"label_y":5365.578454793583,"node_is_primary":false},"369":{"node_type":"metabolite","x":1089.853678767132,"y":5442.03168380966,"bigg_id":"nadph_c","name":"Nicotinamide-adenine-dinucleotide-phosphate--reduced","label_x":988.5792647046319,"label_y":5446.45600021591,"node_is_primary":false},"371":{"node_type":"metabolite","x":1098.1463759402654,"y":5365.7461632998875,"bigg_id":"h_c","name":"H","label_x":1048.208021448078,"label_y":5373.7095422061375,"node_is_primary":false},"378":{"node_type":"multimarker","x":2167.5984108584016,"y":5059.636654499733},"379":{"node_type":"midmarker","x":2166.8092858958944,"y":5033.401945759702},"380":{"node_type":"multimarker","x":2166.0201609333876,"y":5003.411865925921},"382":{"node_type":"metabolite","x":2212.0585111993555,"y":4962.091147373894,"bigg_id":"co2_c","name":"CO2","label_x":2193.9755033868555,"label_y":4995.312338780144,"node_is_primary":false},"383":{"node_type":"metabolite","x":2213.228631880682,"y":5112.852631014232,"bigg_id":"h_c","name":"H","label_x":2191.390741255682,"label_y":5089.749603670482,"node_is_primary":false},"402":{"node_type":"multimarker","x":920.6473981087709,"y":4986.178784761188},"403":{"node_type":"midmarker","x":940.5658106179144,"y":4984.374112182687},"404":{"node_type":"multimarker","x":960.4842231270582,"y":4982.569439604187},"405":{"node_type":"metabolite","x":834.6238869746246,"y":5034.136636382726,"bigg_id":"atp_c","name":"ATP","label_x":790.6598977168121,"label_y":5014.256265288976,"node_is_primary":false},"407":{"node_type":"metabolite","x":831.4291834770304,"y":4964.5230449399005,"bigg_id":"coa_c","name":"Coenzyme-A","label_x":853.8610682426554,"label_y":4958.7271465024005,"node_is_primary":false},"408":{"node_type":"metabolite","x":1053.7264245752046,"y":5014.2852380192235,"bigg_id":"adp_c","name":"ADP","label_x":1027.8703454736421,"label_y":5000.4414880192235,"node_is_primary":false},"409":{"node_type":"metabolite","x":1056.5676707846417,"y":4942.659927826399,"bigg_id":"pi_c","name":"Phosphate","label_x":1012.6036815268292,"label_y":4928.816177826399,"node_is_primary":false},"415":{"node_type":"multimarker","x":1540.6092417864236,"y":3212.3007014757477},"416":{"node_type":"midmarker","x":1540.5717189077989,"y":3165.541336425579},"417":{"node_type":"multimarker","x":1538.9438578597733,"y":3149.575880487112},"418":{"node_type":"metabolite","x":1864.0273661289984,"y":2885.607983295921,"bigg_id":"ac_c","name":"Acetate","label_x":1863.5647196446234,"label_y":2855.306957905296,"node_is_primary":true},"420":{"node_type":"multimarker","x":-529.5208146500424,"y":3059.3690821279606},"421":{"node_type":"midmarker","x":-529.8768764551032,"y":3079.365912376552},"422":{"node_type":"multimarker","x":-530.232938260164,"y":3099.3627426251433},"423":{"node_type":"metabolite","x":-560.6587790557016,"y":2972.297931383553,"bigg_id":"atp_c","name":"ATP","label_x":-632.2065085478891,"label_y":2975.044513414803,"node_is_primary":false},"424":{"node_type":"metabolite","x":-615.1436962160576,"y":3177.6348902899326,"bigg_id":"ppi_c","name":"Diphosphate","label_x":-686.6913646730889,"label_y":3184.0081813055576,"node_is_primary":false},"425":{"node_type":"metabolite","x":-527.2064129171476,"y":2911.256140590242,"bigg_id":"ppa_c","name":"Propionate-n-C30","label_x":-489.95299494839765,"label_y":2914.002722621492,"node_is_primary":true},"426":{"node_type":"metabolite","x":-498.80500298321135,"y":2984.6023055569212,"bigg_id":"coa_c","name":"Coenzyme-A","label_x":-483.31171685039885,"label_y":2990.9755965725462,"node_is_primary":false},"427":{"node_type":"metabolite","x":-504.31070261427044,"y":3179.059137510176,"bigg_id":"amp_c","name":"AMP","label_x":-488.81753855177044,"label_y":3189.059137510176,"node_is_primary":false},"428":{"node_type":"multimarker","x":-529.1684879077588,"y":2796.1832352113292},"429":{"node_type":"midmarker","x":-528.9376555559224,"y":2816.1819030775987},"430":{"node_type":"multimarker","x":-528.7068232040856,"y":2836.1805709438677},"431":{"node_type":"metabolite","x":-527.0078264173533,"y":2710.12451126808,"bigg_id":"ppa_e","name":"Propionate-n-C30","label_x":-497.0078264173533,"label_y":2720.12451126808,"node_is_primary":true},"432":{"node_type":"multimarker","x":-528.5082367042914,"y":2624.0657873248306},"433":{"node_type":"midmarker","x":-528.7390690561281,"y":2604.0671194585616},"434":{"node_type":"multimarker","x":-528.9699014079647,"y":2584.068451592292},"440":{"node_type":"multimarker","x":1517.0802739383348,"y":2291.680699970116},"441":{"node_type":"midmarker","x":1497.0877814468395,"y":2291.132754737903},"442":{"node_type":"multimarker","x":1477.0952889553444,"y":2290.5848095056895},"443":{"node_type":"metabolite","x":1659.00517358324,"y":2264.869476344585,"bigg_id":"h2o_c","name":"H2O","label_x":1626.4056862785526,"label_y":2247.623870875835,"node_is_primary":false},"444":{"node_type":"metabolite","x":1727.3411675158666,"y":2295.242343979502,"bigg_id":"ala__L_c","name":"L-Alanine","label_x":1716.1575737658666,"label_y":2263.273349838877,"node_is_primary":true},"445":{"node_type":"metabolite","x":1357.278185864292,"y":2227.7461315246146,"bigg_id":"h_c","name":"H","label_x":1347.4330930908545,"label_y":2213.1775280089896,"node_is_primary":false},"446":{"node_type":"metabolite","x":1674.2137832793871,"y":2331.4544365449415,"bigg_id":"nad_c","name":"Nicotinamide-adenine-dinucleotide","label_x":1636.2600479278246,"label_y":2365.0716240449415,"node_is_primary":false},"447":{"node_type":"metabolite","x":1330.288553372939,"y":2266.6953495374705,"bigg_id":"nadh_c","name":"Nicotinamide-adenine-dinucleotide--reduced","label_x":1241.789041654189,"label_y":2266.9277714124705,"node_is_primary":false},"448":{"node_type":"metabolite","x":1320.9320995925236,"y":2367.919469894077,"bigg_id":"nh4_c","name":"Ammonium","label_x":1291.0094921706486,"label_y":2414.921667159702,"node_is_primary":false},"489":{"node_type":"multimarker","x":-4078.7977916672444,"y":2361.764796666567},"490":{"node_type":"midmarker","x":-4078.3692501904097,"y":2381.382579659582},"491":{"node_type":"multimarker","x":-4077.5614362526376,"y":2383.1473505676363},"492":{"node_type":"metabolite","x":-4082.999974284321,"y":2607.7029140211243,"bigg_id":"andrstndn_c","name":"Androstenedione","label_x":-4232.067235026509,"label_y":2615.6206386304993,"node_is_primary":false},"493":{"node_type":"metabolite","x":-4077.783567614323,"y":2261.375916196341,"bigg_id":"hcholc3coa_c","name":"CoA-20-hydroxy-cholest-4-en-3-one C5 side chain","label_x":-4047.783567614323,"label_y":2271.375916196341,"node_is_primary":true},"494":{"node_type":"multimarker","x":-4669.914551167515,"y":2680.678241695835},"495":{"node_type":"midmarker","x":-4670.354227502582,"y":2660.68307516188},"496":{"node_type":"multimarker","x":-4670.793903837656,"y":2640.6879086279373},"497":{"node_type":"metabolite","x":-4627.945674591784,"y":2769.777138428455,"bigg_id":"h2o_c","name":"H2O","label_x":-4597.945674591784,"label_y":2779.777138428455,"node_is_primary":false},"498":{"node_type":"metabolite","x":-4667.056654989537,"y":2810.6468241665043,"bigg_id":"cholenec3coa_c","name":"CoA-20-ene-cholest-4-en-3-one C5 side chain","label_x":-4637.056654989537,"label_y":2820.6468241665043,"node_is_primary":true},"499":{"node_type":"multimarker","x":-4663.319406141411,"y":2980.6057397050727},"500":{"node_type":"midmarker","x":-4663.759082476485,"y":2960.6105731711227},"501":{"node_type":"multimarker","x":-4664.198758811561,"y":2940.6154066371755},"502":{"node_type":"metabolite","x":-4626.186969251489,"y":2849.7578045642526,"bigg_id":"fadh2_c","name":"Flavin-adenine-dinucleotide-reduced","label_x":-4542.127398938989,"label_y":2852.856559447065,"node_is_primary":false},"503":{"node_type":"metabolite","x":-4660.461509963436,"y":3110.5743221757434,"bigg_id":"cholc3coa_c","name":"CoA-cholest-4-en-3-one C3 side chain","label_x":-4630.461509963436,"label_y":3120.5743221757434,"node_is_primary":true},"504":{"node_type":"metabolite","x":-4621.350529565683,"y":3069.7046364376984,"bigg_id":"fad_c","name":"Flavin-adenine-dinucleotide-oxidized","label_x":-4686.817326440683,"label_y":3076.254074914261,"node_is_primary":false},"505":{"node_type":"multimarker","x":-4656.7242611153115,"y":3280.533237714317},"506":{"node_type":"midmarker","x":-4657.163937450385,"y":3260.538071180366},"507":{"node_type":"multimarker","x":-4657.603613785462,"y":3240.5429046464146},"508":{"node_type":"metabolite","x":-4653.866364937334,"y":3410.5018201849853,"bigg_id":"ocholc5coa_c","name":"CoA-22-one-cholest-4-en-3-one C5 side chain","label_x":-4623.866364937334,"label_y":3420.5018201849853,"node_is_primary":true},"509":{"node_type":"metabolite","x":-4614.755384539583,"y":3369.632134446939,"bigg_id":"coa_c","name":"Coenzyme-A","label_x":-4584.755384539583,"label_y":3379.632134446939,"node_is_primary":false},"510":{"node_type":"metabolite","x":-4619.591824225388,"y":3149.685302573497,"bigg_id":"accoa_c","name":"Acetyl-CoA","label_x":-4721.865750006638,"label_y":3152.7840574563097,"node_is_primary":false},"511":{"node_type":"multimarker","x":-4650.129116089213,"y":3580.46073572356},"512":{"node_type":"midmarker","x":-4650.568792424279,"y":3560.4655691896105},"513":{"node_type":"multimarker","x":-4651.008468759362,"y":3540.470402655663},"514":{"node_type":"metabolite","x":-4647.271219911233,"y":3710.429318194232,"bigg_id":"hcholc5coa_c","name":"CoA-22-hydroxy-cholest-4-en-3-one C5 side chain","label_x":-4617.271219911233,"label_y":3720.429318194232,"node_is_primary":true},"515":{"node_type":"metabolite","x":-4612.99667919929,"y":3449.6128005827413,"bigg_id":"nadh_c","name":"Nicotinamide-adenine-dinucleotide--reduced","label_x":-4714.12021435554,"label_y":3450.4111404264913,"node_is_primary":false},"516":{"node_type":"metabolite","x":-4692.977345335084,"y":3451.371505923035,"bigg_id":"h_c","name":"H","label_x":-4662.977345335084,"label_y":3461.371505923035,"node_is_primary":false},"517":{"node_type":"metabolite","x":-4608.1602395134805,"y":3669.5596324561848,"bigg_id":"nad_c","name":"Nicotinamide-adenine-dinucleotide","label_x":-4578.1602395134805,"label_y":3679.5596324561848,"node_is_primary":false},"518":{"node_type":"multimarker","x":-4643.5339710631115,"y":3880.388233732806},"519":{"node_type":"midmarker","x":-4643.973647398189,"y":3860.39306719885},"520":{"node_type":"multimarker","x":-4644.413323733263,"y":3840.3979006649033},"521":{"node_type":"metabolite","x":-4566.18852668489,"y":4001.979538899962,"bigg_id":"h2o_c","name":"H2O","label_x":-4650.05913215364,"label_y":4011.979538899962,"node_is_primary":false},"522":{"node_type":"metabolite","x":-5356.892984890628,"y":3956.64312500187,"bigg_id":"cholenec5coa_c","name":"CoA-22-ene-cholest-4-en-3-one C5 side chain","label_x":-5326.892984890628,"label_y":3966.64312500187,"node_is_primary":true},"523":{"node_type":"multimarker","x":-5357.556152930641,"y":3786.64441851223},"524":{"node_type":"midmarker","x":-5357.478133161227,"y":3806.6442663345406},"525":{"node_type":"multimarker","x":-5357.400113391814,"y":3826.644114156851},"526":{"node_type":"metabolite","x":-5397.048720074075,"y":3916.7994688960753,"bigg_id":"fadh2_c","name":"Flavin-adenine-dinucleotide-reduced","label_x":-5486.670302105325,"label_y":3918.7480162593565,"node_is_primary":false},"527":{"node_type":"metabolite","x":-5397.906937537621,"y":3696.801142850659,"bigg_id":"fad_c","name":"Flavin-adenine-dinucleotide-oxidized","label_x":-5484.077835975121,"label_y":3704.5007278115963,"node_is_primary":false},"528":{"node_type":"metabolite","x":-5358.063281431827,"y":3656.6454076672117,"bigg_id":"cholc5coa_c","name":"CoA-cholest-4-en-3-one C5 side chain","label_x":-5328.063281431827,"label_y":3666.6454076672117,"node_is_primary":true},"529":{"node_type":"multimarker","x":-5358.726449471838,"y":3486.6467011775717},"530":{"node_type":"midmarker","x":-5358.648429702425,"y":3506.6465489998823},"531":{"node_type":"multimarker","x":-5358.390234151762,"y":3536.1164895956304},"532":{"node_type":"metabolite","x":-5359.233577973025,"y":3356.647690332553,"bigg_id":"ocholc8coa_c","name":"CoA-24-one-cholest-4-en-3-one C8 side chain","label_x":-5329.233577973025,"label_y":3366.647690332553,"node_is_primary":true},"533":{"node_type":"metabolite","x":-5399.07723407882,"y":3396.8034255160005,"bigg_id":"coa_c","name":"Coenzyme-A","label_x":-5478.04940204757,"label_y":3398.200327600351,"node_is_primary":false},"534":{"node_type":"metabolite","x":-5020.119651380899,"y":3662.484750218643,"bigg_id":"ppcoa_c","name":"Propanoyl-CoA","label_x":-4970.374167982462,"label_y":3655.2502684071196,"node_is_primary":true},"535":{"node_type":"multimarker","x":-5359.896746013037,"y":3186.6489838429134},"536":{"node_type":"midmarker","x":-5359.818726243624,"y":3206.6488316652235},"537":{"node_type":"multimarker","x":-5359.740706474211,"y":3226.648679487534},"538":{"node_type":"metabolite","x":-5400.247530620018,"y":3096.805708181342,"bigg_id":"nad_c","name":"Nicotinamide-adenine-dinucleotide","label_x":-5489.256807963768,"label_y":3106.805708181342,"node_is_primary":false},"539":{"node_type":"metabolite","x":-5399.389313156473,"y":3316.804034226758,"bigg_id":"nadh_c","name":"Nicotinamide-adenine-dinucleotide--reduced","label_x":-5497.002106125223,"label_y":3308.16399287544,"node_is_primary":false},"540":{"node_type":"metabolite","x":-5360.403874514223,"y":3056.649972997894,"bigg_id":"hcholc8coa_c","name":"CoA-24-hydroxy-cholest-4-en-3-one C8 side chain","label_x":-5330.403874514223,"label_y":3066.649972997894,"node_is_primary":true},"541":{"node_type":"metabolite","x":-5319.38992186723,"y":3316.4919551491053,"bigg_id":"h_c","name":"H","label_x":-5289.38992186723,"label_y":3326.4919551491053,"node_is_primary":false},"542":{"node_type":"multimarker","x":-5361.067042554236,"y":2886.6512665082546},"543":{"node_type":"midmarker","x":-5360.989022784823,"y":2906.651114330565},"544":{"node_type":"multimarker","x":-5360.91100301541,"y":2926.6509621528758},"545":{"node_type":"metabolite","x":-5401.417827161216,"y":2796.8079908466834,"bigg_id":"h2o_c","name":"H2O","label_x":-5477.522807629966,"label_y":2806.8079908466834,"node_is_primary":false},"546":{"node_type":"metabolite","x":-5361.574171055422,"y":2756.652255663236,"bigg_id":"cholenec8coa_c","name":"CoA-24-ene-cholest-4-en-3-one C8 side chain","label_x":-5331.574171055422,"label_y":2766.652255663236,"node_is_primary":true},"547":{"node_type":"multimarker","x":-5362.237339095434,"y":2586.653549173596},"548":{"node_type":"midmarker","x":-5362.159319326021,"y":2606.6533969959064},"549":{"node_type":"multimarker","x":-5362.0812995566075,"y":2626.653244818217},"550":{"node_type":"metabolite","x":-5362.74446759662,"y":2406.304349119593,"bigg_id":"cholc8coa_c","name":"CoA-cholest-4-en-3-one C8 side chain","label_x":-5332.74446759662,"label_y":2416.304349119593,"node_is_primary":true},"551":{"node_type":"metabolite","x":-5401.729906238869,"y":2716.808599557441,"bigg_id":"fadh2_c","name":"Flavin-adenine-dinucleotide-reduced","label_x":-5490.739671863869,"label_y":2723.940923776191,"node_is_primary":false},"552":{"node_type":"metabolite","x":-5402.588123702415,"y":2446.4600843030403,"bigg_id":"fad_c","name":"Flavin-adenine-dinucleotide-oxidized","label_x":-5486.508045577415,"label_y":2450.724671705384,"node_is_primary":false},"553":{"node_type":"multimarker","x":-5363.407635636633,"y":2236.305642629953},"554":{"node_type":"midmarker","x":-5363.329615867219,"y":2256.3054904522637},"555":{"node_type":"multimarker","x":-5363.251596097806,"y":2276.3053382745743},"556":{"node_type":"metabolite","x":-5403.758420243614,"y":2146.462366968382,"bigg_id":"atp_c","name":"ATP","label_x":-5468.392697587364,"label_y":2153.5945691168195,"node_is_primary":false},"557":{"node_type":"metabolite","x":-5323.759028954371,"y":2146.150287890729,"bigg_id":"coa_c","name":"Coenzyme-A","label_x":-5293.759028954371,"label_y":2156.150287890729,"node_is_primary":false},"558":{"node_type":"metabolite","x":-5402.900202780068,"y":2366.4606930137984,"bigg_id":"adp_c","name":"ADP","label_x":-5473.269343405068,"label_y":2366.423766744267,"node_is_primary":false},"559":{"node_type":"metabolite","x":-5322.900811490826,"y":2366.1486139361455,"bigg_id":"pi_c","name":"Phosphate","label_x":-5292.900811490826,"label_y":2376.1486139361455,"node_is_primary":false},"560":{"node_type":"metabolite","x":-5363.914764137819,"y":2106.3066317849343,"bigg_id":"cchol_c","name":"26-Carboxycholest-4-en-3-one","label_x":-5333.914764137819,"label_y":2116.3066317849343,"node_is_primary":true},"561":{"node_type":"multimarker","x":-5364.577932177831,"y":1936.3079252952948},"562":{"node_type":"midmarker","x":-5364.499912408418,"y":1956.3077731176054},"563":{"node_type":"multimarker","x":-5364.421892639005,"y":1976.307620939916},"564":{"node_type":"metabolite","x":-5404.928716784812,"y":1846.4646496337236,"bigg_id":"o2_c","name":"O2","label_x":-5482.467291003562,"label_y":1852.1631359618486,"node_is_primary":false},"565":{"node_type":"metabolite","x":-5404.070499321267,"y":2066.4629756791396,"bigg_id":"h2o_c","name":"H2O","label_x":-5489.692081352517,"label_y":2070.7276241166396,"node_is_primary":false},"566":{"node_type":"metabolite","x":-5365.085060679017,"y":1806.308914450276,"bigg_id":"ochol_c","name":"26-Oxocholest-4-en-3-one","label_x":-5335.085060679017,"label_y":1816.308914450276,"node_is_primary":true},"567":{"node_type":"metabolite","x":-5324.92932549557,"y":1846.1525705560707,"bigg_id":"h_c","name":"H","label_x":-5313.56897393307,"label_y":1850.4172189935707,"node_is_primary":false},"568":{"node_type":"metabolite","x":-5324.071108032024,"y":2066.150896601487,"bigg_id":"nad_c","name":"Nicotinamide-adenine-dinucleotide","label_x":-5294.071108032024,"label_y":2076.150896601487,"node_is_primary":false},"569":{"node_type":"metabolite","x":-5242.062258425078,"y":1850.1420051502928,"bigg_id":"nadh_c","name":"Nicotinamide-adenine-dinucleotide--reduced","label_x":-5212.062258425078,"label_y":1860.1420051502928,"node_is_primary":false},"570":{"node_type":"multimarker","x":-5365.74822871903,"y":1636.310207960636},"571":{"node_type":"midmarker","x":-5365.670208949617,"y":1656.3100557829466},"572":{"node_type":"multimarker","x":-5365.592189180203,"y":1676.3099036052572},"573":{"node_type":"metabolite","x":-5366.255357220216,"y":1506.3111971156177,"bigg_id":"hchol_c","name":"26-Hydroxycholest-4-en-3-one","label_x":-5336.255357220216,"label_y":1516.3111971156177,"node_is_primary":true},"574":{"node_type":"metabolite","x":-5405.240795862464,"y":1766.4652583444813,"bigg_id":"nadh_c","name":"Nicotinamide-adenine-dinucleotide--reduced","label_x":-5501.419506799964,"label_y":1769.2959468210438,"node_is_primary":false},"575":{"node_type":"metabolite","x":-5325.241404573222,"y":1766.1531792668284,"bigg_id":"h_c","name":"H","label_x":-5295.241404573222,"label_y":1776.1531792668284,"node_is_primary":false},"576":{"node_type":"metabolite","x":-5406.09901332601,"y":1546.4669322990649,"bigg_id":"nad_c","name":"Nicotinamide-adenine-dinucleotide","label_x":-5485.03407191976,"label_y":1552.7531871818774,"node_is_primary":false},"577":{"node_type":"multimarker","x":-5366.918525260228,"y":1336.3124906259777},"578":{"node_type":"midmarker","x":-5366.840505490814,"y":1356.3123384482883},"579":{"node_type":"multimarker","x":-5366.762485721401,"y":1376.3121862705989},"580":{"node_type":"metabolite","x":-5407.269309867209,"y":1246.4692149644065,"bigg_id":"o2_c","name":"O2","label_x":-5486.204368460959,"label_y":1250.2797618394065,"node_is_primary":false},"581":{"node_type":"metabolite","x":-5406.411092403663,"y":1466.4675410098225,"bigg_id":"h2o_c","name":"H2O","label_x":-5485.346150997413,"label_y":1471.516002923885,"node_is_primary":false},"582":{"node_type":"metabolite","x":-5367.425653761415,"y":1206.313479780959,"bigg_id":"chol4en3one_c","name":"Cholest-4-en-3-one","label_x":-5337.425653761415,"label_y":1216.313479780959,"node_is_primary":true},"583":{"node_type":"metabolite","x":-5327.269918577967,"y":1246.1571358867536,"bigg_id":"h_c","name":"H","label_x":-5309.649313109217,"label_y":1253.6813058086286,"node_is_primary":false},"584":{"node_type":"metabolite","x":-5326.411701114421,"y":1466.1554619321696,"bigg_id":"nad_c","name":"Nicotinamide-adenine-dinucleotide","label_x":-5296.411701114421,"label_y":1474.917546893107,"node_is_primary":false},"585":{"node_type":"metabolite","x":-5221.274921819974,"y":1266.8892462622257,"bigg_id":"nadh_c","name":"Nicotinamide-adenine-dinucleotide--reduced","label_x":-5197.464374944974,"label_y":1275.6513312231632,"node_is_primary":false},"586":{"node_type":"multimarker","x":-4084.0040798943955,"y":2737.6990361629937},"587":{"node_type":"midmarker","x":-4084.158557680561,"y":2757.6984395694353},"588":{"node_type":"multimarker","x":-4084.3130354667255,"y":2777.6978429758765},"589":{"node_type":"metabolite","x":-4045.009378691587,"y":2868.0041138771935,"bigg_id":"nadh_c","name":"Nicotinamide-adenine-dinucleotide--reduced","label_x":-4015.009378691587,"label_y":2878.0041138771935,"node_is_primary":false},"590":{"node_type":"metabolite","x":-4085.3171410768,"y":2907.693965117746,"bigg_id":"andrs14dn317dn_c","name":"Androsta-1,4-diene-3,17-dione","label_x":-4055.3171410768,"label_y":2917.693965117746,"node_is_primary":true},"591":{"node_type":"metabolite","x":-4125.006992317352,"y":2867.3862027325326,"bigg_id":"h_c","name":"H","label_x":-4095.0069923173523,"label_y":2877.3862027325326,"node_is_primary":false},"592":{"node_type":"metabolite","x":-4141.725528317206,"y":2656.5687818750876,"bigg_id":"nad_c","name":"Nicotinamide-adenine-dinucleotide","label_x":-4229.396304684394,"label_y":2662.2897291407126,"node_is_primary":false},"593":{"node_type":"multimarker","x":-4086.3212466868745,"y":3037.690087259615},"594":{"node_type":"midmarker","x":-4086.47572447304,"y":3057.689490666057},"595":{"node_type":"multimarker","x":-4086.6302022592045,"y":3077.688894072498},"596":{"node_type":"metabolite","x":-4045.6272898362477,"y":2948.0017275029595,"bigg_id":"o2_c","name":"O2","label_x":-4015.6272898362477,"label_y":2958.0017275029595,"node_is_primary":false},"597":{"node_type":"metabolite","x":-4047.3265454840657,"y":3167.995164973815,"bigg_id":"h2o_c","name":"H2O","label_x":-4030.723884351253,"label_y":3167.38896380194,"node_is_primary":false},"598":{"node_type":"metabolite","x":-4087.634307869279,"y":3207.6850162143674,"bigg_id":"9ohadd_c","name":"9alpha-Hydroxyandrosta-1,4-diene-3,17-dione","label_x":-4057.634307869279,"label_y":3217.6850162143674,"node_is_primary":true},"599":{"node_type":"metabolite","x":-4125.624903462013,"y":2947.383816358298,"bigg_id":"h_c","name":"H","label_x":-4095.624903462013,"label_y":2957.383816358298,"node_is_primary":false},"600":{"node_type":"metabolite","x":-4127.324159109831,"y":3167.377253829154,"bigg_id":"nad_c","name":"Nicotinamide-adenine-dinucleotide","label_x":-4201.711366141081,"label_y":3172.353328047904,"node_is_primary":false},"601":{"node_type":"metabolite","x":-4205.622517087779,"y":2946.765905213637,"bigg_id":"nadh_c","name":"Nicotinamide-adenine-dinucleotide--reduced","label_x":-4175.622517087779,"label_y":2956.765905213637,"node_is_primary":false},"602":{"node_type":"multimarker","x":-4087.5117044949784,"y":3260.4826520281113},"603":{"node_type":"midmarker","x":-4087.897383453019,"y":3266.8201902001783},"604":{"node_type":"multimarker","x":-4087.4896053798093,"y":3274.5134412628695},"605":{"node_type":"metabolite","x":-4087.1525244664463,"y":3335.1045341078643,"bigg_id":"3hsa_c","name":"Secophenol","label_x":-4056.5942969273838,"label_y":3339.5222587172393,"node_is_primary":true},"606":{"node_type":"multimarker","x":-4088.15663007652,"y":3465.100656249733},"607":{"node_type":"midmarker","x":-4088.3111078626853,"y":3485.1000596561753},"608":{"node_type":"multimarker","x":-4088.4655856488507,"y":3505.0994630626165},"609":{"node_type":"metabolite","x":-4047.462673225893,"y":3375.4122964930775,"bigg_id":"o2_c","name":"O2","label_x":-4017.462673225893,"label_y":3385.4122964930775,"node_is_primary":false},"610":{"node_type":"metabolite","x":-4049.161928873711,"y":3595.405733963934,"bigg_id":"h2o_c","name":"H2O","label_x":-4019.161928873711,"label_y":3605.405733963934,"node_is_primary":false},"611":{"node_type":"metabolite","x":-4089.469691258925,"y":3635.0955852044863,"bigg_id":"34dhsa_c","name":"3,4-Dihydroxy-9,10-secoandrosta-1,3,5(10)-triene-9,17-dione","label_x":-4059.469691258925,"label_y":3645.0955852044863,"node_is_primary":true},"612":{"node_type":"metabolite","x":-4163.7237145860345,"y":3378.8236822234167,"bigg_id":"fmnh2_c","name":"[]","label_x":-4268.968953843847,"label_y":3383.4804205046667,"node_is_primary":false},"613":{"node_type":"metabolite","x":-4129.1595424994775,"y":3594.787822819272,"bigg_id":"fmn_c","name":"FMN","label_x":-4209.687252460415,"label_y":3599.763897038022,"node_is_primary":false},"614":{"node_type":"multimarker","x":-4090.4737968689988,"y":3765.091707346355},"615":{"node_type":"midmarker","x":-4090.628274655164,"y":3785.0911107527972},"616":{"node_type":"multimarker","x":-4090.7827524413296,"y":3805.0905141592384},"617":{"node_type":"metabolite","x":-4049.779840018373,"y":3675.4033475896995,"bigg_id":"o2_c","name":"O2","label_x":-4019.779840018373,"label_y":3685.4033475896995,"node_is_primary":false},"618":{"node_type":"metabolite","x":-4091.786858051404,"y":3895.5251128636082,"bigg_id":"49dsha_c","name":"9,10-disecoandrosta-1(10),2-dien-4-oate","label_x":-4062.909904926404,"label_y":3893.3459136448582,"node_is_primary":true},"625":{"node_type":"multimarker","x":2776.2984563942946,"y":3377.776611466653},"626":{"node_type":"midmarker","x":2673.246974253525,"y":3374.3929000331827},"627":{"node_type":"multimarker","x":2597.481554528493,"y":3369.934536122172},"628":{"node_type":"metabolite","x":2904.6756916850627,"y":3335.9116099378184,"bigg_id":"h2o_c","name":"H2O","label_x":2899.972932896,"label_y":3303.0251353284434,"node_is_primary":false},"629":{"node_type":"metabolite","x":2871.333310846627,"y":3428.907530770226,"bigg_id":"atp_c","name":"ATP","label_x":2876.688779596627,"label_y":3480.495177254601,"node_is_primary":false},"630":{"node_type":"metabolite","x":2997.483087119723,"y":3385.2957300052235,"bigg_id":"cit_e","name":"Citrate","label_x":3027.483087119723,"label_y":3395.2957300052235,"node_is_primary":true},"631":{"node_type":"metabolite","x":2463.1616504060257,"y":3288.9575931441536,"bigg_id":"h_c","name":"H","label_x":2447.3152148591507,"label_y":3263.2991458785286,"node_is_primary":false},"632":{"node_type":"metabolite","x":2333.3331494240565,"y":3301.03629005281,"bigg_id":"adp_c","name":"ADP","label_x":2263.0433545021815,"label_y":3280.64371192781,"node_is_primary":false},"633":{"node_type":"metabolite","x":2388.2512998941297,"y":3446.9819577138746,"bigg_id":"pi_c","name":"Phosphate","label_x":2354.5757627847547,"label_y":3484.9992916982496,"node_is_primary":false},"634":{"node_type":"multimarker","x":3053.1969399004956,"y":3386.686301296264},"635":{"node_type":"midmarker","x":3073.1898976391744,"y":3387.216999759934},"636":{"node_type":"multimarker","x":3093.182855377857,"y":3387.7476982236053},"776":{"node_type":"multimarker","x":376.6030503129924,"y":2314.753858236245},"777":{"node_type":"midmarker","x":393.15839928873356,"y":2277.295049832462},"778":{"node_type":"multimarker","x":403.8467133523653,"y":2250.1091906474294},"779":{"node_type":"metabolite","x":380.4301333388521,"y":2164.0378191412638,"bigg_id":"gdp_c","name":"GDP","label_x":308.9277834853365,"label_y":2187.7880632818888,"node_is_primary":false},"781":{"node_type":"metabolite","x":294.3354318737661,"y":2365.8891549422506,"bigg_id":"gtp_c","name":"GTP","label_x":252.4122903942739,"label_y":2344.7351022078756,"node_is_primary":false},"790":{"node_type":"multimarker","x":1172.2609409188644,"y":1328.8213220116445},"791":{"node_type":"midmarker","x":1192.2609058076587,"y":1328.7838460593234},"792":{"node_type":"multimarker","x":1212.260870696453,"y":1328.7463701070026},"793":{"node_type":"metabolite","x":1480.5929788993958,"y":1460.4519951669163,"bigg_id":"3php_c","name":"3-Phosphohydroxypyruvate","label_x":1484.3025736259583,"label_y":1395.5953057137913,"node_is_primary":true},"794":{"node_type":"metabolite","x":1310.8862002445094,"y":1296.38932198147,"bigg_id":"nadh_c","name":"Nicotinamide-adenine-dinucleotide--reduced","label_x":1288.3652041507594,"label_y":1279.942788778345,"node_is_primary":false},"795":{"node_type":"metabolite","x":1309.342683643637,"y":1397.4902557553964,"bigg_id":"h_c","name":"H","label_x":1291.880769581137,"label_y":1430.457174700709,"node_is_primary":false},"796":{"node_type":"metabolite","x":1042.3209126396491,"y":1285.3135203476256,"bigg_id":"nad_c","name":"Nicotinamide-adenine-dinucleotide","label_x":992.3209126396491,"label_y":1245.3135203476256,"node_is_primary":false},"797":{"node_type":"multimarker","x":1603.9850846609327,"y":1631.9167755002675},"798":{"node_type":"midmarker","x":1614.3687165419142,"y":1649.0992702510714},"799":{"node_type":"multimarker","x":1630.068998813521,"y":1675.877101915938},"801":{"node_type":"metabolite","x":1637.7949343114046,"y":1501.8740617268736,"bigg_id":"glu__L_c","name":"L-Glutamate","label_x":1615.2254763035921,"label_y":1474.011146687811,"node_is_primary":false},"802":{"node_type":"metabolite","x":1768.215202385015,"y":1755.5403174622804,"bigg_id":"pser__L_c","name":"O-Phospho-L-serine","label_x":1728.3283615647024,"label_y":1723.125156329468,"node_is_primary":false},"803":{"node_type":"multimarker","x":406.22549683679995,"y":-354.27908815995715},"804":{"node_type":"midmarker","x":405.12666486352515,"y":-332.46849508991454},"805":{"node_type":"multimarker","x":406.312409306266,"y":-301.5196573909657},"806":{"node_type":"metabolite","x":354.7487850382945,"y":-229.73128568879451,"bigg_id":"h2o_c","name":"H2O","label_x":304.7487850382945,"label_y":-269.7312856887945,"node_is_primary":false},"807":{"node_type":"metabolite","x":391.966063697442,"y":-474.2169470325058,"bigg_id":"pi_c","name":"Phosphate","label_x":331.89117356072325,"label_y":-453.79317994266205,"node_is_primary":false},"813":{"node_type":"multimarker","x":824.9632330258814,"y":-259.78221984210387},"814":{"node_type":"midmarker","x":844.9630885124352,"y":-259.70619013106335},"815":{"node_type":"multimarker","x":864.9629439989892,"y":-259.63016042002283},"816":{"node_type":"metabolite","x":1027.0498342514331,"y":-259.1359672982595,"bigg_id":"6pgl_c","name":"6-phospho-D-glucono-1-5-lactone","label_x":1008.6379690170581,"label_y":-205.25558094572045,"node_is_primary":true},"817":{"node_type":"metabolite","x":955.1143531105627,"y":-299.2877376934483,"bigg_id":"nadph_c","name":"Nicotinamide-adenine-dinucleotide-phosphate--reduced","label_x":911.1423072121252,"label_y":-314.5322140118077,"node_is_primary":false},"818":{"node_type":"metabolite","x":723.3725650729232,"y":-284.7047224738783,"bigg_id":"nadp_c","name":"Nicotinamide-adenine-dinucleotide-phosphate","label_x":690.5745914401107,"label_y":-298.9017439582533,"node_is_primary":false},"819":{"node_type":"metabolite","x":939.7584764539006,"y":-230.0395669679359,"bigg_id":"h_c","name":"H","label_x":885.4579393445256,"label_y":-222.73408601090466,"node_is_primary":false},"826":{"node_type":"multimarker","x":805.0045945131017,"y":-193.12449521297435},"827":{"node_type":"midmarker","x":826.3587841211871,"y":-193.0723079084687},"828":{"node_type":"multimarker","x":848.8871680652101,"y":-193.37342642061355},"830":{"node_type":"metabolite","x":672.2894383954945,"y":-151.5953528737611,"bigg_id":"f420__2_c","name":"[]","label_x":623.1969701337757,"label_y":-127.21661447044079,"node_is_primary":false},"831":{"node_type":"metabolite","x":901.1375504516209,"y":-143.67704470620632,"bigg_id":"f420__2h2_c","name":"[]","label_x":899.4821549438084,"label_y":-157.85335238442897,"node_is_primary":false},"854":{"node_type":"multimarker","x":1135.1918042014388,"y":-331.2838316833684},"855":{"node_type":"midmarker","x":1151.8290303475935,"y":-342.38350312723134},"856":{"node_type":"multimarker","x":1168.4662564937482,"y":-353.48317457109425},"857":{"node_type":"metabolite","x":1276.608226443754,"y":-425.63103895620316,"bigg_id":"6pgc_c","name":"6-Phospho-D-gluconate","label_x":1267.3515125765664,"label_y":-459.6692774815938,"node_is_primary":true},"858":{"node_type":"metabolite","x":1038.1249436560167,"y":-314.6097624782948,"bigg_id":"h2o_c","name":"H2O","label_x":988.1249436560167,"label_y":-354.6097624782948,"node_is_primary":false},"859":{"node_type":"metabolite","x":1221.1344312637186,"y":-436.70614836078676,"bigg_id":"h_c","name":"H","label_x":1198.4840406387186,"label_y":-454.32919523578676,"node_is_primary":false},"860":{"node_type":"multimarker","x":1278.328481094384,"y":-295.6424212855125},"861":{"node_type":"midmarker","x":1278.5931356560193,"y":-275.64417241309854},"862":{"node_type":"multimarker","x":1278.8577902176548,"y":-255.64592354068463},"863":{"node_type":"metabolite","x":1321.7224795835918,"y":-110.832618353327,"bigg_id":"co2_c","name":"CO2","label_x":1333.9540469664043,"label_y":-118.60108148809263,"node_is_primary":false},"864":{"node_type":"metabolite","x":1317.1340333118526,"y":-386.16385033464604,"bigg_id":"nadp_c","name":"Nicotinamide-adenine-dinucleotide-phosphate","label_x":1327.9987794056026,"label_y":-363.86261132097417,"node_is_primary":false},"865":{"node_type":"metabolite","x":1241.7294840939362,"y":-109.77400010678548,"bigg_id":"nadph_c","name":"Nicotinamide-adenine-dinucleotide-phosphate--reduced","label_x":1143.2498698361237,"label_y":-118.90925401303548,"node_is_primary":false},"866":{"node_type":"metabolite","x":1282.255290962035,"y":-70.30681148522837,"bigg_id":"ru5p__D_c","name":"D-Ribulose-5-phosphate","label_x":1157.8174247510974,"label_y":-41.406317863402194,"node_is_primary":true},"867":{"node_type":"multimarker","x":1138.02608272204,"y":50.348581888892454},"868":{"node_type":"midmarker","x":1138.2907372836753,"y":70.34683076130639},"869":{"node_type":"multimarker","x":1138.5553918453109,"y":90.34507963372033},"870":{"node_type":"metabolite","x":1139.194103527191,"y":175.99032877413754,"bigg_id":"xu5p__D_c","name":"D-Xylulose-5-phosphate","label_x":1159.4200556756284,"label_y":156.39196299044613,"node_is_primary":true},"871":{"node_type":"multimarker","x":1438.7410607906234,"y":82.47007295800012},"872":{"node_type":"midmarker","x":1438.4764062289878,"y":62.47182408558618},"873":{"node_type":"multimarker","x":1437.4153649486025,"y":45.58703861496667},"874":{"node_type":"metabolite","x":1436.7962763787534,"y":182.26412199465756,"bigg_id":"r5p_c","name":"alpha-D-Ribose-5-phosphate","label_x":1360.694591808441,"label_y":164.7744598242474,"node_is_primary":true},"889":{"node_type":"multimarker","x":1021.3192577628283,"y":178.77823839981164},"890":{"node_type":"midmarker","x":989.2000563561714,"y":177.32667201522483},"891":{"node_type":"multimarker","x":914.7068315120148,"y":176.2622516267318},"892":{"node_type":"metabolite","x":962.1349959232193,"y":300.97388373038683,"bigg_id":"e4p_c","name":"D-Erythrose-4-phosphate","label_x":999.6808943607193,"label_y":319.0762396874181,"node_is_primary":true},"895":{"node_type":"multimarker","x":1293.6805982801363,"y":367.88843665009233},"896":{"node_type":"midmarker","x":1294.1296360846761,"y":387.88339514092434},"897":{"node_type":"multimarker","x":1294.5786738892157,"y":407.87835363175634},"898":{"node_type":"metabolite","x":1009.2300856343488,"y":530.337252523336,"bigg_id":"s7p_c","name":"Sedoheptulose-7-phosphate","label_x":1033.6478102437238,"label_y":578.0174893397423,"node_is_primary":true},"901":{"node_type":"metabolite","x":1360.0032631311688,"y":286.4508158717168,"bigg_id":"h_c","name":"H","label_x":1371.1236244592938,"label_y":310.83504743909964,"node_is_primary":false},"902":{"node_type":"multimarker","x":895.3997739722964,"y":478.8429702358286},"903":{"node_type":"midmarker","x":882.3953951574013,"y":438.1350955644933},"904":{"node_type":"multimarker","x":874.4740241550062,"y":398.8840995552674},"907":{"node_type":"metabolite","x":884.7074406568207,"y":275.8950450646247,"bigg_id":"h_c","name":"H","label_x":891.3575261060395,"label_y":263.44652821892157,"node_is_primary":false},"916":{"node_type":"multimarker","x":2177.3063051828026,"y":306.5854270460244},"917":{"node_type":"midmarker","x":2255.4826293357573,"y":306.42077120069723},"918":{"node_type":"multimarker","x":2330.166277707462,"y":306.2561153553702},"919":{"node_type":"metabolite","x":2469.9647752910414,"y":273.29104052576236,"bigg_id":"h2o_c","name":"H2O","label_x":2412.8324510722914,"label_y":259.7635899642389,"node_is_primary":false},"920":{"node_type":"metabolite","x":2973.9052802094798,"y":390.34045441152523,"bigg_id":"pydx5p_c","name":"Pyridoxal-5-phosphate","label_x":2997.3215399751048,"label_y":389.46357758047054,"node_is_primary":true},"923":{"node_type":"metabolite","x":2522.3393951005332,"y":336.73613387147,"bigg_id":"h_c","name":"H","label_x":2475.5242095536582,"label_y":349.7203257660012,"node_is_primary":false},"924":{"node_type":"metabolite","x":2513.9308798099664,"y":276.7527860741088,"bigg_id":"pi_c","name":"Phosphate","label_x":2498.6703817630914,"label_y":260.2693571190307,"node_is_primary":false},"925":{"node_type":"metabolite","x":1956.1297558414108,"y":379.3791323230198,"bigg_id":"gln__L_c","name":"L-Glutamine","label_x":2007.9792431460983,"label_y":380.5891237780979,"node_is_primary":true},"926":{"node_type":"multimarker","x":2145.8657561180084,"y":152.48860960673858},"927":{"node_type":"midmarker","x":2255.703326178062,"y":151.71077603008575},"928":{"node_type":"multimarker","x":2329.2113063943657,"y":152.19229609112836},"929":{"node_type":"metabolite","x":2453.9137487007547,"y":129.4402180169527,"bigg_id":"h2o_c","name":"H2O","label_x":2413.3341588570047,"label_y":112.99132733091756,"node_is_primary":false},"931":{"node_type":"metabolite","x":2678.4461645503343,"y":378.16375112581954,"bigg_id":"glu__L_c","name":"L-Glutamate","label_x":2709.0926489253343,"label_y":379.67501211214767,"node_is_primary":true},"933":{"node_type":"metabolite","x":2514.516178056164,"y":129.68824859015513,"bigg_id":"h_c","name":"H","label_x":2498.541812821789,"label_y":112.99958129279185,"node_is_primary":false},"934":{"node_type":"metabolite","x":2564.7376808198064,"y":131.42136803325036,"bigg_id":"pi_c","name":"Phosphate","label_x":2556.0030616791814,"label_y":110.22611656840661,"node_is_primary":false},"936":{"node_type":"multimarker","x":2173.925055497006,"y":457.3758547298846},"937":{"node_type":"midmarker","x":2264.0333780356314,"y":455.9185946368667},"938":{"node_type":"multimarker","x":2342.924171277382,"y":455.86349518838006},"939":{"node_type":"metabolite","x":2431.7315995854724,"y":422.6167370655953,"bigg_id":"h2o_c","name":"H2O","label_x":2384.4894120854724,"label_y":405.4964978077828,"node_is_primary":false},"943":{"node_type":"metabolite","x":2475.632356110866,"y":418.0917158120985,"bigg_id":"h_c","name":"H","label_x":2460.916291657741,"label_y":403.58405589998915,"node_is_primary":false},"944":{"node_type":"metabolite","x":2469.5065624985627,"y":492.01176133769377,"bigg_id":"pi_c","name":"Phosphate","label_x":2481.4299023423127,"label_y":491.11353746074064,"node_is_primary":false},"946":{"node_type":"multimarker","x":2163.3968572548183,"y":586.2115938656268},"947":{"node_type":"midmarker","x":2264.135306746569,"y":585.41186551089},"948":{"node_type":"multimarker","x":2349.0759046758194,"y":585.4343417459972},"949":{"node_type":"metabolite","x":2482.523225562035,"y":624.6920391896188,"bigg_id":"h2o_c","name":"H2O","label_x":2497.427034155785,"label_y":629.7923199513375,"node_is_primary":false},"953":{"node_type":"metabolite","x":2442.1246656811786,"y":541.3561048501845,"bigg_id":"h_c","name":"H","label_x":2396.1878981030536,"label_y":533.3685560220595,"node_is_primary":false},"954":{"node_type":"metabolite","x":2444.6692822251252,"y":648.638271957811,"bigg_id":"pi_c","name":"Phosphate","label_x":2393.7037060532502,"label_y":653.9339872898422,"node_is_primary":false},"956":{"node_type":"multimarker","x":3302.0529781136634,"y":157.25456530777802},"957":{"node_type":"midmarker","x":3282.055937367583,"y":157.59860222382093},"958":{"node_type":"multimarker","x":3255.9453712308773,"y":156.7199371134966},"959":{"node_type":"metabolite","x":3142.03916872893,"y":109.71506941198572,"bigg_id":"h2o2_c","name":"Hydrogen-peroxide","label_x":3104.26621951018,"label_y":89.2783704984115,"node_is_primary":false},"960":{"node_type":"metabolite","x":3516.400442181936,"y":159.9091487177572,"bigg_id":"pdx5p_c","name":"Pyridoxine-5-phosphate","label_x":3478.658987103811,"label_y":217.9759211786947,"node_is_primary":true},"961":{"node_type":"metabolite","x":3444.4397224045642,"y":104.49114154596339,"bigg_id":"o2_c","name":"O2","label_x":3425.1321052170642,"label_y":83.9802315117837,"node_is_primary":false},"962":{"node_type":"multimarker","x":3302.7780864446263,"y":596.3322253907196},"963":{"node_type":"midmarker","x":3282.7790625952707,"y":596.5298236521287},"964":{"node_type":"multimarker","x":3262.780038745915,"y":596.7274219135379},"965":{"node_type":"metabolite","x":3392.3784972439075,"y":555.4449855156677,"bigg_id":"o2_c","name":"O2","label_x":3374.1436339626575,"label_y":537.1789943047302,"node_is_primary":false},"966":{"node_type":"metabolite","x":3393.168890289544,"y":635.4410809130895,"bigg_id":"h2o_c","name":"H2O","label_x":3383.293157867669,"label_y":661.4789227099645,"node_is_primary":false},"967":{"node_type":"metabolite","x":3172.3892349009975,"y":557.618566391168,"bigg_id":"h2o2_c","name":"Hydrogen-peroxide","label_x":3159.1697524791225,"label_y":539.3525141450742,"node_is_primary":false},"968":{"node_type":"metabolite","x":3527.2309699810617,"y":595.0478366915604,"bigg_id":"pyam5p_c","name":"Pyridoxamine-5-phosphate","label_x":3477.2309699810617,"label_y":555.0478366915604,"node_is_primary":true},"969":{"node_type":"metabolite","x":3173.179627946634,"y":637.6146617885897,"bigg_id":"nh4_c","name":"Ammonium","label_x":3094.860780290384,"label_y":646.808570479996,"node_is_primary":false},"970":{"node_type":"multimarker","x":-103.74400108538043,"y":-4.495975891970147},"971":{"node_type":"midmarker","x":-83.74432716546664,"y":-4.610182271479289},"972":{"node_type":"multimarker","x":-63.744653245552854,"y":-4.7243886509884305},"973":{"node_type":"metabolite","x":-233.74188156482,"y":-3.7536344251606977,"bigg_id":"man6p_c","name":"D-Mannose-6-phosphate","label_x":-283.74188156482,"label_y":-43.7536344251607,"node_is_primary":true},"974":{"node_type":"multimarker","x":-626.6391762979962,"y":418.651617303399},"975":{"node_type":"midmarker","x":-660.4526503553915,"y":419.8529227317615},"976":{"node_type":"multimarker","x":-681.8332707140563,"y":419.67277369235046},"977":{"node_type":"metabolite","x":-853.2646661740398,"y":417.7757230880346,"bigg_id":"gam6p_c","name":"D-Glucosamine-6-phosphate","label_x":-888.4056879025554,"label_y":379.8377958419409,"node_is_primary":true},"978":{"node_type":"metabolite","x":-798.919112939829,"y":471.0825188421941,"bigg_id":"glu__L_c","name":"L-Glutamate","label_x":-822.4448011112157,"label_y":499.5533287787175,"node_is_primary":false},"979":{"node_type":"metabolite","x":-367.0660654685148,"y":328.74773676692575,"bigg_id":"gln__L_c","name":"L-Glutamine","label_x":-350.1960176608213,"label_y":337.325922802082,"node_is_primary":false},"980":{"node_type":"multimarker","x":-512.869499874253,"y":-119.74888519636184},"981":{"node_type":"midmarker","x":-492.87011813610286,"y":-119.59162715445683},"982":{"node_type":"multimarker","x":-472.87073639795267,"y":-119.43436911255182},"983":{"node_type":"metabolite","x":-640.102663789417,"y":-119.38963410780539,"bigg_id":"man1p_c","name":"D-Mannose-1-phosphate","label_x":-672.2669399124638,"label_y":-67.94678304121604,"node_is_primary":true},"984":{"node_type":"multimarker","x":-883.4474876233576,"y":-279.3858894107402},"985":{"node_type":"midmarker","x":-883.3134224349493,"y":-299.3854400688239},"986":{"node_type":"multimarker","x":-883.1793572465411,"y":-319.38499072690763},"987":{"node_type":"metabolite","x":-917.611359062528,"y":-395.5869205983039,"bigg_id":"ppi_c","name":"Diphosphate","label_x":-986.306671562528,"label_y":-391.85373578385077,"node_is_primary":false},"988":{"node_type":"metabolite","x":-924.0498822873618,"y":-189.65604182617983,"bigg_id":"gtp_c","name":"GTP","label_x":-963.6859906857993,"label_y":-164.08180781739077,"node_is_primary":false},"989":{"node_type":"metabolite","x":-818.7358227214331,"y":-196.90698200028146,"bigg_id":"h_c","name":"H","label_x":-788.7358227214331,"label_y":-186.90698200028146,"node_is_primary":false},"990":{"node_type":"metabolite","x":-758.7797963148568,"y":-499.6655783052331,"bigg_id":"gdpmann_c","name":"GDP-D-mannose","label_x":-907.7635609632944,"label_y":-493.32643645953,"node_is_primary":true},"991":{"node_type":"multimarker","x":-434.19315376960606,"y":-5.775620036050562},"992":{"node_type":"midmarker","x":-472.1514986257811,"y":-5.874167250254093},"993":{"node_type":"multimarker","x":-510.10981296437797,"y":-5.972714464457628},"994":{"node_type":"metabolite","x":-315.38136150635836,"y":22.234502194841838,"bigg_id":"h2o_c","name":"H2O","label_x":-339.25706341065523,"label_y":54.337357877214885,"node_is_primary":false},"995":{"node_type":"metabolite","x":-600.305814836393,"y":33.58333749100777,"bigg_id":"pi_c","name":"Phosphate","label_x":-564.7801190356117,"label_y":38.05762261674019,"node_is_primary":false},"996":{"node_type":"metabolite","x":-640.1082348273671,"y":-6.613271356780594,"bigg_id":"man_c","name":"D-Mannose","label_x":-739.9625439093984,"label_y":-0.7575565588069608,"node_is_primary":true},"997":{"node_type":"multimarker","x":-641.6375634451924,"y":-294.9268984906163},"998":{"node_type":"midmarker","x":-641.7208322624272,"y":-314.926725147467},"999":{"node_type":"multimarker","x":-641.8041010796618,"y":-334.9265518043177},"1000":{"node_type":"metabolite","x":-561.9407321373257,"y":-399.91676586395783,"bigg_id":"pi_c","name":"Phosphate","label_x":-564.7844211021694,"label_y":-417.9379450631766,"node_is_primary":false},"1001":{"node_type":"metabolite","x":-681.2625070813377,"y":-204.76114090031868,"bigg_id":"gdp_c","name":"GDP","label_x":-720.320429444619,"label_y":-183.03433425969368,"node_is_primary":false},"1002":{"node_type":"metabolite","x":-601.2632004539349,"y":-205.09421616925744,"bigg_id":"h_c","name":"H","label_x":-596.0197922508099,"label_y":-175.54953843488244,"node_is_primary":false},"1004":{"node_type":"multimarker","x":-1108.4026182668258,"y":346.9846782164227},"1005":{"node_type":"midmarker","x":-1088.4028968234647,"y":347.09023477932834},"1006":{"node_type":"multimarker","x":-1068.4031753801041,"y":347.195791342234},"1007":{"node_type":"metabolite","x":-1234.6443379221087,"y":346.2985605575361,"bigg_id":"gam1p_c","name":"D-Glucosamine-1-phosphate","label_x":-1262.870473176015,"label_y":309.34204810636425,"node_is_primary":true},"1008":{"node_type":"multimarker","x":-1364.642527303954,"y":345.61244289864953},"1009":{"node_type":"midmarker","x":-1384.642248747315,"y":345.5068863357439},"1010":{"node_type":"multimarker","x":-1404.6419701906757,"y":345.40132977283827},"1011":{"node_type":"metabolite","x":-1494.8517687764547,"y":398.073564757344,"bigg_id":"coa_c","name":"Coenzyme-A","label_x":-1464.8517687764547,"label_y":408.073564757344,"node_is_primary":false},"1012":{"node_type":"metabolite","x":-1603.4684066428338,"y":422.0449469161978,"bigg_id":"acgam1p_c","name":"N-Acetyl-D-glucosamine-1-phosphate","label_x":-1676.3389510764275,"label_y":379.2289908004751,"node_is_primary":true},"1013":{"node_type":"metabolite","x":-1280.712193739329,"y":382.2191535020403,"bigg_id":"accoa_c","name":"Acetyl-CoA","label_x":-1312.6947376846415,"label_y":416.63652715926685,"node_is_primary":false},"1014":{"node_type":"metabolite","x":-1486.916542036551,"y":303.04863223097095,"bigg_id":"h_c","name":"H","label_x":-1469.344520552176,"label_y":300.62063082716236,"node_is_primary":false},"1015":{"node_type":"multimarker","x":-1107.3866859950317,"y":499.240948255783},"1016":{"node_type":"midmarker","x":-1087.3869791594739,"y":499.13265932864897},"1017":{"node_type":"multimarker","x":-1067.387272323916,"y":499.02437040151494},"1018":{"node_type":"metabolite","x":-876.9546370006532,"y":563.4182893204496,"bigg_id":"ac_c","name":"Acetate","label_x":-867.509782264325,"label_y":599.0753938126371,"node_is_primary":false},"1019":{"node_type":"metabolite","x":-1237.3847804261577,"y":499.94482628215394,"bigg_id":"acgam6p_c","name":"N-Acetyl-D-glucosamine-6-phosphate","label_x":-1288.4655909730327,"label_y":537.7635366093024,"node_is_primary":true},"1020":{"node_type":"metabolite","x":-1188.2221946624927,"y":464.25116063415794,"bigg_id":"h2o_c","name":"H2O","label_x":-1164.155361166399,"label_y":466.16891576111107,"node_is_primary":false},"1021":{"node_type":"multimarker","x":-1367.3836664162252,"y":500.4830096537512},"1022":{"node_type":"midmarker","x":-1387.3834950300816,"y":500.5658070955353},"1023":{"node_type":"multimarker","x":-1407.3833236439382,"y":500.64860453731944},"1032":{"node_type":"multimarker","x":-1830.8132140279845,"y":426.4229476175674},"1033":{"node_type":"midmarker","x":-1853.5945609724547,"y":426.454649873908},"1034":{"node_type":"multimarker","x":-1873.5945358466124,"y":426.4863521302485},"1035":{"node_type":"metabolite","x":-2003.5943725286381,"y":426.6924167964619,"bigg_id":"uacgam_c","name":"UDP-N-acetyl-D-glucosamine","label_x":-2149.568493622388,"label_y":434.67947734333694,"node_is_primary":true},"1036":{"node_type":"metabolite","x":-1739.3592975815932,"y":466.2802372123506,"bigg_id":"utp_c","name":"UTP","label_x":-1725.3898151597182,"label_y":484.6872196342256,"node_is_primary":false},"1037":{"node_type":"metabolite","x":-1963.5310182676415,"y":466.6289620320965,"bigg_id":"ppi_c","name":"Diphosphate","label_x":-1987.459851275454,"label_y":496.1521248738934,"node_is_primary":false},"1038":{"node_type":"metabolite","x":-1732.187156411643,"y":397.7529024129851,"bigg_id":"h_c","name":"H","label_x":-1787.0539777007054,"label_y":393.21472492275075,"node_is_primary":false},"1050":{"node_type":"metabolite","x":-132.45024746302397,"y":4528.0051154289695,"bigg_id":"asp__L_c","name":"L-Aspartate","label_x":-177.6913897359732,"label_y":4493.8845099602195,"node_is_primary":false},"1060":{"node_type":"multimarker","x":665.3889357561342,"y":4782.773827940623},"1061":{"node_type":"midmarker","x":648.7005436120464,"y":4813.3110715485145},"1062":{"node_type":"multimarker","x":633.2120721222557,"y":4842.396655000155},"1064":{"node_type":"metabolite","x":670.3655982785107,"y":4890.931086793373,"bigg_id":"co2_c","name":"CO2","label_x":685.8303504757763,"label_y":4886.395930543373,"node_is_primary":false},"1065":{"node_type":"metabolite","x":666.9069183889416,"y":4675.697892241155,"bigg_id":"h_c","name":"H","label_x":680.5532196584728,"label_y":4669.543595366155,"node_is_primary":false},"1066":{"node_type":"metabolite","x":-488.54540528111124,"y":5498.763494310823,"bigg_id":"hoa_c","name":"[]","label_x":-458.54540528111124,"label_y":5508.763494310823,"node_is_primary":true},"1067":{"node_type":"multimarker","x":-483.75851090621666,"y":5641.919612902088},"1068":{"node_type":"midmarker","x":-483.69675762498287,"y":5661.919517565168},"1069":{"node_type":"multimarker","x":-483.6350043437492,"y":5681.919422228247},"1070":{"node_type":"metabolite","x":-483.2336080157295,"y":5811.918802538261,"bigg_id":"co2_c","name":"CO2","label_x":-453.2336080157295,"label_y":5821.918802538261,"node_is_primary":true},"1071":{"node_type":"metabolite","x":-443.3573052520387,"y":5771.795486649635,"bigg_id":"hla_c","name":"[]","label_x":-413.3573052520387,"label_y":5781.795486649635,"node_is_primary":false},"1072":{"node_type":"multimarker","x":-24.355097331238028,"y":4746.964257085786},"1073":{"node_type":"midmarker","x":-17.09001556826064,"y":4768.655772460347},"1074":{"node_type":"multimarker","x":-9.897077359970751,"y":4788.021604241159},"1077":{"node_type":"metabolite","x":-124.0485460785722,"y":2349.8177450691883,"bigg_id":"iasp_c","name":"Iminoaspartate","label_x":-68.90300774849408,"label_y":2360.5777548348133,"node_is_primary":true},"1078":{"node_type":"metabolite","x":133.10871891549078,"y":4819.213017799809,"bigg_id":"h_c","name":"H","label_x":83.10871891549078,"label_y":4779.213017799809,"node_is_primary":false},"1086":{"node_type":"multimarker","x":-285.71498428133793,"y":2351.963516745791},"1087":{"node_type":"midmarker","x":-373.1859742576198,"y":2354.101665813826},"1088":{"node_type":"multimarker","x":-467.00288098194846,"y":2355.887275819361},"1090":{"node_type":"metabolite","x":-572.6956623729359,"y":2406.1338489413633,"bigg_id":"pi_c","name":"Phosphate","label_x":-547.0069416698109,"label_y":2432.3616321444883,"node_is_primary":false},"1091":{"node_type":"metabolite","x":-661.3283691725071,"y":2355.5945709334637,"bigg_id":"quln_c","name":"Quinolinate","label_x":-680.5479126295384,"label_y":2329.8008697615887,"node_is_primary":true},"1092":{"node_type":"metabolite","x":-551.811491066951,"y":2292.3989368877988,"bigg_id":"h2o_c","name":"H2O","label_x":-581.6858196802323,"label_y":2272.5246693096738,"node_is_primary":false},"1093":{"node_type":"multimarker","x":-791.3035017552904,"y":2358.1371896795404},"1094":{"node_type":"midmarker","x":-811.2996759987956,"y":2358.5283617943214},"1095":{"node_type":"multimarker","x":-831.2958502423007,"y":2358.9195339091025},"1096":{"node_type":"metabolite","x":-961.270982825084,"y":2361.4621526551787,"bigg_id":"nicrnt_c","name":"Nicotinate-D-ribonucleotide","label_x":-1039.6837025516465,"label_y":2332.1169378114287,"node_is_primary":true},"1097":{"node_type":"metabolite","x":-920.4962901085117,"y":2400.672156912627,"bigg_id":"ppi_c","name":"Diphosphate","label_x":-949.1867197960117,"label_y":2428.152381522002,"node_is_primary":false},"1098":{"node_type":"metabolite","x":-700.5383734299553,"y":2396.369263650036,"bigg_id":"h_c","name":"H","label_x":-718.5740789963615,"label_y":2423.849488259411,"node_is_primary":false},"1099":{"node_type":"metabolite","x":-922.0609785676357,"y":2320.6874599386065,"bigg_id":"co2_c","name":"CO2","label_x":-931.8096357941982,"label_y":2299.6293544698565,"node_is_primary":false},"1100":{"node_type":"metabolite","x":-702.1030618890794,"y":2316.3845666760153,"bigg_id":"prpp_c","name":"5-Phospho-alpha-D-ribose-1-diphosphate","label_x":-729.6096536859544,"label_y":2288.2231897228903,"node_is_primary":false},"1106":{"node_type":"multimarker","x":-75.21480436864772,"y":3671.0381200037305},"1107":{"node_type":"midmarker","x":-74.91297847486041,"y":3691.0358424022897},"1108":{"node_type":"multimarker","x":-74.61115258107313,"y":3711.033564800849},"1109":{"node_type":"metabolite","x":-113.3251490374185,"y":3585.013593263413,"bigg_id":"h_e","name":"H","label_x":-145.4803652544595,"label_y":3613.265790529038,"node_is_primary":false},"1110":{"node_type":"metabolite","x":-77.06462739017917,"y":3545.75336386622,"bigg_id":"mal__L_e","name":"L-Malate","label_x":-199.1571757605405,"label_y":3547.61859824122,"node_is_primary":true},"1111":{"node_type":"metabolite","x":-106.1353284879848,"y":3776.26026816319,"bigg_id":"h_c","name":"H","label_x":-150.9239790006801,"label_y":3765.573988866315,"node_is_primary":false},"1112":{"node_type":"multimarker","x":-77.77774119845381,"y":3508.1419475724597},"1113":{"node_type":"midmarker","x":-77.74298109370594,"y":3496.8851919707754},"1114":{"node_type":"multimarker","x":-77.92178300067684,"y":3486.398944181591},"1132":{"node_type":"multimarker","x":211.7229096347528,"y":412.29285516672394},"1133":{"node_type":"midmarker","x":211.4179122811238,"y":429.79547329451293},"1134":{"node_type":"multimarker","x":211.11291492749478,"y":448.5456194984737},"1135":{"node_type":"metabolite","x":212.4578490983804,"y":327.21941033414294,"bigg_id":"fc1p_c","name":"L-Fuculose-1-phosphate","label_x":117.70388181322414,"label_y":354.6849559884398,"node_is_primary":true},"1136":{"node_type":"metabolite","x":-482.65091018845646,"y":745.197253778375,"bigg_id":"lald_c","name":"[]","label_x":-508.54728393723576,"label_y":706.7263980654844,"node_is_primary":true},"1137":{"node_type":"multimarker","x":-281.45900431368,"y":942.5332926782422},"1138":{"node_type":"midmarker","x":-301.45896160480197,"y":942.5746249089393},"1139":{"node_type":"multimarker","x":-345.3015092279553,"y":942.6159571396364},"1140":{"node_type":"metabolite","x":-483.77666496985785,"y":942.3650243540114,"bigg_id":"mthgxl_c","name":"[]","label_x":-606.414390799936,"label_y":980.9839208383864,"node_is_primary":true},"1141":{"node_type":"multimarker","x":-483.6832818478433,"y":846.8783794091407},"1142":{"node_type":"midmarker","x":-483.6012559823546,"y":836.3426251012158},"1143":{"node_type":"multimarker","x":-483.9000818624713,"y":824.3576520432911},"1145":{"node_type":"metabolite","x":-523.5506532268004,"y":902.1402824886297,"bigg_id":"nadh_c","name":"Nicotinamide-adenine-dinucleotide--reduced","label_x":-611.232087858148,"label_y":908.446251726911,"node_is_primary":false},"1146":{"node_type":"metabolite","x":-443.5519231044761,"y":902.5910360970689,"bigg_id":"h_c","name":"H","label_x":-428.32806713218605,"label_y":905.7306845345689,"node_is_primary":false},"1147":{"node_type":"metabolite","x":-519.0184935233191,"y":780.8270327088785,"bigg_id":"nad_c","name":"Nicotinamide-adenine-dinucleotide","label_x":-560.6487120291785,"label_y":805.2251650330973,"node_is_primary":false},"1163":{"node_type":"metabolite","x":-5698.7654249574325,"y":7351.774543179159,"bigg_id":"prepphth_c","name":"phenolic-phthiocerol-precursor","label_x":-5841.713300933995,"label_y":7361.787482632284,"node_is_primary":true},"1167":{"node_type":"multimarker","x":-5698.436490292701,"y":7481.774127032286},"1168":{"node_type":"midmarker","x":-5698.385884959665,"y":7501.7740630096905},"1169":{"node_type":"multimarker","x":-5698.33527962663,"y":7521.773998987094},"1170":{"node_type":"metabolite","x":-5698.006344961899,"y":7651.773582840222,"bigg_id":"pphthdl_c","name":"phenolic-phthiodiolone","label_x":-5830.916135000962,"label_y":7654.535789871472,"node_is_primary":true},"1171":{"node_type":"metabolite","x":-5673.244402423163,"y":7594.8536525630925,"bigg_id":"co2_c","name":"CO2","label_x":-5671.684343829413,"label_y":7577.7682033443425,"node_is_primary":false},"1172":{"node_type":"metabolite","x":-5657.994664602178,"y":7385.775743530396,"bigg_id":"h_c","name":"H","label_x":-5651.065343313116,"label_y":7411.416368530396,"node_is_primary":false},"1173":{"node_type":"multimarker","x":-5697.6774102971685,"y":7781.77316669335},"1174":{"node_type":"midmarker","x":-5697.626804964133,"y":7801.773102670753},"1175":{"node_type":"multimarker","x":-5697.576199631098,"y":7821.773038648158},"1176":{"node_type":"metabolite","x":-5659.7306837557535,"y":7878.324371911656,"bigg_id":"ahcys_c","name":"S-Adenosyl-L-homocysteine","label_x":-5667.8564161776285,"label_y":7864.003082849156,"node_is_primary":false},"1177":{"node_type":"metabolite","x":-5657.90526234102,"y":7691.672244128959,"bigg_id":"nadph_c","name":"Nicotinamide-adenine-dinucleotide-phosphate--reduced","label_x":-5640.424183239457,"label_y":7705.052126941459,"node_is_primary":false},"1178":{"node_type":"metabolite","x":-5697.247264966366,"y":7951.772622501285,"bigg_id":"pphthiocerol_c","name":"phenolphtiocerol","label_x":-5882.851513013241,"label_y":7957.846352970035,"node_is_primary":true},"1179":{"node_type":"metabolite","x":-5737.348347587245,"y":7911.873961212548,"bigg_id":"nadp_c","name":"Nicotinamide-adenine-dinucleotide-phosphate","label_x":-5828.152668876308,"label_y":7905.690855743798,"node_is_primary":false},"1180":{"node_type":"metabolite","x":-5725.102149805324,"y":7701.832673273601,"bigg_id":"amet_c","name":"S-Adenosyl-L-methionine","label_x":-5808.258521875637,"label_y":7723.816559992351,"node_is_primary":false},"1181":{"node_type":"multimarker","x":-5696.918330301634,"y":8081.772206354413},"1182":{"node_type":"midmarker","x":-5696.867724968599,"y":8101.772142331818},"1183":{"node_type":"multimarker","x":-5696.817119635563,"y":8121.772078309223},"1184":{"node_type":"metabolite","x":-5698.735987705208,"y":8303.4723457561,"bigg_id":"ppdima_c","name":"phenol-phthiocerol-dimycocerosate-Mtb","label_x":-5651.914698642708,"label_y":8310.88103716235,"node_is_primary":true},"1185":{"node_type":"metabolite","x":-5740.555343994596,"y":8203.545091260221,"bigg_id":"h2o_c","name":"H2O","label_x":-5798.583908447721,"label_y":8186.459642041471,"node_is_primary":false},"1186":{"node_type":"metabolite","x":-4465.233950900174,"y":7165.980365821273,"bigg_id":"tamocta_c","name":"tetra-methyl-octacosanoate","label_x":-4427.0455964079865,"label_y":7171.328510352523,"node_is_primary":true},"1187":{"node_type":"metabolite","x":-5737.145926255103,"y":7991.873705122165,"bigg_id":"h_c","name":"H","label_x":-5782.985770005103,"label_y":8012.708177778415,"node_is_primary":false},"1249":{"node_type":"metabolite","x":-5676.658203125,"y":5762.68798828125,"bigg_id":"malcoa_c","name":"Malonyl-CoA","label_x":-5801.91162109375,"label_y":5842.86767578125,"node_is_primary":true},"1250":{"node_type":"multimarker","x":-5698.297197197426,"y":6826.739858120365},"1251":{"node_type":"midmarker","x":-5699.426847878039,"y":6848.800647590806},"1252":{"node_type":"multimarker","x":-5698.4954634024025,"y":6869.830919483122},"1253":{"node_type":"metabolite","x":-5653.789587914906,"y":6945.600834008206,"bigg_id":"h2o_c","name":"H2O","label_x":-5675.315222680531,"label_y":6978.272220726956,"node_is_primary":false},"1254":{"node_type":"metabolite","x":-5601.821682381284,"y":6722.341085380233,"bigg_id":"nadph_c","name":"Nicotinamide-adenine-dinucleotide-phosphate--reduced","label_x":-5577.925808357846,"label_y":6725.452169364608,"node_is_primary":false},"1256":{"node_type":"metabolite","x":-5738.941070991982,"y":6968.905961754503,"bigg_id":"nadp_c","name":"Nicotinamide-adenine-dinucleotide-phosphate","label_x":-5829.511017281045,"label_y":6980.966752770128,"node_is_primary":false},"1257":{"node_type":"metabolite","x":-5759.170434928433,"y":6940.685698875799,"bigg_id":"coa_c","name":"Coenzyme-A","label_x":-5834.282739615933,"label_y":6943.472075828924,"node_is_primary":false},"1258":{"node_type":"metabolite","x":-5753.724379980747,"y":6730.710129935325,"bigg_id":"h_c","name":"H","label_x":-5776.280410254184,"label_y":6761.3202373572,"node_is_primary":false},"1259":{"node_type":"metabolite","x":-6169.983895284384,"y":6707.330199087872,"bigg_id":"phdcaACP_c","name":"phenol-palmitic-acid-ACP","label_x":-6291.524178487509,"label_y":6689.112913931622,"node_is_primary":false},"1260":{"node_type":"metabolite","x":-5699.139828568577,"y":7035.897193619111,"bigg_id":"prepphthACP_c","name":"phenolic-phthiocerol-precursor-bound-ACP","label_x":-5896.40020454514,"label_y":7053.853248306611,"node_is_primary":true},"1261":{"node_type":"metabolite","x":-5758.7896914430075,"y":6910.404400840845,"bigg_id":"co2_c","name":"CO2","label_x":-5826.6883730836325,"label_y":6910.099225059595,"node_is_primary":false},"1262":{"node_type":"multimarker","x":-5699.784193734753,"y":7165.89559666135},"1263":{"node_type":"midmarker","x":-5699.883326837241,"y":7185.895350975541},"1264":{"node_type":"multimarker","x":-5699.98245993973,"y":7209.539636539732},"1266":{"node_type":"metabolite","x":-5664.373742395173,"y":7093.102048530594,"bigg_id":"h2o_c","name":"H2O","label_x":-5667.173058801423,"label_y":7127.397702827469,"node_is_primary":false},"1267":{"node_type":"metabolite","x":-5760.455539530359,"y":7268.550273721068,"bigg_id":"ACP_c","name":"acyl-carrier-protein","label_x":-5819.661350077234,"label_y":7247.806621377318,"node_is_primary":false},"1268":{"node_type":"metabolite","x":-5652.104825341809,"y":7269.095635842364,"bigg_id":"h_c","name":"H","label_x":-5635.467496240247,"label_y":7264.517999123614,"node_is_primary":false},"1351":{"node_type":"multimarker","x":-485.305223136015,"y":1149.9907028226942},"1352":{"node_type":"midmarker","x":-485.18912860658975,"y":1169.9903658713617},"1353":{"node_type":"multimarker","x":-485.0730340771645,"y":1189.990028920029},"1355":{"node_type":"metabolite","x":-484.3184196358998,"y":1319.9878387363683,"bigg_id":"lgt__s_c","name":"[]","label_x":-441.9213859444935,"label_y":1320.5195770176183,"node_is_primary":true},"1356":{"node_type":"multimarker","x":-483.56380519463505,"y":1449.985648552707},"1357":{"node_type":"midmarker","x":-485.197886141284,"y":1502.7519131638746},"1358":{"node_type":"multimarker","x":-485.1703993999447,"y":1551.3307998453547},"1359":{"node_type":"metabolite","x":-730.1876889503792,"y":1314.7727014585687,"bigg_id":"gthrd_c","name":"Reduced-glutathione","label_x":-696.7629452980354,"label_y":1324.772701458569,"node_is_primary":true},"1360":{"node_type":"metabolite","x":-456.8478793637473,"y":1382.7713331967275,"bigg_id":"h2o_c","name":"H2O","label_x":-442.5775799290854,"label_y":1386.47946307954,"node_is_primary":false},"1361":{"node_type":"metabolite","x":-402.4929272094412,"y":1628.7238034898828,"bigg_id":"h_c","name":"H","label_x":-372.4929272094412,"label_y":1638.7238034898828,"node_is_primary":false},"1362":{"node_type":"metabolite","x":-746.3022531177955,"y":1700.7285868810218,"bigg_id":"lac__L_c","name":"L-Lactate","label_x":-747.4585946705299,"label_y":1659.5432841466468,"node_is_primary":true},"1363":{"node_type":"multimarker","x":-686.4860619091626,"y":743.4129197114954},"1364":{"node_type":"midmarker","x":-698.1487170867472,"y":743.9158068682735},"1365":{"node_type":"multimarker","x":-714.2605910143317,"y":744.2585377750518},"1366":{"node_type":"metabolite","x":-602.2417474996007,"y":774.0031919627255,"bigg_id":"h2o_c","name":"H2O","label_x":-634.8705011617101,"label_y":803.273577704913,"node_is_primary":false},"1368":{"node_type":"metabolite","x":-774.2638340917028,"y":842.8093037146288,"bigg_id":"h_c","name":"H","label_x":-803.4896031346716,"label_y":880.8636250036913,"node_is_primary":false},"1369":{"node_type":"metabolite","x":-583.3902590173382,"y":698.5688798461372,"bigg_id":"nad_c","name":"Nicotinamide-adenine-dinucleotide","label_x":-585.5075685876507,"label_y":679.6633012328559,"node_is_primary":false},"1370":{"node_type":"metabolite","x":-825.8395306680343,"y":724.7866737269467,"bigg_id":"nadh_c","name":"Nicotinamide-adenine-dinucleotide--reduced","label_x":-890.7885357949874,"label_y":746.7918311976498,"node_is_primary":false},"1371":{"node_type":"multimarker","x":-1019.1637426502382,"y":1879.639070330733},"1372":{"node_type":"midmarker","x":-1019.7148034365546,"y":1899.6314771895827},"1373":{"node_type":"multimarker","x":-1020.2658642228707,"y":1919.6238840484325},"1374":{"node_type":"metabolite","x":-982.7608240435948,"y":2010.6918364858893,"bigg_id":"q8h2_c","name":"Ubiquinol-8","label_x":-961.6626184771885,"label_y":2016.2409087515143,"node_is_primary":false},"1375":{"node_type":"metabolite","x":-1023.8477593339269,"y":2055.860173162206,"bigg_id":"pyr_c","name":"Pyruvate","label_x":-1053.9349785722081,"label_y":2103.6928147637686,"node_is_primary":true},"1376":{"node_type":"metabolite","x":-976.6991553941152,"y":1790.7753610385414,"bigg_id":"q8_c","name":"Ubiquinone-8","label_x":-946.6991553941152,"label_y":1800.7753610385414,"node_is_primary":false},"1377":{"node_type":"multimarker","x":-631.9352575428163,"y":1877.4136064635454},"1378":{"node_type":"midmarker","x":-632.4863183291327,"y":1897.4060133223952},"1379":{"node_type":"multimarker","x":-633.037379115449,"y":1917.398420181245},"1380":{"node_type":"metabolite","x":-636.619274226505,"y":2047.3490647637686,"bigg_id":"pyr_c","name":"Pyruvate","label_x":-662.2555657304113,"label_y":2090.7309007012686,"node_is_primary":true},"1381":{"node_type":"metabolite","x":-595.5323389361729,"y":2008.4663726187018,"bigg_id":"nadh_c","name":"Nicotinamide-adenine-dinucleotide--reduced","label_x":-574.4341486285557,"label_y":2018.4663726187018,"node_is_primary":false},"1382":{"node_type":"metabolite","x":-675.501966371572,"y":2006.2621294734365,"bigg_id":"h_c","name":"H","label_x":-716.7163981342674,"label_y":2031.8402544734363,"node_is_primary":false},"1383":{"node_type":"metabolite","x":-596.1470313706777,"y":1793.0007028354164,"bigg_id":"nad_c","name":"Nicotinamide-adenine-dinucleotide","label_x":-579.4997382798574,"label_y":1794.098969436979,"node_is_primary":false},"1405":{"node_type":"multimarker","x":-6168.191758008277,"y":6872.266493193251},"1406":{"node_type":"midmarker","x":-6168.599805867967,"y":6852.2706562029125},"1407":{"node_type":"multimarker","x":-6169.007853727656,"y":6832.274819212574},"1408":{"node_type":"metabolite","x":-6126.363868658999,"y":6961.431663930398,"bigg_id":"ACP_c","name":"acyl-carrier-protein","label_x":-6096.363868658999,"label_y":6971.431663930398,"node_is_primary":false},"1409":{"node_type":"metabolite","x":-6130.8523951155785,"y":6741.477457036671,"bigg_id":"coa_c","name":"Coenzyme-A","label_x":-6100.8523951155785,"label_y":6751.477457036671,"node_is_primary":false},"1410":{"node_type":"metabolite","x":-6165.539446920298,"y":7002.239433630454,"bigg_id":"phdcacoa_c","name":"phenol-palmitic-coenzyme-A","label_x":-6133.899798482798,"label_y":7008.960136755454,"node_is_primary":true},"1411":{"node_type":"multimarker","x":-6165.582728613867,"y":7172.2394281207335},"1412":{"node_type":"midmarker","x":-6165.577636649918,"y":7152.239428768936},"1413":{"node_type":"multimarker","x":-6165.572544685969,"y":7132.239429417139},"1414":{"node_type":"metabolite","x":-6125.605643748044,"y":7262.249609131721,"bigg_id":"atp_c","name":"ATP","label_x":-6123.656424998044,"label_y":7245.107031006721,"node_is_primary":false},"1415":{"node_type":"metabolite","x":-6125.549632144603,"y":7042.249616261948,"bigg_id":"ppi_c","name":"Diphosphate","label_x":-6095.549632144603,"label_y":7052.249616261948,"node_is_primary":false},"1416":{"node_type":"metabolite","x":-6165.615826379537,"y":7302.239423907417,"bigg_id":"phdca_c","name":"phenol-palmitic-acid","label_x":-6135.615826379537,"label_y":7306.548017657417,"node_is_primary":true},"1417":{"node_type":"metabolite","x":-6206.6405532646095,"y":7240.913811588424,"bigg_id":"coa_c","name":"Coenzyme-A","label_x":-6257.4957778739845,"label_y":7220.586174869674,"node_is_primary":false},"1418":{"node_type":"metabolite","x":-6214.059395176792,"y":7052.988769890526,"bigg_id":"amp_c","name":"AMP","label_x":-6261.028633458042,"label_y":7083.897217156151,"node_is_primary":false},"1419":{"node_type":"multimarker","x":-6165.659108073105,"y":7472.239418397697},"1420":{"node_type":"midmarker","x":-6165.654016109156,"y":7452.239419045899},"1421":{"node_type":"multimarker","x":-6165.648924145207,"y":7432.239419694101},"1422":{"node_type":"metabolite","x":-6165.692205838775,"y":7602.239414184381,"bigg_id":"phdca_e","name":"phenol-palmitic-acid","label_x":-6135.692205838775,"label_y":7612.239414184381,"node_is_primary":true},"1423":{"node_type":"multimarker","x":-6165.725303604445,"y":7732.239409971065},"1424":{"node_type":"midmarker","x":-6165.730395568395,"y":7752.239409322862},"1425":{"node_type":"multimarker","x":-6165.7354875323435,"y":7772.23940867466},"1426":{"node_type":"multimarker","x":-6088.806025987031,"y":5323.398951182681},"1427":{"node_type":"midmarker","x":-6088.428441472932,"y":5343.395386613395},"1428":{"node_type":"multimarker","x":-6088.050856958833,"y":5363.391822044109},"1429":{"node_type":"metabolite","x":-6117.167961764626,"y":5484.17538410427,"bigg_id":"adp_c","name":"ADP","label_x":-6158.311760592751,"label_y":5511.46835285427,"node_is_primary":false},"1430":{"node_type":"metabolite","x":-6111.867045716593,"y":5160.169672491416,"bigg_id":"atp_c","name":"ATP","label_x":-6186.13401349003,"label_y":5161.249262335166,"node_is_primary":false},"1431":{"node_type":"metabolite","x":-6044.504228798424,"y":5195.658113731895,"bigg_id":"hco3_c","name":"Bicarbonate","label_x":-6047.867754189049,"label_y":5226.73062349752,"nod
[truncated: 108,315 more chars]
