# Supplementary material for: Updated and standardized genome-scale reconstruction of Mycobacterium tuberculosis H37Rv, iEK1011, simulates flux states indicative of physiological conditions
Source: BMC Syst Biol. 2018 Mar 2;12:25. doi: 10.1186/s12918-018-0557-y (PMC5834885; doi:10.1186/s12918-018-0557-y)
Supplement: Supplementary file 4 — Escher Maps: Contains four escher maps of M. tuberculosis metabolic subsystems. Central_carbon.json. Arabinogalactan_peptidoglycan_complex.json. Nitrogen.json. Sulfur_and_folate.json (ZIP 236 kb) [file 12918_2018_557_MOESM4_ESM.zip › nitrogen.json]

[{"map_name":"new_map","map_id":"bZcpVbbNTZUj","map_description":"\nLast Modified Mon Aug 14 2017 18:23:40 GMT-0700 (PDT)","homepage":"https://escher.github.io","schema":"https://escher.github.io/escher/jsonschema/1-0-0#"},{"reactions":{"0":{"name":"","bigg_id":"EX_asp_L","reversibility":false,"label_x":514.7364438452761,"label_y":-440.17392151079594,"gene_reaction_rule":"","genes":[],"metabolites":[{"bigg_id":"asp__L_e","coefficient":-1}],"segments":{"0":{"from_node_id":"1","to_node_id":"2","b1":null,"b2":null},"1":{"from_node_id":"3","to_node_id":"2","b1":null,"b2":null},"2":{"from_node_id":"1","to_node_id":"0","b1":{"x":587.8487134917752,"y":-338.00744076395824},"b2":{"x":587.101618097757,"y":-255.58218039404073}}}},"1":{"name":"","bigg_id":"ASPt2r","reversibility":true,"label_x":608.9174883152036,"label_y":-106.91467721406966,"gene_reaction_rule":"Rv2127","genes":[{"name":"","bigg_id":"Rv2127"}],"metabolites":[{"bigg_id":"asp__L_c","coefficient":1},{"bigg_id":"h_e","coefficient":-1},{"bigg_id":"h_c","coefficient":1},{"bigg_id":"asp__L_e","coefficient":-1}],"segments":{"3":{"from_node_id":"4","to_node_id":"5","b1":null,"b2":null},"4":{"from_node_id":"6","to_node_id":"5","b1":null,"b2":null},"5":{"from_node_id":"6","to_node_id":"7","b1":{"x":585.7946585752236,"y":-49.549034873551676},"b2":{"x":586.4392475737766,"y":-10.786340339413186}},"6":{"from_node_id":"4","to_node_id":"8","b1":{"x":584.3515663130878,"y":-124.06183614971764},"b2":{"x":581.4481439511537,"y":-140.9128203940478}},"7":{"from_node_id":"6","to_node_id":"9","b1":{"x":583.6464023738004,"y":-72.30989549043426},"b2":{"x":579.6264951926669,"y":-56.408360222778754}},"8":{"from_node_id":"4","to_node_id":"0","b1":{"x":585.045168021824,"y":-131.3012257430426},"b2":{"x":586.7051927382604,"y":-141.58529950122772}}}},"2":{"name":"","bigg_id":"EX_asn_L","reversibility":false,"label_x":183.17680941519154,"label_y":-446.82801791698023,"gene_reaction_rule":"","genes":[],"metabolites":[{"bigg_id":"asn__L_e","coefficient":-1}],"segments":{"9":{"from_node_id":"11","to_node_id":"12","b1":null,"b2":null},"10":{"from_node_id":"13","to_node_id":"12","b1":null,"b2":null},"11":{"from_node_id":"11","to_node_id":"10","b1":{"x":213.57314527110202,"y":-349.2256648256041},"b2":{"x":212.1694323112755,"y":-227.6921517399815}}}},"3":{"name":"","bigg_id":"ASNt2r","reversibility":true,"label_x":232.20402048754465,"label_y":-78.162508882617,"gene_reaction_rule":"(Rv2127 or Rv0346c)","genes":[{"name":"","bigg_id":"Rv2127"},{"name":"","bigg_id":"Rv0346c"}],"metabolites":[{"bigg_id":"asn__L_c","coefficient":1},{"bigg_id":"h_e","coefficient":-1},{"bigg_id":"asn__L_e","coefficient":-1},{"bigg_id":"h_c","coefficient":1}],"segments":{"12":{"from_node_id":"14","to_node_id":"15","b1":null,"b2":null},"13":{"from_node_id":"16","to_node_id":"15","b1":null,"b2":null},"14":{"from_node_id":"16","to_node_id":"17","b1":{"x":213.3229974493812,"y":-23.91169356558082},"b2":{"x":212.9415831778524,"y":10.602163502091742}},"15":{"from_node_id":"14","to_node_id":"18","b1":{"x":213.37968279130234,"y":-113.21958881448296},"b2":{"x":227.3737613734247,"y":-114.2038398516492}},"16":{"from_node_id":"14","to_node_id":"10","b1":{"x":213.41219196320708,"y":-109.21972092244755},"b2":{"x":213.1507638117689,"y":-122.69681559676962}},"17":{"from_node_id":"16","to_node_id":"19","b1":{"x":218.0276562794901,"y":-10.567556159460551},"b2":{"x":222.63264470697322,"y":-4.442369731826005}}}},"5":{"name":"","bigg_id":"ASNN","reversibility":false,"label_x":329.2042318730589,"label_y":6.011918749421511,"gene_reaction_rule":"Rv1538c","genes":[{"name":"","bigg_id":"Rv1538c"}],"metabolites":[{"bigg_id":"asp__L_c","coefficient":1},{"bigg_id":"h2o_c","coefficient":-1},{"bigg_id":"asn__L_c","coefficient":-1},{"bigg_id":"nh4_c","coefficient":1}],"segments":{"29":{"from_node_id":"31","to_node_id":"32","b1":null,"b2":null},"30":{"from_node_id":"33","to_node_id":"32","b1":null,"b2":null},"31":{"from_node_id":"33","to_node_id":"7","b1":{"x":438.31120362224055,"y":64.322898138364},"b2":{"x":491.6000782976853,"y":64.70565337532736}},"32":{"from_node_id":"31","to_node_id":"35","b1":{"x":291.3758075569335,"y":70.64569267546796},"b2":{"x":273.09720984115074,"y":87.55674268818905}},"33":{"from_node_id":"31","to_node_id":"17","b1":{"x":305.4796453777842,"y":63.22188395581537},"b2":{"x":274.5880263863146,"y":63.36233869136326}},"34":{"from_node_id":"33","to_node_id":"102","b1":{"x":541.0785848011906,"y":64.88328372020902},"b2":{"x":655.0496417071861,"y":162.0888608998289}}}},"6":{"name":"","bigg_id":"EX_no3","reversibility":false,"label_x":-591.1225991450076,"label_y":-459.1356130528407,"gene_reaction_rule":"","genes":[],"metabolites":[{"bigg_id":"no3_e","coefficient":-1}],"segments":{"35":{"from_node_id":"38","to_node_id":"39","b1":null,"b2":null},"36":{"from_node_id":"40","to_node_id":"39","b1":null,"b2":null},"37":{"from_node_id":"38","to_node_id":"37","b1":{"x":-513.3429581175374,"y":-356.1319544179519},"b2":{"x":-513.4744357011668,"y":-216.02875082360595}}}},"8":{"name":"","bigg_id":"NO3R1","reversibility":false,"label_x":-896.6753986270962,"label_y":384.3779880295934,"gene_reaction_rule":"(Rv1161 and Rv1162 and Rv1163 and Rv1164 and Rv1736c)","genes":[{"name":"","bigg_id":"Rv1161"},{"name":"","bigg_id":"Rv1162"},{"name":"","bigg_id":"Rv1163"},{"name":"","bigg_id":"Rv1164"},{"name":"","bigg_id":"Rv1736c"}],"metabolites":[{"bigg_id":"h2o_c","coefficient":1},{"bigg_id":"no3_c","coefficient":-1},{"bigg_id":"q8h2_c","coefficient":-1},{"bigg_id":"h_e","coefficient":2},{"bigg_id":"h_c","coefficient":-2},{"bigg_id":"q8_c","coefficient":1},{"bigg_id":"no2_c","coefficient":1}],"segments":{"44":{"from_node_id":"47","to_node_id":"48","b1":null,"b2":null},"45":{"from_node_id":"49","to_node_id":"48","b1":null,"b2":null},"46":{"from_node_id":"49","to_node_id":"50","b1":{"x":-706.7317035587369,"y":506.32912938701526},"b2":{"x":-726.8877704532681,"y":559.0737888108433}},"47":{"from_node_id":"47","to_node_id":"46","b1":{"x":-706.7317035587369,"y":398.32912938701526},"b2":{"x":-707.3286273868619,"y":202.20039098369494}},"48":{"from_node_id":"47","to_node_id":"51","b1":{"x":-706.7317035587369,"y":394.32912938701526},"b2":{"x":-676.3717792423306,"y":345.09272496806994}},"49":{"from_node_id":"49","to_node_id":"52","b1":{"x":-706.7317035587369,"y":506.32912938701526},"b2":{"x":-689.3794086368619,"y":547.2154819260777}},"50":{"from_node_id":"47","to_node_id":"53","b1":{"x":-706.7317035587369,"y":394.32912938701526},"b2":{"x":-706.6927631290494,"y":316.96035497295276}},"51":{"from_node_id":"49","to_node_id":"54","b1":{"x":-706.7317035587369,"y":506.32912938701526},"b2":{"x":-714.4367206485806,"y":564.3862277756871}},"52":{"from_node_id":"49","to_node_id":"63","b1":{"x":-706.7317035587369,"y":502.32912938701526},"b2":{"x":-730.4994647892056,"y":644.9425021897496}}}},"9":{"name":"","bigg_id":"NO3R2","reversibility":false,"label_x":-300.62620429115873,"label_y":388.272183586234,"gene_reaction_rule":"(Rv1161 and Rv1162 and Rv1163 and Rv1164 and Rv1736c)","genes":[{"name":"","bigg_id":"Rv1161"},{"name":"","bigg_id":"Rv1162"},{"name":"","bigg_id":"Rv1163"},{"name":"","bigg_id":"Rv1164"},{"name":"","bigg_id":"Rv1736c"}],"metabolites":[{"bigg_id":"h2o_c","coefficient":1},{"bigg_id":"mqn8_c","coefficient":1},{"bigg_id":"no3_c","coefficient":-1},{"bigg_id":"h_e","coefficient":2},{"bigg_id":"mql8_c","coefficient":-1},{"bigg_id":"no2_c","coefficient":1},{"bigg_id":"h_c","coefficient":-2}],"segments":{"53":{"from_node_id":"56","to_node_id":"57","b1":null,"b2":null},"54":{"from_node_id":"58","to_node_id":"57","b1":null,"b2":null},"55":{"from_node_id":"58","to_node_id":"59","b1":{"x":-345.6782977970181,"y":520.0691501389683},"b2":{"x":-359.1522663028775,"y":549.6055881272496}},"56":{"from_node_id":"58","to_node_id":"60","b1":{"x":-345.6782977970181,"y":520.0691501389683},"b2":{"x":-381.58448676186185,"y":549.6056491624058}},"57":{"from_node_id":"56","to_node_id":"46","b1":{"x":-345.6782977970181,"y":412.0691501389684},"b2":{"x":-325.80042914467435,"y":217.1180087815465}},"58":{"from_node_id":"58","to_node_id":"61","b1":{"x":-345.6782977970181,"y":520.0691501389683},"b2":{"x":-324.67832831459623,"y":537.5639011155308}},"59":{"from_node_id":"56","to_node_id":"62","b1":{"x":-345.6782977970181,"y":408.0691501389684},"b2":{"x":-323.17307929115873,"y":358.9649326096715}},"60":{"from_node_id":"58","to_node_id":"63","b1":{"x":-345.6782977970181,"y":516.0691501389683},"b2":{"x":-327.5934284122525,"y":654.5893527756871}},"61":{"from_node_id":"56","to_node_id":"64","b1":{"x":-345.6782977970181,"y":408.0691501389684},"b2":{"x":-369.68873480873685,"y":366.49099462139026}}}},"12":{"name":"nitrate transport in via proton symport","bigg_id":"NO3t2","reversibility":true,"label_x":-692.0949211229329,"label_y":-7.134340053323456,"gene_reaction_rule":"Rv1737c","genes":[{"name":"","bigg_id":"Rv1737c"}],"metabolites":[{"bigg_id":"no3_e","coefficient":-1},{"bigg_id":"h_e","coefficient":1},{"bigg_id":"h_c","coefficient":-1},{"bigg_id":"no3_c","coefficient":1}],"segments":{"70":{"from_node_id":"73","to_node_id":"74","b1":null,"b2":null},"71":{"from_node_id":"75","to_node_id":"74","b1":null,"b2":null},"72":{"from_node_id":"73","to_node_id":"37","b1":{"x":-513.6261406053547,"y":-59.54956937384958},"b2":{"x":-515.0712089647297,"y":-92.24287534308786}},"73":{"from_node_id":"75","to_node_id":"76","b1":{"x":-513.6261406053547,"y":48.45043062615042},"b2":{"x":-498.9839592088704,"y":69.44155382561331}},"74":{"from_node_id":"73","to_node_id":"77","b1":{"x":-513.6261406053547,"y":-63.54956937384958},"b2":{"x":-481.88920212879225,"y":-82.34666944098825}},"75":{"from_node_id":"75","to_node_id":"46","b1":{"x":-513.6261406053547,"y":44.45043062615042},"b2":{"x":-513.6261100877766,"y":121.94655990051871}}}},"14":{"name":"","bigg_id":"NARK","reversibility":false,"label_x":-790.0378896082641,"label_y":912.0615021104335,"gene_reaction_rule":"(Rv2329c and Rv0261c and Rv0267)","genes":[{"name":"","bigg_id":"Rv2329c"},{"name":"","bigg_id":"Rv0261c"},{"name":"","bigg_id":"Rv0267"}],"metabolites":[{"bigg_id":"no2_e","coefficient":1},{"bigg_id":"no2_c","coefficient":-1}],"segments":{"80":{"from_node_id":"83","to_node_id":"84","b1":null,"b2":null},"81":{"from_node_id":"85","to_node_id":"84","b1":null,"b2":null},"82":{"from_node_id":"85","to_node_id":"86","b1":{"x":-702.4987273020481,"y":844.7057339318956},"b2":{"x":-691.143415362234,"y":844.9470643391514}},"83":{"from_node_id":"83","to_node_id":"63","b1":{"x":-558.9505870707301,"y":845.5182834725651},"b2":{"x":-548.2689117058566,"y":818.5977538465593}}}},"16":{"name":"","bigg_id":"NTRIR2x","reversibility":false,"label_x":-283.2084262708603,"label_y":830.1444563516621,"gene_reaction_rule":"Rv0252 and Rv0253","genes":[{"name":"","bigg_id":"Rv0252"},{"name":"","bigg_id":"Rv0253"}],"metabolites":[{"bigg_id":"h2o_c","coefficient":2},{"bigg_id":"h_c","coefficient":-5},{"bigg_id":"nad_c","coefficient":3},{"bigg_id":"nadh_c","coefficient":-3},{"bigg_id":"nh4_c","coefficient":1},{"bigg_id":"no2_c","coefficient":-1}],"segments":{"92":{"from_node_id":"95","to_node_id":"96","b1":null,"b2":null},"93":{"from_node_id":"97","to_node_id":"96","b1":null,"b2":null},"94":{"from_node_id":"97","to_node_id":"98","b1":{"x":-144.58365677837332,"y":757.0742511723699},"b2":{"x":-86.73641832587043,"y":738.5372145140492}},"95":{"from_node_id":"95","to_node_id":"99","b1":{"x":-256.5833178336597,"y":757.3497933668918},"b2":{"x":-296.96662005222356,"y":737.6514224615115}},"96":{"from_node_id":"97","to_node_id":"100","b1":{"x":-144.58365677837332,"y":757.0742511723699},"b2":{"x":-80.35905550280256,"y":754.186135261344}},"97":{"from_node_id":"95","to_node_id":"101","b1":{"x":-256.5833178336597,"y":757.3497933668918},"b2":{"x":-298.1180829890435,"y":762.0839735799002}},"98":{"from_node_id":"97","to_node_id":"102","b1":{"x":-148.58364467320496,"y":757.0840919650315},"b2":{"x":264.11391050159887,"y":750.9366610051476}},"99":{"from_node_id":"95","to_node_id":"63","b1":{"x":-252.58332993882806,"y":757.3399525742304},"b2":{"x":-469.8591512574307,"y":758.6204096571612}}}},"23":{"name":"","bigg_id":"GLUDx","reversibility":true,"label_x":501.2993920966119,"label_y":844.346498341928,"gene_reaction_rule":"Rv2476c","genes":[{"name":"","bigg_id":"Rv2476c"}],"metabolites":[{"bigg_id":"akg_c","coefficient":1},{"bigg_id":"h2o_c","coefficient":-1},{"bigg_id":"glu__L_c","coefficient":-1},{"bigg_id":"h_c","coefficient":1},{"bigg_id":"nad_c","coefficient":-1},{"bigg_id":"nadh_c","coefficient":1},{"bigg_id":"nh4_c","coefficient":1}],"segments":{"151":{"from_node_id":"154","to_node_id":"155","b1":null,"b2":null},"152":{"from_node_id":"156","to_node_id":"155","b1":null,"b2":null},"153":{"from_node_id":"156","to_node_id":"157","b1":{"x":437.28003006009726,"y":910.0192994480363},"b2":{"x":272.53582338445415,"y":907.7133799526293}},"154":{"from_node_id":"154","to_node_id":"158","b1":{"x":621.5536937083242,"y":905.7893588569137},"b2":{"x":666.9879113147917,"y":893.1314305045339}},"155":{"from_node_id":"154","to_node_id":"159","b1":{"x":617.5542229589579,"y":905.7242917763236},"b2":{"x":703.8367277241989,"y":918.2346073732676}},"156":{"from_node_id":"156","to_node_id":"160","b1":{"x":496.10192947415976,"y":905.5271729831926},"b2":{"x":468.82318445421356,"y":916.2487146647505}},"157":{"from_node_id":"154","to_node_id":"161","b1":{"x":621.5536937083242,"y":905.7893588569137},"b2":{"x":663.370012015918,"y":905.9982929330207}},"158":{"from_node_id":"156","to_node_id":"162","b1":{"x":515.5097358706441,"y":906.1944703464738},"b2":{"x":498.08607933967505,"y":917.6460995641364}},"159":{"from_node_id":"156","to_node_id":"102","b1":{"x":467.41313728407033,"y":900.5556800051884},"b2":{"x":424.30233118059056,"y":816.8293817049812}}}},"25":{"name":"","bigg_id":"PSERT","reversibility":false,"label_x":798.5949771645807,"label_y":1086.9006504307424,"gene_reaction_rule":"Rv0884c","genes":[{"name":"","bigg_id":"Rv0884c"}],"metabolites":[{"bigg_id":"akg_c","coefficient":1},{"bigg_id":"3php_c","coefficient":-1},{"bigg_id":"glu__L_c","coefficient":-1},{"bigg_id":"pser__L_c","coefficient":1}],"segments":{"166":{"from_node_id":"169","to_node_id":"170","b1":null,"b2":null},"167":{"from_node_id":"171","to_node_id":"170","b1":null,"b2":null},"168":{"from_node_id":"171","to_node_id":"157","b1":{"x":442.31979919856235,"y":1132.5408938141354},"b2":{"x":362.5214934338287,"y":1135.5193430164104}},"169":{"from_node_id":"169","to_node_id":"172","b1":{"x":550.3162517717651,"y":1133.4162403763307},"b2":{"x":595.8473451938721,"y":1132.3862339254115}},"170":{"from_node_id":"169","to_node_id":"159","b1":{"x":546.3163831579424,"y":1133.3838201332865},"b2":{"x":833.3721769095264,"y":1157.963017766538}},"171":{"from_node_id":"171","to_node_id":"174","b1":{"x":438.3199305847402,"y":1132.5084735710911},"b2":{"x":348.9317704665508,"y":1140.0585363346886}}}},"26":{"name":"","bigg_id":"GLNS","reversibility":false,"label_x":916.8679661808064,"label_y":621.1660049535687,"gene_reaction_rule":"(Rv1878 and Rv2220 and Rv2222c and Rv2860c)","genes":[{"name":"","bigg_id":"Rv1878"},{"name":"","bigg_id":"Rv2220"},{"name":"","bigg_id":"Rv2222c"},{"name":"","bigg_id":"Rv2860c"}],"metabolites":[{"bigg_id":"atp_c","coefficient":-1},{"bigg_id":"glu__L_c","coefficient":-1},{"bigg_id":"h_c","coefficient":1},{"bigg_id":"adp_c","coefficient":1},{"bigg_id":"pi_c","coefficient":1},{"bigg_id":"nh4_c","coefficient":-1},{"bigg_id":"gln__L_c","coefficient":1}],"segments":{"172":{"from_node_id":"175","to_node_id":"176","b1":null,"b2":null},"173":{"from_node_id":"177","to_node_id":"176","b1":null,"b2":null},"174":{"from_node_id":"175","to_node_id":"178","b1":{"x":916.6003560414897,"y":663.028290319202},"b2":{"x":870.9291657458825,"y":654.127890213902}},"175":{"from_node_id":"175","to_node_id":"159","b1":{"x":917.6739895685721,"y":662.0886641755461},"b2":{"x":878.1464731751971,"y":685.6347976450317}},"176":{"from_node_id":"177","to_node_id":"179","b1":{"x":1032.1707787374312,"y":666.3965935404289},"b2":{"x":1064.4715490430144,"y":644.7086645218454}},"177":{"from_node_id":"177","to_node_id":"180","b1":{"x":1032.1707787374312,"y":666.3965935404289},"b2":{"x":1089.698333206647,"y":681.0406468261986}},"178":{"from_node_id":"177","to_node_id":"181","b1":{"x":1032.1707787374312,"y":666.3965935404289},"b2":{"x":1091.74638714803,"y":712.5022626160136}},"179":{"from_node_id":"175","to_node_id":"102","b1":{"x":854.7829048875614,"y":658.0858487443057},"b2":{"x":663.4015303725545,"y":711.7633043752847}},"180":{"from_node_id":"177","to_node_id":"183","b1":{"x":1028.171427101134,"y":666.4686108246833},"b2":{"x":1300.549011819492,"y":670.299777726901}}}},"29":{"name":"","bigg_id":"UREA","reversibility":false,"label_x":-73.74436283773554,"label_y":288.04607734502014,"gene_reaction_rule":"Rv1850 and Rv1849 and Rv1848 and Rv1853 and Rv1851 and Rv1852","genes":[{"name":"","bigg_id":"Rv1850"},{"name":"","bigg_id":"Rv1849"},{"name":"","bigg_id":"Rv1848"},{"name":"","bigg_id":"Rv1853"},{"name":"","bigg_id":"Rv1851"},{"name":"","bigg_id":"Rv1852"}],"metabolites":[{"bigg_id":"h2o_c","coefficient":-1},{"bigg_id":"urea_c","coefficient":-1},{"bigg_id":"co2_c","coefficient":1},{"bigg_id":"h_c","coefficient":-2},{"bigg_id":"nh4_c","coefficient":2}],"segments":{"193":{"from_node_id":"196","to_node_id":"197","b1":null,"b2":null},"194":{"from_node_id":"198","to_node_id":"197","b1":null,"b2":null},"195":{"from_node_id":"196","to_node_id":"199","b1":{"x":165.21289933680862,"y":490.136315836442},"b2":{"x":150.28636566251328,"y":475.27881999023646}},"196":{"from_node_id":"196","to_node_id":"200","b1":{"x":-21.443207008636136,"y":493.07158383552013},"b2":{"x":-87.76330416628417,"y":360.7932466497174}},"197":{"from_node_id":"198","to_node_id":"201","b1":{"x":273.21797833549863,"y":494.208707505942},"b2":{"x":286.7244222881142,"y":504.2991745435538}},"198":{"from_node_id":"196","to_node_id":"202","b1":{"x":144.0449763631758,"y":496.0176329751139},"b2":{"x":112.98707065412657,"y":510.2681895195303}},"199":{"from_node_id":"198","to_node_id":"102","b1":{"x":297.16639444199075,"y":494.2343770068639},"b2":{"x":347.0926120668247,"y":495.28598384598695}}}},"30":{"name":"","bigg_id":"ASP1DC","reversibility":false,"label_x":727.9470332004271,"label_y":-37.347682095471924,"gene_reaction_rule":"Rv3601c","genes":[{"name":"","bigg_id":"Rv3601c"}],"metabolites":[{"bigg_id":"asp__L_c","coefficient":-1},{"bigg_id":"co2_c","coefficient":1},{"bigg_id":"h_c","coefficient":-1},{"bigg_id":"ala__B_c","coefficient":1}],"segments":{"200":{"from_node_id":"203","to_node_id":"204","b1":null,"b2":null},"201":{"from_node_id":"205","to_node_id":"204","b1":null,"b2":null},"202":{"from_node_id":"203","to_node_id":"7","b1":{"x":679.2684256149876,"y":65.80734246234816},"b2":{"x":638.9102320514585,"y":66.85600386900647}},"203":{"from_node_id":"205","to_node_id":"206","b1":{"x":787.2559147242298,"y":67.45117818446447},"b2":{"x":821.2096399618401,"y":51.51072379406189}},"204":{"from_node_id":"203","to_node_id":"207","b1":{"x":675.268888981312,"y":65.74645965782533},"b2":{"x":666.1946065310351,"y":49.987134312279196}},"205":{"from_node_id":"205","to_node_id":"208","b1":{"x":783.2563780905541,"y":67.39029537994165},"b2":{"x":879.1909266345519,"y":67.28220861927942}}}},"33":{"name":"Urea transport via facilitate diffusion","bigg_id":"UREAt","reversibility":true,"label_x":-286.18797650675236,"label_y":-91.5623772105518,"gene_reaction_rule":"","genes":[],"metabolites":[{"bigg_id":"urea_c","coefficient":1},{"bigg_id":"urea_e","coefficient":-1}],"segments":{"218":{"from_node_id":"221","to_node_id":"222","b1":null,"b2":null},"219":{"from_node_id":"223","to_node_id":"222","b1":null,"b2":null},"220":{"from_node_id":"223","to_node_id":"200","b1":{"x":-88.798429579482,"y":44.54362927202503},"b2":{"x":-88.80971692159333,"y":90.04362787198005}},"221":{"from_node_id":"221","to_node_id":"224","b1":{"x":-88.7726299403704,"y":-59.456367527872146},"b2":{"x":-90.95523603087622,"y":-119.74753434071778}}}},"34":{"name":"","bigg_id":"EX_urea","reversibility":false,"label_x":-221.24061059267962,"label_y":-450.9928589202952,"gene_reaction_rule":"","genes":[],"metabolites":[{"bigg_id":"urea_e","coefficient":-1}],"segments":{"222":{"from_node_id":"225","to_node_id":"226","b1":null,"b2":null},"223":{"from_node_id":"227","to_node_id":"226","b1":null,"b2":null},"224":{"from_node_id":"225","to_node_id":"224","b1":{"x":-91.12020963098543,"y":-356.0391556863622},"b2":{"x":-90.9291883183116,"y":-224.74753110984472}}}},"36":{"name":"","bigg_id":"EX_no2","reversibility":false,"label_x":-1136.4274088417812,"label_y":849.9978675308181,"gene_reaction_rule":"","genes":[],"metabolites":[{"bigg_id":"no2_e","coefficient":-1}],"segments":{"232":{"from_node_id":"235","to_node_id":"236","b1":null,"b2":null},"233":{"from_node_id":"237","to_node_id":"236","b1":null,"b2":null},"234":{"from_node_id":"235","to_node_id":"86","b1":{"x":-851.0788406426856,"y":843.2129516575885},"b2":{"x":-805.5788437736526,"y":843.1960721435125}}}},"40":{"name":"","bigg_id":"PANTS","reversibility":false,"label_x":1163.3892052891397,"label_y":23.77010768861578,"gene_reaction_rule":"Rv3602c","genes":[{"name":"","bigg_id":"Rv3602c"}],"metabolites":[{"bigg_id":"atp_c","coefficient":-1},{"bigg_id":"ppi_c","coefficient":1},{"bigg_id":"pnto__R_c","coefficient":1},{"bigg_id":"h_c","coefficient":1},{"bigg_id":"pant__R_c","coefficient":-1},{"bigg_id":"ala__B_c","coefficient":-1},{"bigg_id":"amp_c","coefficient":1}],"segments":{"258":{"from_node_id":"261","to_node_id":"262","b1":null,"b2":null},"259":{"from_node_id":"263","to_node_id":"262","b1":null,"b2":null},"260":{"from_node_id":"261","to_node_id":"264","b1":{"x":1320.2131166550316,"y":-172.5291536603732},"b2":{"x":1276.0250685245437,"y":-147.89448683815857}},"261":{"from_node_id":"263","to_node_id":"265","b1":{"x":1322.2175156029361,"y":-284.5112164421314},"b2":{"x":1301.560910795733,"y":-313.50564139031803}},"262":{"from_node_id":"263","to_node_id":"266","b1":{"x":1322.2175156029361,"y":-284.5112164421314},"b2":{"x":1412.6359714482674,"y":-362.8894593141507}},"263":{"from_node_id":"263","to_node_id":"267","b1":{"x":1322.2175156029361,"y":-284.5112164421314},"b2":{"x":1375.4281951867388,"y":-308.8023299723584}},"264":{"from_node_id":"261","to_node_id":"268","b1":{"x":1320.2131166550316,"y":-172.5291536603732},"b2":{"x":1360.1131296653593,"y":-155.56178254519443}},"265":{"from_node_id":"261","to_node_id":"208","b1":{"x":1320.2847023317422,"y":-176.528513045436},"b2":{"x":1340.0137502200937,"y":-73.75686365423826}},"266":{"from_node_id":"263","to_node_id":"269","b1":{"x":1322.145929926225,"y":-280.5118570570686},"b2":{"x":1325.3656125066236,"y":-351.2614059996579}}}},"41":{"name":"","bigg_id":"DPR","reversibility":false,"label_x":1472.8106868292693,"label_y":-146.24304451190073,"gene_reaction_rule":"Rv2573","genes":[{"name":"","bigg_id":"Rv2573"}],"metabolites":[{"bigg_id":"pant__R_c","coefficient":1},{"bigg_id":"nadp_c","coefficient":1},{"bigg_id":"nadph_c","coefficient":-1},{"bigg_id":"h_c","coefficient":-1},{"bigg_id":"2dhp_c","coefficient":-1}],"segments":{"267":{"from_node_id":"270","to_node_id":"271","b1":null,"b2":null},"268":{"from_node_id":"272","to_node_id":"271","b1":null,"b2":null},"269":{"from_node_id":"272","to_node_id":"268","b1":{"x":1444.1047769867446,"y":-166.83236452211713},"b2":{"x":1423.9468226714098,"y":-146.4829377439471}},"270":{"from_node_id":"272","to_node_id":"273","b1":{"x":1440.6409209411654,"y":-164.83193924345585},"b2":{"x":1420.9016806054442,"y":-171.10975264250237}},"271":{"from_node_id":"270","to_node_id":"274","b1":{"x":1537.6288902173728,"y":-220.84384704597062},"b2":{"x":1543.5799737209009,"y":-248.5311113589005}},"272":{"from_node_id":"270","to_node_id":"275","b1":{"x":1537.6288902173728,"y":-220.84384704597062},"b2":{"x":1564.584439146844,"y":-212.16062288032253}},"273":{"from_node_id":"270","to_node_id":"276","b1":{"x":1534.165034171794,"y":-218.84342176730934},"b2":{"x":1619.2691554793164,"y":-265.6523974956747}}}},"42":{"name":"","bigg_id":"MMSAD1","reversibility":false,"label_x":2179.8527702853335,"label_y":205.15447872135553,"gene_reaction_rule":"Rv0753c","genes":[{"name":"","bigg_id":"Rv0753c"}],"metabolites":[{"bigg_id":"nadh_c","coefficient":1},{"bigg_id":"nad_c","coefficient":-1},{"bigg_id":"2mop_c","coefficient":-1},{"bigg_id":"coa_c","coefficient":-1},{"bigg_id":"ppcoa_c","coefficient":1},{"bigg_id":"co2_c","coefficient":1}],"segments":{"274":{"from_node_id":"278","to_node_id":"279","b1":null,"b2":null},"275":{"from_node_id":"280","to_node_id":"279","b1":null,"b2":null},"276":{"from_node_id":"280","to_node_id":"281","b1":{"x":2253.9292156580036,"y":101.4359152223152},"b2":{"x":2282.3172559902496,"y":86.03449866860024}},"277":{"from_node_id":"278","to_node_id":"277","b1":{"x":2141.930865928288,"y":102.04391014031768},"b2":{"x":2131.9394612908536,"y":81.14736156101429}},"278":{"from_node_id":"278","to_node_id":"282","b1":{"x":2141.930865928288,"y":102.04391014031768},"b2":{"x":2123.04514493198,"y":123.14674270965759}},"279":{"from_node_id":"278","to_node_id":"283","b1":{"x":2145.9308069900635,"y":102.02219603610331},"b2":{"x":1997.3030594436168,"y":100.83685144224489}},"280":{"from_node_id":"280","to_node_id":"284","b1":{"x":2249.9292745962284,"y":101.45762932652957},"b2":{"x":2331.917373705175,"y":101.21063139109106}},"281":{"from_node_id":"280","to_node_id":"285","b1":{"x":2253.9292156580036,"y":101.4359152223152},"b2":{"x":2273.0429347485633,"y":122.33246380161859}}}},"43":{"name":"","bigg_id":"MALS","reversibility":false,"label_x":1605.1191421933963,"label_y":168.78605544020388,"gene_reaction_rule":"Rv1837c","genes":[{"name":"","bigg_id":"Rv1837c"}],"metabolites":[{"bigg_id":"h2o_c","coefficient":-1},{"bigg_id":"mal__L_c","coefficient":1},{"bigg_id":"glx_c","coefficient":-1},{"bigg_id":"h_c","coefficient":1},{"bigg_id":"accoa_c","coefficient":-1},{"bigg_id":"coa_c","coefficient":1}],"segments":{"282":{"from_node_id":"286","to_node_id":"287","b1":null,"b2":null},"283":{"from_node_id":"288","to_node_id":"287","b1":null,"b2":null},"284":{"from_node_id":"286","to_node_id":"289","b1":{"x":1633.1466085992433,"y":101.00403151873934},"b2":{"x":1598.939836643764,"y":106.79760939947062}},"285":{"from_node_id":"288","to_node_id":"290","b1":{"x":1745.1466074281743,"y":101.02022779916842},"b2":{"x":1785.4283604659927,"y":82.4934684795304}},"286":{"from_node_id":"286","to_node_id":"291","b1":{"x":1633.1466085992433,"y":101.00403151873934},"b2":{"x":1583.742174897362,"y":70.87909177221525}},"287":{"from_node_id":"288","to_node_id":"292","b1":{"x":1745.1466074281743,"y":101.02022779916842},"b2":{"x":1767.1902934461536,"y":111.95064894187465}},"288":{"from_node_id":"286","to_node_id":"293","b1":{"x":1637.1466085574193,"y":101.00460995732612},"b2":{"x":1535.3930689941037,"y":99.47765973500339}},"289":{"from_node_id":"288","to_node_id":"283","b1":{"x":1741.1466074699983,"y":101.01964936058164},"b2":{"x":1892.3038335567512,"y":101.1142570536075}}}},"44":{"name":"","bigg_id":"PNTK","reversibility":false,"label_x":1746.5127789875974,"label_y":-438.53810235159335,"gene_reaction_rule":"(Rv1092c or Rv3600c)","genes":[{"name":"","bigg_id":"Rv1092c"},{"name":"","bigg_id":"Rv3600c"}],"metabolites":[{"bigg_id":"4ppan_c","coefficient":1},{"bigg_id":"pnto__R_c","coefficient":-1},{"bigg_id":"h_c","coefficient":1},{"bigg_id":"atp_c","coefficient":-1},{"bigg_id":"adp_c","coefficient":1}],"segments":{"290":{"from_node_id":"294","to_node_id":"295","b1":null,"b2":null},"291":{"from_node_id":"296","to_node_id":"295","b1":null,"b2":null},"292":{"from_node_id":"296","to_node_id":"297","b1":{"x":1926.1570373132222,"y":-491.17519263029396},"b2":{"x":2019.072814129394,"y":-491.49061171204767}},"293":{"from_node_id":"294","to_node_id":"266","b1":{"x":1774.7426661697855,"y":-491.151561389299},"b2":{"x":1621.1611178692383,"y":-494.32268405559216}},"294":{"from_node_id":"296","to_node_id":"298","b1":{"x":1930.156941198847,"y":-491.2029217803382},"b2":{"x":1946.2217220475209,"y":-508.15023171679843}},"295":{"from_node_id":"294","to_node_id":"299","b1":{"x":1770.7427622841606,"y":-491.1238322392546},"b2":{"x":1751.5976407897092,"y":-511.9916141760755}},"296":{"from_node_id":"296","to_node_id":"300","b1":{"x":1930.156941198847,"y":-491.2029217803382},"b2":{"x":1947.210143747986,"y":-478.00551948218936}}}},"45":{"name":"","bigg_id":"MOHMT","reversibility":false,"label_x":1703.3933821385817,"label_y":-214.5886476964406,"gene_reaction_rule":"Rv2225","genes":[{"name":"","bigg_id":"Rv2225"}],"metabolites":[{"bigg_id":"mlthf_c","coefficient":-1},{"bigg_id":"h2o_c","coefficient":-1},{"bigg_id":"thf_c","coefficient":1},{"bigg_id":"2dhp_c","coefficient":1},{"bigg_id":"3mob_c","coefficient":-1}],"segments":{"297":{"from_node_id":"301","to_node_id":"302","b1":null,"b2":null},"298":{"from_node_id":"303","to_node_id":"302","b1":null,"b2":null},"299":{"from_node_id":"301","to_node_id":"304","b1":{"x":1888.3797321256807,"y":-267.38627188712803},"b2":{"x":2015.6634884376344,"y":-271.1599815519046}},"300":{"from_node_id":"301","to_node_id":"305","b1":{"x":1892.3797056373087,"y":-267.4008288880493},"b2":{"x":1911.303155562704,"y":-288.4698355784715}},"301":{"from_node_id":"303","to_node_id":"306","b1":{"x":1780.3804473117298,"y":-266.99323286225354},"b2":{"x":1769.7229721188487,"y":-284.3158242646266}},"302":{"from_node_id":"303","to_node_id":"276","b1":{"x":1784.3804208233578,"y":-267.0077898631748},"b2":{"x":1738.880722128591,"y":-266.84220397769536}},"303":{"from_node_id":"301","to_node_id":"307","b1":{"x":1892.3797056373087,"y":-267.4008288880493},"b2":{"x":1911.4560040723773,"y":-246.47011370637938}}}},"46":{"name":"","bigg_id":"SUCOAS","reversibility":true,"label_x":1973.676427664781,"label_y":337.0314305502384,"gene_reaction_rule":"(Rv0951 and Rv0952)","genes":[{"name":"","bigg_id":"Rv0951"},{"name":"","bigg_id":"Rv0952"}],"metabolites":[{"bigg_id":"atp_c","coefficient":-1},{"bigg_id":"succoa_c","coefficient":1},{"bigg_id":"succ_c","coefficient":-1},{"bigg_id":"coa_c","coefficient":-1},{"bigg_id":"adp_c","coefficient":1},{"bigg_id":"pi_c","coefficient":1}],"segments":{"304":{"from_node_id":"308","to_node_id":"309","b1":null,"b2":null},"305":{"from_node_id":"310","to_node_id":"309","b1":null,"b2":null},"306":{"from_node_id":"308","to_node_id":"311","b1":{"x":1944.0973256595125,"y":271.033012314738},"b2":{"x":1978.1304063152343,"y":250.75904320356358}},"307":{"from_node_id":"310","to_node_id":"312","b1":{"x":1943.28559381253,"y":379.0299617689175},"b2":{"x":1942.9436141918104,"y":424.52867658526156}},"308":{"from_node_id":"308","to_node_id":"313","b1":{"x":1944.0973256595125,"y":271.033012314738},"b2":{"x":1923.2407234979842,"y":251.87571223681152}},"309":{"from_node_id":"308","to_node_id":"283","b1":{"x":1944.067261517032,"y":275.0328993315594},"b2":{"x":1944.4092411377515,"y":153.62036615584032}},"310":{"from_node_id":"310","to_node_id":"314","b1":{"x":1943.2555296700493,"y":383.02984878573886},"b2":{"x":1961.2476298784527,"y":406.48414593397774}},"311":{"from_node_id":"310","to_node_id":"315","b1":{"x":1943.2555296700493,"y":383.02984878573886},"b2":{"x":1932.139807412765,"y":401.8714753676164}}}},"47":{"name":"","bigg_id":"EX_ala_L","reversibility":false,"label_x":-1090.1040307141993,"label_y":1519.9419321120101,"gene_reaction_rule":"","genes":[],"metabolites":[{"bigg_id":"ala__L_e","coefficient":-1}],"segments":{"312":{"from_node_id":"317","to_node_id":"318","b1":null,"b2":null},"313":{"from_node_id":"319","to_node_id":"318","b1":null,"b2":null},"314":{"from_node_id":"317","to_node_id":"316","b1":{"x":-870.2984929707532,"y":1448.759782126173},"b2":{"x":-824.8013805995345,"y":1448.2471751805588}}}},"48":{"name":"","bigg_id":"ALAt2r","reversibility":true,"label_x":-706.395803753292,"label_y":1373.5033093420147,"gene_reaction_rule":"","genes":[],"metabolites":[{"bigg_id":"ala__L_e","coefficient":-1},{"bigg_id":"h_e","coefficient":-1},{"bigg_id":"ala__L_c","coefficient":1},{"bigg_id":"h_c","coefficient":1}],"segments":{"315":{"from_node_id":"320","to_node_id":"321","b1":null,"b2":null},"316":{"from_node_id":"322","to_node_id":"321","b1":null,"b2":null},"317":{"from_node_id":"320","to_node_id":"316","b1":{"x":-674.3096746635855,"y":1448.64189200759},"b2":{"x":-719.8073707921235,"y":1448.1840197598904}},"318":{"from_node_id":"320","to_node_id":"323","b1":{"x":-678.3094721254349,"y":1448.6016395022978},"b2":{"x":-697.0971844164357,"y":1427.4115034274496}},"319":{"from_node_id":"322","to_node_id":"324","b1":{"x":-570.3149406554985,"y":1449.6884571451892},"b2":{"x":-511.5933980914135,"y":1450.146329392889}},"320":{"from_node_id":"322","to_node_id":"325","b1":{"x":-566.315143193649,"y":1449.7287096504815},"b2":{"x":-547.1047795970794,"y":1428.92097237591}}}},"50":{"name":"","bigg_id":"ALAD_L","reversibility":false,"label_x":-879.1442127576174,"label_y":1691.4692584780812,"gene_reaction_rule":"Rv2780","genes":[{"name":"","bigg_id":"Rv2780"}],"metabolites":[{"bigg_id":"h2o_c","coefficient":-1},{"bigg_id":"pyr_c","coefficient":1},{"bigg_id":"ala__L_c","coefficient":-1},{"bigg_id":"h_c","coefficient":1},{"bigg_id":"nad_c","coefficient":-1},{"bigg_id":"nadh_c","coefficient":1},{"bigg_id":"nh4_c","coefficient":1}],"segments":{"330":{"from_node_id":"335","to_node_id":"336","b1":null,"b2":null},"331":{"from_node_id":"337","to_node_id":"336","b1":null,"b2":null},"332":{"from_node_id":"335","to_node_id":"338","b1":{"x":-640.3973330186514,"y":1651.336851903354},"b2":{"x":-625.9013994740039,"y":1595.5968581740858}},"333":{"from_node_id":"337","to_node_id":"339","b1":{"x":-639.2403405537334,"y":1759.3306543571807},"b2":{"x":-639.6447496165457,"y":1831.5843910101817}},"334":{"from_node_id":"335","to_node_id":"324","b1":{"x":-635.8951308599391,"y":1544.743848927107},"b2":{"x":-508.47875890650175,"y":1554.9003905944185}},"335":{"from_node_id":"337","to_node_id":"340","b1":{"x":-639.9241735512711,"y":1767.6905322403086},"b2":{"x":-620.1091627605763,"y":1785.5400326976296}},"336":{"from_node_id":"335","to_node_id":"341","b1":{"x":-646.6404360459951,"y":1632.6074817861665},"b2":{"x":-653.5727564070024,"y":1610.2657938288455}},"337":{"from_node_id":"337","to_node_id":"342","b1":{"x":-643.5575353676774,"y":1770.5972705215586},"b2":{"x":-658.9691793615435,"y":1796.7252037039518}},"338":{"from_node_id":"337","to_node_id":"343","b1":{"x":-640.6508581215836,"y":1748.070048841871},"b2":{"x":-670.247469888292,"y":1770.6507311555865}}}},"51":{"name":"","bigg_id":"ALAR","reversibility":true,"label_x":-449.47168162968774,"label_y":1673.8405963687062,"gene_reaction_rule":"(Rv3423c or Rv2148c)","genes":[{"name":"","bigg_id":"Rv3423c"},{"name":"","bigg_id":"Rv2148c"}],"metabolites":[{"bigg_id":"ala__L_c","coefficient":-1},{"bigg_id":"ala__D_c","coefficient":1}],"segments":{"339":{"from_node_id":"344","to_node_id":"345","b1":null,"b2":null},"340":{"from_node_id":"346","to_node_id":"345","b1":null,"b2":null},"341":{"from_node_id":"344","to_node_id":"324","b1":{"x":-455.53502343806406,"y":1683.8001233411694},"b2":{"x":-455.44110784449,"y":1620.516723602231}},"342":{"from_node_id":"346","to_node_id":"347","b1":{"x":-454.42088254592085,"y":1787.7941553337432},"b2":{"x":-455.3389634837332,"y":1831.8860267523692}}}},"52":{"name":"","bigg_id":"UAMAS","reversibility":false,"label_x":-133.51729702616183,"label_y":1699.8428148539956,"gene_reaction_rule":"Rv2152c","genes":[{"name":"","bigg_id":"Rv2152c"}],"metabolites":[{"bigg_id":"atp_c","coefficient":-1},{"bigg_id":"uamr_c","coefficient":-1},{"bigg_id":"ala__L_c","coefficient":-1},{"bigg_id":"h_c","coefficient":1},{"bigg_id":"adp_c","coefficient":1},{"bigg_id":"pi_c","coefficient":1},{"bigg_id":"uama_c","coefficient":1}],"segments":{"343":{"from_node_id":"348","to_node_id":"349","b1":null,"b2":null},"344":{"from_node_id":"350","to_node_id":"349","b1":null,"b2":null},"345":{"from_node_id":"348","to_node_id":"351","b1":{"x":-164.95414442597882,"y":1671.7248030265312},"b2":{"x":-149.687331871776,"y":1614.7502291978471}},"346":{"from_node_id":"348","to_node_id":"352","b1":{"x":-164.95414442597882,"y":1671.7248030265312},"b2":{"x":-178.41329191424927,"y":1616.7446461731859}},"347":{"from_node_id":"348","to_node_id":"324","b1":{"x":-164.9448175116608,"y":1675.7247921526},"b2":{"x":-136.6067964769693,"y":1446.286317210754}},"348":{"from_node_id":"350","to_node_id":"353","b1":{"x":-164.6929908250753,"y":1783.7244985564598},"b2":{"x":-155.07264948914855,"y":1798.1059005269926}},"349":{"from_node_id":"350","to_node_id":"354","b1":{"x":-164.6929908250753,"y":1783.7244985564598},"b2":{"x":-181.07906607459057,"y":1806.5815186742066}},"350":{"from_node_id":"350","to_node_id":"355","b1":{"x":-164.6929908250753,"y":1783.7244985564598},"b2":{"x":-207.08549791882166,"y":1786.1163409229828}},"351":{"from_node_id":"350","to_node_id":"356","b1":{"x":-164.70231773939327,"y":1779.724509430391},"b2":{"x":-166.88101412808874,"y":1835.1251425753621}}}},"53":{"name":"","bigg_id":"UGMAS","reversibility":false,"label_x":-323.139572286899,"label_y":1255.9991605124899,"gene_reaction_rule":"Rv2152c","genes":[{"name":"","bigg_id":"Rv2152c"}],"metabolites":[{"bigg_id":"atp_c","coefficient":-1},{"bigg_id":"ala__L_c","coefficient":-1},{"bigg_id":"h_c","coefficient":1},{"bigg_id":"adp_c","coefficient":1},{"bigg_id":"ugma_c","coefficient":1},{"bigg_id":"pi_c","coefficient":1},{"bigg_id":"ugmr_c","coefficient":-1}],"segments":{"352":{"from_node_id":"357","to_node_id":"358","b1":null,"b2":null},"353":{"from_node_id":"359","to_node_id":"358","b1":null,"b2":null},"354":{"from_node_id":"357","to_node_id":"360","b1":{"x":-318.3526258773786,"y":1357.1485796066356},"b2":{"x":-337.36139228244076,"y":1336.156514444823}},"355":{"from_node_id":"357","to_node_id":"324","b1":{"x":-314.3526262260358,"y":1357.1469094997435},"b2":{"x":-403.0004188909202,"y":1344.5810680984537}},"356":{"from_node_id":"359","to_node_id":"361","b1":{"x":-206.35263563977867,"y":1357.1018166136566},"b2":{"x":-187.36140535708364,"y":1336.0938854363692}},"357":{"from_node_id":"359","to_node_id":"362","b1":{"x":-206.35263563977867,"y":1357.1018166136566},"b2":{"x":-187.34386923471658,"y":1378.093881775469}},"358":{"from_node_id":"359","to_node_id":"363","b1":{"x":-210.35263529112154,"y":1357.1034867205487},"b2":{"x":-164.85263925709654,"y":1357.084489254651}},"359":{"from_node_id":"359","to_node_id":"364","b1":{"x":-206.35263563977867,"y":1357.1018166136566},"b2":{"x":-198.1132898994589,"y":1385.9350646380067}},"360":{"from_node_id":"357","to_node_id":"365","b1":{"x":-318.3526258773786,"y":1357.1485796066356},"b2":{"x":-331.9503930253081,"y":1372.762956096423}}}},"54":{"name":"","bigg_id":"NTRIRy","reversibility":false,"label_x":-182.8285157842882,"label_y":963.7438017543842,"gene_reaction_rule":"Rv0252 and Rv0253","genes":[{"name":"","bigg_id":"Rv0252"},{"name":"","bigg_id":"Rv0253"}],"metabolites":[{"bigg_id":"h2o_c","coefficient":1},{"bigg_id":"nadp_c","coefficient":3},{"bigg_id":"nadph_c","coefficient":-3},{"bigg_id":"nh4oh_c","coefficient":1},{"bigg_id":"h_c","coefficient":-4},{"bigg_id":"no2_c","coefficient":-1}],"segments":{"361":{"from_node_id":"366","to_node_id":"367","b1":null,"b2":null},"362":{"from_node_id":"368","to_node_id":"367","b1":null,"b2":null},"363":{"from_node_id":"368","to_node_id":"369","b1":{"x":114.35422170416018,"y":824.7574370661054},"b2":{"x":123.57910041760026,"y":797.9824186212497}},"364":{"from_node_id":"368","to_node_id":"370","b1":{"x":114.35422170416018,"y":824.7574370661054},"b2":{"x":140.07551150705186,"y":836.6071311919321}},"365":{"from_node_id":"366","to_node_id":"371","b1":{"x":18.98146065548667,"y":865.227969177039},"b2":{"x":-19.023944781996192,"y":859.1620442865388}},"366":{"from_node_id":"368","to_node_id":"372","b1":{"x":110.67567764980998,"y":826.3285238365286},"b2":{"x":161.1898316000793,"y":804.1220236393609}},"367":{"from_node_id":"366","to_node_id":"373","b1":{"x":18.98146065548667,"y":865.227969177039},"b2":{"x":11.40581467892818,"y":894.1117620059815}},"368":{"from_node_id":"366","to_node_id":"63","b1":{"x":22.660004709837295,"y":863.6568824066156},"b2":{"x":-363.2961524294998,"y":1010.6589601629217}}}},"56":{"name":"","bigg_id":"NH4OHDs","reversibility":true,"label_x":288.0415535071857,"label_y":725.6633806682028,"gene_reaction_rule":"","genes":[],"metabolites":[{"bigg_id":"h2o_c","coefficient":1},{"bigg_id":"h_c","coefficient":-1},{"bigg_id":"nh4oh_c","coefficient":-1},{"bigg_id":"nh4_c","coefficient":1}],"segments":{"375":{"from_node_id":"380","to_node_id":"381","b1":null,"b2":null},"376":{"from_node_id":"382","to_node_id":"381","b1":null,"b2":null},"377":{"from_node_id":"382","to_node_id":"383","b1":{"x":332.17158724074426,"y":648.7612603840478},"b2":{"x":349.1380880600043,"y":644.0649038967961}},"378":{"from_node_id":"380","to_node_id":"384","b1":{"x":257.4865319806584,"y":732.2246806398576},"b2":{"x":243.83364480570404,"y":713.6073787092646}},"379":{"from_node_id":"380","to_node_id":"372","b1":{"x":260.1538553828043,"y":729.2438442021501},"b2":{"x":244.47934196659756,"y":744.3780315326353}},"380":{"from_node_id":"382","to_node_id":"102","b1":{"x":329.5042638385983,"y":651.7420968217552},"b2":{"x":376.27127603410196,"y":600.8222039248639}}}},"57":{"name":"","bigg_id":"NH4t","reversibility":true,"label_x":154.01557195998282,"label_y":261.3575071233829,"gene_reaction_rule":"Rv2920c","genes":[{"name":"","bigg_id":"Rv2920c"}],"metabolites":[{"bigg_id":"nh4_e","coefficient":-1},{"bigg_id":"nh4_c","coefficient":1}],"segments":{"381":{"from_node_id":"386","to_node_id":"387","b1":null,"b2":null},"382":{"from_node_id":"388","to_node_id":"387","b1":null,"b2":null},"383":{"from_node_id":"386","to_node_id":"389","b1":{"x":34.53546955862441,"y":-70.64692115727479},"b2":{"x":34.45160928177688,"y":-121.07782837355421}},"384":{"from_node_id":"388","to_node_id":"102","b1":{"x":36.37081169044211,"y":36.64022519896321},"b2":{"x":44.227260936178766,"y":328.5769188974954}}}},"58":{"name":"","bigg_id":"EX_nh4","reversibility":true,"label_x":2.0418865021497368,"label_y":-449.99467728446234,"gene_reaction_rule":"","genes":[],"metabolites":[{"bigg_id":"nh4_e","coefficient":-1}],"segments":{"385":{"from_node_id":"390","to_node_id":"391","b1":null,"b2":null},"386":{"from_node_id":"392","to_node_id":"391","b1":null,"b2":null},"387":{"from_node_id":"390","to_node_id":"389","b1":{"x":34.364246707456346,"y":-355.950805660505},"b2":{"x":34.84218991596928,"y":-226.0754772241615}}}},"59":{"name":"","bigg_id":"ASPTA","reversibility":true,"label_x":751.3154213338892,"label_y":394.41427525428776,"gene_reaction_rule":"(Rv3565 or Rv0337c)","genes":[{"name":"","bigg_id":"Rv3565"},{"name":"","bigg_id":"Rv0337c"}],"metabolites":[{"bigg_id":"asp__L_c","coefficient":-1},{"bigg_id":"akg_c","coefficient":-1},{"bigg_id":"glu__L_c","coefficient":1},{"bigg_id":"oaa_c","coefficient":1}],"segments":{"388":{"from_node_id":"393","to_node_id":"394","b1":null,"b2":null},"389":{"from_node_id":"395","to_node_id":"394","b1":null,"b2":null},"390":{"from_node_id":"393","to_node_id":"7","b1":{"x":722.0088820666099,"y":332.418899380926},"b2":{"x":736.7777085475843,"y":132.71426629251567}},"391":{"from_node_id":"393","to_node_id":"396","b1":{"x":722.0622251998961,"y":328.4192550829751},"b2":{"x":737.0194871589666,"y":308.12743349539056}},"392":{"from_node_id":"395","to_node_id":"159","b1":{"x":720.6219606011684,"y":436.40965112764957},"b2":{"x":710.573837245194,"y":680.1739155637162}},"393":{"from_node_id":"395","to_node_id":"398","b1":{"x":720.5686174678822,"y":440.4092954256005},"b2":{"x":741.313370149015,"y":459.68765729061994}}}},"60":{"name":"","bigg_id":"EX_glu_L","reversibility":true,"label_x":1335.5991296991076,"label_y":2026.566256018648,"gene_reaction_rule":"","genes":[],"metabolites":[{"bigg_id":"glu__L_e","coefficient":-1}],"segments":{"394":{"from_node_id":"400","to_node_id":"401","b1":null,"b2":null},"395":{"from_node_id":"402","to_node_id":"401","b1":null,"b2":null},"396":{"from_node_id":"400","to_node_id":"399","b1":{"x":1304.539119694465,"y":1964.5770611913579},"b2":{"x":1303.611610940401,"y":1919.0865157174767}}}},"61":{"name":"","bigg_id":"GLUt2r","reversibility":true,"label_x":1331.8566522728477,"label_y":1726.5989877646675,"gene_reaction_rule":"","genes":[],"metabolites":[{"bigg_id":"glu__L_c","coefficient":1},{"bigg_id":"h_e","coefficient":-1},{"bigg_id":"glu__L_e","coefficient":-1},{"bigg_id":"h_c","coefficient":1}],"segments":{"397":{"from_node_id":"403","to_node_id":"404","b1":null,"b2":null},"398":{"from_node_id":"405","to_node_id":"404","b1":null,"b2":null},"399":{"from_node_id":"405","to_node_id":"406","b1":{"x":1301.6192701030543,"y":1664.5995295972457},"b2":{"x":1301.4115607044848,"y":1619.1000037007514}},"400":{"from_node_id":"403","to_node_id":"407","b1":{"x":1302.1122946095484,"y":1772.5984042526604},"b2":{"x":1281.1992492193604,"y":1791.694072151635}},"401":{"from_node_id":"403","to_node_id":"399","b1":{"x":1302.0940344426413,"y":1768.5984459320896},"b2":{"x":1302.3017438412105,"y":1814.0979718285837}},"402":{"from_node_id":"405","to_node_id":"408","b1":{"x":1301.601009936147,"y":1660.5995712766746},"b2":{"x":1280.5144929603405,"y":1641.6956351302256}}}},"62":{"name":"","bigg_id":"GLUPRT","reversibility":false,"label_x":782.5719786219956,"label_y":1408.2771625499736,"gene_reaction_rule":"(Rv1602 or Rv0808)","genes":[{"name":"","bigg_id":"Rv1602"},{"name":"","bigg_id":"Rv0808"}],"metabolites":[{"bigg_id":"pram_c","coefficient":1},{"bigg_id":"h2o_c","coefficient":-1},{"bigg_id":"glu__L_c","coefficient":1},{"bigg_id":"ppi_c","coefficient":1},{"bigg_id":"prpp_c","coefficient":-1},{"bigg_id":"gln__L_c","coefficient":-1}],"segments":{"403":{"from_node_id":"409","to_node_id":"410","b1":null,"b2":null},"404":{"from_node_id":"411","to_node_id":"410","b1":null,"b2":null},"405":{"from_node_id":"411","to_node_id":"412","b1":{"x":1040.5289149040088,"y":1478.098966733279},"b2":{"x":1019.6158695138208,"y":1497.1946346322536}},"406":{"from_node_id":"409","to_node_id":"413","b1":{"x":1040.0176302306074,"y":1366.1001337572932},"b2":{"x":1018.931113254801,"y":1347.1961976108441}},"407":{"from_node_id":"411","to_node_id":"406","b1":{"x":1040.5106547371017,"y":1474.0990084127081},"b2":{"x":1090.195659057546,"y":1567.2434317701398}},"408":{"from_node_id":"411","to_node_id":"414","b1":{"x":1040.5289149040088,"y":1478.098966733279},"b2":{"x":1061.6154318798153,"y":1497.002902879728}},"409":{"from_node_id":"409","to_node_id":"415","b1":{"x":1040.0358903975148,"y":1370.1000920778642},"b2":{"x":1039.8281809989453,"y":1324.60056618137}},"410":{"from_node_id":"409","to_node_id":"416","b1":{"x":1040.0176302306074,"y":1366.1001337572932},"b2":{"x":1060.9306756207957,"y":1347.0044658583186}}}},"63":{"name":"","bigg_id":"PRFGS","reversibility":false,"label_x":1651.1732969813706,"label_y":1380.7898578624736,"gene_reaction_rule":"(Rv0788 and Rv0803)","genes":[{"name":"","bigg_id":"Rv0788"},{"name":"","bigg_id":"Rv0803"}],"metabolites":[{"bigg_id":"h2o_c","coefficient":-1},{"bigg_id":"atp_c","coefficient":-1},{"bigg_id":"glu__L_c","coefficient":1},{"bigg_id":"fgam_c","coefficient":-1},{"bigg_id":"h_c","coefficient":1},{"bigg_id":"adp_c","coefficient":1},{"bigg_id":"fpram_c","coefficient":1},{"bigg_id":"pi_c","coefficient":1},{"bigg_id":"gln__L_c","coefficient":-1}],"segments":{"411":{"from_node_id":"417","to_node_id":"418","b1":null,"b2":null},"412":{"from_node_id":"419","to_node_id":"418","b1":null,"b2":null},"413":{"from_node_id":"417","to_node_id":"420","b1":{"x":1620.91765464467,"y":1314.7904413744807},"b2":{"x":1599.8311376688634,"y":1295.8865052280316}},"414":{"from_node_id":"417","to_node_id":"421","b1":{"x":1620.91765464467,"y":1314.7904413744807},"b2":{"x":1641.8307000348582,"y":1295.694773475506}},"415":{"from_node_id":"419","to_node_id":"406","b1":{"x":1621.4106791511642,"y":1422.7893160298956},"b2":{"x":1588.6335252684835,"y":1574.5733878248273}},"416":{"from_node_id":"417","to_node_id":"422","b1":{"x":1620.9359148115773,"y":1318.7903996950517},"b2":{"x":1620.7282054130078,"y":1273.2908737985574}},"417":{"from_node_id":"419","to_node_id":"423","b1":{"x":1621.4289393180713,"y":1426.7892743504665},"b2":{"x":1600.5158939278833,"y":1445.884942249441}},"418":{"from_node_id":"419","to_node_id":"424","b1":{"x":1621.4289393180713,"y":1426.7892743504665},"b2":{"x":1642.5154562938778,"y":1445.6932104969155}},"419":{"from_node_id":"419","to_node_id":"425","b1":{"x":1621.4289393180713,"y":1426.7892743504665},"b2":{"x":1684.5150186598726,"y":1445.50147874439}},"420":{"from_node_id":"419","to_node_id":"426","b1":{"x":1621.4289393180713,"y":1426.7892743504665},"b2":{"x":1726.5145810258673,"y":1445.3097469918644}},"421":{"from_node_id":"417","to_node_id":"427","b1":{"x":1620.91765464467,"y":1314.7904413744807},"b2":{"x":1683.8302624008527,"y":1295.5030417229805}}}},"64":{"name":"","bigg_id":"ORNTA","reversibility":false,"label_x":1368.8927794032456,"label_y":1332.721620557786,"gene_reaction_rule":"(Rv2321c and Rv2322c)","genes":[{"name":"","bigg_id":"Rv2321c"},{"name":"","bigg_id":"Rv2322c"}],"metabolites":[{"bigg_id":"akg_c","coefficient":-1},{"bigg_id":"glu5sa_c","coefficient":1},{"bigg_id":"glu__L_c","coefficient":1},{"bigg_id":"orn_c","coefficient":-1}],"segments":{"422":{"from_node_id":"428","to_node_id":"429","b1":null,"b2":null},"423":{"from_node_id":"430","to_node_id":"429","b1":null,"b2":null},"424":{"from_node_id":"428","to_node_id":"431","b1":{"x":1338.6553972334523,"y":1270.7221623903642},"b2":{"x":1338.4476878348828,"y":1225.22263649387}},"425":{"from_node_id":"430","to_node_id":"432","b1":{"x":1339.1484217399463,"y":1378.721037045779},"b2":{"x":1318.2353763497583,"y":1397.8167049447536}},"426":{"from_node_id":"430","to_node_id":"406","b1":{"x":1339.1301615730392,"y":1374.7210787252081},"b2":{"x":1336.493022338796,"y":1482.8076407545148}},"427":{"from_node_id":"428","to_node_id":"433","b1":{"x":1338.637137066545,"y":1266.7222040697932},"b2":{"x":1317.5506200907384,"y":1247.8182679233441}}}},"65":{"name":"L-Glutamine Exchange","bigg_id":"EX_gln_L","reversibility":true,"label_x":2198.5321285844466,"label_y":2013.2637623117694,"gene_reaction_rule":"","genes":[],"metabolites":[{"bigg_id":"gln__L_e","coefficient":-1}],"segments":{"428":{"from_node_id":"435","to_node_id":"436","b1":null,"b2":null},"429":{"from_node_id":"437","to_node_id":"436","b1":null,"b2":null},"430":{"from_node_id":"435","to_node_id":"434","b1":{"x":2168.6119668963006,"y":1951.2638236017656},"b2":{"x":2168.681825419175,"y":1905.7638772305158}}}},"69":{"name":"","bigg_id":"NTRIRx","reversibility":false,"label_x":-492.02106705820086,"label_y":1009.3059907367866,"gene_reaction_rule":"Rv0252 and Rv0253","genes":[{"name":"","bigg_id":"Rv0252"},{"name":"","bigg_id":"Rv0253"}],"metabolites":[{"bigg_id":"h2o_c","coefficient":1},{"bigg_id":"nh4oh_c","coefficient":1},{"bigg_id":"h_c","coefficient":-4},{"bigg_id":"nad_c","coefficient":3},{"bigg_id":"nadh_c","coefficient":-3},{"bigg_id":"no2_c","coefficient":-1}],"segments":{"453":{"from_node_id":"461","to_node_id":"462","b1":null,"b2":null},"454":{"from_node_id":"463","to_node_id":"462","b1":null,"b2":null},"455":{"from_node_id":"463","to_node_id":"464","b1":{"x":-522.5076663591088,"y":1051.3037139669468},"b2":{"x":-522.9334407474032,"y":1096.8017217933373}},"456":{"from_node_id":"463","to_node_id":"465","b1":{"x":-522.5450970745633,"y":1055.3035388308053},"b2":{"x":-501.72381243771486,"y":1074.4992181902692}},"457":{"from_node_id":"461","to_node_id":"466","b1":{"x":-521.4970370418384,"y":943.3084426427678},"b2":{"x":-500.3201606081727,"y":924.5057857955759}},"458":{"from_node_id":"463","to_node_id":"467","b1":{"x":-522.5450970745633,"y":1055.3035388308053},"b2":{"x":-543.721973508229,"y":1074.1061956779972}},"459":{"from_node_id":"461","to_node_id":"468","b1":{"x":-521.4970370418384,"y":943.3084426427678},"b2":{"x":-542.3183216786869,"y":924.112763283304}},"460":{"from_node_id":"461","to_node_id":"63","b1":{"x":-521.5344677572929,"y":947.3082675066263},"b2":{"x":-522.850270517436,"y":811.247271398986}}}},"70":{"name":"","bigg_id":"Gln_LT","reversibility":false,"label_x":2187.6751471931584,"label_y":1278.8714980849084,"gene_reaction_rule":"(Rv0072 and Rv0073) or (Rv0411c and Rv2564)","genes":[{"name":"","bigg_id":"Rv0072"},{"name":"","bigg_id":"Rv0073"},{"name":"","bigg_id":"Rv0411c"},{"name":"","bigg_id":"Rv2564"}],"metabolites":[{"bigg_id":"adp_c","coefficient":1},{"bigg_id":"atp_c","coefficient":-1},{"bigg_id":"gln__L_c","coefficient":1},{"bigg_id":"gln__L_e","coefficient":-1},{"bigg_id":"h2o_c","coefficient":-1},{"bigg_id":"h_c","coefficient":1},{"bigg_id":"pi_c","coefficient":1}],"segments":{"461":{"from_node_id":"469","to_node_id":"470","b1":null,"b2":null},"462":{"from_node_id":"471","to_node_id":"470","b1":null,"b2":null},"463":{"from_node_id":"471","to_node_id":"472","b1":{"x":2173.3923620480905,"y":1202.3997991863534},"b2":{"x":2155.443013093362,"y":1196.9791560417277}},"464":{"from_node_id":"469","to_node_id":"473","b1":{"x":2172.139244079014,"y":1334.3938509286784},"b2":{"x":2154.0902152858357,"y":1339.4727346271923}},"465":{"from_node_id":"471","to_node_id":"183","b1":{"x":2173.3543887763003,"y":1206.3996189361208},"b2":{"x":2173.869401274955,"y":716.5132696345877}},"466":{"from_node_id":"469","to_node_id":"434","b1":{"x":2172.1772173508043,"y":1330.394031178911},"b2":{"x":2169.3201638365244,"y":1794.5165865351316}},"467":{"from_node_id":"469","to_node_id":"475","b1":{"x":2172.139244079014,"y":1334.3938509286784},"b2":{"x":2190.0885930337427,"y":1339.814494073304}},"468":{"from_node_id":"471","to_node_id":"476","b1":{"x":2173.3923620480905,"y":1202.3997991863534},"b2":{"x":2191.441390841269,"y":1197.3209154878396}},"469":{"from_node_id":"471","to_node_id":"477","b1":{"x":2173.3923620480905,"y":1202.3997991863534},"b2":{"x":2209.298179946009,"y":1212.4911192725233}}}},"71":{"name":"asparagine synthase (glutamine-hydrolysing)","bigg_id":"ASNS1","reversibility":false,"label_x":1406.9214606272358,"label_y":499.9652341295272,"gene_reaction_rule":"Rv2201","genes":[{"name":"","bigg_id":"Rv2201"}],"metabolites":[{"bigg_id":"amp_c","coefficient":1},{"bigg_id":"asn__L_c","coefficient":1},{"bigg_id":"asp__L_c","coefficient":-1},{"bigg_id":"atp_c","coefficient":-1},{"bigg_id":"gln__L_c","coefficient":-1},{"bigg_id":"glu__L_c","coefficient":1},{"bigg_id":"h2o_c","coefficient":-1},{"bigg_id":"h_c","coefficient":1},{"bigg_id":"ppi_c","coefficient":1}],"segments":{"470":{"from_node_id":"478","to_node_id":"479","b1":null,"b2":null},"471":{"from_node_id":"480","to_node_id":"479","b1":null,"b2":null},"472":{"from_node_id":"480","to_node_id":"481","b1":{"x":1382.7399844369409,"y":429.4654924319113},"b2":{"x":1383.2549969355955,"y":375.2179370756906}},"473":{"from_node_id":"480","to_node_id":"482","b1":{"x":1382.777957708731,"y":425.46567268214386},"b2":{"x":1346.6870201108356,"y":434.8734738760901}},"474":{"from_node_id":"478","to_node_id":"483","b1":{"x":1381.5248397396542,"y":557.4597244244688},"b2":{"x":1363.4758109464763,"y":562.5386081229827}},"475":{"from_node_id":"478","to_node_id":"484","b1":{"x":1381.5248397396542,"y":557.4597244244688},"b2":{"x":1399.474188694383,"y":562.8803675690946}},"476":{"from_node_id":"478","to_node_id":"183","b1":{"x":1381.5628130114444,"y":553.4599046747014},"b2":{"x":1381.0478005127898,"y":607.7074600309222}},"477":{"from_node_id":"480","to_node_id":"485","b1":{"x":1382.777957708731,"y":425.46567268214386},"b2":{"x":1364.8286087540023,"y":420.0450295375182}},"478":{"from_node_id":"478","to_node_id":"486","b1":{"x":1381.5248397396542,"y":557.4597244244688},"b2":{"x":1417.6157773375496,"y":548.0519232305227}},"479":{"from_node_id":"480","to_node_id":"487","b1":{"x":1382.777957708731,"y":425.46567268214386},"b2":{"x":1400.826986501909,"y":420.38678898363}},"480":{"from_node_id":"480","to_node_id":"488","b1":{"x":1382.777957708731,"y":425.46567268214386},"b2":{"x":1418.6837756066493,"y":435.55699276831376}}}},"73":{"name":"BALAt2r","bigg_id":"BALAt2r","reversibility":true,"label_x":946.2258595591087,"label_y":-121.96191196930162,"gene_reaction_rule":"Rv0522","genes":[{"name":"","bigg_id":"Rv0522"}],"metabolites":[{"bigg_id":"ala__B_c","coefficient":1},{"bigg_id":"ala__B_e","coefficient":-1},{"bigg_id":"h_c","coefficient":1},{"bigg_id":"h_e","coefficient":-1}],"segments":{"487":{"from_node_id":"495","to_node_id":"496","b1":null,"b2":null},"488":{"from_node_id":"497","to_node_id":"496","b1":null,"b2":null},"489":{"from_node_id":"497","to_node_id":"208","b1":{"x":931.4038070525216,"y":-44.918355091611474},"b2":{"x":931.5387301146632,"y":9.331477127182545}},"490":{"from_node_id":"495","to_node_id":"498","b1":{"x":931.0954114819123,"y":-168.9179715917121},"b2":{"x":930.9604884197707,"y":-223.16780381050614}},"491":{"from_node_id":"497","to_node_id":"499","b1":{"x":931.4137552967348,"y":-40.91836746257597},"b2":{"x":949.4267566979244,"y":-35.713150798426284}},"492":{"from_node_id":"495","to_node_id":"500","b1":{"x":931.0854632376991,"y":-172.9179592207476},"b2":{"x":949.072350497829,"y":-178.2127100828161}}}}},"nodes":{"0":{"node_type":"metabolite","x":587.4039774400483,"y":-203.0830510790903,"bigg_id":"asp__L_e","name":"L-Aspartate","label_x":628.7169199449313,"label_y":-196.57148491698058,"node_is_primary":true},"1":{"node_type":"multimarker","x":587.6644182736151,"y":-370.00691006069235},"2":{"node_type":"midmarker","x":587.5492337622691,"y":-390.0065783711475},"3":{"node_type":"multimarker","x":587.4340492509207,"y":-410.0062466816056},"4":{"node_type":"multimarker","x":585.3049191916866,"y":-109.88040498962965},"5":{"node_type":"midmarker","x":585.3996202732114,"y":-98.21410615388899},"6":{"node_type":"multimarker","x":585.5349074053606,"y":-81.54798062696327},"7":{"node_type":"metabolite","x":586.4163137344658,"y":66.05691705964438,"bigg_id":"asp__L_c","name":"L-Aspartate","label_x":540.3110090164482,"label_y":106.74642549775479,"node_is_primary":true},"8":{"node_type":"metabolite","x":528.4494185050465,"y":-154.96104867520836,"bigg_id":"h_e","name":"H","label_x":491.778825243328,"label_y":-172.68486459317722,"node_is_primary":false},"9":{"node_type":"metabolite","x":532.3519343855392,"y":-37.8459060215701,"bigg_id":"h_c","name":"H","label_x":499.19006915116415,"label_y":-12.086249115442172,"node_is_primary":false},"10":{"node_type":"metabolite","x":212.72408093049512,"y":-175.19508167974567,"bigg_id":"asn__L_e","name":"L-Asparagine","label_x":242.72408093049535,"label_y":-165.19508167974567,"node_is_primary":true},"11":{"node_type":"multimarker","x":213.23507373176722,"y":-381.22387895755594},"12":{"node_type":"midmarker","x":213.02377901968418,"y":-401.2227627900271},"13":{"node_type":"multimarker","x":212.81248430759842,"y":-421.2216466224953},"14":{"node_type":"multimarker","x":213.6722653384603,"y":-77.22077778615696},"15":{"node_type":"midmarker","x":213.834811197994,"y":-57.22143832597632},"16":{"node_type":"multimarker","x":213.99735705752641,"y":-37.22209886579432},"17":{"node_type":"metabolite","x":211.49941535111725,"y":63.10042922743982,"bigg_id":"asn__L_c","name":"L-Asparagine","label_x":89.62275214310966,"label_y":66.55249374159996,"node_is_primary":true},"18":{"node_type":"metabolite","x":266.1488020193772,"y":-128.35187509920112,"bigg_id":"h_e","name":"H","label_x":296.14880201937854,"label_y":-118.35187509920112,"node_is_primary":false},"19":{"node_type":"metabolite","x":261.4536428584852,"y":23.86106707323357,"bigg_id":"h_c","name":"H","label_x":272.97958279989257,"label_y":24.008240954764346,"node_is_primary":false},"31":{"node_type":"multimarker","x":350.36027470240106,"y":63.98513123959776},"32":{"node_type":"midmarker","x":370.36005462696517,"y":64.07895537814443},"33":{"node_type":"multimarker","x":390.3598345515293,"y":64.17277951669018},"35":{"node_type":"metabolite","x":258.07350403862165,"y":121.05993034002813,"bigg_id":"h2o_c","name":"H2O","label_x":240.32435853080915,"label_y":163.8612151300672,"node_is_primary":false},"37":{"node_type":"metabolite","x":-513.6261406053547,"y":-163.5289700086152,"bigg_id":"no3_e","name":"Nitrate","label_x":-612.9027671922688,"label_y":-178.92260099006052,"node_is_primary":true},"38":{"node_type":"multimarker","x":-513.250490366413,"y":-388.1318208194699},"39":{"node_type":"midmarker","x":-513.1926980219607,"y":-408.13173732041884},"40":{"node_type":"multimarker","x":-513.1349056775077,"y":-428.13165382136737},"46":{"node_type":"metabolite","x":-516.4311054142056,"y":175.2344638596715,"bigg_id":"no3_c","name":"Nitrate","label_x":-420.6771686466275,"label_y":173.67143743144885,"node_is_primary":true},"47":{"node_type":"multimarker","x":-706.7317035587369,"y":430.32912938701526},"48":{"node_type":"midmarker","x":-706.7317035587369,"y":450.32912938701526},"49":{"node_type":"multimarker","x":-706.7317035587369,"y":470.32912938701526},"50":{"node_type":"metabolite","x":-782.1594379337369,"y":590.8180209885777,"bigg_id":"h2o_c","name":"H2O","label_x":-824.6782977970181,"label_y":620.8168002854527,"node_is_primary":false},"51":{"node_type":"metabolite","x":-633.1677387149869,"y":314.8421756516637,"bigg_id":"q8h2_c","name":"Ubiquinol-8","label_x":-603.1677387149869,"label_y":324.8421756516637,"node_is_primary":false},"52":{"node_type":"metabolite","x":-624.1749103458462,"y":611.3972751389683,"bigg_id":"h_e","name":"H","label_x":-594.1749103458462,"label_y":621.3972751389683,"node_is_primary":false},"53":{"node_type":"metabolite","x":-731.9997089298306,"y":279.6065799485387,"bigg_id":"h_c","name":"H","label_x":-795.6246478946744,"label_y":281.0952274094762,"node_is_primary":false},"54":{"node_type":"metabolite","x":-736.3864887149869,"y":614.9906589280308,"bigg_id":"q8_c","name":"Ubiquinone-8","label_x":-752.8456561954556,"label_y":642.4128391038121,"node_is_primary":false},"56":{"node_type":"multimarker","x":-345.6782977970181,"y":444.0691501389684},"57":{"node_type":"midmarker","x":-345.6782977970181,"y":464.0691501389684},"58":{"node_type":"multimarker","x":-345.6782977970181,"y":484.0691501389684},"59":{"node_type":"metabolite","x":-396.2147663028775,"y":598.1524631272496,"bigg_id":"h2o_c","name":"H2O","label_x":-450.5065143497525,"label_y":623.2045871506871,"node_is_primary":false},"60":{"node_type":"metabolite","x":-441.5949237735806,"y":571.0587131272496,"bigg_id":"mqn8_c","name":"Menaquinone-8","label_x":-501.7620380313931,"label_y":596.3507663499058,"node_is_primary":false},"61":{"node_type":"metabolite","x":-281.59495429115873,"y":580.0899631272496,"bigg_id":"h_e","name":"H","label_x":-251.59495429115873,"label_y":590.0899631272496,"node_is_primary":false},"62":{"node_type":"metabolite","x":-289.12098578529935,"y":329.9857761155309,"bigg_id":"mql8_c","name":"Menaquinol-8","label_x":-266.64703253822904,"label_y":333.9649326096715,"node_is_primary":false},"63":{"node_type":"metabolite","x":-522.3589923770962,"y":758.7495700608433,"bigg_id":"no2_c","name":"Nitrite","label_x":-553.2421710880337,"label_y":711.6166354905308,"node_is_primary":true},"64":{"node_type":"metabolite","x":-393.20435980873685,"y":334.501431633109,"bigg_id":"h_c","name":"H","label_x":-430.93882636147123,"label_y":317.4076511155309,"node_is_primary":false},"73":{"node_type":"multimarker","x":-513.6261406053547,"y":-27.54956937384958},"74":{"node_type":"midmarker","x":-513.6261406053547,"y":-7.549569373849579},"75":{"node_type":"multimarker","x":-513.6261406053547,"y":12.450430626150421},"76":{"node_type":"metabolite","x":-441.8834953416829,"y":109.3717639391387,"bigg_id":"h_e","name":"H","label_x":-411.8834953416829,"label_y":119.3717639391387,"node_is_primary":false},"77":{"node_type":"metabolite","x":-432.143535624886,"y":-114.05761075568552,"bigg_id":"h_c","name":"H","label_x":-402.143535624886,"label_y":-104.05761075568552,"node_is_primary":false},"83":{"node_type":"multimarker","x":-630.5008937404625,"y":844.1471979543422},"84":{"node_type":"midmarker","x":-650.5002919520141,"y":844.302346836996},"85":{"node_type":"multimarker","x":-670.4996901635657,"y":844.4574957196496},"86":{"node_type":"metabolite","x":-753.078847386307,"y":843.1765957811173,"bigg_id":"no2_e","name":"Nitrite","label_x":-718.307118870682,"label_y":812.7225552537735,"node_is_primary":true},"95":{"node_type":"multimarker","x":-220.58342678017482,"y":757.2612262329384},"96":{"node_type":"midmarker","x":-200.58348730601654,"y":757.2120222696309},"97":{"node_type":"multimarker","x":-180.58354783185825,"y":757.1628183063234},"98":{"node_type":"metabolite","x":-54.292873418950364,"y":683.0618218160919,"bigg_id":"h2o_c","name":"H2O","label_x":-104.29287341895036,"label_y":643.0618218160919,"node_is_primary":false},"99":{"node_type":"metabolite","x":-323.22962752604894,"y":711.208717267943,"bigg_id":"h_c","name":"H","label_x":-339.34989730143957,"label_y":690.0307997874743,"node_is_primary":false},"100":{"node_type":"metabolite","x":-15.197091730149111,"y":805.7249097908501,"bigg_id":"nad_c","name":"Nicotinamide-adenine-dinucleotide","label_x":5.072002737013975,"label_y":818.4267530525689,"node_is_primary":false},"101":{"node_type":"metabolite","x":-335.58084634078773,"y":797.4825230161387,"bigg_id":"nadh_c","name":"Nicotinamide-adenine-dinucleotide--reduced","label_x":-405.65775063766273,"label_y":835.2804966489512,"node_is_primary":false},"102":{"node_type":"metabolite","x":436.32361719133274,"y":494.9490716463873,"bigg_id":"nh4_c","name":"Ammonium","label_x":493.01238367082493,"label_y":456.1705987459967,"node_is_primary":true},"154":{"node_type":"multimarker","x":585.5584569640408,"y":905.2037551315989},"155":{"node_type":"midmarker","x":565.5611032172174,"y":904.8784197286467},"156":{"node_type":"multimarker","x":545.5637494703948,"y":904.5530843256944},"157":{"node_type":"metabolite","x":269.95678737275153,"y":1134.9577300758308,"bigg_id":"akg_c","name":"2-Oxoglutarate","label_x":188.06753375641836,"label_y":1108.6715362281745,"node_is_primary":true},"158":{"node_type":"metabolite","x":704.7735590441225,"y":847.065913634383,"bigg_id":"h2o_c","name":"H2O","label_x":669.1124262316225,"label_y":822.808833556258,"node_is_primary":false},"159":{"node_type":"metabolite","x":839.8032310166432,"y":766.6987202278934,"bigg_id":"glu__L_c","name":"L-Glutamate","label_x":869.8032310166432,"label_y":776.6987202278937,"node_is_primary":true},"160":{"node_type":"metabolite","x":421.30538885532826,"y":956.5729420796893,"bigg_id":"h_c","name":"H","label_x":370.2276300662657,"label_y":969.386601747658,"node_is_primary":false},"161":{"node_type":"metabolite","x":710.4808528607865,"y":944.8012153014506,"bigg_id":"nad_c","name":"Nicotinamide-adenine-dinucleotide","label_x":628.5343501752396,"label_y":960.5277778014506,"node_is_primary":false},"162":{"node_type":"metabolite","x":474.1315938894613,"y":958.4707835017493,"bigg_id":"nadh_c","name":"Nicotinamide-adenine-dinucleotide--reduced","label_x":420.533128923641,"label_y":986.9070627986252,"node_is_primary":false},"169":{"node_type":"multimarker","x":514.3174342473641,"y":1133.1244581889327},"170":{"node_type":"midmarker","x":494.31809117825253,"y":1132.9623569737112},"171":{"node_type":"multimarker","x":474.31874810914076,"y":1132.8002557584896},"172":{"node_type":"metabolite","x":630.9721765825593,"y":1166.6522856246743,"bigg_id":"3php_c","name":"3-Phosphohydroxypyruvate","label_x":652.7608728716218,"label_y":1173.42367844694,"node_is_primary":false},"174":{"node_type":"metabolite","x":343.5759909570969,"y":1284.0392162025512,"bigg_id":"pser__L_c","name":"O-Phospho-L-serine","label_x":397.8871024072922,"label_y":1292.603120011145,"node_is_primary":true},"175":{"node_type":"multimarker","x":956.1830976477492,"y":667.764921941241},"176":{"node_type":"midmarker","x":976.1798558292438,"y":667.404835519975},"177":{"node_type":"multimarker","x":996.1766140107391,"y":667.0447490987078},"178":{"node_type":"metabolite","x":832.233400020063,"y":613.2940445242505,"bigg_id":"atp_c","name":"ATP","label_x":798.6142593950628,"label_y":590.972480803547,"node_is_primary":false},"179":{"node_type":"metabolite","x":1102.873849309403,"y":608.031932480892,"bigg_id":"h_c","name":"H","label_x":1089.8003019461219,"label_y":592.2902942972983,"node_is_primary":false},"180":{"node_type":"metabolite","x":1130.3927704591479,"y":720.3389565558559,"bigg_id":"adp_c","name":"ADP","label_x":1148.9809662599291,"label_y":726.4596535773403,"node_is_primary":false},"181":{"node_type":"metabolite","x":1101.1411808724179,"y":784.5811667461176,"bigg_id":"pi_c","name":"Phosphate","label_x":1119.1919621224179,"label_y":800.2047019023676,"node_is_primary":false},"183":{"node_type":"metabolite","x":1380.4900680833712,"y":666.4548126056312,"bigg_id":"gln__L_c","name":"L-Glutamine","label_x":1509.9068161302462,"label_y":617.7369476153968,"node_is_primary":true},"196":{"node_type":"multimarker","x":192.4284055990829,"y":494.6964280234576},"197":{"node_type":"midmarker","x":212.42799376779425,"y":494.56808051884826},"198":{"node_type":"multimarker","x":232.42758193650565,"y":494.43973301423887},"199":{"node_type":"metabolite","x":136.73940550546763,"y":444.11963357201137,"bigg_id":"h2o_c","name":"H2O","label_x":101.51914488535044,"label_y":421.586583034902,"node_is_primary":false},"200":{"node_type":"metabolite","x":-88.82274077787565,"y":142.54362625654352,"bigg_id":"urea_c","name":"Urea","label_x":-186.25490818872618,"label_y":140.09062332685602,"node_is_primary":true},"201":{"node_type":"metabolite","x":316.9398699939881,"y":537.5381033934194,"bigg_id":"co2_c","name":"CO2","label_x":245.442036742035,"label_y":551.2825797117788,"node_is_primary":false},"202":{"node_type":"metabolite","x":93.14289409568232,"y":548.9244742839663,"bigg_id":"h_c","name":"H","label_x":24.332316703104198,"label_y":566.6998343913882,"node_is_primary":false},"203":{"node_type":"multimarker","x":711.2647186843927,"y":66.29440489853077},"204":{"node_type":"midmarker","x":731.2624018527708,"y":66.5988189211449},"205":{"node_type":"multimarker","x":751.260085021149,"y":66.90323294375904},"206":{"node_type":"metabolite","x":857.2546054881416,"y":12.55858686945372,"bigg_id":"co2_c","name":"CO2","label_x":826.8328525584541,"label_y":-3.8599292896038975,"node_is_primary":false},"207":{"node_type":"metabolite","x":642.7451785266067,"y":26.663668715626052,"bigg_id":"h_c","name":"H","label_x":624.8222659289504,"label_y":7.2809627887309105,"node_is_primary":false},"208":{"node_type":"metabolite","x":931.6848449515446,"y":68.08129542864151,"bigg_id":"ala__B_c","name":"beta-Alanine","label_x":949.8106994437321,"label_y":117.86861175096817,"node_is_primary":true},"221":{"node_type":"multimarker","x":-88.78056829086626,"y":-27.456368512519163},"222":{"node_type":"midmarker","x":-88.78552975992619,"y":-7.456369127923551},"223":{"node_type":"multimarker","x":-88.79049122898613,"y":12.54363025667206},"224":{"node_type":"metabolite","x":-90.94221217459392,"y":-172.24753272528125,"bigg_id":"urea_e","name":"Urea","label_x":-185.2106474143858,"label_y":-171.24982154364062,"node_is_primary":true},"225":{"node_type":"multimarker","x":-91.11227128048955,"y":-388.03915470171523},"226":{"node_type":"midmarker","x":-91.10730981142962,"y":-408.0391540863108},"227":{"node_type":"multimarker","x":-91.10234834236968,"y":-428.0391534709064},"235":{"node_type":"multimarker","x":-883.0788384406867,"y":843.2248229641913},"236":{"node_type":"midmarker","x":-903.0788370644375,"y":843.2322425308181},"237":{"node_type":"multimarker","x":-923.0788356881881,"y":843.2396620974449},"261":{"node_type":"multimarker","x":1320.8573877454292,"y":-208.52338812593837},"262":{"node_type":"midmarker","x":1321.2153161289834,"y":-228.52018505125238},"263":{"node_type":"multimarker","x":1321.5732445125382,"y":-248.51698197656629},"264":{"node_type":"metabolite","x":1191.4555697820879,"y":-143.30778165393895,"bigg_id":"atp_c","name":"ATP","label_x":1113.2120395086504,"label_y":-154.9565014415366,"node_is_primary":false},"265":{"node_type":"metabolite","x":1236.2847497746234,"y":-340.4211226614941,"bigg_id":"ppi_c","name":"Diphosphate","label_x":1208.5548303410296,"label_y":-374.92127524938473,"node_is_primary":false},"266":{"node_type":"metabolite","x":1512.1804457766607,"y":-417.25494257454227,"bigg_id":"pnto__R_c","name":"R-Pantothenate","label_x":1424.6336928469732,"label_y":-451.955809273761,"node_is_primary":false},"267":{"node_type":"metabolite","x":1445.0725407044793,"y":-315.1143667356373,"bigg_id":"h_c","name":"H","label_x":1459.4374088685418,"label_y":-330.3712026731373,"node_is_primary":false},"268":{"node_type":"metabolite","x":1378.4837120731877,"y":-120.2273559615183,"bigg_id":"pant__R_c","name":"R-Pantoate","label_x":1332.7132042606877,"label_y":-83.76781464071752,"node_is_primary":false},"269":{"node_type":"metabolite","x":1326.305174513454,"y":-424.199012332904,"bigg_id":"amp_c","name":"AMP","label_x":1356.305174513454,"label_y":-414.199012332904,"node_is_primary":true},"270":{"node_type":"multimarker","x":1506.4541858071634,"y":-202.84001953801942},"271":{"node_type":"midmarker","x":1489.1349055792693,"y":-192.83789314471323},"272":{"node_type":"multimarker","x":1471.8156253513753,"y":-182.83576675140705},"273":{"node_type":"metabolite","x":1367.8610617345512,"y":-184.49182752911446,"bigg_id":"nadp_c","name":"Nicotinamide-adenine-dinucleotide-phosphate","label_x":1340.7125021642387,"label_y":-210.05934767071608,"node_is_primary":false},"274":{"node_type":"metabolite","x":1564.3866940460748,"y":-282.4881487636858,"bigg_id":"nadph_c","name":"Nicotinamide-adenine-dinucleotide-phosphate--reduced","label_x":1539.6435299835748,"label_y":-303.24483211329516,"node_is_primary":false},"275":{"node_type":"metabolite","x":1604.3951996193,"y":-213.21102785210894,"bigg_id":"h_c","name":"H","label_x":1554.3951996193,"label_y":-253.21102785210894,"node_is_primary":false},"276":{"node_type":"metabolite","x":1686.381069788476,"y":-266.65114334060354,"bigg_id":"2dhp_c","name":"2-Dehydropantoate","label_x":1631.570278772851,"label_y":-299.4349262995879,"node_is_primary":true},"277":{"node_type":"metabolite","x":2096.8368350052992,"y":62.337639929456145,"bigg_id":"nad_c","name":"Nicotinamide-adenine-dinucleotide","label_x":2046.8368350052992,"label_y":22.337639929456145,"node_is_primary":false},"278":{"node_type":"multimarker","x":2177.930335484268,"y":101.84848320238831},"279":{"node_type":"midmarker","x":2197.930040793146,"y":101.73991268131647},"280":{"node_type":"multimarker","x":2217.9297461020237,"y":101.63134216024457},"281":{"node_type":"metabolite","x":2324.8155269967046,"y":36.437202698642125,"bigg_id":"nadh_c","name":"Nicotinamide-adenine-dinucleotide--reduced","label_x":2290.9695797310796,"label_y":13.541464096957554,"node_is_primary":false},"282":{"node_type":"metabolite","x":2088.148802636462,"y":142.33646116496732,"bigg_id":"2mop_c","name":"2-Methyl-3-oxopropanoate","label_x":1932.9925526364618,"label_y":59.83871946574857,"node_is_primary":false},"283":{"node_type":"metabolite","x":1944.8038330078125,"y":101.1218490600586,"bigg_id":"coa_c","name":"Coenzyme-A","label_x":2062.59912109375,"label_y":173.41060638427734,"node_is_primary":true},"284":{"node_type":"metabolite","x":2384.4166001409794,"y":100.92563377327741,"bigg_id":"ppcoa_c","name":"Propanoyl-CoA","label_x":2404.6385239691044,"label_y":67.87067924446882,"node_is_primary":true},"285":{"node_type":"metabolite","x":2308.1455610341172,"y":141.14218543317668,"bigg_id":"co2_c","name":"CO2","label_x":2304.4458540028672,"label_y":172.907642586497,"node_is_primary":false},"286":{"node_type":"multimarker","x":1669.146608222828,"y":101.00923746602012},"287":{"node_type":"midmarker","x":1689.1466080137088,"y":101.01212965895388},"288":{"node_type":"multimarker","x":1709.1466078045892,"y":101.01502185188764},"289":{"node_type":"metabolite","x":1560.8964400123732,"y":140.99622217957926,"bigg_id":"h2o_c","name":"H2O","label_x":1525.520585520186,"label_y":172.28134791200114,"node_is_primary":false},"290":{"node_type":"metabolite","x":1808.2628927901842,"y":33.08202189755366,"bigg_id":"mal__L_c","name":"L-Malate","label_x":1785.0501242354967,"label_y":15.715421860932565,"node_is_primary":false},"291":{"node_type":"metabolite","x":1565.4690439403585,"y":38.19072680023692,"bigg_id":"glx_c","name":"Glyoxylate","label_x":1539.215503901296,"label_y":11.701934380803323,"node_is_primary":false},"292":{"node_type":"metabolite","x":1808.2745836322315,"y":165.93332583461756,"bigg_id":"h_c","name":"H","label_x":1771.378465468169,"label_y":200.2591925338363,"node_is_primary":false},"293":{"node_type":"metabolite","x":1482.8930695430424,"y":99.4700677285523,"bigg_id":"accoa_c","name":"Acetyl-CoA","label_x":1442.956179894605,"label_y":144.43851255277104,"node_is_primary":true},"294":{"node_type":"multimarker","x":1806.7418972547848,"y":-491.3733945896531},"295":{"node_type":"midmarker","x":1853.2390973469724,"y":-490.81471367971835},"296":{"node_type":"multimarker","x":1894.1578062282224,"y":-490.9533594299397},"297":{"node_type":"metabolite","x":2071.571552628222,"y":-491.8545568063787,"bigg_id":"4ppan_c","name":"D-4-Phosphopantothenate","label_x":2024.3607371985345,"label_y":-536.0383336618474,"node_is_primary":true},"298":{"node_type":"metabolite","x":1985.2730054746544,"y":-554.5874125606233,"bigg_id":"h_c","name":"H","label_x":1958.9813794980919,"label_y":-574.3654887324983,"node_is_primary":false},"299":{"node_type":"metabolite","x":1716.4667683277803,"y":-530.7485275699067,"bigg_id":"atp_c","name":"ATP","label_x":1666.4667683277803,"label_y":-570.7485275699067,"node_is_primary":false},"300":{"node_type":"metabolite","x":1971.8814214833524,"y":-433.4482520844517,"bigg_id":"adp_c","name":"ADP","label_x":1935.1302007802274,"label_y":-405.112131478983,"node_is_primary":false},"301":{"node_type":"multimarker","x":1856.3799440326584,"y":-267.26981587975786},"302":{"node_type":"midmarker","x":1836.3800764745192,"y":-267.19703087515154},"303":{"node_type":"multimarker","x":1816.38020891638,"y":-267.1242458705451},"304":{"node_type":"metabolite","x":2068.16314077775,"y":-271.3510421889963,"bigg_id":"mlthf_c","name":"5-10-Methylenetetrahydrofolate","label_x":2018.16314077775,"label_y":-311.3510421889963,"node_is_primary":true},"305":{"node_type":"metabolite","x":1946.2337780350713,"y":-307.59708351676477,"bigg_id":"h2o_c","name":"H2O","label_x":1896.2337780350713,"label_y":-347.59708351676477,"node_is_primary":false},"306":{"node_type":"metabolite","x":1737.059575715854,"y":-323.6343390910945,"bigg_id":"thf_c","name":"5-6-7-8-Tetrahydrofolate","label_x":1755.6138970049165,"label_y":-331.16125559500074,"node_is_primary":false},"307":{"node_type":"metabolite","x":1946.524918053497,"y":-227.59761328420848,"bigg_id":"3mob_c","name":"3-Methyl-2-oxobutanoate","label_x":1966.2818760613095,"label_y":-217.08395666799754,"node_is_primary":false},"308":{"node_type":"multimarker","x":1943.8267483771851,"y":307.0319954661311},"309":{"node_type":"midmarker","x":1943.676427664781,"y":327.0314305502384},"310":{"node_type":"multimarker","x":1943.5261069523767,"y":347.0308656343457},"311":{"node_type":"metabolite","x":1997.3929308918437,"y":215.90283648315972,"bigg_id":"atp_c","name":"ATP","label_x":2027.3929308918437,"label_y":225.90283648315972,"node_is_primary":false},"312":{"node_type":"metabolite","x":1942.5490223217494,"y":477.0271936810432,"bigg_id":"succoa_c","name":"Succinyl-CoA","label_x":1972.5490223217494,"label_y":487.0271936810432,"node_is_primary":true},"313":{"node_type":"metabolite","x":1904.5043214147895,"y":216.7338961628398,"bigg_id":"succ_c","name":"Succinate","label_x":1860.022754031977,"label_y":199.5195101765117,"node_is_primary":false},"314":{"node_type":"metabolite","x":2022.9540026647724,"y":440.19364999623076,"bigg_id":"adp_c","name":"ADP","label_x":2045.7921374303974,"label_y":448.761337984512,"node_is_primary":false},"315":{"node_type":"metabolite","x":1865.6100709220932,"y":433.86302754700455,"bigg_id":"pi_c","name":"Phosphate","label_x":1845.4783570549057,"label_y":469.6451015216139,"node_is_primary":false},"316":{"node_type":"metabolite","x":-772.3047124788982,"y":1447.6557056279294,"bigg_id":"ala__L_e","name":"L-Alanine","label_x":-819.0030767367107,"label_y":1506.5839282841794,"node_is_primary":true},"317":{"node_type":"multimarker","x":-902.2964621109519,"y":1449.1202969011115},"318":{"node_type":"midmarker","x":-922.2951928235742,"y":1449.3456186354476},"319":{"node_type":"multimarker","x":-942.2939235361983,"y":1449.5709403697838},"320":{"node_type":"multimarker","x":-642.3112949687895,"y":1448.9639120499282},"321":{"node_type":"midmarker","x":-622.312307659542,"y":1449.1651745763897},"322":{"node_type":"multimarker","x":-602.3133203502945,"y":1449.366437102851},"323":{"node_type":"metabolite","x":-731.9042128074805,"y":1408.0602560623572,"bigg_id":"h_e","name":"H","label_x":-764.5851210106055,"label_y":1389.0906515701697,"node_is_primary":false},"324":{"node_type":"metabolite","x":-459.0960564046389,"y":1450.67464352485,"bigg_id":"ala__L_c","name":"L-Alanine","label_x":-443.46077198081076,"label_y":1489.91976071235,"node_is_primary":true},"325":{"node_type":"metabolite","x":-511.9153524057581,"y":1410.2741438534322,"bigg_id":"h_c","name":"H","label_x":-532.8228841440393,"label_y":1391.4323469784322,"node_is_primary":false},"335":{"node_type":"multimarker","x":-640.0116688636787,"y":1687.3347860546296},"336":{"node_type":"midmarker","x":-639.7974109998049,"y":1707.3336383608937},"337":{"node_type":"multimarker","x":-639.5831531359313,"y":1727.332490667158},"338":{"node_type":"metabolite","x":-667.0149898729569,"y":1555.9872406127558,"bigg_id":"h2o_c","name":"H2O","label_x":-693.1008358202225,"label_y":1540.6876800658808,"node_is_primary":false},"339":{"node_type":"metabolite","x":-639.0823227238773,"y":1884.0813783141252,"bigg_id":"pyr_c","name":"Pyruvate","label_x":-609.0823227238773,"label_y":1894.0813783141252,"node_is_primary":true},"340":{"node_type":"metabolite","x":-576.6872061047213,"y":1813.4305485988493,"bigg_id":"h_c","name":"H","label_x":-550.2547109875338,"label_y":1823.4305485988493,"node_is_primary":false},"341":{"node_type":"metabolite","x":-691.6760485120761,"y":1593.308993747938,"bigg_id":"nad_c","name":"Nicotinamide-adenine-dinucleotide","label_x":-745.9419176527011,"label_y":1577.337314060438,"node_is_primary":false},"342":{"node_type":"metabolite","x":-703.3265362282154,"y":1823.1739325934068,"bigg_id":"nadh_c","name":"Nicotinamide-adenine-dinucleotide--reduced","label_x":-786.5949078102467,"label_y":1832.2820868902818,"node_is_primary":false},"343":{"node_type":"metabolite","x":-719.504013324366,"y":1783.2023507676515,"bigg_id":"nh4_c","name":"Ammonium","label_x":-802.9701388126473,"label_y":1792.145343931714,"node_is_primary":false},"344":{"node_type":"multimarker","x":-455.19221085586616,"y":1715.798287031192},"345":{"node_type":"midmarker","x":-454.9779529919925,"y":1735.7971393374562},"346":{"node_type":"multimarker","x":-454.76369512811874,"y":1755.7959916437205},"347":{"node_type":"metabolite","x":-454.77653659106477,"y":1884.3830140563127,"bigg_id":"ala__D_c","name":"D-Alanine","label_x":-424.77653659106477,"label_y":1894.3830140563127,"node_is_primary":true},"348":{"node_type":"multimarker","x":-164.87020219711695,"y":1707.7247051611512},"349":{"node_type":"midmarker","x":-164.82356762552706,"y":1727.7246507914956},"350":{"node_type":"multimarker","x":-164.77693305393717,"y":1747.72459642184},"351":{"node_type":"metabolite","x":-113.70251147928587,"y":1589.1874668142339,"bigg_id":"atp_c","name":"ATP","label_x":-83.70251147928587,"label_y":1599.1874668142339,"node_is_primary":false},"352":{"node_type":"metabolite","x":-224.04270232585884,"y":1596.9593322490311,"bigg_id":"uamr_c","name":"UDP-N-acetylmuramate","label_x":-309.7155233707807,"label_y":1572.8263976787186,"node_is_primary":false},"353":{"node_type":"metabolite","x":-116.95124231240231,"y":1837.6310826152098,"bigg_id":"h_c","name":"H","label_x":-98.37515436074216,"label_y":1845.3462925761473,"node_is_primary":false},"354":{"node_type":"metabolite","x":-222.84522801981512,"y":1848.4799744171946,"bigg_id":"adp_c","name":"ADP","label_x":-293.3756693039948,"label_y":1853.1487976593821,"node_is_primary":false},"355":{"node_type":"metabolite","x":-254.86458756755997,"y":1800.6860439535542,"bigg_id":"pi_c","name":"Phosphate","label_x":-307.11675431560684,"label_y":1807.6396572348042,"node_is_primary":false},"356":{"node_type":"metabolite","x":-166.75859837766524,"y":1887.624999855016,"bigg_id":"uama_c","name":"UDP-N-acetylmuramoyl-L-alanine","label_x":-136.75859837766524,"label_y":1897.624999855016,"node_is_primary":true},"357":{"node_type":"multimarker","x":-282.3526290152929,"y":1357.1335486446067},"358":{"node_type":"midmarker","x":-262.3526307585787,"y":1357.1251981101461},"359":{"node_type":"multimarker","x":-242.35263250186438,"y":1357.1168475756856},"360":{"node_type":"metabolite","x":-372.36932223942824,"y":1317.1711295362504,"bigg_id":"atp_c","name":"ATP","label_x":-397.19979709294387,"label_y":1293.3515494581254,"node_is_primary":false},"361":{"node_type":"metabolite","x":-152.3693414155711,"y":1317.0792736571848,"bigg_id":"h_c","name":"H","label_x":-148.43461088578596,"label_y":1304.046619848591,"node_is_primary":false},"362":{"node_type":"metabolite","x":-152.3359392777291,"y":1397.0792666840418,"bigg_id":"adp_c","name":"ADP","label_x":-143.00773035438925,"label_y":1407.4183780121668,"node_is_primary":false},"363":{"node_type":"metabolite","x":-112.35264383322158,"y":1357.0625691016924,"bigg_id":"ugma_c","name":"UDP-N-glycolylmuramoyl-L-alanine","label_x":-90.43965898519912,"label_y":1360.2103352149736,"node_is_primary":true},"364":{"node_type":"metabolite","x":-182.8655559387152,"y":1430.3357294374614,"bigg_id":"pi_c","name":"Phosphate","label_x":-168.1438762512152,"label_y":1444.270421820274,"node_is_primary":false},"365":{"node_type":"metabolite","x":-366.94245696682054,"y":1391.7775678756075,"bigg_id":"ugmr_c","name":"UDP-N-glycolylmuramate","label_x":-384.58161712307054,"label_y":1420.0949506881075,"node_is_primary":false},"366":{"node_type":"multimarker","x":52.088357144642515,"y":851.0881882432235},"367":{"node_type":"midmarker","x":62.85460494325089,"y":846.7526518520405},"368":{"node_type":"multimarker","x":81.24732521500376,"y":838.8972179999204},"369":{"node_type":"metabolite","x":148.30369873365373,"y":766.7623251218733,"bigg_id":"h2o_c","name":"H2O","label_x":130.10145874341936,"label_y":749.1896932859355,"node_is_primary":false},"370":{"node_type":"metabolite","x":179.72543414213436,"y":840.333206208887,"bigg_id":"nadp_c","name":"Nicotinamide-adenine-dinucleotide-phosphate","label_x":173.2141578970174,"label_y":868.1234283768557,"node_is_primary":false},"371":{"node_type":"metabolite","x":-47.52748699257887,"y":844.8762768867713,"bigg_id":"nadph_c","name":"Nicotinamide-adenine-dinucleotide-phosphate--reduced","label_x":-139.55102176735915,"label_y":860.7427930000525,"node_is_primary":false},"372":{"node_type":"metabolite","x":209.4707223134323,"y":783.5015097775462,"bigg_id":"nh4oh_c","name":"Ammonium-hydroxide","label_x":239.4707223134323,"label_y":793.5015097775463,"node_is_primary":true},"373":{"node_type":"metabolite","x":-1.798540646194425,"y":925.7279555481418,"bigg_id":"h_c","name":"H","label_x":-55.568621212600675,"label_y":931.8616835754856,"node_is_primary":false},"380":{"node_type":"multimarker","x":281.4924425999717,"y":705.3971527004902},"381":{"node_type":"midmarker","x":294.82905961070134,"y":690.4929705119528},"382":{"node_type":"multimarker","x":308.165676621431,"y":675.5887883234152},"383":{"node_type":"metabolite","x":395.8639405992799,"y":624.672295976975,"bigg_id":"h2o_c","name":"H2O","label_x":372.47865617545176,"label_y":659.8983091605687,"node_is_primary":false},"384":{"node_type":"metabolite","x":206.33559195781663,"y":727.019911379012,"bigg_id":"h_c","name":"H","label_x":172.39056937480882,"label_y":714.7271257344808,"node_is_primary":false},"386":{"node_type":"multimarker","x":34.59444821486852,"y":-38.64697550860046},"387":{"node_type":"midmarker","x":34.631309875021884,"y":-18.647009478179598},"388":{"node_type":"multimarker","x":34.66817153517502,"y":1.3529565522414941},"389":{"node_type":"metabolite","x":34.35484742387632,"y":-173.57773920341054,"bigg_id":"nh4_e","name":"Ammonium","label_x":67.35978364213804,"label_y":-167.55518671317617,"node_is_primary":true},"390":{"node_type":"multimarker","x":34.661293559779665,"y":-387.9494269302961},"391":{"node_type":"midmarker","x":34.84694784248177,"y":-407.94856522391547},"392":{"node_type":"multimarker","x":35.03260212518384,"y":-427.94770351753493},"393":{"node_type":"multimarker","x":721.5821370003202,"y":364.4160537645332},"394":{"node_type":"midmarker","x":721.3154213338892,"y":384.41427525428776},"395":{"node_type":"multimarker","x":721.0487056674581,"y":404.4124967440423},"396":{"node_type":"metabolite","x":764.3523478420502,"y":263.9425805565859,"bigg_id":"akg_c","name":"2-Oxoglutarate","label_x":794.3523478420502,"label_y":273.9425805565859,"node_is_primary":false},"398":{"node_type":"metabolite","x":759.8449281480274,"y":494.93792478079985,"bigg_id":"oaa_c","name":"Oxaloacetate","label_x":789.8449281480274,"label_y":504.9379247807999,"node_is_primary":false},"399":{"node_type":"metabolite","x":1302.5414085318675,"y":1866.597424786077,"bigg_id":"glu__L_e","name":"L-Glutamate","label_x":1116.307399742805,"label_y":1880.2624638485768,"node_is_primary":true},"400":{"node_type":"multimarker","x":1305.191433543475,"y":1996.5704118543056},"401":{"node_type":"midmarker","x":1305.5991296991076,"y":2016.566256018648},"402":{"node_type":"multimarker","x":1306.0068258547392,"y":2036.5621001829916},"403":{"node_type":"multimarker","x":1301.9479531073837,"y":1736.5987793675222},"404":{"node_type":"midmarker","x":1301.8566522728477,"y":1716.5989877646675},"405":{"node_type":"multimarker","x":1301.7653514383117,"y":1696.5991961618129},"406":{"node_type":"metabolite","x":1301.171896013828,"y":1566.600550743258,"bigg_id":"glu__L_c","name":"L-Glutamate","label_x":1360.4918423028905,"label_y":1618.7478896104456,"node_is_primary":true},"407":{"node_type":"metabolite","x":1262.3592236570864,"y":1826.7804432494397,"bigg_id":"h_e","name":"H","label_x":1292.3592236570864,"label_y":1836.7804432494397,"node_is_primary":false},"408":{"node_type":"metabolite","x":1261.3549144771907,"y":1606.7827356180392,"bigg_id":"h_c","name":"H","label_x":1203.3953197506282,"label_y":1611.2852990946017,"node_is_primary":false},"409":{"node_type":"multimarker","x":1040.1819717327721,"y":1402.0997586424314},"410":{"node_type":"midmarker","x":1040.2732725673081,"y":1422.099550245286},"411":{"node_type":"multimarker","x":1040.3645734018442,"y":1442.0993418481407},"412":{"node_type":"metabolite","x":1000.7758439515469,"y":1532.2810057300583,"bigg_id":"pram_c","name":"5-Phospho-beta-D-ribosylamine","label_x":1030.775843951547,"label_y":1542.2810057300583,"node_is_primary":false},"413":{"node_type":"metabolite","x":999.7715347716512,"y":1312.2832980986577,"bigg_id":"h2o_c","name":"H2O","label_x":1029.7715347716512,"label_y":1322.2832980986577,"node_is_primary":false},"414":{"node_type":"metabolite","x":1080.7750103629653,"y":1531.9158023919144,"bigg_id":"ppi_c","name":"Diphosphate","label_x":1110.7750103629653,"label_y":1541.9158023919144,"node_is_primary":false},"415":{"node_type":"metabolite","x":1039.5885163082885,"y":1272.1011132238766,"bigg_id":"prpp_c","name":"5-Phospho-alpha-D-ribose-1-diphosphate","label_x":1069.5885163082885,"label_y":1282.1011132238766,"node_is_primary":true},"416":{"node_type":"metabolite","x":1079.7707011830696,"y":1311.918094760514,"bigg_id":"gln__L_c","name":"L-Glutamine","label_x":1109.7707011830696,"label_y":1321.918094760514,"node_is_primary":false},"417":{"node_type":"multimarker","x":1621.0819961468346,"y":1350.790066259619},"418":{"node_type":"midmarker","x":1621.1732969813706,"y":1370.7898578624736},"419":{"node_type":"multimarker","x":1621.2645978159067,"y":1390.7896494653282},"420":{"node_type":"metabolite","x":1580.6715591857137,"y":1260.9736057158452,"bigg_id":"h2o_c","name":"H2O","label_x":1610.6715591857137,"label_y":1270.9736057158452,"node_is_primary":false},"421":{"node_type":"metabolite","x":1660.670725597132,"y":1260.6084023777014,"bigg_id":"atp_c","name":"ATP","label_x":1690.670725597132,"label_y":1270.6084023777014,"node_is_primary":false},"422":{"node_type":"metabolite","x":1620.488540722351,"y":1220.791420841064,"bigg_id":"fgam_c","name":"N2-Formyl-N1-5-phospho-D-ribosyl-glycinamide","label_x":1650.488540722351,"label_y":1230.791420841064,"node_is_primary":true},"423":{"node_type":"metabolite","x":1581.6758683656094,"y":1480.9713133472458,"bigg_id":"h_c","name":"H","label_x":1611.6758683656094,"label_y":1490.9713133472458,"node_is_primary":false},"424":{"node_type":"metabolite","x":1661.6750347770278,"y":1480.606110009102,"bigg_id":"adp_c","name":"ADP","label_x":1691.6750347770278,"label_y":1490.606110009102,"node_is_primary":false},"425":{"node_type":"metabolite","x":1741.6742011884462,"y":1480.240906670958,"bigg_id":"fpram_c","name":"2-Formamido-N1-5-phospho-D-ribosyl-acetamidine","label_x":1771.6742011884462,"label_y":1490.240906670958,"node_is_primary":false},"426":{"node_type":"metabolite","x":1821.6733675998644,"y":1479.875703332814,"bigg_id":"pi_c","name":"Phosphate","label_x":1851.6733675998644,"label_y":1489.875703332814,"node_is_primary":false},"427":{"node_type":"metabolite","x":1740.6698920085503,"y":1260.2431990395576,"bigg_id":"gln__L_c","name":"L-Glutamine","label_x":1770.6698920085503,"label_y":1270.2431990395576,"node_is_primary":false},"428":{"node_type":"multimarker","x":1338.8014785687096,"y":1302.7218289549314},"429":{"node_type":"midmarker","x":1338.8927794032456,"y":1322.721620557786},"430":{"node_type":"multimarker","x":1338.9840802377817,"y":1342.7214121606407},"431":{"node_type":"metabolite","x":1338.208023144226,"y":1172.7231835363766,"bigg_id":"akg_c","name":"2-Oxoglutarate","label_x":1368.208023144226,"label_y":1182.7231835363766,"node_is_primary":true},"432":{"node_type":"metabolite","x":1299.3953507874844,"y":1432.9030760425583,"bigg_id":"glu5sa_c","name":"L-Glutamate-5-semialdehyde","label_x":1192.8418839906094,"label_y":1400.2301024097458,"node_is_primary":false},"433":{"node_type":"metabolite","x":1298.3910416075887,"y":1212.9053684111577,"bigg_id":"orn_c","name":"Ornithine","label_x":1253.0021255919637,"label_y":1193.0343967314702,"node_is_primary":false},"434":{"node_type":"metabolite","x":2168.762431407106,"y":1853.2639391098407,"bigg_id":"gln__L_e","name":"[]","label_x":2198.762431407106,"label_y":1863.2639391098407,"node_is_primary":true},"435":{"node_type":"multimarker","x":2168.562835627466,"y":1983.2637858848448},"436":{"node_type":"midmarker","x":2168.5321285844466,"y":2003.2637623117694},"437":{"node_type":"multimarker","x":2168.5014215414226,"y":2023.2637387386922},"461":{"node_type":"multimarker","x":-521.8339134809286,"y":979.3068664174941},"462":{"node_type":"midmarker","x":-522.0210670582009,"y":999.3059907367866},"463":{"node_type":"multimarker","x":-522.2082206354731,"y":1019.3051150560791},"464":{"node_type":"metabolite","x":-523.424718887743,"y":1149.29942313148,"bigg_id":"h2o_c","name":"H2O","label_x":-493.424718887743,"label_y":1159.29942313148,"node_is_primary":true},"465":{"node_type":"metabolite","x":-483.05216309461355,"y":1109.6754816474395,"bigg_id":"nh4oh_c","name":"Ammonium-hydroxide","label_x":-453.05216309461355,"label_y":1119.6754816474395,"node_is_primary":false},"466":{"node_type":"metabolite","x":-480.9934737446184,"y":889.6851141352228,"bigg_id":"h_c","name":"H","label_x":-450.9934737446184,"label_y":899.6851141352228,"node_is_primary":false},"467":{"node_type":"metabolite","x":-563.0486603717833,"y":1108.9268673383503,"bigg_id":"nad_c","name":"Nicotinamide-adenine-dinucleotide","label_x":-533.0486603717833,"label_y":1118.9268673383503,"node_is_primary":false},"468":{"node_type":"metabolite","x":-560.9899710217882,"y":888.9364998261336,"bigg_id":"nadh_c","name":"Nicotinamide-adenine-dinucleotide--reduced","label_x":-530.9899710217882,"label_y":898.9364998261336,"node_is_primary":false},"469":{"node_type":"multimarker","x":2172.575936704601,"y":1288.395923806353},"470":{"node_type":"midmarker","x":2172.7658030635525,"y":1268.3968250575158},"471":{"node_type":"multimarker","x":2172.9556694225034,"y":1248.3977263086788},"472":{"node_type":"metabolite","x":2093.7662064526967,"y":1162.642091190317,"bigg_id":"adp_c","name":"ADP","label_x":2048.7662064526967,"label_y":1192.642091190317,"node_is_primary":false},"473":{"node_type":"metabolite","x":2091.772609683711,"y":1372.6326280531066,"bigg_id":"atp_c","name":"ATP","label_x":2046.772609683711,"label_y":1402.6326280531066,"node_is_primary":false},"475":{"node_type":"metabolite","x":2251.765399674408,"y":1374.151558924715,"bigg_id":"h2o_c","name":"H2O","label_x":2266.765399674408,"label_y":1374.151558924715,"node_is_primary":false},"476":{"node_type":"metabolite","x":2253.7589964433937,"y":1164.161022061925,"bigg_id":"h_c","name":"H","label_x":2268.7589964433937,"label_y":1164.161022061925,"node_is_primary":false},"477":{"node_type":"metabolite","x":2333.5655250797913,"y":1184.9195862465663,"bigg_id":"pi_c","name":"Phosphate","label_x":2348.5655250797913,"label_y":1184.9195862465663,"node_is_primary":false},"478":{"node_type":"multimarker","x":1381.9615323652415,"y":511.4617973021435},"479":{"node_type":"midmarker","x":1382.1513987241926,"y":491.4626985533064},"480":{"node_type":"multimarker","x":1382.3412650831438,"y":471.46359980446925},"481":{"node_type":"metabolite","x":1383.812729365014,"y":316.47058450098154,"bigg_id":"amp_c","name":"AMP","label_x":1408.4519778641957,"label_y":316.9452575283742,"node_is_primary":true},"482":{"node_type":"metabolite","x":1222.9655407590376,"y":404.9475979991404,"bigg_id":"asn__L_c","name":"L-Asparagine","label_x":1150.9655407590376,"label_y":434.9475979991404,"node_is_primary":false},"483":{"node_type":"metabolite","x":1301.1582053443512,"y":595.6985015488972,"bigg_id":"asp__L_c","name":"L-Aspartate","label_x":1229.1582053443512,"label_y":625.6985015488972,"node_is_primary":false},"484":{"node_type":"metabolite","x":1461.1509953350483,"y":597.2174324205054,"bigg_id":"atp_c","name":"ATP","label_x":1476.1509953350483,"label_y":597.2174324205054,"node_is_primary":false},"485":{"node_type":"metabolite","x":1303.151802113337,"y":385.7079646861074,"bigg_id":"glu__L_c","name":"L-Glutamate","label_x":1169.0298538711495,"label_y":375.2793453013418,"node_is_primary":false},"486":{"node_type":"metabolite","x":1541.3372566893477,"y":577.9777991074724,"bigg_id":"h2o_c","name":"H2O","label_x":1556.3372566893477,"label_y":577.9777991074724,"node_is_primary":false},"487":{"node_type":"metabolite","x":1463.144592104034,"y":387.2268955577156,"bigg_id":"h_c","name":"H","label_x":1478.144592104034,"label_y":387.2268955577156,"node_is_primary":false},"488":{"node_type":"metabolite","x":1542.9511207404314,"y":407.98545974235685,"bigg_id":"ppi_c","name":"Diphosphate","label_x":1557.9511207404314,"label_y":407.98545974235685,"node_is_primary":false},"495":{"node_type":"multimarker","x":931.1998680461509,"y":-126.9181014868393},"496":{"node_type":"midmarker","x":931.2496092672169,"y":-106.9181633416618},"497":{"node_type":"multimarker","x":931.2993504882829,"y":-86.91822519648429},"498":{"node_type":"metabolite","x":930.8143735828893,"y":-281.9176221119651,"bigg_id":"ala__B_e","name":"beta-Alanine","label_x":955.7198651654338,"label_y":-282.0419752928276,"node_is_primary":true},"499":{"node_type":"metabolite","x":1011.5105032585236,"y":-2.117452963743915,"bigg_id":"h_c","name":"H","label_x":1026.5105032585236,"label_y":-2.117452963743915,"node_is_primary":false},"500":{"node_type":"metabolite","x":1010.9882204373304,"y":-212.11680348810785,"bigg_id":"h_e","name":"H","label_x":1025.9882204373303,"label_y":-212.11680348810785,"node_is_primary":false}},"text_labels":{"1":{"x":49.15980529785156,"y":-763.9864196777344,"text":"Nitrogen Metabolism in TB virulence | Macrophage conditions"},"5":{"x":384.7267761230469,"y":1241.3939208984375,"text":"Sulfur Metabolism"},"7":{"x":2129.807373046875,"y":339.34151458740234,"text":"Glyoxylate Shunt"},"8":{"x":137.64845085144043,"y":1117.0180053710938,"text":"TCA"},"9":{"x":2124.166748046875,"y":-340.2464904785156,"text":"Pantathenate Metabolism"},"11":{"x":2108.414306640625,"y":2157.293212890625,"text":"Glutamine"},"12":{"x":1256.531982421875,"y":2168.1220703125,"text":"Glutamate"},"14":{"x":-1187.2152099609375,"y":1309.0205078125,"text":"Alanine"},"15":{"x":-1147.7265090942383,"y":-855.2703857421875,"text":"Nitrogen Metabolism"},"16":{"x":-1147.7265396118164,"y":-726.9822998046875,"text":"by Erol Kavvas"}},"canvas":{"x":-1227.9576416015625,"y":-952.9239501953125,"width":4119.4801025390625,"height":3409.346923828125}}]
