# Supplementary material for: Updated and standardized genome-scale reconstruction of Mycobacterium tuberculosis H37Rv, iEK1011, simulates flux states indicative of physiological conditions
Source: BMC Syst Biol. 2018 Mar 2;12:25. doi: 10.1186/s12918-018-0557-y (PMC5834885; doi:10.1186/s12918-018-0557-y)
Supplement: Supplementary file 4 — Escher Maps: Contains four escher maps of M. tuberculosis metabolic subsystems. Central_carbon.json. Arabinogalactan_peptidoglycan_complex.json. Nitrogen.json. Sulfur_and_folate.json (ZIP 236 kb) [file 12918_2018_557_MOESM4_ESM.zip › sulfur_and_folate.json]

[{"map_name":"new_map","map_id":"KiEqTufGiige","map_description":"\nLast Modified Mon Aug 14 2017 18:04:19 GMT-0700 (PDT)","homepage":"https://escher.github.io","schema":"https://escher.github.io/escher/jsonschema/1-0-0#"},{"reactions":{"8":{"name":"","bigg_id":"PGCD","reversibility":false,"label_x":1577.6924586828327,"label_y":304.91588126407754,"gene_reaction_rule":"(Rv0728c or Rv2996c)","genes":[{"name":"","bigg_id":"Rv0728c"},{"name":"","bigg_id":"Rv2996c"}],"metabolites":[{"bigg_id":"3php_c","coefficient":1},{"bigg_id":"nadh_c","coefficient":1},{"bigg_id":"h_c","coefficient":1},{"bigg_id":"nad_c","coefficient":-1},{"bigg_id":"3pg_c","coefficient":-1}],"segments":{"55":{"from_node_id":"61","to_node_id":"62","b1":null,"b2":null},"56":{"from_node_id":"63","to_node_id":"62","b1":null,"b2":null},"57":{"from_node_id":"63","to_node_id":"64","b1":{"x":1532.6424198803813,"y":365.15015271947857},"b2":{"x":1533.125369326674,"y":423.5113864282573}},"58":{"from_node_id":"63","to_node_id":"65","b1":{"x":1532.6357161744236,"y":369.15014710201547},"b2":{"x":1540.3050159544425,"y":381.6272094065939}},"59":{"from_node_id":"63","to_node_id":"66","b1":{"x":1532.6357161744236,"y":369.15014710201547},"b2":{"x":1526.946554429993,"y":380.6679349959902}},"60":{"from_node_id":"61","to_node_id":"60","b1":{"x":1534.1290840037418,"y":316.464177681999},"b2":{"x":1530.1043785606723,"y":309.15610658489925}},"61":{"from_node_id":"61","to_node_id":"67","b1":{"x":1532.6295824462215,"y":308.52087372469214},"b2":{"x":1533.6753195233664,"y":309.8768641370072}}}},"9":{"name":"","bigg_id":"PSERT","reversibility":false,"label_x":1558.7979571031856,"label_y":560.5039914484826,"gene_reaction_rule":"Rv0884c","genes":[{"name":"","bigg_id":"Rv0884c"}],"metabolites":[{"bigg_id":"akg_c","coefficient":1},{"bigg_id":"3php_c","coefficient":-1},{"bigg_id":"glu__L_c","coefficient":-1},{"bigg_id":"pser__L_c","coefficient":1}],"segments":{"62":{"from_node_id":"68","to_node_id":"69","b1":null,"b2":null},"63":{"from_node_id":"70","to_node_id":"69","b1":null,"b2":null},"64":{"from_node_id":"70","to_node_id":"71","b1":{"x":1527.221561274464,"y":608.2318180774362},"b2":{"x":1511.116935273233,"y":616.3282041124834}},"65":{"from_node_id":"68","to_node_id":"64","b1":{"x":1532.1327859446994,"y":521.565954123941},"b2":{"x":1532.2481030999693,"y":512.2730797901623}},"66":{"from_node_id":"68","to_node_id":"72","b1":{"x":1522.6277709006572,"y":522.6995046632791},"b2":{"x":1509.1942519810252,"y":518.8472746306325}},"67":{"from_node_id":"70","to_node_id":"73","b1":{"x":1531.9396907616717,"y":604.6828124644305},"b2":{"x":1532.4856284892144,"y":617.4239595032873}}}},"12":{"name":"","bigg_id":"CYST_II","reversibility":false,"label_x":1653.6745592734362,"label_y":914.3439935380966,"gene_reaction_rule":"Rv0848","genes":[{"name":"","bigg_id":"Rv0848"}],"metabolites":[{"bigg_id":"cys__L_c","coefficient":1},{"bigg_id":"pser__L_c","coefficient":-1},{"bigg_id":"pi_c","coefficient":1},{"bigg_id":"h2s_c","coefficient":-1}],"segments":{"80":{"from_node_id":"86","to_node_id":"87","b1":null,"b2":null},"81":{"from_node_id":"88","to_node_id":"87","b1":null,"b2":null},"82":{"from_node_id":"88","to_node_id":"89","b1":{"x":1640.8862277136577,"y":1073.053257198371},"b2":{"x":1655.2410542980701,"y":1256.6830181745486}},"83":{"from_node_id":"86","to_node_id":"73","b1":{"x":1642.442016809777,"y":874.3164925731346},"b2":{"x":1659.0630203034896,"y":745.9806158743006}},"84":{"from_node_id":"88","to_node_id":"90","b1":{"x":1647.7419780504054,"y":1088.3751029757238},"b2":{"x":1667.9676433697318,"y":1096.1309992654583}},"85":{"from_node_id":"86","to_node_id":"91","b1":{"x":1641.1941766292794,"y":887.9649226746878},"b2":{"x":1654.6757117963766,"y":860.4022977514453}}}},"14":{"name":"CysO-dependent L-cystein biosynthesis CysM","bigg_id":"CYSM_I","reversibility":false,"label_x":1797.8505023205364,"label_y":736.0741098574904,"gene_reaction_rule":"Rv1336","genes":[{"name":"","bigg_id":"Rv1336"}],"metabolites":[{"bigg_id":"cysOcys__L_c","coefficient":1},{"bigg_id":"cysOsh_c","coefficient":-1},{"bigg_id":"pser__L_c","coefficient":-1},{"bigg_id":"pi_c","coefficient":1}],"segments":{"92":{"from_node_id":"98","to_node_id":"99","b1":null,"b2":null},"93":{"from_node_id":"100","to_node_id":"99","b1":null,"b2":null},"94":{"from_node_id":"100","to_node_id":"101","b1":{"x":1844.219549441565,"y":1011.2914569082277},"b2":{"x":1844.0401310777386,"y":1009.6497492861188}},"95":{"from_node_id":"98","to_node_id":"102","b1":{"x":1843.3654580351497,"y":907.2595431267684},"b2":{"x":1856.20831293472,"y":847.8713969802513}},"96":{"from_node_id":"98","to_node_id":"73","b1":{"x":1843.825083129195,"y":926.3401002090968},"b2":{"x":1866.8787690711465,"y":703.7470055851119}},"97":{"from_node_id":"100","to_node_id":"103","b1":{"x":1844.6666012934231,"y":995.2369431897746},"b2":{"x":1833.8357334536129,"y":1007.2046044620956}}}},"15":{"name":"CysO-dependent L-cystein biosynthesis Mec+","bigg_id":"CYSM_II","reversibility":false,"label_x":1757.0340542958224,"label_y":1355.9459081219602,"gene_reaction_rule":"Rv1334","genes":[{"name":"","bigg_id":"Rv1334"}],"metabolites":[{"bigg_id":"cys__L_c","coefficient":1},{"bigg_id":"cysO_c","coefficient":1},{"bigg_id":"cysOcys__L_c","coefficient":-1}],"segments":{"98":{"from_node_id":"104","to_node_id":"105","b1":null,"b2":null},"99":{"from_node_id":"106","to_node_id":"105","b1":null,"b2":null},"100":{"from_node_id":"106","to_node_id":"89","b1":{"x":1844.487574073101,"y":1308.3852400359788},"b2":{"x":1654.9263197717746,"y":1401.4790060466823}},"101":{"from_node_id":"106","to_node_id":"108","b1":{"x":1850.4962714327717,"y":1217.8385998526821},"b2":{"x":1825.993650663274,"y":1260.6905995039092}},"102":{"from_node_id":"104","to_node_id":"101","b1":{"x":1845.3212571747936,"y":1115.9947964227854},"b2":{"x":1843.813419679245,"y":1114.6495045331753}}}},"16":{"name":"CysO Sulfuration by MoeZ","bigg_id":"CYSO_II","reversibility":false,"label_x":2100.4973192014622,"label_y":887.448163627038,"gene_reaction_rule":"Rv3206c","genes":[{"name":"","bigg_id":"Rv3206c"}],"metabolites":[{"bigg_id":"cysOsh_c","coefficient":1},{"bigg_id":"cysOamp_c","coefficient":-1},{"bigg_id":"amp_c","coefficient":1},{"bigg_id":"h2s_c","coefficient":-1}],"segments":{"103":{"from_node_id":"109","to_node_id":"110","b1":null,"b2":null},"104":{"from_node_id":"111","to_node_id":"110","b1":null,"b2":null},"105":{"from_node_id":"111","to_node_id":"102","b1":{"x":2072.020972275746,"y":848.0593688223944},"b2":{"x":2008.1931884911346,"y":841.5478782023156}},"106":{"from_node_id":"109","to_node_id":"112","b1":{"x":2079.856478627178,"y":962.8610673184},"b2":{"x":2081.8143893649144,"y":1019.5709832314476}},"107":{"from_node_id":"111","to_node_id":"113","b1":{"x":2077.831488783263,"y":919.5845856658473},"b2":{"x":2079.2754179015833,"y":872.8298623708924}},"108":{"from_node_id":"109","to_node_id":"114","b1":{"x":2084.872744346224,"y":998.1649520374472},"b2":{"x":2127.245367717351,"y":1006.1277304972682}}}},"17":{"name":"CysO Adenylation by MoeZ","bigg_id":"CYSO_I","reversibility":false,"label_x":2098.220910239248,"label_y":1198.839859352445,"gene_reaction_rule":"Rv3206c","genes":[{"name":"","bigg_id":"Rv3206c"}],"metabolites":[{"bigg_id":"cysO_c","coefficient":-1},{"bigg_id":"cysOamp_c","coefficient":1},{"bigg_id":"pi_c","coefficient":1},{"bigg_id":"atp_c","coefficient":-1}],"segments":{"109":{"from_node_id":"115","to_node_id":"116","b1":null,"b2":null},"110":{"from_node_id":"117","to_node_id":"116","b1":null,"b2":null},"111":{"from_node_id":"115","to_node_id":"108","b1":{"x":2071.519889000902,"y":1222.2809002508386},"b2":{"x":2053.6578534495757,"y":1257.249361085761}},"112":{"from_node_id":"117","to_node_id":"112","b1":{"x":2077.8853103838446,"y":1154.7945704071765},"b2":{"x":2080.599640857046,"y":1123.2942492206917}},"113":{"from_node_id":"117","to_node_id":"119","b1":{"x":2078.644679430424,"y":1143.7256710396919},"b2":{"x":2067.970566556557,"y":1115.0622563384873}},"114":{"from_node_id":"115","to_node_id":"120","b1":{"x":2078.4411840168223,"y":1192.9570383878545},"b2":{"x":2078.3592175442,"y":1212.6250170429878}}}},"24":{"name":"O-Phospho-L-Serine-dependent S-Suflocysteine Synthase","bigg_id":"CYSK2_I","reversibility":false,"label_x":1485.8980174914102,"label_y":826.2164242458443,"gene_reaction_rule":"Rv0848","genes":[{"name":"","bigg_id":"Rv0848"}],"metabolites":[{"bigg_id":"scys__L_c","coefficient":1},{"bigg_id":"pser__L_c","coefficient":-1},{"bigg_id":"tsul_c","coefficient":-1},{"bigg_id":"pi_c","coefficient":1}],"segments":{"153":{"from_node_id":"160","to_node_id":"161","b1":null,"b2":null},"154":{"from_node_id":"162","to_node_id":"161","b1":null,"b2":null},"155":{"from_node_id":"162","to_node_id":"163","b1":{"x":1476.1050062649044,"y":899.5474778822006},"b2":{"x":1480.51613242804,"y":945.5571205171373}},"156":{"from_node_id":"160","to_node_id":"73","b1":{"x":1476.084095124166,"y":795.5474799844881},"b2":{"x":1493.4898634922804,"y":719.7701371542389}},"157":{"from_node_id":"160","to_node_id":"164","b1":{"x":1476.0832908495222,"y":791.5474800653453},"b2":{"x":1475.7620873079638,"y":761.3494713864434}},"158":{"from_node_id":"162","to_node_id":"165","b1":{"x":1476.1058105395482,"y":903.5474778013433},"b2":{"x":1484.8248403805433,"y":902.7660332957041}}}},"25":{"name":"","bigg_id":"SERAT","reversibility":false,"label_x":1153.266445277637,"label_y":916.4071770345554,"gene_reaction_rule":"Rv2335","genes":[{"name":"","bigg_id":"Rv2335"}],"metabolites":[{"bigg_id":"ser__L_c","coefficient":-1},{"bigg_id":"acser_c","coefficient":1},{"bigg_id":"coa_c","coefficient":1},{"bigg_id":"accoa_c","coefficient":-1}],"segments":{"159":{"from_node_id":"166","to_node_id":"167","b1":null,"b2":null},"160":{"from_node_id":"168","to_node_id":"167","b1":null,"b2":null},"161":{"from_node_id":"166","to_node_id":"169","b1":{"x":1285.6536095233637,"y":879.8947257828365},"b2":{"x":1284.8716049229447,"y":885.8937567798678}},"162":{"from_node_id":"168","to_node_id":"152","b1":{"x":1284.9730310319103,"y":959.2124749659615},"b2":{"x":1284.5910952026418,"y":952.573978636899}},"163":{"from_node_id":"168","to_node_id":"170","b1":{"x":1285.743682985965,"y":938.4236237476443},"b2":{"x":1284.7793302068594,"y":958.937530074893}},"164":{"from_node_id":"166","to_node_id":"171","b1":{"x":1284.9099351083714,"y":889.4168533683414},"b2":{"x":1277.377989839965,"y":883.9632984180419}}}},"27":{"name":"","bigg_id":"PSP_L","reversibility":false,"label_x":1233.5837982957494,"label_y":657.0647627007925,"gene_reaction_rule":"(Rv0505c or Rv3042c)","genes":[{"name":"","bigg_id":"Rv0505c"},{"name":"","bigg_id":"Rv3042c"}],"metabolites":[{"bigg_id":"ser__L_c","coefficient":1},{"bigg_id":"h2o_c","coefficient":-1},{"bigg_id":"pser__L_c","coefficient":-1},{"bigg_id":"pi_c","coefficient":1}],"segments":{"171":{"from_node_id":"178","to_node_id":"179","b1":null,"b2":null},"172":{"from_node_id":"180","to_node_id":"179","b1":null,"b2":null},"173":{"from_node_id":"180","to_node_id":"169","b1":{"x":1295.9099914248845,"y":745.709840768372},"b2":{"x":1285.046515149206,"y":777.2331311234025}},"174":{"from_node_id":"178","to_node_id":"181","b1":{"x":1347.8659174589645,"y":690.277449436308},"b2":{"x":1352.1477957025477,"y":666.3723955970295}},"175":{"from_node_id":"178","to_node_id":"73","b1":{"x":1363.0211549713017,"y":681.7435371722756},"b2":{"x":1416.8251830047927,"y":678.740693594589}},"176":{"from_node_id":"180","to_node_id":"183","b1":{"x":1294.6781439762844,"y":748.2230476449645},"b2":{"x":1303.0204719464473,"y":759.2920919458161}}}},"28":{"name":"","bigg_id":"CYSS","reversibility":false,"label_x":1196.3477022617235,"label_y":1103.34460797521,"gene_reaction_rule":"Rv2334","genes":[{"name":"","bigg_id":"Rv2334"}],"metabolites":[{"bigg_id":"cys__L_c","coefficient":1},{"bigg_id":"ac_c","coefficient":1},{"bigg_id":"acser_c","coefficient":-1},{"bigg_id":"h_c","coefficient":1},{"bigg_id":"h2s_c","coefficient":-1}],"segments":{"177":{"from_node_id":"184","to_node_id":"185","b1":null,"b2":null},"178":{"from_node_id":"186","to_node_id":"185","b1":null,"b2":null},"179":{"from_node_id":"186","to_node_id":"89","b1":{"x":1285.6207081213083,"y":1148.633880015991},"b2":{"x":1297.3825527259844,"y":1341.4514614354637}},"180":{"from_node_id":"186","to_node_id":"188","b1":{"x":1285.6050029680794,"y":1152.6338491843926},"b2":{"x":1283.7217699446614,"y":1167.9588305700017}},"181":{"from_node_id":"184","to_node_id":"152","b1":{"x":1285.5829971833884,"y":1056.449623043804},"b2":{"x":1284.1721657623063,"y":1057.57314269855}},"182":{"from_node_id":"186","to_node_id":"189","b1":{"x":1285.6050029680794,"y":1152.6338491843926},"b2":{"x":1291.9694081295713,"y":1161.4952204064093}},"183":{"from_node_id":"184","to_node_id":"190","b1":{"x":1285.5987023366176,"y":1052.4496538754024},"b2":{"x":1318.8529495188754,"y":1046.0408583369795}}}},"31":{"name":"","bigg_id":"ISCS","reversibility":true,"label_x":1949.6284781514787,"label_y":1610.362673079453,"gene_reaction_rule":"Rv3025c","genes":[{"name":"","bigg_id":"Rv3025c"}],"metabolites":[{"bigg_id":"cys__L_c","coefficient":-1},{"bigg_id":"s_c","coefficient":1},{"bigg_id":"ala__L_c","coefficient":1}],"segments":{"198":{"from_node_id":"205","to_node_id":"206","b1":null,"b2":null},"199":{"from_node_id":"207","to_node_id":"206","b1":null,"b2":null},"200":{"from_node_id":"205","to_node_id":"89","b1":{"x":1926.2157584249162,"y":1459.8779318685156},"b2":{"x":1661.5482779561664,"y":1474.2961447591406}},"201":{"from_node_id":"207","to_node_id":"208","b1":{"x":1919.6284781514787,"y":1656.362673079453},"b2":{"x":1940.6284781514787,"y":1675.362673079453}},"202":{"from_node_id":"207","to_node_id":"209","b1":{"x":1919.6284781514787,"y":1652.362673079453},"b2":{"x":1919.6284781514787,"y":1697.862673079453}}}},"34":{"name":"","bigg_id":"HSERTA","reversibility":true,"label_x":886.8026398250779,"label_y":337.78335502768186,"gene_reaction_rule":"Rv3341","genes":[{"name":"","bigg_id":"Rv3341"}],"metabolites":[{"bigg_id":"hom__L_c","coefficient":-1},{"bigg_id":"coa_c","coefficient":1},{"bigg_id":"achms_c","coefficient":1},{"bigg_id":"accoa_c","coefficient":-1}],"segments":{"216":{"from_node_id":"224","to_node_id":"225","b1":null,"b2":null},"217":{"from_node_id":"226","to_node_id":"225","b1":null,"b2":null},"218":{"from_node_id":"224","to_node_id":"223","b1":{"x":870.4222205353269,"y":293.7463343911975},"b2":{"x":870.8502789497636,"y":287.65639090397576}},"219":{"from_node_id":"226","to_node_id":"227","b1":{"x":869.4061697933674,"y":401.74155484511266},"b2":{"x":891.9921157696174,"y":406.9631207296836}},"220":{"from_node_id":"226","to_node_id":"228","b1":{"x":869.4438013023289,"y":397.7417318653381},"b2":{"x":869.464168180861,"y":408.18960839699344}},"221":{"from_node_id":"224","to_node_id":"229","b1":{"x":870.4598520442884,"y":289.7465114114227},"b2":{"x":874.5501479416098,"y":293.95084571909183}}}},"35":{"name":"","bigg_id":"ACHMSSH","reversibility":false,"label_x":886.965296336806,"label_y":552.530835957069,"gene_reaction_rule":"Rv3340","genes":[{"name":"","bigg_id":"Rv3340"}],"metabolites":[{"bigg_id":"hcys__L_c","coefficient":1},{"bigg_id":"ac_c","coefficient":1},{"bigg_id":"h_c","coefficient":1},{"bigg_id":"h2s_c","coefficient":-1},{"bigg_id":"achms_c","coefficient":-1}],"segments":{"222":{"from_node_id":"230","to_node_id":"231","b1":null,"b2":null},"223":{"from_node_id":"232","to_node_id":"231","b1":null,"b2":null},"224":{"from_node_id":"232","to_node_id":"233","b1":{"x":867.09603224643,"y":619.7571113542956},"b2":{"x":865.6296132362902,"y":651.0925000929822}},"225":{"from_node_id":"232","to_node_id":"234","b1":{"x":867.0584007374686,"y":623.7569343340701},"b2":{"x":877.812998294529,"y":633.1870573475474}},"226":{"from_node_id":"232","to_node_id":"235","b1":{"x":867.0584007374686,"y":623.7569343340701},"b2":{"x":846.5996127136824,"y":636.4096633198583}},"227":{"from_node_id":"230","to_node_id":"236","b1":{"x":869.6194072071396,"y":520.8058362128802},"b2":{"x":867.4956528114922,"y":506.66198784232665}},"228":{"from_node_id":"230","to_node_id":"228","b1":{"x":869.581775698178,"y":524.805659192655},"b2":{"x":868.9398191590014,"y":547.4428656688121}}}},"36":{"name":"","bigg_id":"METS","reversibility":false,"label_x":263.93948744646764,"label_y":1006.194085538639,"gene_reaction_rule":"Rv2124c","genes":[{"name":"","bigg_id":"Rv2124c"}],"metabolites":[{"bigg_id":"hcys__L_c","coefficient":-1},{"bigg_id":"5mthf_c","coefficient":-1},{"bigg_id":"h_c","coefficient":1},{"bigg_id":"met__L_c","coefficient":1},{"bigg_id":"thf_c","coefficient":1}],"segments":{"229":{"from_node_id":"237","to_node_id":"238","b1":null,"b2":null},"230":{"from_node_id":"239","to_node_id":"238","b1":null,"b2":null},"231":{"from_node_id":"237","to_node_id":"233","b1":{"x":385.35800095361924,"y":898.8186090561817},"b2":{"x":412.9925337074354,"y":699.7815100051255}},"232":{"from_node_id":"237","to_node_id":"240","b1":{"x":381.12268894800945,"y":903.2945621122187},"b2":{"x":379.5068671344935,"y":893.5043917117359}},"233":{"from_node_id":"239","to_node_id":"241","b1":{"x":383.59005669687895,"y":1025.4657403127155},"b2":{"x":368.1159794542335,"y":1088.5467160751944}},"234":{"from_node_id":"239","to_node_id":"242","b1":{"x":381.76562432383207,"y":1049.1835137502155},"b2":{"x":470.97977377406676,"y":1123.0346582717918}},"235":{"from_node_id":"239","to_node_id":"243","b1":{"x":382.68051983775354,"y":1017.8168764742213},"b2":{"x":383.08992667439145,"y":1085.857759704965}}}},"37":{"name":"","bigg_id":"DHFR","reversibility":true,"label_x":389.81131659339394,"label_y":1449.899889050712,"gene_reaction_rule":"Rv2763c","genes":[{"name":"","bigg_id":"Rv2763c"}],"metabolites":[{"bigg_id":"thf_c","coefficient":1},{"bigg_id":"nadp_c","coefficient":1},{"bigg_id":"nadph_c","coefficient":-1},{"bigg_id":"h_c","coefficient":-1},{"bigg_id":"dhf_c","coefficient":-1}],"segments":{"236":{"from_node_id":"244","to_node_id":"245","b1":null,"b2":null},"237":{"from_node_id":"246","to_node_id":"245","b1":null,"b2":null},"238":{"from_node_id":"246","to_node_id":"243","b1":{"x":377.80261452437367,"y":1423.7663559276298},"b2":{"x":379.7351819461586,"y":1303.2235806070423}},"239":{"from_node_id":"246","to_node_id":"247","b1":{"x":377.80530911056076,"y":1419.7663568352293},"b2":{"x":386.14438231657607,"y":1404.329091708184}},"240":{"from_node_id":"244","to_node_id":"248","b1":{"x":379.5592064004459,"y":1525.7906234146324},"b2":{"x":392.63365973641373,"y":1535.5719165599237}},"241":{"from_node_id":"244","to_node_id":"249","b1":{"x":373.8027977090396,"y":1519.9852034927574},"b2":{"x":365.84212721298525,"y":1526.3944534830837}},"242":{"from_node_id":"244","to_node_id":"250","b1":{"x":374.34217442413296,"y":1609.8493401425444},"b2":{"x":285.3503304215375,"y":1728.1193493498506}}}},"45":{"name":"","bigg_id":"CIGAMS","reversibility":false,"label_x":1107.6380953683067,"label_y":1667.7959366499288,"gene_reaction_rule":"Rv2130c","genes":[{"name":"","bigg_id":"Rv2130c"}],"metabolites":[{"bigg_id":"cigam_c","coefficient":1},{"bigg_id":"cys__L_c","coefficient":-1},{"bigg_id":"atp_c","coefficient":-1},{"bigg_id":"ppi_c","coefficient":1},{"bigg_id":"h_c","coefficient":2},{"bigg_id":"igam_c","coefficient":-1},{"bigg_id":"amp_c","coefficient":1}],"segments":{"293":{"from_node_id":"307","to_node_id":"308","b1":null,"b2":null},"294":{"from_node_id":"309","to_node_id":"308","b1":null,"b2":null},"295":{"from_node_id":"309","to_node_id":"310","b1":{"x":1274.9856494189032,"y":1739.5862282172166},"b2":{"x":1274.8904977385655,"y":1785.0861287243356}},"296":{"from_node_id":"307","to_node_id":"89","b1":{"x":1275.2031389739604,"y":1635.586455629516},"b2":{"x":1264.3426021777354,"y":1519.1586986770844}},"297":{"from_node_id":"307","to_node_id":"311","b1":{"x":1275.2115039568473,"y":1631.5864643761429},"b2":{"x":1292.3879104557684,"y":1621.1294455202765}},"298":{"from_node_id":"309","to_node_id":"312","b1":{"x":1274.9772844360164,"y":1743.5862194705896},"b2":{"x":1285.1206103162626,"y":1754.13119271708}},"299":{"from_node_id":"309","to_node_id":"313","b1":{"x":1274.9772844360164,"y":1743.5862194705896},"b2":{"x":1261.6637929761578,"y":1752.4979502405185}},"300":{"from_node_id":"307","to_node_id":"314","b1":{"x":1275.2115039568473,"y":1631.5864643761429},"b2":{"x":1260.8724993656633,"y":1599.9256464030898}},"301":{"from_node_id":"309","to_node_id":"315","b1":{"x":1274.9772844360164,"y":1743.5862194705896},"b2":{"x":1243.6156670423027,"y":1744.684043701457}}}},"46":{"name":"","bigg_id":"MSHS","reversibility":false,"label_x":1157.138773409608,"label_y":1923.6138841685363,"gene_reaction_rule":"Rv0819","genes":[{"name":"","bigg_id":"Rv0819"}],"metabolites":[{"bigg_id":"cigam_c","coefficient":-1},{"bigg_id":"coa_c","coefficient":1},{"bigg_id":"accoa_c","coefficient":-1},{"bigg_id":"msh_c","coefficient":1}],"segments":{"302":{"from_node_id":"316","to_node_id":"317","b1":null,"b2":null},"303":{"from_node_id":"318","to_node_id":"317","b1":null,"b2":null},"304":{"from_node_id":"316","to_node_id":"310","b1":{"x":1273.2744957261991,"y":1880.9297937731235},"b2":{"x":1273.5932802190366,"y":1889.5470807660045}},"305":{"from_node_id":"318","to_node_id":"319","b1":{"x":1277.07915876638,"y":1970.7923505829472},"b2":{"x":1277.4459953888138,"y":1970.9774605481875}},"306":{"from_node_id":"316","to_node_id":"320","b1":{"x":1275.969872427836,"y":1897.753899199438},"b2":{"x":1280.6337056845696,"y":1894.5644584685715}},"307":{"from_node_id":"318","to_node_id":"321","b1":{"x":1273.057006171142,"y":1978.2121591342616},"b2":{"x":1273.5346083970542,"y":1993.8928457741931}}}},"49":{"name":"","bigg_id":"SHSL1r","reversibility":true,"label_x":1147.7791545489488,"label_y":1286.2559419570528,"gene_reaction_rule":"Rv1079","genes":[{"name":"","bigg_id":"Rv1079"}],"metabolites":[{"bigg_id":"cys__L_c","coefficient":-1},{"bigg_id":"succ_c","coefficient":1},{"bigg_id":"suchms_c","coefficient":-1},{"bigg_id":"h_c","coefficient":1},{"bigg_id":"cyst__L_c","coefficient":1}],"segments":{"321":{"from_node_id":"335","to_node_id":"336","b1":null,"b2":null},"322":{"from_node_id":"337","to_node_id":"336","b1":null,"b2":null},"323":{"from_node_id":"335","to_node_id":"89","b1":{"x":1090.376846965739,"y":1219.0497121704732},"b2":{"x":1059.5695633062537,"y":1402.5930123072205}},"324":{"from_node_id":"337","to_node_id":"339","b1":{"x":1080.8303879134085,"y":1136.0722791655076},"b2":{"x":1066.7715734517092,"y":1129.1359617913627}},"325":{"from_node_id":"335","to_node_id":"340","b1":{"x":1077.7926725422742,"y":1236.0969658884878},"b2":{"x":1097.767879692684,"y":1352.644064831423}},"326":{"from_node_id":"337","to_node_id":"341","b1":{"x":1080.8558395735647,"y":1146.51283092332},"b2":{"x":1088.9052496978939,"y":1136.06022902876}},"327":{"from_node_id":"337","to_node_id":"177","b1":{"x":1079.109020344686,"y":1102.0512705646804},"b2":{"x":1079.3413327255262,"y":1096.7596037506514}}}},"52":{"name":"","bigg_id":"BTS2","reversibility":true,"label_x":1682.3973332299809,"label_y":1638.5318446694644,"gene_reaction_rule":"Rv1589","genes":[{"name":"","bigg_id":"Rv1589"}],"metabolites":[{"bigg_id":"cys__L_c","coefficient":-1},{"bigg_id":"btn_c","coefficient":1},{"bigg_id":"ala__L_c","coefficient":1},{"bigg_id":"h_c","coefficient":2},{"bigg_id":"dtbt_c","coefficient":-1}],"segments":{"351":{"from_node_id":"366","to_node_id":"367","b1":null,"b2":null},"352":{"from_node_id":"368","to_node_id":"367","b1":null,"b2":null},"353":{"from_node_id":"366","to_node_id":"89","b1":{"x":1652.326304615267,"y":1576.5318931797187},"b2":{"x":1624.487299108642,"y":1512.7399434386914}},"354":{"from_node_id":"368","to_node_id":"369","b1":{"x":1652.4683618446948,"y":1680.53179615921},"b2":{"x":1652.5305118825695,"y":1726.0317537127373}},"355":{"from_node_id":"368","to_node_id":"370","b1":{"x":1652.4738255842883,"y":1684.531792427652},"b2":{"x":1659.9501982098022,"y":1704.180580304261}},"356":{"from_node_id":"368","to_node_id":"371","b1":{"x":1652.4738255842883,"y":1684.531792427652},"b2":{"x":1631.4997979380364,"y":1703.5604593356165}},"357":{"from_node_id":"366","to_node_id":"372","b1":{"x":1652.3208408756734,"y":1572.5318969112768},"b2":{"x":1665.1651077797378,"y":1557.5680493392497}}}},"53":{"name":"Cystathionine beta-lyase","bigg_id":"CYSTL","reversibility":false,"label_x":943.8442520252979,"label_y":910.8483985855044,"gene_reaction_rule":"Rv0075 or Rv2294","genes":[{"name":"","bigg_id":"Rv0075"},{"name":"","bigg_id":"Rv2294"}],"metabolites":[{"bigg_id":"hcys__L_c","coefficient":1},{"bigg_id":"h2o_c","coefficient":-1},{"bigg_id":"pyr_c","coefficient":1},{"bigg_id":"nh4_c","coefficient":1},{"bigg_id":"cyst__L_c","coefficient":-1}],"segments":{"358":{"from_node_id":"373","to_node_id":"374","b1":null,"b2":null},"359":{"from_node_id":"375","to_node_id":"374","b1":null,"b2":null},"360":{"from_node_id":"375","to_node_id":"233","b1":{"x":926.1976618871464,"y":799.3287937754462},"b2":{"x":908.1297135094279,"y":751.8893220617626}},"361":{"from_node_id":"373","to_node_id":"376","b1":{"x":925.0816940866366,"y":947.7614933163482},"b2":{"x":921.3147195441817,"y":957.7719144937384}},"362":{"from_node_id":"375","to_node_id":"377","b1":{"x":926.8239730498967,"y":840.8157359835668},"b2":{"x":934.7760280398985,"y":832.4195153646647}},"363":{"from_node_id":"375","to_node_id":"378","b1":{"x":926.8239730498967,"y":840.8157359835668},"b2":{"x":929.1426748872735,"y":808.6377733022703}},"364":{"from_node_id":"373","to_node_id":"177","b1":{"x":931.9477513431369,"y":991.3772807393125},"b2":{"x":970.3264907364804,"y":1040.2775831414724}}}},"55":{"name":"","bigg_id":"HCYSMT","reversibility":false,"label_x":699.0862564019812,"label_y":871.7848094750345,"gene_reaction_rule":"","genes":[],"metabolites":[{"bigg_id":"hcys__L_c","coefficient":-1},{"bigg_id":"amet_c","coefficient":-1},{"bigg_id":"ahcys_c","coefficient":1},{"bigg_id":"h_c","coefficient":1},{"bigg_id":"met__L_c","coefficient":1}],"segments":{"371":{"from_node_id":"386","to_node_id":"387","b1":null,"b2":null},"372":{"from_node_id":"388","to_node_id":"387","b1":null,"b2":null},"373":{"from_node_id":"386","to_node_id":"233","b1":{"x":754.8740523374775,"y":822.3949043875647},"b2":{"x":754.4765945245133,"y":772.768246050028}},"374":{"from_node_id":"386","to_node_id":"389","b1":{"x":754.9787707039474,"y":818.3962753645469},"b2":{"x":772.1083183617077,"y":804.1338173201132}},"375":{"from_node_id":"388","to_node_id":"390","b1":{"x":752.0466564428048,"y":930.3578880090586},"b2":{"x":770.3556741499345,"y":977.6166521640464}},"376":{"from_node_id":"388","to_node_id":"391","b1":{"x":752.0466564428048,"y":930.3578880090586},"b2":{"x":730.5564418312291,"y":948.8016044444313}},"377":{"from_node_id":"388","to_node_id":"242","b1":{"x":752.1513748092741,"y":926.3592589860395},"b2":{"x":762.1484699024891,"y":1103.3263706686466}}}},"59":{"name":"","bigg_id":"SHSL4r","reversibility":true,"label_x":880.8425387995028,"label_y":1525.1888458041046,"gene_reaction_rule":"Rv1079","genes":[{"name":"","bigg_id":"Rv1079"}],"metabolites":[{"bigg_id":"h2o_c","coefficient":-1},{"bigg_id":"2obut_c","coefficient":1},{"bigg_id":"succ_c","coefficient":1},{"bigg_id":"suchms_c","coefficient":-1},{"bigg_id":"h_c","coefficient":1},{"bigg_id":"nh4_c","coefficient":1}],"segments":{"398":{"from_node_id":"414","to_node_id":"415","b1":null,"b2":null},"399":{"from_node_id":"416","to_node_id":"415","b1":null,"b2":null},"400":{"from_node_id":"414","to_node_id":"413","b1":{"x":859.2865692687822,"y":1440.072833116666},"b2":{"x":882.3548956175018,"y":1435.7267851581103}},"401":{"from_node_id":"416","to_node_id":"417","b1":{"x":860.3591493528618,"y":1548.0675069296055},"b2":{"x":859.347522393203,"y":1601.1259319720361}},"402":{"from_node_id":"416","to_node_id":"418","b1":{"x":860.3988745411609,"y":1552.0673096634182},"b2":{"x":869.164322844739,"y":1568.4930693167069}},"403":{"from_node_id":"414","to_node_id":"340","b1":{"x":859.3262944570814,"y":1444.0726358504785},"b2":{"x":858.3832705378338,"y":1436.351613151798}},"404":{"from_node_id":"416","to_node_id":"420","b1":{"x":860.3988745411609,"y":1552.0673096634182},"b2":{"x":848.02848520416,"y":1596.8443878954113}},"405":{"from_node_id":"416","to_node_id":"421","b1":{"x":860.3988745411609,"y":1552.0673096634182},"b2":{"x":838.6395652881904,"y":1579.415677177241}}}},"61":{"name":"","bigg_id":"SULabc","reversibility":false,"label_x":675.2560348510742,"label_y":-734.131721496582,"gene_reaction_rule":"(Rv1707 or Rv1739c or (Rv2397c and Rv2398c and Rv2399c and Rv2400c))","genes":[{"name":"","bigg_id":"Rv1707"},{"name":"","bigg_id":"Rv1739c"},{"name":"","bigg_id":"Rv2397c"},{"name":"","bigg_id":"Rv2398c"},{"name":"","bigg_id":"Rv2399c"},{"name":"","bigg_id":"Rv2400c"}],"metabolites":[{"bigg_id":"h2o_c","coefficient":-1},{"bigg_id":"atp_c","coefficient":-1},{"bigg_id":"so4_c","coefficient":1},{"bigg_id":"h_c","coefficient":1},{"bigg_id":"adp_c","coefficient":1},{"bigg_id":"so4_e","coefficient":-1},{"bigg_id":"pi_c","coefficient":1}],"segments":{"412":{"from_node_id":"430","to_node_id":"431","b1":null,"b2":null},"413":{"from_node_id":"432","to_node_id":"431","b1":null,"b2":null},"414":{"from_node_id":"430","to_node_id":"429","b1":{"x":647.2435607910156,"y":-674.8393020629883},"b2":{"x":661.1555786132812,"y":-756.2138748168945}},"415":{"from_node_id":"430","to_node_id":"433","b1":{"x":647.2435607910156,"y":-674.8393020629883},"b2":{"x":644.6723937988281,"y":-753.3787307739258}},"416":{"from_node_id":"432","to_node_id":"434","b1":{"x":647.2435607910156,"y":-566.8393020629883},"b2":{"x":647.2435607910156,"y":-521.3393020629883}},"417":{"from_node_id":"432","to_node_id":"435","b1":{"x":647.2435607910156,"y":-562.8393020629883},"b2":{"x":660.2833557128906,"y":-557.4853897094727}},"418":{"from_node_id":"432","to_node_id":"436","b1":{"x":647.2435607910156,"y":-562.8393020629883},"b2":{"x":630.7922668457031,"y":-554.073860168457}},"419":{"from_node_id":"430","to_node_id":"437","b1":{"x":647.2435607910156,"y":-670.8393020629883},"b2":{"x":647.1354675292969,"y":-759.153938293457}},"420":{"from_node_id":"432","to_node_id":"438","b1":{"x":647.2435607910156,"y":-562.8393020629883},"b2":{"x":622.9075393676758,"y":-569.9943313598633}}}},"65":{"name":"","bigg_id":"ADSK","reversibility":false,"label_x":1354.2371710608481,"label_y":-543.2124812665372,"gene_reaction_rule":"(Rv1285 and Rv1286)","genes":[{"name":"","bigg_id":"Rv1285"},{"name":"","bigg_id":"Rv1286"}],"metabolites":[{"bigg_id":"adp_c","coefficient":1},{"bigg_id":"paps_c","coefficient":1},{"bigg_id":"aps_c","coefficient":-1},{"bigg_id":"atp_c","coefficient":-1},{"bigg_id":"h_c","coefficient":1}],"segments":{"445":{"from_node_id":"463","to_node_id":"464","b1":null,"b2":null},"446":{"from_node_id":"465","to_node_id":"464","b1":null,"b2":null},"447":{"from_node_id":"465","to_node_id":"466","b1":{"x":1447.2287621887358,"y":-579.4900913811153},"b2":{"x":1465.7541495122891,"y":-584.849729997054}},"448":{"from_node_id":"465","to_node_id":"467","b1":{"x":1443.2287829884735,"y":-579.5029908954837},"b2":{"x":1561.6452028855952,"y":-571.2861619499394}},"449":{"from_node_id":"463","to_node_id":"455","b1":{"x":1339.2293237816602,"y":-579.8383782690604},"b2":{"x":1249.2649912868828,"y":-541.2296876528371}},"450":{"from_node_id":"463","to_node_id":"468","b1":{"x":1335.2293445813984,"y":-579.8512777834287},"b2":{"x":1301.0398110942592,"y":-578.9821310287255}},"451":{"from_node_id":"465","to_node_id":"469","b1":{"x":1447.2287621887358,"y":-579.4900913811153},"b2":{"x":1484.9459751192344,"y":-583.0222992777863}}}},"68":{"name":"","bigg_id":"SHCHF","reversibility":false,"label_x":1700.9222623873484,"label_y":12.800608389416197,"gene_reaction_rule":"(Rv2393 or Rv2847c)","genes":[{"name":"","bigg_id":"Rv2393"},{"name":"","bigg_id":"Rv2847c"}],"metabolites":[{"bigg_id":"fe2_c","coefficient":-1},{"bigg_id":"sheme_c","coefficient":1},{"bigg_id":"h_c","coefficient":3},{"bigg_id":"scl_c","coefficient":-1}],"segments":{"468":{"from_node_id":"488","to_node_id":"489","b1":null,"b2":null},"469":{"from_node_id":"490","to_node_id":"489","b1":null,"b2":null},"470":{"from_node_id":"488","to_node_id":"487","b1":{"x":1721.9103133144217,"y":-88.44939709492382},"b2":{"x":1676.4103254049078,"y":-88.48256687174876}},"471":{"from_node_id":"490","to_node_id":"491","b1":{"x":1825.9102856790246,"y":-88.37358046218128},"b2":{"x":1871.4102735885385,"y":-88.34041068535635}},"472":{"from_node_id":"490","to_node_id":"492","b1":{"x":1829.910284616125,"y":-88.370664437845},"b2":{"x":1848.925588695116,"y":-109.35680774202342}},"473":{"from_node_id":"488","to_node_id":"493","b1":{"x":1717.9103143773218,"y":-88.45231311926011},"b2":{"x":1698.9256285538613,"y":-109.46615865463298}}}},"69":{"name":"","bigg_id":"TRESULT","reversibility":false,"label_x":1657.0650255283358,"label_y":-381.4917578409329,"gene_reaction_rule":"(Rv1373 or Rv0295c or Rv3529c or Rv2267c)","genes":[{"name":"","bigg_id":"Rv1373"},{"name":"","bigg_id":"Rv0295c"},{"name":"","bigg_id":"Rv3529c"},{"name":"","bigg_id":"Rv2267c"}],"metabolites":[{"bigg_id":"tre_c","coefficient":-1},{"bigg_id":"tres_c","coefficient":1},{"bigg_id":"pap_c","coefficient":1},{"bigg_id":"h_c","coefficient":1},{"bigg_id":"paps_c","coefficient":-1}],"segments":{"474":{"from_node_id":"494","to_node_id":"495","b1":null,"b2":null},"475":{"from_node_id":"496","to_node_id":"495","b1":null,"b2":null},"476":{"from_node_id":"494","to_node_id":"497","b1":{"x":1677.3370435827624,"y":-431.84264077539046},"b2":{"x":1636.7459734819586,"y":-441.48469065646634}},"477":{"from_node_id":"496","to_node_id":"498","b1":{"x":1785.3370148844656,"y":-431.7639081183115},"b2":{"x":1830.8370027939795,"y":-431.7307383414866}},"478":{"from_node_id":"496","to_node_id":"499","b1":{"x":1789.337013821566,"y":-431.76099209397535},"b2":{"x":1833.9919663380565,"y":-450.21246742940366}},"479":{"from_node_id":"496","to_node_id":"500","b1":{"x":1789.337013821566,"y":-431.76099209397535},"b2":{"x":1808.321699645026,"y":-410.7471465586025}},"480":{"from_node_id":"494","to_node_id":"467","b1":{"x":1681.3370425198627,"y":-431.8397247510542},"b2":{"x":1635.8370546103488,"y":-431.872894527879}}}},"71":{"name":"APS Reductase","bigg_id":"APSR","reversibility":false,"label_x":1235.269907765185,"label_y":-290.25939074485575,"gene_reaction_rule":"Rv2392","genes":[{"name":"","bigg_id":"Rv2392"}],"metabolites":[{"bigg_id":"so3_c","coefficient":1},{"bigg_id":"aps_c","coefficient":-1},{"bigg_id":"trdox_c","coefficient":1},{"bigg_id":"trdrd_c","coefficient":-1},{"bigg_id":"amp_c","coefficient":1},{"bigg_id":"h_c","coefficient":2}],"segments":{"490":{"from_node_id":"510","to_node_id":"511","b1":null,"b2":null},"491":{"from_node_id":"512","to_node_id":"511","b1":null,"b2":null},"492":{"from_node_id":"512","to_node_id":"513","b1":{"x":1210.531395079171,"y":-232.15422958448505},"b2":{"x":1210.033968241757,"y":-186.65694871472954}},"493":{"from_node_id":"510","to_node_id":"455","b1":{"x":1211.6683707075463,"y":-336.1480144296405},"b2":{"x":1212.1657975449607,"y":-381.645295299396}},"494":{"from_node_id":"512","to_node_id":"514","b1":{"x":1210.4876652473104,"y":-228.15446862890212},"b2":{"x":1183.6091605780616,"y":-223.58911410415556}},"495":{"from_node_id":"510","to_node_id":"515","b1":{"x":1211.712100539407,"y":-340.14777538522344},"b2":{"x":1195.6113494279653,"y":-367.752965289396}},"496":{"from_node_id":"512","to_node_id":"516","b1":{"x":1210.4876652473104,"y":-228.15446862890212},"b2":{"x":1229.4252580464254,"y":-210.88956006133088}},"497":{"from_node_id":"512","to_node_id":"517","b1":{"x":1210.4876652473104,"y":-228.15446862890212},"b2":{"x":1199.098891517444,"y":-214.29402970129206}}}},"72":{"name":"MNXR84814","bigg_id":"SIRA2","reversibility":true,"label_x":1244.9672929208837,"label_y":-20.539457442837374,"gene_reaction_rule":"Rv2391","genes":[{"name":"","bigg_id":"Rv2391"}],"metabolites":[{"bigg_id":"fdxox_c","coefficient":-6},{"bigg_id":"h2o_c","coefficient":-3},{"bigg_id":"fdxrd_c","coefficient":6},{"bigg_id":"so3_c","coefficient":1},{"bigg_id":"h2s_c","coefficient":-1},{"bigg_id":"h_c","coefficient":8}],"segments":{"498":{"from_node_id":"518","to_node_id":"519","b1":null,"b2":null},"499":{"from_node_id":"520","to_node_id":"519","b1":null,"b2":null},"500":{"from_node_id":"518","to_node_id":"521","b1":{"x":1207.2374688733917,"y":7.351467785909222},"b2":{"x":1211.9592222865203,"y":21.404125062801484}},"501":{"from_node_id":"518","to_node_id":"522","b1":{"x":1208.1792413343292,"y":19.12366932399516},"b2":{"x":1196.3314832294627,"y":24.71206693080444}},"502":{"from_node_id":"520","to_node_id":"523","b1":{"x":1207.5201317045507,"y":-63.883461895216726},"b2":{"x":1229.6388248680114,"y":-58.93498663825653}},"503":{"from_node_id":"520","to_node_id":"513","b1":{"x":1207.47640187269,"y":-59.883700939633854},"b2":{"x":1208.886060155417,"y":-81.66322363067843}},"504":{"from_node_id":"518","to_node_id":"524","b1":{"x":1203.984995091971,"y":8.060584393802856},"b2":{"x":1207.6664622975259,"y":39.43520748767946}},"505":{"from_node_id":"520","to_node_id":"525","b1":{"x":1207.5201317045507,"y":-63.883461895216726},"b2":{"x":1187.6413348343908,"y":-59.39414987279264}}}},"74":{"name":"PAPA2","bigg_id":"PAPA2","reversibility":false,"label_x":2008.4305716197932,"label_y":-392.05722009601584,"gene_reaction_rule":"Rv3820c","genes":[{"name":"","bigg_id":"Rv3820c"}],"metabolites":[{"bigg_id":"pmtcoa_c","coefficient":-1},{"bigg_id":"tres_c","coefficient":-1},{"bigg_id":"coa_c","coefficient":1},{"bigg_id":"sl659_c","coefficient":1}],"segments":{"515":{"from_node_id":"536","to_node_id":"537","b1":null,"b2":null},"516":{"from_node_id":"538","to_node_id":"537","b1":null,"b2":null},"517":{"from_node_id":"536","to_node_id":"539","b1":{"x":2023.859985449686,"y":-432.8248426624991},"b2":{"x":1944.2411539223085,"y":-428.05042913894795}},"518":{"from_node_id":"536","to_node_id":"498","b1":{"x":2027.859974479973,"y":-432.83421056441887},"b2":{"x":1935.8368448659307,"y":-431.8154192347696}},"519":{"from_node_id":"538","to_node_id":"540","b1":{"x":2135.859678297713,"y":-433.0871439162513},"b2":{"x":2141.8764237104024,"y":-441.5978314179687}},"520":{"from_node_id":"538","to_node_id":"541","b1":{"x":2131.859689267426,"y":-433.07777601433156},"b2":{"x":2177.359564486937,"y":-433.18433589866834}}}},"75":{"name":"PAPA1","bigg_id":"PAPA1","reversibility":false,"label_x":2331.9208987936363,"label_y":-385.8835004841353,"gene_reaction_rule":"Rv3824c","genes":[{"name":"","bigg_id":"Rv3824c"}],"metabolites":[{"bigg_id":"hphthiocnylcoa_c","coefficient":-1},{"bigg_id":"sl1278_c","coefficient":1},{"bigg_id":"coa_c","coefficient":1},{"bigg_id":"sl659_c","coefficient":-1}],"segments":{"521":{"from_node_id":"542","to_node_id":"543","b1":null,"b2":null},"522":{"from_node_id":"544","to_node_id":"543","b1":null,"b2":null},"523":{"from_node_id":"542","to_node_id":"545","b1":{"x":2263.6319288344666,"y":-440.92376709358746},"b2":{"x":2241.918126603964,"y":-517.7951360407393}},"524":{"from_node_id":"544","to_node_id":"546","b1":{"x":2431.858866538925,"y":-433.7803686583104},"b2":{"x":2477.3587417584363,"y":-433.8869285426472}},"525":{"from_node_id":"544","to_node_id":"547","b1":{"x":2435.858855569212,"y":-433.78973656023015},"b2":{"x":2438.8892118217454,"y":-443.462411366635}},"526":{"from_node_id":"542","to_node_id":"541","b1":{"x":2338.42543593116,"y":-434.5934133158196},"b2":{"x":2282.3592765319618,"y":-433.43024332406094}}}},"76":{"name":"MMPL8","bigg_id":"MMPL8","reversibility":false,"label_x":2645.295320205761,"label_y":-385.67085570135634,"gene_reaction_rule":"Rv3823c","genes":[{"name":"","bigg_id":"Rv3823c"}],"metabolites":[{"bigg_id":"sl1_c","coefficient":1},{"bigg_id":"sl1278_c","coefficient":-1},{"bigg_id":"coa_c","coefficient":2},{"bigg_id":"hphthiocnylcoa_c","coefficient":-2}],"segments":{"527":{"from_node_id":"548","to_node_id":"549","b1":null,"b2":null},"528":{"from_node_id":"550","to_node_id":"549","b1":null,"b2":null},"529":{"from_node_id":"550","to_node_id":"551","b1":{"x":2731.858043810425,"y":-434.48296130228925},"b2":{"x":2855.823006920561,"y":-433.45234467295415}},"530":{"from_node_id":"548","to_node_id":"546","b1":{"x":2627.8583290229717,"y":-434.23939585237656},"b2":{"x":2582.358453803461,"y":-434.1328359680398}},"531":{"from_node_id":"550","to_node_id":"552","b1":{"x":2735.8580328407115,"y":-434.492329204209},"b2":{"x":2783.2382426088698,"y":-438.4791214422545}},"532":{"from_node_id":"548","to_node_id":"545","b1":{"x":2506.573672023935,"y":-440.5697496301443},"b2":{"x":2544.842413738745,"y":-565.8081840069838}}}},"77":{"name":"","bigg_id":"SADT","reversibility":false,"label_x":849.8602148564528,"label_y":-562.676010982634,"gene_reaction_rule":"(Rv1285 and Rv1286)","genes":[{"name":"","bigg_id":"Rv1285"},{"name":"","bigg_id":"Rv1286"}],"metabolites":[{"bigg_id":"so4_c","coefficient":-1},{"bigg_id":"ppi_c","coefficient":1},{"bigg_id":"h_c","coefficient":-1},{"bigg_id":"atp_c","coefficient":-1},{"bigg_id":"aps_c","coefficient":1}],"segments":{"533":{"from_node_id":"554","to_node_id":"555","b1":null,"b2":null},"534":{"from_node_id":"556","to_node_id":"555","b1":null,"b2":null},"535":{"from_node_id":"554","to_node_id":"434","b1":{"x":781.5852720135076,"y":-487.89260716392766},"b2":{"x":737.9168787275905,"y":-484.2190306780284}},"536":{"from_node_id":"556","to_node_id":"557","b1":{"x":963.5860134289037,"y":-487.5878012579475},"b2":{"x":976.2363037634682,"y":-507.84470457997736}},"537":{"from_node_id":"554","to_node_id":"558","b1":{"x":850.7171189207208,"y":-485.9591669963829},"b2":{"x":843.8974206941245,"y":-491.3682861876755}},"538":{"from_node_id":"554","to_node_id":"559","b1":{"x":834.2892624754083,"y":-484.56176709403917},"b2":{"x":801.4338940158441,"y":-491.5775688501343}},"539":{"from_node_id":"556","to_node_id":"455","b1":{"x":1018.2663222501797,"y":-483.65533765290286},"b2":{"x":1124.9056628017215,"y":-484.9445757598959}}}},"79":{"name":"","bigg_id":"MHPGLUT","reversibility":false,"label_x":494.3209504813502,"label_y":954.9688343427241,"gene_reaction_rule":"Rv1133c","genes":[{"name":"","bigg_id":"Rv1133c"}],"metabolites":[{"bigg_id":"hcys__L_c","coefficient":-1},{"bigg_id":"hpglu_c","coefficient":1},{"bigg_id":"met__L_c","coefficient":1},{"bigg_id":"mhpglu_c","coefficient":-1}],"segments":{"550":{"from_node_id":"572","to_node_id":"573","b1":null,"b2":null},"551":{"from_node_id":"574","to_node_id":"573","b1":null,"b2":null},"552":{"from_node_id":"572","to_node_id":"233","b1":{"x":663.2745138311345,"y":888.8740976657621},"b2":{"x":657.9097734596027,"y":782.6344609774729}},"553":{"from_node_id":"574","to_node_id":"575","b1":{"x":661.9066661785002,"y":996.8654352479921},"b2":{"x":647.3113756460804,"y":1027.3084095130575}},"554":{"from_node_id":"574","to_node_id":"242","b1":{"x":661.9573272026719,"y":992.8657560782799},"b2":{"x":663.3323214804539,"y":1024.1174777275064}},"555":{"from_node_id":"572","to_node_id":"577","b1":{"x":663.3251748553063,"y":884.8744184960499},"b2":{"x":673.0346198630639,"y":838.2155822504117}}}},"80":{"name":"","bigg_id":"METAT","reversibility":false,"label_x":503.51656291192273,"label_y":1301.2137684247555,"gene_reaction_rule":"Rv1392","genes":[{"name":"","bigg_id":"Rv1392"}],"metabolites":[{"bigg_id":"h2o_c","coefficient":-1},{"bigg_id":"atp_c","coefficient":-1},{"bigg_id":"ppi_c","coefficient":1},{"bigg_id":"met__L_c","coefficient":-1},{"bigg_id":"amet_c","coefficient":1},{"bigg_id":"pi_c","coefficient":1}],"segments":{"556":{"from_node_id":"579","to_node_id":"580","b1":null,"b2":null},"557":{"from_node_id":"581","to_node_id":"580","b1":null,"b2":null},"558":{"from_node_id":"579","to_node_id":"578","b1":{"x":646.716600941732,"y":1239.9370100487843},"b2":{"x":639.4261985373803,"y":1222.0559447992398}},"559":{"from_node_id":"579","to_node_id":"582","b1":{"x":648.1801629534508,"y":1211.3981916894093},"b2":{"x":629.6463641304019,"y":1197.4634266528594}},"560":{"from_node_id":"581","to_node_id":"583","b1":{"x":642.0255092571135,"y":1343.7466303163515},"b2":{"x":625.6908388418811,"y":1350.2226246009482}},"561":{"from_node_id":"579","to_node_id":"242","b1":{"x":646.6659399175604,"y":1248.3273142184964},"b2":{"x":648.5561128761066,"y":1189.9328923739572}},"562":{"from_node_id":"581","to_node_id":"585","b1":{"x":645.3487532890977,"y":1347.3828154044518},"b2":{"x":642.419884041489,"y":1564.2253573661783}},"563":{"from_node_id":"581","to_node_id":"586","b1":{"x":643.6618007610198,"y":1356.291430121039},"b2":{"x":629.9132017005278,"y":1386.027597909646}}}},"82":{"name":"","bigg_id":"CYSTS","reversibility":false,"label_x":1067.6459294708811,"label_y":802.4695887455974,"gene_reaction_rule":"Rv1077","genes":[{"name":"","bigg_id":"Rv1077"}],"metabolites":[{"bigg_id":"hcys__L_c","coefficient":-1},{"bigg_id":"ser__L_c","coefficient":-1},{"bigg_id":"h2o_c","coefficient":1},{"bigg_id":"cyst__L_c","coefficient":1}],"segments":{"570":{"from_node_id":"593","to_node_id":"594","b1":null,"b2":null},"571":{"from_node_id":"595","to_node_id":"594","b1":null,"b2":null},"572":{"from_node_id":"593","to_node_id":"233","b1":{"x":1071.3133498472994,"y":855.3751887785716},"b2":{"x":1099.1693382210988,"y":733.6531463635763}},"573":{"from_node_id":"593","to_node_id":"169","b1":{"x":1074.568397057745,"y":847.6428624514807},"b2":{"x":1131.955559091111,"y":835.1281252119045}},"574":{"from_node_id":"595","to_node_id":"598","b1":{"x":1076.4279296574548,"y":956.070912207683},"b2":{"x":1085.260703982603,"y":963.1514586692207}},"575":{"from_node_id":"595","to_node_id":"177","b1":{"x":1076.0662166139944,"y":984.5997553141858},"b2":{"x":1076.997154509726,"y":921.0547078854311}}}},"83":{"name":"O-succinylhomoserine lyase (H2S)","bigg_id":"SHSL2r","reversibility":false,"label_x":876.0591934380639,"label_y":1266.2694917504944,"gene_reaction_rule":"Rv0391","genes":[{"name":"","bigg_id":"Rv0391"}],"metabolites":[{"bigg_id":"hcys__L_c","coefficient":1},{"bigg_id":"succ_c","coefficient":1},{"bigg_id":"suchms_c","coefficient":-1},{"bigg_id":"h2s_c","coefficient":-1}],"segments":{"576":{"from_node_id":"599","to_node_id":"600","b1":null,"b2":null},"577":{"from_node_id":"601","to_node_id":"600","b1":null,"b2":null},"578":{"from_node_id":"601","to_node_id":"233","b1":{"x":863.606739967965,"y":924.5357692474527},"b2":{"x":866.1918154716676,"y":793.2034696988926}},"579":{"from_node_id":"601","to_node_id":"603","b1":{"x":861.3780459435224,"y":1135.461037288084},"b2":{"x":868.3744279030391,"y":1120.195055549837}},"580":{"from_node_id":"599","to_node_id":"340","b1":{"x":859.1196791347252,"y":1221.4141029254113},"b2":{"x":858.5253262872725,"y":1300.290347786471}},"581":{"from_node_id":"599","to_node_id":"604","b1":{"x":858.5965421044804,"y":1208.9326825410299},"b2":{"x":877.0370932239371,"y":1215.1684634988158}}}},"84":{"name":"","bigg_id":"AHC","reversibility":true,"label_x":527.796137320169,"label_y":424.89214867773535,"gene_reaction_rule":"Rv3248c","genes":[{"name":"","bigg_id":"Rv3248c"}],"metabolites":[{"bigg_id":"hcys__L_c","coefficient":1},{"bigg_id":"h2o_c","coefficient":-1},{"bigg_id":"ahcys_c","coefficient":-1},{"bigg_id":"adn_c","coefficient":1}],"segments":{"582":{"from_node_id":"606","to_node_id":"607","b1":null,"b2":null},"583":{"from_node_id":"608","to_node_id":"607","b1":null,"b2":null},"584":{"from_node_id":"608","to_node_id":"233","b1":{"x":610.9790691137091,"y":529.2741880577878},"b2":{"x":770.7351147907419,"y":666.7641914651192}},"585":{"from_node_id":"606","to_node_id":"605","b1":{"x":616.317368124285,"y":351.59439884846415},"b2":{"x":607.1910831834635,"y":332.569094789337}},"586":{"from_node_id":"606","to_node_id":"610","b1":{"x":616.3221905752187,"y":355.59439594145897},"b2":{"x":617.1795666411607,"y":310.0944290086429}},"587":{"from_node_id":"608","to_node_id":"611","b1":{"x":616.4475742994942,"y":459.59432035932423},"b2":{"x":610.1169011144116,"y":479.55211199917153}}}},"118":{"name":"","bigg_id":"PSSA160","reversibility":false,"label_x":1209.4907734592202,"label_y":542.668695327572,"gene_reaction_rule":"Rv0436c","genes":[{"name":"","bigg_id":"Rv0436c"}],"metabolites":[{"bigg_id":"h_c","coefficient":1},{"bigg_id":"ser__L_c","coefficient":-1},{"bigg_id":"ps160_c","coefficient":1},{"bigg_id":"cdpdhdecg_c","coefficient":-1},{"bigg_id":"cmp_c","coefficient":1}],"segments":{"826":{"from_node_id":"860","to_node_id":"861","b1":null,"b2":null},"827":{"from_node_id":"862","to_node_id":"861","b1":null,"b2":null},"828":{"from_node_id":"862","to_node_id":"863","b1":{"x":1187.8083103293084,"y":486.34204356887597},"b2":{"x":1166.7586929399636,"y":467.39702818851254}},"829":{"from_node_id":"860","to_node_id":"169","b1":{"x":1188.0907542199197,"y":594.3416742416179},"b2":{"x":1171.2817682693208,"y":741.409878020412}},"830":{"from_node_id":"862","to_node_id":"864","b1":{"x":1187.8187712141457,"y":490.3420298900886},"b2":{"x":1187.6997786491193,"y":443.6330485234039}},"831":{"from_node_id":"860","to_node_id":"865","b1":{"x":1188.101215104757,"y":598.3416605628305},"b2":{"x":1167.1509761213688,"y":617.3965152339874}},"832":{"from_node_id":"862","to_node_id":"866","b1":{"x":1187.8083103293084,"y":486.34204356887597},"b2":{"x":1196.6671186486342,"y":473.3329347473285}}}},"119":{"name":"3',5'-bisphosphate nucleotidase (paps)","bigg_id":"BPNT2","reversibility":false,"label_x":1353.2322962429123,"label_y":-445.4636252681261,"gene_reaction_rule":"Rv2131c","genes":[{"name":"","bigg_id":"Rv2131c"}],"metabolites":[{"bigg_id":"aps_c","coefficient":1},{"bigg_id":"h2o_c","coefficient":-1},{"bigg_id":"paps_c","coefficient":-1},{"bigg_id":"pi_c","coefficient":1}],"segments":{"833":{"from_node_id":"867","to_node_id":"868","b1":null,"b2":null},"834":{"from_node_id":"869","to_node_id":"868","b1":null,"b2":null},"835":{"from_node_id":"869","to_node_id":"455","b1":{"x":1339.8245518230308,"y":-431.9078064610021},"b2":{"x":1271.4889699136422,"y":-434.44521912464165}},"836":{"from_node_id":"867","to_node_id":"870","b1":{"x":1467.822848770528,"y":-432.56809317167745},"b2":{"x":1484.434674706204,"y":-425.1601425187563}},"837":{"from_node_id":"867","to_node_id":"467","b1":{"x":1463.8229019909188,"y":-432.5474592119688},"b2":{"x":1516.8049682753071,"y":-432.5875611967668}},"838":{"from_node_id":"869","to_node_id":"872","b1":{"x":1335.8246050434213,"y":-431.8871725012935},"b2":{"x":1328.554734745123,"y":-421.60776644437163}}}},"120":{"name":"folate reductase","bigg_id":"FOLR2","reversibility":false,"label_x":-161.04589632064426,"label_y":1467.2103312350598,"gene_reaction_rule":"Rv2671","genes":[{"name":"","bigg_id":"Rv2671"}],"metabolites":[{"bigg_id":"dhf_c","coefficient":-1},{"bigg_id":"h_c","coefficient":-1},{"bigg_id":"nadp_c","coefficient":1},{"bigg_id":"nadph_c","coefficient":-1},{"bigg_id":"thf_c","coefficient":1}],"segments":{"839":{"from_node_id":"873","to_node_id":"874","b1":null,"b2":null},"840":{"from_node_id":"875","to_node_id":"874","b1":null,"b2":null},"841":{"from_node_id":"873","to_node_id":"250","b1":{"x":-176.12768127124275,"y":1519.1322921907479},"b2":{"x":-187.77568734949364,"y":1655.8344967486466}},"842":{"from_node_id":"873","to_node_id":"876","b1":{"x":-176.1339183625539,"y":1523.1322873280815},"b2":{"x":-184.7907395079934,"y":1517.7560695036818}},"843":{"from_node_id":"875","to_node_id":"877","b1":{"x":-175.92809434928665,"y":1391.1324477960748},"b2":{"x":-165.4010015211079,"y":1393.391600190787}},"844":{"from_node_id":"873","to_node_id":"878","b1":{"x":-176.1339183625539,"y":1523.1322873280815},"b2":{"x":-163.75293956776795,"y":1531.5274132864192}},"845":{"from_node_id":"875","to_node_id":"879","b1":{"x":-175.93433144059782,"y":1395.1324429334081},"b2":{"x":-175.84974088969068,"y":1340.882508883322}}}},"121":{"name":"BMNMSHS","bigg_id":"BMNMSHS","reversibility":false,"label_x":1398.4248010843623,"label_y":2006.3157939511727,"gene_reaction_rule":"none","genes":[{"name":"","bigg_id":"none"}],"metabolites":[{"bigg_id":"bmn_c","coefficient":-1},{"bigg_id":"bmnmsh_c","coefficient":1},{"bigg_id":"h_c","coefficient":2},{"bigg_id":"msh_c","coefficient":-1}],"segments":{"846":{"from_node_id":"880","to_node_id":"881","b1":null,"b2":null},"847":{"from_node_id":"882","to_node_id":"881","b1":null,"b2":null},"848":{"from_node_id":"880","to_node_id":"883","b1":{"x":1382.4248074627164,"y":2046.3448102000516},"b2":{"x":1377.182721492507,"y":2064.3471165712067}},"849":{"from_node_id":"882","to_node_id":"884","b1":{"x":1510.424795092575,"y":2046.2885362628322},"b2":{"x":1564.6747898497615,"y":2046.264685785534}},"850":{"from_node_id":"882","to_node_id":"885","b1":{"x":1514.4247947060082,"y":2046.286777702294},"b2":{"x":1519.6827077210608,"y":2064.2844678520364}},"851":{"from_node_id":"880","to_node_id":"321","b1":{"x":1386.4248070761496,"y":2046.3430516395135},"b2":{"x":1332.1748123189632,"y":2046.3669021168116}}}},"122":{"name":"MSHAMID","bigg_id":"MSHAMID","reversibility":false,"label_x":1748.4247672597573,"label_y":2006.1619199040883,"gene_reaction_rule":"Rv1082","genes":[{"name":"","bigg_id":"Rv1082"}],"metabolites":[{"bigg_id":"acysbmn_c","coefficient":1},{"bigg_id":"bmnmsh_c","coefficient":-1},{"bigg_id":"h2o_c","coefficient":-1},{"bigg_id":"igam_c","coefficient":1}],"segments":{"852":{"from_node_id":"886","to_node_id":"887","b1":null,"b2":null},"853":{"from_node_id":"888","to_node_id":"887","b1":null,"b2":null},"854":{"from_node_id":"888","to_node_id":"889","b1":{"x":1860.42476126797,"y":2046.1346622157478},"b2":{"x":1914.6747560251565,"y":2046.1108117384497}},"855":{"from_node_id":"886","to_node_id":"884","b1":{"x":1736.4247732515446,"y":2046.1891775924291},"b2":{"x":1682.1747784943582,"y":2046.2130280697272}},"856":{"from_node_id":"886","to_node_id":"890","b1":{"x":1732.4247736381114,"y":2046.1909361529672},"b2":{"x":1727.182687667902,"y":2064.1932425241225}},"857":{"from_node_id":"888","to_node_id":"891","b1":{"x":1864.4247608814032,"y":2046.1329036552097},"b2":{"x":1869.6826738964558,"y":2064.1305938049522}}}},"123":{"name":"ACYSBMNt","bigg_id":"ACYSBMNt","reversibility":true,"label_x":2098.424733435152,"label_y":2006.008045857004,"gene_reaction_rule":"","genes":[],"metabolites":[{"bigg_id":"acysbmn_c","coefficient":-1},{"bigg_id":"acysbmn_e","coefficient":1}],"segments":{"858":{"from_node_id":"892","to_node_id":"893","b1":null,"b2":null},"859":{"from_node_id":"894","to_node_id":"893","b1":null,"b2":null},"860":{"from_node_id":"892","to_node_id":"889","b1":{"x":2086.4247394269396,"y":2046.0353035453447},"b2":{"x":2032.1747446697532,"y":2046.0591540226428}},"861":{"from_node_id":"894","to_node_id":"895","b1":{"x":2210.424727443365,"y":2045.9807881686634},"b2":{"x":2264.6747222005515,"y":2045.9569376913653}}}},"124":{"name":"BMNt","bigg_id":"BMNt","reversibility":true,"label_x":1194.1833063968736,"label_y":2167.306342683224,"gene_reaction_rule":"none","genes":[{"name":"","bigg_id":"none"}],"metabolites":[{"bigg_id":"bmn_c","coefficient":-1},{"bigg_id":"bmn_e","coefficient":1}],"segments":{"862":{"from_node_id":"896","to_node_id":"897","b1":null,"b2":null},"863":{"from_node_id":"898","to_node_id":"897","b1":null,"b2":null},"864":{"from_node_id":"896","to_node_id":"883","b1":{"x":1303.1534209026568,"y":2126.462438186799},"b2":{"x":1284.711292874982,"y":2125.9695530992562}},"865":{"from_node_id":"898","to_node_id":"899","b1":{"x":1179.1561867516273,"y":2125.6342335654676},"b2":{"x":1192.4672722988332,"y":2126.1271186530103}}}},"129":{"name":"dihydrofolate synthase","bigg_id":"DHFS","reversibility":false,"label_x":-545.6322086168921,"label_y":1464.17123550933,"gene_reaction_rule":"Rv2447c","genes":[{"name":"","bigg_id":"Rv2447c"}],"metabolites":[{"bigg_id":"adp_c","coefficient":1},{"bigg_id":"atp_c","coefficient":-1},{"bigg_id":"dhf_c","coefficient":1},{"bigg_id":"dhpt_c","coefficient":-1},{"bigg_id":"glu__L_c","coefficient":-1},{"bigg_id":"h_c","coefficient":1},{"bigg_id":"pi_c","coefficient":1}],"segments":{"873":{"from_node_id":"907","to_node_id":"908","b1":null,"b2":null},"874":{"from_node_id":"909","to_node_id":"908","b1":null,"b2":null},"875":{"from_node_id":"909","to_node_id":"910","b1":{"x":-560.8327831174239,"y":1519.9931639009349},"b2":{"x":-578.8513232325854,"y":1525.1791750962868}},"876":{"from_node_id":"907","to_node_id":"911","b1":{"x":-560.3637749050837,"y":1387.9939971183496},"b2":{"x":-578.345007548809,"y":1382.6800745923595}},"877":{"from_node_id":"909","to_node_id":"250","b1":{"x":-560.818570747353,"y":1515.9931891499475},"b2":{"x":-569.8838006868499,"y":1715.7996399231051}},"878":{"from_node_id":"907","to_node_id":"912","b1":{"x":-560.3779872751546,"y":1391.993971869337},"b2":{"x":-560.1852320060678,"y":1337.74431430907}},"879":{"from_node_id":"907","to_node_id":"913","b1":{"x":-560.3637749050837,"y":1387.9939971183496},"b2":{"x":-542.3452347899222,"y":1382.8079859229977}},"880":{"from_node_id":"909","to_node_id":"914","b1":{"x":-560.8327831174239,"y":1519.9931639009349},"b2":{"x":-542.8515504736986,"y":1525.307086426925}},"881":{"from_node_id":"909","to_node_id":"915","b1":{"x":-560.8327831174239,"y":1519.9931639009349},"b2":{"x":-524.7983677064891,"y":1510.3711367760413}}}},"130":{"name":"dihydropteroate synthase","bigg_id":"FOLD3","reversibility":false,"label_x":-544.3886262356871,"label_y":1114.1734447979297,"gene_reaction_rule":"Rv3608c or Rv1207","genes":[{"name":"","bigg_id":"Rv3608c"},{"name":"","bigg_id":"Rv1207"}],"metabolites":[{"bigg_id":"2ahhmd_c","coefficient":-1},{"bigg_id":"4abz_c","coefficient":-1},{"bigg_id":"dhpt_c","coefficient":1},{"bigg_id":"ppi_c","coefficient":1}],"segments":{"882":{"from_node_id":"916","to_node_id":"917","b1":null,"b2":null},"883":{"from_node_id":"918","to_node_id":"917","b1":null,"b2":null},"884":{"from_node_id":"916","to_node_id":"919","b1":{"x":-559.1344048939496,"y":1041.996181157937},"b2":{"x":-558.9416496248629,"y":987.7465235976697}},"885":{"from_node_id":"916","to_node_id":"920","b1":{"x":-559.1201925238787,"y":1037.9962064069493},"b2":{"x":-538.5206053506117,"y":1016.0333397428475}},"886":{"from_node_id":"918","to_node_id":"912","b1":{"x":-559.574988366148,"y":1165.995398438547},"b2":{"x":-559.7677436352348,"y":1220.2450559988142}},"887":{"from_node_id":"918","to_node_id":"921","b1":{"x":-559.5892007362189,"y":1169.9953731895346},"b2":{"x":-544.1890304093881,"y":1185.6335144655247}}}},"131":{"name":"HPPK","bigg_id":"HPPK","reversibility":false,"label_x":-543.1450438544821,"label_y":764.1756540865293,"gene_reaction_rule":"Rv3606c","genes":[{"name":"","bigg_id":"Rv3606c"}],"metabolites":[{"bigg_id":"2ahhmd_c","coefficient":1},{"bigg_id":"2ahhmp_c","coefficient":-1},{"bigg_id":"amp_c","coefficient":1},{"bigg_id":"atp_c","coefficient":-1},{"bigg_id":"h_c","coefficient":1}],"segments":{"888":{"from_node_id":"922","to_node_id":"923","b1":null,"b2":null},"889":{"from_node_id":"924","to_node_id":"923","b1":null,"b2":null},"890":{"from_node_id":"924","to_node_id":"919","b1":{"x":-558.331405984943,"y":815.9976077271468},"b2":{"x":-558.5241612540298,"y":870.2472652874139}},"891":{"from_node_id":"922","to_node_id":"925","b1":{"x":-557.8908225127446,"y":691.9983904465365},"b2":{"x":-557.6980672436579,"y":637.7487328862694}},"892":{"from_node_id":"924","to_node_id":"926","b1":{"x":-558.3456183550139,"y":819.9975824781343},"b2":{"x":-576.3641584701754,"y":825.1835936734861}},"893":{"from_node_id":"922","to_node_id":"927","b1":{"x":-557.8766101426737,"y":687.998415695549},"b2":{"x":-539.8580700275122,"y":682.8124045001972}},"894":{"from_node_id":"924","to_node_id":"928","b1":{"x":-558.3456183550139,"y":819.9975824781343},"b2":{"x":-540.3643857112886,"y":825.3115050041245}}}},"132":{"name":"DHNPA","bigg_id":"DHNPA","reversibility":false,"label_x":-690.3121803911238,"label_y":410.3062813438791,"gene_reaction_rule":"Rv3607c","genes":[{"name":"","bigg_id":"Rv3607c"}],"metabolites":[{"bigg_id":"2ahhmp_c","coefficient":1},{"bigg_id":"dhnpt_c","coefficient":-1},{"bigg_id":"gcald_c","coefficient":1}],"segments":{"895":{"from_node_id":"929","to_node_id":"930","b1":null,"b2":null},"896":{"from_node_id":"931","to_node_id":"930","b1":null,"b2":null},"897":{"from_node_id":"931","to_node_id":"925","b1":{"x":-557.087823603738,"y":465.9998170157466},"b2":{"x":-557.2805788728248,"y":520.2494745760137}},"898":{"from_node_id":"929","to_node_id":"932","b1":{"x":-556.6472401315397,"y":342.00059973513623},"b2":{"x":-556.4544848624529,"y":354.8583945674473}},"899":{"from_node_id":"931","to_node_id":"933","b1":{"x":-557.1020359738089,"y":469.999791766734},"b2":{"x":-539.1208033300836,"y":475.3137142927241}}}},"133":{"name":"thymidylate synthase","bigg_id":"TMDS","reversibility":false,"label_x":89.91700860722898,"label_y":1600.1811537222206,"gene_reaction_rule":"Rv2764c","genes":[{"name":"","bigg_id":"Rv2764c"}],"metabolites":[{"bigg_id":"dhf_c","coefficient":1},{"bigg_id":"dtmp_c","coefficient":1},{"bigg_id":"dump_c","coefficient":-1},{"bigg_id":"mlthf_c","coefficient":-1}],"segments":{"900":{"from_node_id":"934","to_node_id":"935","b1":null,"b2":null},"901":{"from_node_id":"936","to_node_id":"935","b1":null,"b2":null},"902":{"from_node_id":"936","to_node_id":"250","b1":{"x":74.73064647676813,"y":1652.0031073628381},"b2":{"x":74.53789120768135,"y":1706.2527649231051}},"903":{"from_node_id":"936","to_node_id":"937","b1":{"x":74.71643410669722,"y":1656.0030821138255},"b2":{"x":92.69766675042258,"y":1661.3170046398157}},"904":{"from_node_id":"934","to_node_id":"938","b1":{"x":75.1854423190374,"y":1524.0039153312403},"b2":{"x":93.2039824341989,"y":1518.8179041358883}},"905":{"from_node_id":"934","to_node_id":"939","b1":{"x":75.17122994896647,"y":1528.0038900822276},"b2":{"x":75.36398521805324,"y":1473.7542325219606}}}},"134":{"name":"methylenetetrahydrofolate dehydrogenase (NADP)","bigg_id":"MTHFD","reversibility":true,"label_x":91.16059098843397,"label_y":1250.1833630108204,"gene_reaction_rule":"Rv3356c","genes":[{"name":"","bigg_id":"Rv3356c"}],"metabolites":[{"bigg_id":"methf_c","coefficient":1},{"bigg_id":"mlthf_c","coefficient":-1},{"bigg_id":"nadp_c","coefficient":-1},{"bigg_id":"nadph_c","coefficient":1}],"segments":{"906":{"from_node_id":"940","to_node_id":"941","b1":null,"b2":null},"907":{"from_node_id":"942","to_node_id":"941","b1":null,"b2":null},"908":{"from_node_id":"942","to_node_id":"943","b1":{"x":76.41481233017146,"y":1178.0060993708273},"b2":{"x":76.60756759925823,"y":1123.7564418105603}},"909":{"from_node_id":"940","to_node_id":"939","b1":{"x":75.97422885797312,"y":1302.0053166514379},"b2":{"x":75.78147358888634,"y":1356.2549742117048}},"910":{"from_node_id":"940","to_node_id":"944","b1":{"x":75.96001648790221,"y":1306.0052914024252},"b2":{"x":93.94124913162757,"y":1311.3192139284154}},"911":{"from_node_id":"942","to_node_id":"945","b1":{"x":76.4290247002424,"y":1174.00612461984},"b2":{"x":94.4475648154039,"y":1168.820113424488}}}},"137":{"name":"phosphoribosylglycinamide formyltransferase","bigg_id":"GARFT","reversibility":true,"label_x":57.16056903835877,"label_y":837.8859859438171,"gene_reaction_rule":"Rv0956","genes":[{"name":"","bigg_id":"Rv0956"}],"metabolites":[{"bigg_id":"10fthf_c","coefficient":-1},{"bigg_id":"fgam_c","coefficient":1},{"bigg_id":"gar_c","coefficient":-1},{"bigg_id":"h_c","coefficient":1},{"bigg_id":"thf_c","coefficient":1}],"segments":{"927":{"from_node_id":"961","to_node_id":"962","b1":null,"b2":null},"928":{"from_node_id":"963","to_node_id":"962","b1":null,"b2":null},"929":{"from_node_id":"961","to_node_id":"971","b1":{"x":42.41479038009629,"y":765.7087223038241},"b2":{"x":43.80166796363619,"y":691.1588938451196}},"930":{"from_node_id":"963","to_node_id":"965","b1":{"x":41.95999453782704,"y":893.707914335422},"b2":{"x":23.941454422665515,"y":898.8939255307739}},"931":{"from_node_id":"961","to_node_id":"966","b1":{"x":42.42900275016723,"y":761.7087475528367},"b2":{"x":60.44754286532873,"y":756.5227363574847}},"932":{"from_node_id":"963","to_node_id":"967","b1":{"x":41.95999453782704,"y":893.707914335422},"b2":{"x":59.94122718155242,"y":899.0218368614121}},"933":{"from_node_id":"963","to_node_id":"879","b1":{"x":41.97420690789795,"y":889.7079395844346},"b2":{"x":54.91682761537368,"y":1162.4825605236078}}}},"138":{"name":"phosphoribosylaminoimidazolecarboxamide formyltransferase","bigg_id":"AICART","reversibility":true,"label_x":-394.2188865280475,"label_y":908.3394161195984,"gene_reaction_rule":"Rv0957","genes":[{"name":"","bigg_id":"Rv0957"}],"metabolites":[{"bigg_id":"10fthf_c","coefficient":-1},{"bigg_id":"aicar_c","coefficient":-1},{"bigg_id":"fprica_c","coefficient":1},{"bigg_id":"thf_c","coefficient":1}],"segments":{"934":{"from_node_id":"968","to_node_id":"969","b1":null,"b2":null},"935":{"from_node_id":"970","to_node_id":"969","b1":null,"b2":null},"936":{"from_node_id":"968","to_node_id":"971","b1":{"x":-276.4167068122865,"y":832.5797550186678},"b2":{"x":-267.86508771263334,"y":692.3530466771508}},"937":{"from_node_id":"968","to_node_id":"972","b1":{"x":-276.4024944422156,"y":828.5797802676805},"b2":{"x":-285.84881333584315,"y":787.5699775684222}},"938":{"from_node_id":"970","to_node_id":"973","b1":{"x":-276.8715026545558,"y":960.5789470502657},"b2":{"x":-291.131633536221,"y":968.2812362754746}},"939":{"from_node_id":"970","to_node_id":"879","b1":{"x":-276.85729028448486,"y":956.5789722992783},"b2":{"x":-290.1854367889232,"y":1138.6001142345453}}}},"140":{"name":"formyltetrahydrofolate deformylase","bigg_id":"FTHFD","reversibility":true,"label_x":-243.7590705490436,"label_y":940.5808101625671,"gene_reaction_rule":"Rv2964","genes":[{"name":"","bigg_id":"Rv2964"}],"metabolites":[{"bigg_id":"10fthf_c","coefficient":-1},{"bigg_id":"for_c","coefficient":1},{"bigg_id":"h2o_c","coefficient":-1},{"bigg_id":"h_c","coefficient":1},{"bigg_id":"thf_c","coefficient":1}],"segments":{"947":{"from_node_id":"981","to_node_id":"982","b1":null,"b2":null},"948":{"from_node_id":"983","to_node_id":"982","b1":null,"b2":null},"949":{"from_node_id":"981","to_node_id":"971","b1":{"x":-130.73341823806777,"y":891.0919010147616},"b2":{"x":-117.4052641042349,"y":721.0120432591821}},"950":{"from_node_id":"983","to_node_id":"985","b1":{"x":-131.18821408033702,"y":1019.0910930463594},"b2":{"x":-140.84787510614308,"y":1036.2182663510864}},"951":{"from_node_id":"981","to_node_id":"986","b1":{"x":-130.71920586799683,"y":887.0919262637742},"b2":{"x":-117.47716645473963,"y":853.2468574512347}},"952":{"from_node_id":"983","to_node_id":"987","b1":{"x":-131.18821408033702,"y":1019.0910930463594},"b2":{"x":-120.37173439681672,"y":1045.899278267662}},"953":{"from_node_id":"983","to_node_id":"879","b1":{"x":-131.1740017102661,"y":1015.0911182953721},"b2":{"x":-136.14324623716539,"y":1181.5886396251703}}}}},"nodes":{"60":{"node_type":"metabolite","x":1491.4532925079782,"y":306.69001250115747,"bigg_id":"nad_c","name":"Nicotinamide-adenine-dinucleotide","label_x":1413.1829067657907,"label_y":312.34159331170434,"node_is_primary":false},"61":{"node_type":"multimarker","x":1533.3222906891842,"y":343.8798680916276},"62":{"node_type":"midmarker","x":1533.8478541906452,"y":359.00352774845254},"63":{"node_type":"multimarker","x":1532.6960495280437,"y":333.15019765918373},"64":{"node_type":"metabolite","x":1533.037383185978,"y":476.0113126990535,"bigg_id":"3php_c","name":"3-Phosphohydroxypyruvate","label_x":1568.167265998478,"label_y":484.72878096077227,"node_is_primary":true},"65":{"node_type":"metabolite","x":1572.605950984987,"y":407.7120118902942,"bigg_id":"nadh_c","name":"Nicotinamide-adenine-dinucleotide--reduced","label_x":1593.750238094362,"label_y":416.0496278570911,"node_is_primary":false},"66":{"node_type":"metabolite","x":1490.6901697795622,"y":401.73244826918517,"bigg_id":"h_c","name":"H","label_x":1430.6293787639372,"label_y":408.09557693129454,"node_is_primary":false},"67":{"node_type":"metabolite","x":1534.1365966796875,"y":257.37696838378906,"bigg_id":"3pg_c","name":"3-Phospho-D-glycerate","label_x":1436.9967041015625,"label_y":262.08204650878906,"node_is_primary":true},"68":{"node_type":"multimarker","x":1532.0794004376621,"y":544.9600742232983},"69":{"node_type":"midmarker","x":1531.5811602281856,"y":556.3343137141076},"70":{"node_type":"multimarker","x":1531.655185643709,"y":575.4337118963232},"71":{"node_type":"metabolite","x":1468.1063468662774,"y":620.0412719770429,"bigg_id":"akg_c","name":"2-Oxoglutarate","label_x":1386.5644767490899,"label_y":623.7671020551679,"node_is_primary":false},"72":{"node_type":"metabolite","x":1468.7857196392686,"y":517.5518348437657,"bigg_id":"glu__L_c","name":"L-Glutamate","label_x":1363.843214756456,"label_y":516.817765019547,"node_is_primary":false},"73":{"node_type":"metabolite","x":1532.0187360985183,"y":670.9114956373649,"bigg_id":"pser__L_c","name":"O-Phospho-L-serine","label_x":1569.2543318016433,"label_y":634.3773159498649,"node_is_primary":true},"86":{"node_type":"multimarker","x":1640.2654364959471,"y":925.7547841825822},"87":{"node_type":"midmarker","x":1640.3466784140612,"y":990.1624749834091},"88":{"node_type":"multimarker","x":1641.051943769675,"y":1039.8406735967358},"89":{"node_type":"metabolite","x":1558.0223990499164,"y":1427.720827376328,"bigg_id":"cys__L_c","name":"L-Cysteine","label_x":1475.2584830342914,"label_y":1365.931764876328,"node_is_primary":true},"90":{"node_type":"metabolite","x":1707.3947792372169,"y":1114.2411919189153,"bigg_id":"pi_c","name":"Phosphate","label_x":1701.7498817762794,"label_y":1142.6865654540716,"node_is_primary":false},"91":{"node_type":"metabolite","x":1687.3871044660873,"y":841.724000336384,"bigg_id":"h2s_c","name":"Hydrogen-sulfide","label_x":1681.8432812238998,"label_y":814.6569837348216,"node_is_primary":false},"98":{"node_type":"multimarker","x":1844.6359950143715,"y":945.8204943677238},"99":{"node_type":"midmarker","x":1844.577186890849,"y":962.3185556582716},"100":{"node_type":"multimarker","x":1844.288642439201,"y":979.2915314996008},"101":{"node_type":"metabolite","x":1843.9267753784918,"y":1062.1496269096472,"bigg_id":"cysOcys__L_c","name":"CysO-Cysteine","label_x":1870.4521660034918,"label_y":1011.7969657768347,"node_is_primary":true},"102":{"node_type":"metabolite","x":1952.031519776319,"y":833.369228606131,"bigg_id":"cysOsh_c","name":"CysO-SH","label_x":1910.3895520028816,"label_y":792.1159937428497,"node_is_primary":true},"103":{"node_type":"metabolite","x":1782.203844284758,"y":1005.0112939154401,"bigg_id":"pi_c","name":"Phosphate","label_x":1719.908678269133,"label_y":1008.3943505560651,"node_is_primary":false},"104":{"node_type":"multimarker","x":1845.2521641771575,"y":1126.3172926321934},"105":{"node_type":"midmarker","x":1845.2091031239474,"y":1136.4293675946165},"106":{"node_type":"multimarker","x":1844.7855489066746,"y":1148.4428097445393},"108":{"node_type":"metabolite","x":1956.9065612991064,"y":1280.4686634689724,"bigg_id":"cysO_c","name":"CysO","label_x":1920.1926941116064,"label_y":1333.268590226785,"node_is_primary":true},"109":{"node_type":"multimarker","x":2080.2012063904394,"y":954.1258513824296},"110":{"node_type":"midmarker","x":2080.6037645139622,"y":943.4839912637567},"111":{"node_type":"multimarker","x":2080.04318787186,"y":933.9057908130524},"112":{"node_type":"metabolite","x":2081.75242526723,"y":1068.8525381010695,"bigg_id":"cysOamp_c","name":"CysO-amp","label_x":2113.25047214223,"label_y":1074.2292470854445,"node_is_primary":true},"113":{"node_type":"metabolite","x":2080.8383708369324,"y":829.0868492702098,"bigg_id":"amp_c","name":"AMP","label_x":2057.87828782912,"label_y":808.6304894069285,"node_is_primary":false},"114":{"node_type":"metabolite","x":2171.662428743809,"y":1009.3045371381127,"bigg_id":"h2s_c","name":"Hydrogen-sulfide","label_x":2190.169997103184,"label_y":1014.7341025678002,"node_is_primary":false},"115":{"node_type":"multimarker","x":2077.4116138344752,"y":1184.0704645883054},"116":{"node_type":"midmarker","x":2077.3633662939355,"y":1176.51149021182},"117":{"node_type":"multimarker","x":2077.643732034646,"y":1163.016846890022},"119":{"node_type":"metabolite","x":2032.5847890231562,"y":1098.0638721440546,"bigg_id":"pi_c","name":"Phosphate","label_x":1971.9074208590937,"label_y":1102.7996509526483,"node_is_primary":false},"120":{"node_type":"metabolite","x":2078.8553801331573,"y":1265.2827807150823,"bigg_id":"atp_c","name":"ATP","label_x":2061.8176604065948,"label_y":1300.3695727072698,"node_is_primary":false},"152":{"node_type":"metabolite","x":1284.3782958984375,"y":1005.0735473632812,"bigg_id":"acser_c","name":"O-Acetyl-L-serine","label_x":1300.694091796875,"label_y":981.192626953125,"node_is_primary":true},"160":{"node_type":"multimarker","x":1476.0905293213164,"y":827.5474793376304},"161":{"node_type":"midmarker","x":1476.0945506945352,"y":847.5474789333443},"162":{"node_type":"multimarker","x":1476.098572067754,"y":867.5474785290583},"163":{"node_type":"metabolite","x":1490.4674844311771,"y":1029.7772122293238,"bigg_id":"scys__L_c","name":"S-Sulfo-L-cysteine","label_x":1517.4473428296146,"label_y":1030.1447659402613,"node_is_primary":true},"164":{"node_type":"metabolite","x":1432.3018024504465,"y":763.2808324534485,"bigg_id":"tsul_c","name":"Thiosulfate","label_x":1401.8887165129465,"label_y":743.9929296214173,"node_is_primary":false},"165":{"node_type":"metabolite","x":1520.196989704292,"y":927.5063529086456,"bigg_id":"pi_c","name":"Phosphate","label_x":1537.413054157417,"label_y":930.4237113070831,"node_is_primary":false},"166":{"node_type":"multimarker","x":1285.523903280801,"y":911.894462911298},"167":{"node_type":"midmarker","x":1285.183681605762,"y":919.3350945150241},"168":{"node_type":"multimarker","x":1285.102737274473,"y":927.2127378374998},"169":{"node_type":"metabolite","x":1285.084404227149,"y":833.3941880534855,"bigg_id":"ser__L_c","name":"L-Serine","label_x":1316.615898367774,"label_y":830.8023301433293,"node_is_primary":true},"170":{"node_type":"metabolite","x":1245.9799052402825,"y":966.8911132666885,"bigg_id":"coa_c","name":"Coenzyme-A","label_x":1171.0926982090325,"label_y":980.326293930751,"node_is_primary":false},"171":{"node_type":"metabolite","x":1250.697258216494,"y":873.5297002936718,"bigg_id":"accoa_c","name":"Acetyl-CoA","label_x":1157.763176185244,"label_y":877.0715704108593,"node_is_primary":false},"177":{"node_type":"metabolite","x":1075.9162232881545,"y":1038.6569847029136,"bigg_id":"cyst__L_c","name":"L-Cystathionine","label_x":1113.8490083223342,"label_y":1050.4453147810386,"node_is_primary":true},"178":{"node_type":"multimarker","x":1326.3311703043753,"y":715.6276956029856},"179":{"node_type":"midmarker","x":1316.7015961473119,"y":725.23016797423},"180":{"node_type":"multimarker","x":1306.5876469902485,"y":735.4152819470369},"181":{"node_type":"metabolite","x":1344.0375563389841,"y":644.4405942256803,"bigg_id":"h2o_c","name":"H2O","label_x":1308.8804518467966,"label_y":627.4330258663053,"node_is_primary":false},"183":{"node_type":"metabolite","x":1330.3831146347243,"y":786.4153855242134,"bigg_id":"pi_c","name":"Phosphate","label_x":1322.3043792831618,"label_y":760.3148606218697,"node_is_primary":false},"184":{"node_type":"multimarker","x":1285.457355957556,"y":1088.4493763910152},"185":{"node_type":"midmarker","x":1285.6855928867235,"y":1099.0800816080225},"186":{"node_type":"multimarker","x":1285.7463493471407,"y":1116.6341266687796},"188":{"node_type":"metabolite","x":1269.1301018413142,"y":1215.3076964041647,"bigg_id":"ac_c","name":"Acetate","label_x":1257.1954094585017,"label_y":1244.9489317557272,"node_is_primary":false},"189":{"node_type":"metabolite","x":1340.774395231098,"y":1203.5287495895839,"bigg_id":"h_c","name":"H","label_x":1338.727031949848,"label_y":1185.5823384567714,"node_is_primary":false},"190":{"node_type":"metabolite","x":1359.339954604849,"y":1033.019353079586,"bigg_id":"h2s_c","name":"Hydrogen-sulfide","label_x":1349.412220229849,"label_y":1016.0243579623984,"node_is_primary":false},"205":{"node_type":"multimarker","x":1919.6284781514787,"y":1580.362673079453},"206":{"node_type":"midmarker","x":1919.6284781514787,"y":1600.362673079453},"207":{"node_type":"multimarker","x":1919.6284781514787,"y":1620.362673079453},"208":{"node_type":"metabolite","x":1959.6284781514787,"y":1710.362673079453,"bigg_id":"s_c","name":"Sulfur","label_x":1979.7052603780412,"label_y":1717.527468001328,"node_is_primary":false},"209":{"node_type":"metabolite","x":1919.6284781514787,"y":1750.362673079453,"bigg_id":"ala__L_c","name":"L-Alanine","label_x":1949.6284781514787,"label_y":1760.362673079453,"node_is_primary":true},"223":{"node_type":"metabolite","x":871.3441925048828,"y":235.1587142944336,"bigg_id":"hom__L_c","name":"L-Homoserine","label_x":909.8762359619141,"label_y":231.05525970458984,"node_is_primary":true},"224":{"node_type":"multimarker","x":870.1211684636353,"y":325.74491822939444},"225":{"node_type":"midmarker","x":869.9330109188279,"y":345.7440331282678},"226":{"node_type":"multimarker","x":869.7448533740205,"y":365.74314802714093},"227":{"node_type":"metabolite","x":939.640026563884,"y":410.5279252300443,"bigg_id":"coa_c","name":"Coenzyme-A","label_x":969.640026563884,"label_y":420.5279252300443,"node_is_primary":false},"228":{"node_type":"metabolite","x":868.9702546257417,"y":460.6872850065356,"bigg_id":"achms_c","name":"O-Acetyl-L-homoserine","label_x":900.3892514366548,"label_y":466.4303269987231,"node_is_primary":true},"229":{"node_type":"metabolite","x":910.0095642442645,"y":271.2927043722243,"bigg_id":"accoa_c","name":"Acetyl-CoA","label_x":940.0095642442645,"label_y":281.2927043722243,"node_is_primary":false},"230":{"node_type":"multimarker","x":869.2807236264864,"y":556.8042430308519},"231":{"node_type":"midmarker","x":867.585241862929,"y":567.7594126172253},"232":{"node_type":"multimarker","x":867.3970843181216,"y":587.7585275160984},"233":{"node_type":"metabolite","x":865.135699681171,"y":703.5901767025243,"bigg_id":"hcys__L_c","name":"L-Homocysteine","label_x":891.8063844956241,"label_y":690.5276156673681,"node_is_primary":true},"234":{"node_type":"metabolite","x":916.7093793951922,"y":657.7825930490799,"bigg_id":"ac_c","name":"Acetate","label_x":934.3432008826189,"label_y":662.2864992990799,"node_is_primary":false},"235":{"node_type":"metabolite","x":813.0045534056565,"y":661.290033670632,"bigg_id":"h_c","name":"H","label_x":775.9728685301682,"label_y":646.262445780007,"node_is_primary":false},"236":{"node_type":"metabolite","x":807.4320893778188,"y":487.8337415149904,"bigg_id":"h2s_c","name":"Hydrogen-sulfide","label_x":730.1535556210858,"label_y":482.7771008899904,"node_is_primary":false},"237":{"node_type":"multimarker","x":383.64125383443456,"y":949.465757557105},"238":{"node_type":"midmarker","x":383.6277809034989,"y":969.4657530191078},"239":{"node_type":"multimarker","x":383.6143079725632,"y":989.4657484811105},"240":{"node_type":"metabolite","x":353.6546775130805,"y":874.2006095821514,"bigg_id":"5mthf_c","name":"5-Methyltetrahydrofolate","label_x":261.54650795741645,"label_y":858.9102653438702,"node_is_primary":false},"241":{"node_type":"metabolite","x":334.960882011069,"y":1110.6978130821508,"bigg_id":"h_c","name":"H","label_x":314.6338403850924,"label_y":1140.8419781212133,"node_is_primary":false},"242":{"node_type":"metabolite","x":648.4143761152063,"y":1136.8400883505954,"bigg_id":"met__L_c","name":"L-Methionine","label_x":671.6428612226282,"label_y":1154.2293095420016,"node_is_primary":true},"243":{"node_type":"metabolite","x":379.77054838986487,"y":1197.4698083395974,"bigg_id":"thf_c","name":"5-6-7-8-Tetrahydrofolate","label_x":298.2160897717008,"label_y":1203.6753747458474,"node_is_primary":true},"244":{"node_type":"multimarker","x":377.75411197300514,"y":1495.7663395908398},"245":{"node_type":"midmarker","x":377.7675849039408,"y":1475.766344128837},"246":{"node_type":"multimarker","x":377.7810578348765,"y":1455.7663486668343},"247":{"node_type":"metabolite","x":414.79997467758494,"y":1374.411417977037,"bigg_id":"nadp_c","name":"Nicotinamide-adenine-dinucleotide-phosphate","label_x":397.3644888377412,"label_y":1352.483683602037,"node_is_primary":false},"248":{"node_type":"metabolite","x":422.2560128547726,"y":1561.4597689379739,"bigg_id":"nadph_c","name":"Nicotinamide-adenine-dinucleotide-phosphate--reduced","label_x":393.26092618485075,"label_y":1588.8950716723489,"node_is_primary":false},"249":{"node_type":"metabolite","x":331.1031455697498,"y":1556.336297136106,"bigg_id":"h_c","name":"H","label_x":301.64259335417364,"label_y":1583.5380183275122,"node_is_primary":false},"250":{"node_type":"metabolite","x":74.3291470222648,"y":1765.002394078233,"bigg_id":"dhf_c","name":"7-8-Dihydrofolate","label_x":54.004028957384435,"label_y":1817.523878453233,"node_is_primary":true},"307":{"node_type":"multimarker","x":1275.1362191108658,"y":1667.5863856565006},"308":{"node_type":"midmarker","x":1275.0943941964317,"y":1687.5863419233663},"309":{"node_type":"multimarker","x":1275.0525692819976,"y":1707.5862981902317},"310":{"node_type":"metabolite","x":1274.7807073381762,"y":1837.5860139248575,"bigg_id":"cigam_c","name":"cys-1D-myo-inositol-2-deoxy-D-glucopyranoside","label_x":1307.7747258928637,"label_y":1844.5921174404825,"node_is_primary":true},"311":{"node_type":"metabolite","x":1319.9600859470504,"y":1606.2576346282242,"bigg_id":"atp_c","name":"ATP","label_x":1338.032473642363,"label_y":1600.8533377532242,"node_is_primary":false},"312":{"node_type":"metabolite","x":1313.3189816148379,"y":1787.6255617668699,"bigg_id":"ppi_c","name":"Diphosphate","label_x":1328.3493771226504,"label_y":1791.6377687981199,"node_is_primary":false},"313":{"node_type":"metabolite","x":1237.9548987348758,"y":1786.685557031008,"bigg_id":"h_c","name":"H","label_x":1194.6033362348758,"label_y":1813.1522318356956,"node_is_primary":false},"314":{"node_type":"metabolite","x":1208.5009102936508,"y":1575.163088876738,"bigg_id":"igam_c","name":"1D-myo-inositol-2-deoxy-D-glucopyranoside","label_x":1153.7871651764633,"label_y":1542.568606454863,"node_is_primary":true},"315":{"node_type":"metabolite","x":1205.8582719096014,"y":1752.5226519045218,"bigg_id":"amp_c","name":"AMP","label_x":1126.579585386164,"label_y":1758.0316851076468,"node_is_primary":false},"316":{"node_type":"multimarker","x":1273.2075758631045,"y":1912.9297238001081},"317":{"node_type":"midmarker","x":1273.1657509486704,"y":1932.9296800669738},"318":{"node_type":"multimarker","x":1273.1239260342363,"y":1952.9296363338392},"319":{"node_type":"metabolite","x":1304.7707094608265,"y":1998.7950717854774,"bigg_id":"coa_c","name":"Coenzyme-A","label_x":1319.320636218639,"label_y":2015.5124790120399,"node_is_primary":false},"320":{"node_type":"metabolite","x":1309.690866527414,"y":1893.4276329280817,"bigg_id":"accoa_c","name":"Acetyl-CoA","label_x":1328.8740940664766,"label_y":1901.8823448421442,"node_is_primary":false},"321":{"node_type":"metabolite","x":1273.4248179966648,"y":2046.392730974715,"bigg_id":"msh_c","name":"mycothiol-reduced","label_x":1162.6606578404148,"label_y":2054.0852358575276,"node_is_primary":true},"335":{"node_type":"multimarker","x":1081.8484641662735,"y":1193.1933794216673},"336":{"node_type":"midmarker","x":1081.2023723223863,"y":1178.2555757461153},"337":{"node_type":"multimarker","x":1080.185919150374,"y":1164.8636705080635},"339":{"node_type":"metabolite","x":1029.6719049520325,"y":1112.1774811201494,"bigg_id":"succ_c","name":"Succinate","label_x":945.1784357137512,"label_y":1116.764517252962,"node_is_primary":false},"340":{"node_type":"metabolite","x":857.8395345402118,"y":1352.7858684494731,"bigg_id":"suchms_c","name":"O-Succinyl-L-homoserine","label_x":884.9294393253681,"label_y":1320.5286663010356,"node_is_primary":true},"341":{"node_type":"metabolite","x":1116.0538079256062,"y":1105.4299393160104,"bigg_id":"h_c","name":"H","label_x":1103.300084781075,"label_y":1085.874153183198,"node_is_primary":false},"366":{"node_type":"multimarker","x":1652.370014532014,"y":1608.5318633272545},"367":{"node_type":"midmarker","x":1652.3973332299809,"y":1628.5318446694644},"368":{"node_type":"multimarker","x":1652.4246519279477,"y":1648.5318260116742},"369":{"node_type":"metabolite","x":1652.6022234647328,"y":1778.5317047360381,"bigg_id":"btn_c","name":"Biotin","label_x":1682.6022234647328,"label_y":1788.5317047360381,"node_is_primary":true},"370":{"node_type":"metabolite","x":1715.5819725813435,"y":1737.7996144213096,"bigg_id":"ala__L_c","name":"L-Alanine","label_x":1745.5819725813435,"label_y":1747.7996144213096,"node_is_primary":false},"371":{"node_type":"metabolite","x":1612.5476233843792,"y":1738.5863794475522,"bigg_id":"h_c","name":"H","label_x":1559.2173011187542,"label_y":1743.8439478069272,"node_is_primary":false},"372":{"node_type":"metabolite","x":1686.8271212005825,"y":1528.6395413366888,"bigg_id":"dtbt_c","name":"Dethiobiotin","label_x":1695.8251680755825,"label_y":1554.2215725866888,"node_is_primary":false},"373":{"node_type":"multimarker","x":926.927784102171,"y":916.8156650839642},"374":{"node_type":"midmarker","x":926.1129287831104,"y":895.2405494644106},"375":{"node_type":"multimarker","x":926.8731467062373,"y":876.8157023995445},"376":{"node_type":"metabolite","x":908.06047707002,"y":992.3381532006308,"bigg_id":"h2o_c","name":"H2O","label_x":883.7986057321294,"label_y":1021.9165223412558,"node_is_primary":false},"377":{"node_type":"metabolite","x":962.889640581837,"y":804.7562661511665,"bigg_id":"pyr_c","name":"Pyruvate","label_x":953.6241986873058,"label_y":784.2709145886664,"node_is_primary":false},"378":{"node_type":"metabolite","x":939.0397396270602,"y":769.5280775641279,"bigg_id":"nh4_c","name":"Ammonium","label_x":922.2646541778414,"label_y":753.1546034430341,"node_is_primary":false},"386":{"node_type":"multimarker","x":754.0363054057239,"y":854.3839365717103},"387":{"node_type":"midmarker","x":753.5353530816687,"y":872.9596599389017},"388":{"node_type":"multimarker","x":752.9891217410296,"y":894.3702268018941},"389":{"node_type":"metabolite","x":827.650638038067,"y":805.4642311681924,"bigg_id":"amet_c","name":"S-Adenosyl-L-methionine","label_x":769.119632178692,"label_y":831.7362648595987,"node_is_primary":false},"390":{"node_type":"metabolite","x":815.3753700309973,"y":1004.9787602426973,"bigg_id":"ahcys_c","name":"S-Adenosyl-L-homocysteine","label_x":688.3185463005285,"label_y":1007.4487919809785,"node_is_primary":false},"391":{"node_type":"metabolite","x":710.6466682652865,"y":983.2921961551108,"bigg_id":"h_c","name":"H","label_x":784.0734871129428,"label_y":1040.1122034793295,"node_is_primary":false},"413":{"node_type":"metabolite","x":922.9751132054932,"y":1417.3593966709536,"bigg_id":"h2o_c","name":"H2O","label_x":944.9211581273682,"label_y":1423.3322970615786,"node_is_primary":false},"414":{"node_type":"multimarker","x":859.6440959634754,"y":1476.0710577209793},"415":{"node_type":"midmarker","x":859.8427219049715,"y":1496.0700713900421},"416":{"node_type":"multimarker","x":860.0413478464677,"y":1516.069085059105},"417":{"node_type":"metabolite","x":859.8689154896306,"y":1659.1362823064514,"bigg_id":"2obut_c","name":"2-Oxobutanoate","label_x":847.4264716419743,"label_y":1706.4563506658264,"node_is_primary":true},"418":{"node_type":"metabolite","x":912.0309092064828,"y":1608.119054843146,"bigg_id":"succ_c","name":"Succinate","label_x":929.949915554139,"label_y":1618.119054843146,"node_is_primary":false},"420":{"node_type":"metabolite","x":823.8641391981998,"y":1631.2438808747556,"bigg_id":"h_c","name":"H","label_x":784.0629612196842,"label_y":1651.9825283356931,"node_is_primary":false},"421":{"node_type":"metabolite","x":802.1317563969483,"y":1606.9436580782403,"bigg_id":"nh4_c","name":"Ammonium","label_x":719.3760190922608,"label_y":1616.9436580782403,"node_is_primary":false},"429":{"node_type":"metabolite","x":687.2435913085938,"y":-782.7082595825195,"bigg_id":"h2o_c","name":"H2O","label_x":703.0675659179688,"label_y":-784.0491409301758,"node_is_primary":false},"430":{"node_type":"multimarker","x":647.2435607910156,"y":-638.8393020629883},"431":{"node_type":"midmarker","x":647.2435607910156,"y":-618.8393020629883},"432":{"node_type":"multimarker","x":647.2435607910156,"y":-598.8393020629883},"433":{"node_type":"metabolite","x":604.4083251953125,"y":-786.961067199707,"bigg_id":"atp_c","name":"ATP","label_x":518.4163970947266,"label_y":-779.2354202270508,"node_is_primary":false},"434":{"node_type":"metabolite","x":647.2435607910156,"y":-468.8393020629883,"bigg_id":"so4_c","name":"Sulfate","label_x":549.6513366699219,"label_y":-454.7150344848633,"node_is_primary":true},"435":{"node_type":"metabolite","x":679.2833557128906,"y":-522.4853897094727,"bigg_id":"h_c","name":"H","label_x":682.1407470703125,"label_y":-498.53235626220703,"node_is_primary":false},"436":{"node_type":"metabolite","x":611.7922668457031,"y":-519.073860168457,"bigg_id":"adp_c","name":"ADP","label_x":566.7386627197266,"label_y":-490.87903594970703,"node_is_primary":false},"437":{"node_type":"metabolite","x":647.1354675292969,"y":-811.653938293457,"bigg_id":"so4_e","name":"Sulfate","label_x":620.4312744140625,"label_y":-845.5996170043945,"node_is_primary":true},"438":{"node_type":"metabolite","x":565.9075393676758,"y":-534.9943313598633,"bigg_id":"pi_c","name":"Phosphate","label_x":525.4026412963867,"label_y":-507.93668365478516,"node_is_primary":false},"455":{"node_type":"metabolite","x":1212.7397515881307,"y":-434.1421578414215,"bigg_id":"aps_c","name":"Adenosine-5-phosphosulfate","label_x":1159.1898706066854,"label_y":-483.94948129723207,"node_is_primary":true},"463":{"node_type":"multimarker","x":1371.2291573837565,"y":-579.7351821541138},"464":{"node_type":"midmarker","x":1391.229053385067,"y":-579.6706845822721},"465":{"node_type":"multimarker","x":1411.2289493863773,"y":-579.6061870104304},"466":{"node_type":"metabolite","x":1501.9562314187692,"y":-627.6984303694508,"bigg_id":"adp_c","name":"ADP","label_x":1460.9992612039255,"label_y":-646.2581303816578,"node_is_primary":false},"467":{"node_type":"metabolite","x":1583.3370685609098,"y":-431.91116734729235,"bigg_id":"paps_c","name":"3-Phosphoadenylyl-sulfate","label_x":1552.7206134827848,"label_y":-390.78292866931383,"node_is_primary":true},"468":{"node_type":"metabolite","x":1244.5838707656844,"y":-598.8711728934129,"bigg_id":"atp_c","name":"ATP","label_x":1215.4516228408797,"label_y":-571.525708186992,"node_is_primary":false},"469":{"node_type":"metabolite","x":1539.28210343609,"y":-612.973858380506,"bigg_id":"h_c","name":"H","label_x":1550.9921864439025,"label_y":-631.4333844425178,"node_is_primary":false},"487":{"node_type":"metabolite","x":1623.9103393554688,"y":-88.52083969116211,"bigg_id":"fe2_c","name":"Fe2","label_x":1603.6207885742188,"label_y":-46.075984954833984,"node_is_primary":true},"488":{"node_type":"multimarker","x":1753.9103048112229,"y":-88.42606890023376},"489":{"node_type":"midmarker","x":1773.9102994967234,"y":-88.41148877855255},"490":{"node_type":"multimarker","x":1793.9102941822239,"y":-88.39690865687135},"491":{"node_type":"metabolite","x":1923.9102596379776,"y":-88.302137865943,"bigg_id":"sheme_c","name":"Siroheme","label_x":1914.466289911415,"label_y":-120.1909318112555,"node_is_primary":true},"492":{"node_type":"metabolite","x":1883.9394305103388,"y":-128.33128748030674,"bigg_id":"h_c","name":"H","label_x":1871.2510760181513,"label_y":-142.3754158982755,"node_is_primary":false},"493":{"node_type":"metabolite","x":1663.9394889698324,"y":-128.4916688188007,"bigg_id":"scl_c","name":"sirohydrochlorin","label_x":1630.1619010792074,"label_y":-150.64700329145694,"node_is_primary":false},"494":{"node_type":"multimarker","x":1713.3370340166634,"y":-431.8163965563641},"495":{"node_type":"midmarker","x":1733.337028702164,"y":-431.8018164346829},"496":{"node_type":"multimarker","x":1753.3370233876649,"y":-431.7872363130016},"497":{"node_type":"metabolite","x":1634.737952794414,"y":-566.2675860745404,"bigg_id":"tre_c","name":"Trehalose","label_x":1611.2457042592578,"label_y":-591.5410540921185,"node_is_primary":false},"498":{"node_type":"metabolite","x":1883.3369888434186,"y":-431.69246552207323,"bigg_id":"tres_c","name":"trehalose-2-sulfate","label_x":1855.2303604254498,"label_y":-464.029806830667,"node_is_primary":true},"499":{"node_type":"metabolite","x":1842.478769579061,"y":-558.125881493859,"bigg_id":"pap_c","name":"Adenosine-3-5-bisphosphate","label_x":1813.0958960439048,"label_y":-582.4175990231558,"node_is_primary":false},"500":{"node_type":"metabolite","x":1843.3078392290545,"y":-391.72163639443465,"bigg_id":"h_c","name":"H","label_x":1828.651467158742,"label_y":-362.9978204764659,"node_is_primary":false},"510":{"node_type":"multimarker","x":1211.3185320526618,"y":-304.1499267849773},"511":{"node_type":"midmarker","x":1211.0998828933589,"y":-284.1511220070628},"512":{"node_type":"multimarker","x":1210.881233734056,"y":-264.15231722914825},"513":{"node_type":"metabolite","x":1209.4600141985866,"y":-134.16008617270398,"bigg_id":"so3_c","name":"Sulfite","label_x":1239.4600141985866,"label_y":-124.16008617270398,"node_is_primary":true},"514":{"node_type":"metabolite","x":1142.9200020381822,"y":-208.84973182338092,"bigg_id":"trdox_c","name":"Oxidized-thioredoxin","label_x":1047.4738045284166,"label_y":-203.43281415658805,"node_is_primary":false},"515":{"node_type":"metabolite","x":1152.1596361896118,"y":-383.8895619787055,"bigg_id":"trdrd_c","name":"Reduced-thioredoxin","label_x":1059.4385287067016,"label_y":-379.78017171991644,"node_is_primary":false},"516":{"node_type":"metabolite","x":1250.8766916347895,"y":-175.6839349986427,"bigg_id":"amp_c","name":"AMP","label_x":1280.8766916347895,"label_y":-165.6839349986427,"node_is_primary":false},"517":{"node_type":"metabolite","x":1179.717390949645,"y":-179.50383804127944,"bigg_id":"h_c","name":"H","label_x":1127.3634785961294,"label_y":-160.55781696126235,"node_is_primary":false},"518":{"node_type":"multimarker","x":1206.6892648991998,"y":-8.869082840704095},"519":{"node_type":"midmarker","x":1206.9079140585027,"y":-19.745679977017062},"520":{"node_type":"multimarker","x":1207.1265632178056,"y":-27.885613294970653},"521":{"node_type":"metabolite","x":1247.5274161287907,"y":52.37175879248184,"bigg_id":"fdxox_c","name":"Oxidized-ferredoxin","label_x":1277.5274161287907,"label_y":62.37175879248184,"node_is_primary":false},"522":{"node_type":"metabolite","x":1167.5321970171326,"y":51.49716215527019,"bigg_id":"h2o_c","name":"H2O","label_x":1087.5181169695252,"label_y":56.571167282223314,"node_is_primary":false},"523":{"node_type":"metabolite","x":1249.0203254358103,"y":-93.72517829826916,"bigg_id":"fdxrd_c","name":"Reduced-ferredoxin","label_x":1279.0203254358103,"label_y":-83.72517829826916,"node_is_primary":false},"524":{"node_type":"metabolite","x":1207.0925082543554,"y":91.93207002970507,"bigg_id":"h2s_c","name":"Hydrogen-sulfide","label_x":1237.0925082543554,"label_y":101.93207002970507,"node_is_primary":true},"525":{"node_type":"metabolite","x":1169.0251063241521,"y":-94.59977493548081,"bigg_id":"h_c","name":"H","label_x":1115.2830485238592,"label_y":-87.88377914690659,"node_is_primary":false},"536":{"node_type":"multimarker","x":2059.8598867222663,"y":-432.9091537797767},"537":{"node_type":"midmarker","x":2079.8598318736995,"y":-432.9559932893752},"538":{"node_type":"multimarker","x":2099.8597770251326,"y":-433.0028327989738},"539":{"node_type":"metabolite","x":1947.2478998341194,"y":-511.67403533241827,"bigg_id":"pmtcoa_c","name":"Palmitoyl-CoA-n-C160CoA","label_x":1976.6376703419319,"label_y":-508.411767266012,"node_is_primary":false},"540":{"node_type":"metabolite","x":2173.182965445198,"y":-467.9775084633934,"bigg_id":"coa_c","name":"Coenzyme-A","label_x":2144.1640445467606,"label_y":-488.8208617348778,"node_is_primary":false},"541":{"node_type":"metabolite","x":2229.859420509449,"y":-433.3072896113647,"bigg_id":"sl659_c","name":"SL659","label_x":2199.0160367203866,"label_y":-387.55849505570063,"node_is_primary":true},"542":{"node_type":"multimarker","x":2359.8590639937656,"y":-433.61174642375545},"543":{"node_type":"midmarker","x":2379.859009145199,"y":-433.65858593335406},"544":{"node_type":"multimarker","x":2399.858954296632,"y":-433.7054254429527},"545":{"node_type":"metabolite","x":2236.056708453275,"y":-589.514018113116,"bigg_id":"hphthiocnylcoa_c","name":"hydroxyphthioceranoyl-CoA","label_x":2293.071173785306,"label_y":-598.3981428689754,"node_is_primary":true},"546":{"node_type":"metabolite","x":2529.858597780949,"y":-434.0098822553434,"bigg_id":"sl1278_c","name":"SL1278_(SL-1_precursor)","label_x":2492.629593874699,"label_y":-390.08552007272624,"node_is_primary":true},"547":{"node_type":"metabolite","x":2469.2959122479474,"y":-469.3673874843255,"bigg_id":"coa_c","name":"Coenzyme-A","label_x":2442.1015763104474,"label_y":-487.47404641987237,"node_is_primary":false},"548":{"node_type":"multimarker","x":2659.858241265265,"y":-434.3143390677344},"549":{"node_type":"midmarker","x":2679.8581864166986,"y":-434.3611785773329},"550":{"node_type":"multimarker","x":2699.8581315681317,"y":-434.4080180869315},"551":{"node_type":"metabolite","x":2908.3228629430732,"y":-433.5752983856505,"bigg_id":"sl1_c","name":"sulfonated-tetra-acyl-trehalose","label_x":2877.3419059118232,"label_y":-473.5752983856505,"node_is_primary":true},"552":{"node_type":"metabolite","x":2818.1936490897597,"y":-479.1673922376792,"bigg_id":"coa_c","name":"Coenzyme-A","label_x":2782.976974285072,"label_y":-500.9725680189292,"node_is_primary":false},"554":{"node_type":"multimarker","x":881.2857457792384,"y":-486.62227450037915},"555":{"node_type":"midmarker","x":901.2856909306715,"y":-486.66911400997776},"556":{"node_type":"multimarker","x":921.2856360821049,"y":-486.71595351957626},"557":{"node_type":"metabolite","x":1011.1917102443576,"y":-526.9266216156366,"bigg_id":"ppi_c","name":"Diphosphate","label_x":961.1917102443576,"label_y":-566.9266216156366,"node_is_primary":false},"558":{"node_type":"metabolite","x":821.4539102582789,"y":-513.4364724592708,"bigg_id":"h_c","name":"H","label_x":795.1716226606227,"label_y":-530.6309304670833,"node_is_primary":false},"559":{"node_type":"metabolite","x":773.8554406599544,"y":-510.8939672441626,"bigg_id":"atp_c","name":"ATP","label_x":735.0446496443294,"label_y":-529.2380834551001,"node_is_primary":false},"572":{"node_type":"multimarker","x":662.8692256377615,"y":920.8715310234599},"573":{"node_type":"midmarker","x":662.6159205169032,"y":940.869926872021},"574":{"node_type":"multimarker","x":662.362615396045,"y":960.868322720582},"575":{"node_type":"metabolite","x":602.7004910805554,"y":1048.3209613511362,"bigg_id":"hpglu_c","name":"Tetrahydropteroyltri-L-glutamate","label_x":510.99162877586787,"label_y":1051.0831683823862,"node_is_primary":false},"577":{"node_type":"metabolite","x":635.6871953103863,"y":805.1542198099324,"bigg_id":"mhpglu_c","name":"5-Methyltetrahydropteroyltri-L-glutamate","label_x":592.0822758767926,"label_y":785.6410362161824,"node_is_primary":false},"578":{"node_type":"metabolite","x":585.1229024026715,"y":1194.1713401712605,"bigg_id":"h2o_c","name":"H2O","label_x":514.269020566734,"label_y":1193.726882163448,"node_is_primary":false},"579":{"node_type":"multimarker","x":646.2606517241873,"y":1275.934122576194},"580":{"node_type":"midmarker","x":646.007346603329,"y":1295.9325184247555},"581":{"node_type":"multimarker","x":645.7540414824708,"y":1315.9309142733164},"582":{"node_type":"metabolite","x":606.2084205709269,"y":1171.0323567483747,"bigg_id":"atp_c","name":"ATP","label_x":540.5957191549113,"label_y":1164.5354695413434,"node_is_primary":false},"583":{"node_type":"metabolite","x":589.6798077919811,"y":1369.9835284898081,"bigg_id":"ppi_c","name":"Diphosphate","label_x":521.7218610146374,"label_y":1384.8842853257456,"node_is_primary":false},"585":{"node_type":"metabolite","x":579.08546347033,"y":1804.5554970545888,"bigg_id":"amet_c","name":"S-Adenosyl-L-methionine","label_x":481.9633321226737,"label_y":1809.2896279139638,"node_is_primary":true},"586":{"node_type":"metabolite","x":604.6173157063304,"y":1417.8571488266875,"bigg_id":"pi_c","name":"Phosphate","label_x":547.2457641926585,"label_y":1431.4933792954375,"node_is_primary":false},"593":{"node_type":"multimarker","x":1074.6821518512343,"y":911.5750469538928},"594":{"node_type":"midmarker","x":1075.2163030060374,"y":929.9648280034099},"595":{"node_type":"multimarker","x":1075.5431787702155,"y":949.1332345412084},"598":{"node_type":"metabolite","x":1112.4693598560766,"y":995.2975925892667,"bigg_id":"h2o_c","name":"H2O","label_x":1105.3697504810766,"label_y":1019.9872288197355,"node_is_primary":false},"599":{"node_type":"multimarker","x":859.5376855329336,"y":1189.4168331879623},"600":{"node_type":"midmarker","x":859.7989395318139,"y":1169.4185396020569},"601":{"node_type":"multimarker","x":860.0601935306942,"y":1149.4202460161514},"603":{"node_type":"metabolite","x":895.6091224007193,"y":1091.6804412958786,"bigg_id":"succ_c","name":"Succinate","label_x":889.0090247444693,"label_y":1072.8921112177536,"node_is_primary":false},"604":{"node_type":"metabolite","x":928.2947156200677,"y":1216.105518397089,"bigg_id":"h2s_c","name":"Hydrogen-sulfide","label_x":944.8624646435052,"label_y":1223.371143397089,"node_is_primary":false},"605":{"node_type":"metabolite","x":574.1522908982693,"y":306.66843648408803,"bigg_id":"h2o_c","name":"H2O","label_x":516.5790792283474,"label_y":292.0384926364318,"node_is_primary":false},"606":{"node_type":"multimarker","x":616.3607701826882,"y":387.5943726854175},"607":{"node_type":"midmarker","x":616.3848824373565,"y":407.5943581503916},"608":{"node_type":"multimarker","x":616.4089946920249,"y":427.5943436153657},"610":{"node_type":"metabolite","x":617.1162719726562,"y":257.59446716308594,"bigg_id":"ahcys_c","name":"S-Adenosyl-L-homocysteine","label_x":566.2884521484375,"label_y":220.91603088378906,"node_is_primary":true},"611":{"node_type":"metabolite","x":575.5157975895568,"y":522.0176500166035,"bigg_id":"adn_c","name":"Adenosine","label_x":538.9236039860411,"label_y":545.7010606611348,"node_is_primary":false},"860":{"node_type":"multimarker","x":1188.00706714122,"y":562.3417836719166},"861":{"node_type":"midmarker","x":1187.9547627170327,"y":542.3418520658532},"862":{"node_type":"multimarker","x":1187.9024582928455,"y":522.3419204597899},"863":{"node_type":"metabolite","x":1147.6672251718755,"y":432.44683708087973,"bigg_id":"h_c","name":"H","label_x":1129.301380445313,"label_y":418.26388420002036,"node_is_primary":false},"864":{"node_type":"metabolite","x":1189.9808144965655,"y":391.1332280574877,"bigg_id":"ps160_c","name":"phosphatidylserine-dihexadecanoyl-n-C160","label_x":1219.9808144965655,"label_y":401.1332280574877,"node_is_primary":true},"865":{"node_type":"metabolite","x":1148.242573837936,"y":652.4460847475762,"bigg_id":"cdpdhdecg_c","name":"CDP-1-2-dihexadecanoylglycerol","label_x":1050.0730181738736,"label_y":681.7923982241387,"node_is_primary":false},"866":{"node_type":"metabolite","x":1215.5755209320664,"y":438.2833652337397,"bigg_id":"cmp_c","name":"CMP","label_x":1217.7652181976914,"label_y":462.7931308587397,"node_is_primary":false},"867":{"node_type":"multimarker","x":1421.823460805021,"y":-432.33080263502853},"868":{"node_type":"midmarker","x":1401.8237269069748,"y":-432.2276328364855},"869":{"node_type":"multimarker","x":1381.8239930089283,"y":-432.12446303794246},"870":{"node_type":"metabolite","x":1506.5306633627656,"y":-389.39475885266614,"bigg_id":"h2o_c","name":"H2O","label_x":1479.5306633627656,"label_y":-349.39475885266614,"node_is_primary":false},"872":{"node_type":"metabolite","x":1299.3508402457778,"y":-386.90284559687063,"bigg_id":"pi_c","name":"Phosphate","label_x":1241.830674230153,"label_y":-382.8229810949175,"node_is_primary":false},"873":{"node_type":"multimarker","x":-176.06219181247593,"y":1477.1323432487459},"874":{"node_type":"midmarker","x":-176.03100635592023,"y":1457.1323675620781},"875":{"node_type":"multimarker","x":-175.99982089936464,"y":1437.1323918754103},"876":{"node_type":"metabolite","x":-216.91896555895642,"y":1541.434500043986,"bigg_id":"h_c","name":"H","label_x":-243.91896555895642,"label_y":1571.434500043986,"node_is_primary":false},"877":{"node_type":"metabolite","x":-134.51961690080896,"y":1352.257237033295,"bigg_id":"nadp_c","name":"Nicotinamide-adenine-dinucleotide-phosphate","label_x":-119.51961690080896,"label_y":1352.257237033295,"node_is_primary":false},"878":{"node_type":"metabolite","x":-129.85969084259227,"y":1546.0479973683061,"bigg_id":"nadph_c","name":"Nicotinamide-adenine-dinucleotide-phosphate--reduced","label_x":-114.85969084259227,"label_y":1546.0479973683061,"node_is_primary":false},"879":{"node_type":"metabolite","x":-175.7581336110585,"y":1282.1325803037357,"bigg_id":"thf_c","name":"5-6-7-8-Tetrahydrofolate","label_x":-132.905497879966,"label_y":1284.59884964078,"node_is_primary":true},"880":{"node_type":"multimarker","x":1428.4248030171968,"y":2046.3245867538633},"881":{"node_type":"midmarker","x":1448.4248010843623,"y":2046.3157939511727},"882":{"node_type":"multimarker","x":1468.4247991515278,"y":2046.3070011484822},"883":{"node_type":"metabolite","x":1343.459982442506,"y":2126.3619484339597,"bigg_id":"bmn_c","name":"bimane","label_x":1316.459982442506,"label_y":2166.3619484339597,"node_is_primary":false},"884":{"node_type":"metabolite","x":1623.4247841720598,"y":2046.2388569276306,"bigg_id":"bmnmsh_c","name":"bimane-conjugated-mycothiol-mtb","label_x":1580.2247841720598,"label_y":2086.238856927631,"node_is_primary":true},"885":{"node_type":"metabolite","x":1553.459962147743,"y":2126.2696240057094,"bigg_id":"h_c","name":"H","label_x":1537.259962147743,"label_y":2166.2696240057094,"node_is_primary":false},"886":{"node_type":"multimarker","x":1778.4247691925918,"y":2046.1707127067789},"887":{"node_type":"midmarker","x":1798.4247672597573,"y":2046.1619199040883},"888":{"node_type":"multimarker","x":1818.4247653269229,"y":2046.1531271013978},"889":{"node_type":"metabolite","x":1973.4247503474548,"y":2046.0849828805462,"bigg_id":"acysbmn_c","name":"acetyl-cystine-bimane","label_x":1924.824750347455,"label_y":2086.0849828805467,"node_is_primary":true},"890":{"node_type":"metabolite","x":1693.459948617901,"y":2126.2080743868755,"bigg_id":"h2o_c","name":"H2O","label_x":1666.459948617901,"label_y":2166.2080743868755,"node_is_primary":false},"891":{"node_type":"metabolite","x":1903.459928323138,"y":2126.115749958625,"bigg_id":"igam_c","name":"1D-myo-inositol-2-deoxy-D-glucopyranoside","label_x":1871.059928323138,"label_y":2166.115749958625,"node_is_primary":false},"892":{"node_type":"multimarker","x":2128.424735367987,"y":2046.0168386596945},"893":{"node_type":"midmarker","x":2148.424733435152,"y":2046.008045857004},"894":{"node_type":"multimarker","x":2168.4247315023176,"y":2045.9992530543134},"895":{"node_type":"metabolite","x":2323.42471652285,"y":2045.9311088334618,"bigg_id":"acysbmn_e","name":"acetyl-cystine-bimane","label_x":2274.82471652285,"label_y":2085.9311088334616,"node_is_primary":true},"896":{"node_type":"multimarker","x":1261.1543577224693,"y":2126.1819172666706},"897":{"node_type":"midmarker","x":1241.1548038271421,"y":2126.0483358761335},"898":{"node_type":"multimarker","x":1221.1552499318148,"y":2125.914754485596},"899":{"node_type":"metabolite","x":1133.7185827313092,"y":2125.734723318307,"bigg_id":"bmn_e","name":"bimane","label_x":1041.1294188812606,"label_y":2121.9302301253974,"node_is_primary":true},"907":{"node_type":"multimarker","x":-560.5272171608992,"y":1433.993706754705},"908":{"node_type":"midmarker","x":-560.5982790112538,"y":1453.9935805096422},"909":{"node_type":"multimarker","x":-560.6693408616084,"y":1473.9934542645794},"910":{"node_type":"metabolite","x":-640.9708487453639,"y":1558.7086703216441,"bigg_id":"adp_c","name":"ADP","label_x":-685.9708487453639,"label_y":1588.7086703216441,"node_is_primary":false},"911":{"node_type":"metabolite","x":-640.2246993166409,"y":1348.7099958948038,"bigg_id":"atp_c","name":"ATP","label_x":-685.2246993166409,"label_y":1378.7099958948038,"node_is_primary":false},"912":{"node_type":"metabolite","x":-559.9764878206513,"y":1278.994685153942,"bigg_id":"dhpt_c","name":"Dihydropteroate","label_x":-529.9493962454139,"label_y":1284.3344495286299,"node_is_primary":true},"913":{"node_type":"metabolite","x":-480.22570927714366,"y":1349.2784906976403,"bigg_id":"glu__L_c","name":"L-Glutamate","label_x":-465.22570927714366,"label_y":1349.2784906976403,"node_is_primary":false},"914":{"node_type":"metabolite","x":-480.9718587058667,"y":1559.2771651244807,"bigg_id":"h_c","name":"H","label_x":-465.9718587058667,"label_y":1559.2771651244807,"node_is_primary":false},"915":{"node_type":"metabolite","x":-400.90130183576343,"y":1539.5615387709618,"bigg_id":"pi_c","name":"Phosphate","label_x":-385.90130183576343,"label_y":1539.5615387709618,"node_is_primary":false},"916":{"node_type":"multimarker","x":-559.2836347796942,"y":1083.9959160433048},"917":{"node_type":"midmarker","x":-559.3546966300488,"y":1103.995789798242},"918":{"node_type":"multimarker","x":-559.4257584804034,"y":1123.9956635531792},"919":{"node_type":"metabolite","x":-558.7329054394463,"y":928.9968944425418,"bigg_id":"2ahhmd_c","name":"2-Amino-4-hydroxy-6-hydroxymethyl-7-8-dihydropteridine-diphosphate","label_x":-533.867923239209,"label_y":929.1745494422296,"node_is_primary":true},"920":{"node_type":"metabolite","x":-495.75899762347774,"y":996.6996452987402,"bigg_id":"4abz_c","name":"4-Aminobenzoate","label_x":-480.75899762347774,"label_y":996.6996452987402,"node_is_primary":false},"921":{"node_type":"metabolite","x":-500.37672908345075,"y":1214.4414837880804,"bigg_id":"ppi_c","name":"Diphosphate","label_x":-485.37672908345075,"label_y":1214.4414837880804,"node_is_primary":false},"922":{"node_type":"multimarker","x":-558.0400523984893,"y":733.9981253319045},"923":{"node_type":"midmarker","x":-558.1111142488438,"y":753.9979990868417},"924":{"node_type":"multimarker","x":-558.1821760991984,"y":773.9978728417789},"925":{"node_type":"metabolite","x":-557.4893230582413,"y":578.9991037311415,"bigg_id":"2ahhmp_c","name":"2-Amino-4-hydroxy-6-hydroxymethyl-7-8-dihydropteridine","label_x":-532.624340858004,"label_y":579.1767587308292,"node_is_primary":true},"926":{"node_type":"metabolite","x":-638.483683982954,"y":858.7130888988435,"bigg_id":"amp_c","name":"AMP","label_x":-683.483683982954,"label_y":888.7130888988435,"node_is_primary":false},"927":{"node_type":"metabolite","x":-477.7385445147337,"y":649.2829092748399,"bigg_id":"atp_c","name":"ATP","label_x":-462.7385445147337,"label_y":649.2829092748399,"node_is_primary":false},"928":{"node_type":"metabolite","x":-478.4846939434567,"y":859.28158370168,"bigg_id":"h_c","name":"H","label_x":-463.4846939434567,"label_y":859.28158370168,"node_is_primary":false},"929":{"node_type":"multimarker","x":-556.7964700172843,"y":384.00033462050425},"930":{"node_type":"midmarker","x":-556.8675318676388,"y":404.0002083754414},"931":{"node_type":"multimarker","x":-556.9385937179934,"y":424.0000821303786},"932":{"node_type":"metabolite","x":-556.2457406770363,"y":296.10876541231937,"bigg_id":"dhnpt_c","name":"Dihydroneopterin","label_x":-531.380758476799,"label_y":296.2864204120071,"node_is_primary":true},"933":{"node_type":"metabolite","x":-477.2411115622517,"y":509.2837929902798,"bigg_id":"gcald_c","name":"Glycolaldehyde","label_x":-462.2411115622517,"label_y":509.2837929902798,"node_is_primary":false},"934":{"node_type":"multimarker","x":75.02200006322187,"y":1570.0036249675957},"935":{"node_type":"midmarker","x":74.9509382128673,"y":1590.0034987225329},"936":{"node_type":"multimarker","x":74.87987636251273,"y":1610.00337247747},"937":{"node_type":"metabolite","x":154.57735851825444,"y":1695.2870833373713,"bigg_id":"dtmp_c","name":"dTMP","label_x":169.57735851825444,"label_y":1695.2870833373713,"node_is_primary":false},"938":{"node_type":"metabolite","x":155.32350794697743,"y":1485.288408910531,"bigg_id":"dump_c","name":"dUMP","label_x":170.32350794697743,"label_y":1485.288408910531,"node_is_primary":false},"939":{"node_type":"metabolite","x":75.5727294034698,"y":1415.0046033668327,"bigg_id":"mlthf_c","name":"5-10-Methylenetetrahydrofolate","label_x":100.43771160370716,"label_y":1415.1822583665205,"node_is_primary":true},"940":{"node_type":"multimarker","x":76.12345874371772,"y":1260.0055817660698},"941":{"node_type":"midmarker","x":76.19452059407229,"y":1240.0057080111326},"942":{"node_type":"multimarker","x":76.26558244442685,"y":1220.0058342561954},"943":{"node_type":"metabolite","x":76.81631178467478,"y":1065.0068126554324,"bigg_id":"methf_c","name":"5-10-Methenyltetrahydrofolate","label_x":101.68129398491214,"label_y":1065.1844676551202,"node_is_primary":true},"944":{"node_type":"metabolite","x":155.82094089945943,"y":1345.289292625971,"bigg_id":"nadp_c","name":"Nicotinamide-adenine-dinucleotide-phosphate","label_x":170.82094089945943,"label_y":1345.289292625971,"node_is_primary":false},"945":{"node_type":"metabolite","x":156.56709032818242,"y":1135.2906181991307,"bigg_id":"nadph_c","name":"Nicotinamide-adenine-dinucleotide-phosphate--reduced","label_x":171.56709032818242,"label_y":1135.2906181991307,"node_is_primary":false},"961":{"node_type":"multimarker","x":42.26556049435169,"y":807.7084571891921},"962":{"node_type":"midmarker","x":42.19449864399712,"y":827.7083309441293},"963":{"node_type":"multimarker","x":42.123436793642554,"y":847.7082046990665},"965":{"node_type":"metabolite","x":-38.17807109011301,"y":932.4234207561312,"bigg_id":"fgam_c","name":"N2-Formyl-N1-5-phospho-D-ribosyl-glycinamide","label_x":-92.17807109011301,"label_y":962.4234207561312,"node_is_primary":false},"966":{"node_type":"metabolite","x":122.56706837810725,"y":722.9932411321275,"bigg_id":"gar_c","name":"N1-5-Phospho-D-ribosyl-glycinamide","label_x":137.56706837810725,"label_y":722.9932411321275,"node_is_primary":false},"967":{"node_type":"metabolite","x":121.82091894938426,"y":932.9919155589678,"bigg_id":"h_c","name":"H","label_x":136.82091894938426,"label_y":932.9919155589678,"node_is_primary":false},"968":{"node_type":"multimarker","x":-276.5659366980311,"y":874.5794899040359},"969":{"node_type":"midmarker","x":-276.6369985483857,"y":894.5793636589731},"970":{"node_type":"multimarker","x":-276.70806039874026,"y":914.5792374139103},"971":{"node_type":"metabolite","x":-86.14925581969726,"y":637.1858149829604,"bigg_id":"10fthf_c","name":"10-Formyltetrahydrofolate","label_x":-54.11952447395208,"label_y":640.9458674435857,"node_is_primary":true},"972":{"node_type":"metabolite","x":-320.4534699519709,"y":757.6228187688463,"bigg_id":"aicar_c","name":"5-Amino-1-5-Phospho-D-ribosyl-imidazole-4-carboxamide","label_x":-361.5773713191584,"label_y":744.4874427922838,"node_is_primary":false},"973":{"node_type":"metabolite","x":-321.1996041219048,"y":1018.969027375374,"bigg_id":"fprica_c","name":"5-Formamido-1-5-phospho-D-ribosyl-imidazole-4-carboxamide","label_x":-386.2060433308892,"label_y":1050.016390656624,"node_is_primary":false},"981":{"node_type":"multimarker","x":-130.88264812381237,"y":933.0916359001296},"982":{"node_type":"midmarker","x":-130.95370997416694,"y":953.0915096550668},"983":{"node_type":"multimarker","x":-131.0247718245215,"y":973.091383410004},"985":{"node_type":"metabolite","x":-187.44377238405832,"y":1074.5243729045687,"bigg_id":"for_c","name":"Formate","label_x":-221.69664103640207,"label_y":1116.4655350139437,"node_is_primary":false},"986":{"node_type":"metabolite","x":-63.71652003131658,"y":818.5232704290025,"bigg_id":"h2o_c","name":"H2O","label_x":-48.71652003131658,"label_y":818.5232704290025,"node_is_primary":false},"987":{"node_type":"metabolite","x":-77.5980530659966,"y":1089.4224575511553,"bigg_id":"h_c","name":"H","label_x":-62.598053065996595,"label_y":1089.4224575511553,"node_is_primary":false}},"text_labels":{"1":{"x":1690.999755859375,"y":555.781494140625,"text":"serC"},"2":{"x":1714.5987548828125,"y":336.81109619140625,"text":"serA1 serA2"},"3":{"x":1704.9066162109375,"y":1272.9104614257812,"text":"Mec"},"4":{"x":2217.749755859375,"y":1212.8690795898438,"text":"MoeZ"},"5":{"x":2237.5538330078125,"y":892.614990234375,"text":"MoeZ"},"6":{"x":1758.5443115234375,"y":704.1863403320312,"text":"CysM"},"8":{"x":1383.024887084961,"y":1105.9921875,"text":"Signaling?"},"9":{"x":2041.84228515625,"y":1628.4049072265625,"text":"Makes iron sulfur clusters!"},"31":{"x":901.6246337890625,"y":1932.6826171875,"text":"Mycothiol"},"42":{"x":725.44287109375,"y":1274.753662109375,"text":"metZ"},"43":{"x":1102.402847290039,"y":1250.7979736328125,"text":"metB"},"44":{"x":685.6046104431152,"y":917.8158550262451,"text":"cysM2"},"45":{"x":719.0760726928711,"y":565.9163360595703,"text":"metC"},"46":{"x":715.6243133544922,"y":284.4328956604004,"text":"metA"},"47":{"x":-950.2616864442825,"y":-919.1283564567566,"text":"Sulfur Metabolism"},"67":{"x":1076.0808868408203,"y":-4.1391143798828125,"text":"sirA"},"68":{"x":1075.0537109375,"y":-276.2953758239746,"text":"cysH "},"71":{"x":1323.354579925537,"y":-599.2233734130859,"text":"cysC"},"75":{"x":1683.4256591796875,"y":-462.9975051879883,"text":"stf0"},"76":{"x":2663.7075805664062,"y":-308.1280288696289,"text":"Sulfo-lipid 1"},"77":{"x":2075.52001953125,"y":-258.16809844970703,"text":"Extremely important for TB virulence."},"78":{"x":397.2466344833374,"y":-662.5317764282227,"text":"CysTWA"},"79":{"x":662.3283386230469,"y":-291.37586212158203,"text":"CysDN"},"80":{"x":1081.2138061523438,"y":156.24038696289062,"text":"Sulfur Source"},"81":{"x":-950.609130859375,"y":-839.2545166015625,"text":"Erol S. Kavvas"},"82":{"x":522.8890762329102,"y":915.9007415771484,"text":"metE"},"83":{"x":302.9601020812988,"y":798.3612060546875,"text":"metH"},"84":{"x":-302.19632863998413,"y":500.323486328125,"text":"Folate Metabolism"},"85":{"x":489.0368347167969,"y":1264.0076293945312,"text":"metK"},"87":{"x":257.6571807861328,"y":1455.911376953125,"text":"dfrA"},"90":{"x":944.7835998535156,"y":881.0892333984375,"text":"CBL"},"92":{"x":880.5166625976562,"y":1501.5926513671875,"text":"metB"},"94":{"x":463.30029296875,"y":383.7190704345703,"text":"SahH"},"95":{"x":270.37892961502075,"y":174.66143798828125,"text":"Methionine Synthesis"},"110":{"x":910.6127319335938,"y":-676.6915893554688,"text":"Sulfate Transport"}},"canvas":{"x":-1060.8704223632812,"y":-1007.5371398925781,"width":4215.318664550781,"height":3396.462188720703}}]
