# Supplementary material for: Updated and standardized genome-scale reconstruction of Mycobacterium tuberculosis H37Rv, iEK1011, simulates flux states indicative of physiological conditions
Source: BMC Syst Biol. 2018 Mar 2;12:25. doi: 10.1186/s12918-018-0557-y (PMC5834885; doi:10.1186/s12918-018-0557-y)
Supplement: Supplementary file 6 — An ipython notebook that runs the simulations described in this study. (IPYNB 637 kb) [file 12918_2018_557_MOESM6_ESM.ipynb]

# %% [markdown]
# Table of Contents

> The following script provides reproducible simulations for the results described in _"Updated and standardized genome-scale reconstruction of Mycobacterium tuberculosis H37Rv, iEK1011, simulates flux states indicative of physiological conditions"_

1. [Load and check iEK1011](#iEK_model)
    - Check default media condition.
    - Check FBA solution.
    - Check mass balance.
    - Look at blocked reactions.
    
2. [Compute and Gene Essentiality Predictions](#gene_essentiality)
    - Calculate for Griffin dataset
    - Calculate for DeJesus dataset
    - Calculate using Zimmerman et. al. _in vivo_ approximations.
3. [Compare iEK1011 simulations between _in vivo_ and _in vitro_ media conditions](#media_comparisons)
    - First compute FVA in different media conditions for initial check.
    - Sample the solution space of the _in vitro_ iEK1011
    - Sample the solution space of the _in vivo_ iEK1011
    - Compare the sampled solutions using a box plot 
4. [Curated list of AMR genes for escher map](#amr_genes)
    - Provides json file for AMR genes that can be viewed at Escher (http://escher.github.io/). The maps provided in the supplementary material may be useful.
5. [Comparison of AMR objective function simulations between media conditions](#amr_objective_simulation)
6. [Save iEK1011 features and simulations to "iEK1011_supplementary.xlsx"](#save_model_to_supplementary)

# %% [markdown]
# REVIEWER COMMENTS TO-DO
1. ~~**Blocked reactions**:: how many, add to supplement, highlight and discuss for future model curation and to identify less studied parts of the network).~~
2. **GAM and NGAM ATP maintenance parameters?**:: How were they estimated and how does this value impact their predictive power between conditions.

# %% [markdown]
---

# %% [code]
import cobra
from cobra.manipulation import remove_genes
from cobra import Model, Reaction, Metabolite
from cobra.flux_analysis import \
    single_gene_deletion, single_reaction_deletion, \
    double_gene_deletion, double_reaction_deletion
import math
import pandas as pd
import sys
import matplotlib.pyplot as plt
from cobra.flux_analysis import production_envelope
from cobra.flux_analysis import sample
import matplotlib
import numpy as np
from matplotlib_venn import venn3
from matplotlib_venn import venn2
import json
import seaborn as sns

# %% [markdown]
This notebook was run using cobra version 0.6.1

# %% [code]
print cobra.__version__

# %% [markdown]
### What you need to run this notebook...
1. _iEK1011_ in json format and located in the same folder as this notebook.
2. (OPTIONAL) Previous models for Venn diagram comparisons
3. Griffin Essentiality data and DeJesus essentiality data. 

# %% [code]
sys.path.append('/home/user/notebook/erol/TB Project/Modules')
from mtb_functions import *

def get_models_gene_info(gene_info_name):
    
    # print "loerger essentiality: ", loerger_excel_RvIndex.loc[gene_info_name, "Final Call"]
    print 

    try:
        print "||~--____my boi iEK____--~||"
        gene_info(gene_info_name, model_iEK)
    except:
        print "gene not in iEK"

    print 
    print "||~--____goode ol iSM810____--~||"
    try:
        gene_info(gene_info_name, model_iSM810)
    except:
        print "gene not in old iSM810"
        
    print 
    print "||~--____goode ol iOSDD____--~||"
    try:
        gene_info(gene_info_name, model_iOSDD)
    except:
        print "gene not in iOSDD"
        
    print 
    print "||~--____goode ol sMtb____--~||"
    try:
        gene_info(gene_info_name, model_sMtb_mapped)
    except:
        print "gene not in sMtb"

    print 
    print "||~--____goode ol iEK1032____--~||"
    try:
        gene_info(gene_info_name, model_iEK1032old)
    except:
        print "gene not in old iEK1032"
        


def get_models_metab_info(metabolite_name):
    
    try:
        print "iEK"
        metab_info(metabolite_name, model_iEK)
    except:
        print "metabolite not in iEK"

    print 
    print "||~--____iSM810____--~||"
    try:
        metab_info(metabolite_name, model_iSM810)
    except:
        print "metabolite not in old iSM810"
        
    print 
    print "||~--____sMtb____--~||"
    try:
        metab_info(metabolite_name, model_sMtb_mapped)
    except:
        print "metabolite not in old sMtb"

    print 
    print "||~--____goode ol iEK1032____--~||"
    try:
        metab_info(metabolite_name, model_iEK1032old)
    except:
        print "metabolite not in old iEK1032"

# %% [markdown]
# 1. *Load iEK1011*
Although the model is far from perfect, we believe that _iEK1019_ is a step in the right direction.
<a id='iEK_model'></a>

# %% [code]
model_iEK = cobra.io.load_json_model("iEK1011_m7H10_media.json")

# %% [code]
print "# of reactions", len(model_iEK.reactions)
print "# of metabolites", len(model_iEK.metabolites)
print "# of genes", len(model_iEK.genes)

# %% [code]
model_iEK.id

# %% [code]
model_iEK.optimize().f

# %% [code]
model_iEK.optimize().fluxes.sort_values()

# %% [code]
get_models_gene_info("Rv2604c")

# %% [markdown]
## Check default media condition
- Should be initalized to approximate Middlebrook 7H10 with Acetate as the carbon source as described in _Eoh and Rhee; PNAS 2014_. Although not used in this study, m7H10 with acetate has been used in numerous papers and thus provides a good media intialization.


# %% [code]
model_iEK.medium

# %% [markdown]
## Check FBA solution
Growth should be about 0.0165 mmol/g DW/ hr

# %% [code]
model_iEK.optimize().f

# %% [markdown]
## Check Mass Balance
- Exchange reactions are not accounted for here.
- Biomass reactions are not accounted for here.
- Demand reactions are not accounted for here.

The list of these reactions are provided in **Supplementary Table 1**

# %% [code]
# print len(cobra.manipulation.validate.check_mass_balance(model_iEK).keys())
mass_bal_metabs, mass_bal_reacts = [], []
for react_id, mass_bal in cobra.manipulation.validate.check_mass_balance(model_iEK).iteritems():
    
    # ------ Don't count exchange reactions and biomass functions -----
    if str(react_id)[:3]!="EX_" and "biomass" not in str(react_id) and str(react_id)[:3]!="DM_":
        rxn_metabs = [str(x.id) for x in model_iEK.reactions.get_by_id(react_id.id).metabolites]
        mass_bal_metabs.extend(rxn_metabs)
        mass_bal_reacts.append(str(react_id))
        print str(react_id), mass_bal, react_id.reaction, react_id.gene_reaction_rule

print len(mass_bal_reacts)

# %% [markdown]
A total of 7 reactions are unbalanced in the model.

# %% [markdown]
## Look at Blocked Reactions
Note that it's ok for many reactions to be blocked because the pathway may be incomplete or the ending metabolite has no way to leave the system.

# %% [code]
blocked_reacts = cobra.flux_analysis.variability.find_blocked_reactions(model_iEK, 
                                                                        reaction_list=None, 
                                                                        zero_cutoff=1e-09, 
                                                                        open_exchanges=True)
print len(blocked_reacts)

# %% [markdown]
## Compare to previous models. (OPTIONAL)
- This section of the worfklow will require access to the previous models.
    - Note: I've renamed the raw model files downloaded from the supplementary to different names.

# %% [code]
# this is the sMtb model that is mapped to BIGGs identifiers.
# the xml model in sMtb paper can't compute as shown below.

### --- Running the following code results in "infeasible" 
# model_sMtb_original = cobra.io.read_sbml_model("TB_previous_models/sMtb_sbml_3.xml")
# model_sMtb_original.optimize()

model_sMtb_mapped = cobra.io.load_json_model("TB_previous_models/sMtb_mapped_model.json")
model_sMtb_mapped.metabolites.get_by_id("tdm3_c ").id = "tdm3_c"
model_sMtb_mapped.repair()
cobra.io.save_json_model(model_sMtb_mapped, "sMtb_mapped_model.json")

model_iOSDD = cobra.io.load_matlab_model("TB_previous_models/iOSDD.mat")

# model_iSM810 = cobra.io.load_matlab_model("TB_previous_models/MTB_iSM810_COBRA.mat")
model_iSM810 = cobra.io.read_sbml_model("TB_previous_models/MTB_iSM810_media7H9.xml")

# the following fixes enable gene essentiality tests
model_iSM810.reactions.get_by_id("R157").gene_reaction_rule = "Rv0855"

# initial media conditions of iSM810
print model_iSM810.medium

model_iNJ661 = cobra.io.load_json_model("TB_previous_models/iNJ661.json")
model_galagan = cobra.io.read_sbml_model("TB_previous_models/Galagan2015.xml")

model_iEK1032old = cobra.io.load_json_model("TB_previous_models/iEK1032_old.json")

# %% [code]
len(model_iEK1032old.genes)

# %% [markdown]
Load genes annotated with reactions from BioCyc database.

# %% [code]
# First I need to get all the genes from the BioCyc model.
# Before 1165 w/ AllReactions_Genes_H37Rv_(2016)
csv_file = "TB_previous_models/BioCyc2016.csv"
bioCyc_data = pd.read_csv(csv_file)
print len(bioCyc_data["Reactions"])
bioCyc_genes = []
for i in bioCyc_data["Accession-1"]:
    if str(i) != "nan":
        if "//" in str(i):
            x = i.split(" // ")
            x = [w.replace("\"", '') for w in x]
            bioCyc_genes.extend(x)
        else:
            bioCyc_genes.append(i)
bioCyc_genes = set(bioCyc_genes)
print len(bioCyc_genes)

# %% [code]
iEK1011_genes = [str(x) for x in model_iEK.genes]
print "iEK1011", len(iEK1011_genes)

print "BioCyc", len(bioCyc_genes)

sMtb_genes = [str(x) for x in model_sMtb_mapped .genes]
print "sMtb", len(sMtb_genes)

iNJ661_genes = [str(x) for x in model_iNJ661.genes]
print "iNJ661", len(iNJ661_genes)

galagan_genes = [str(x) for x in model_galagan.genes]
print "galgan2015", len(galagan_genes)

iOSDD_genes = [str(x) for x in model_iOSDD.genes]
print "iOSDD", len(iOSDD_genes)

iSM810_genes = [str(x) for x in model_iSM810.genes]
print "iSM810", len(iSM810_genes)

# %% [markdown]
#### Models based on GSMN-TB 1.1

# %% [code]
plt.figure(figsize=(5, 5))
v = venn3([set(galagan_genes), set(iSM810_genes), set(sMtb_genes)], ('gal2015', 'iSM810', 'sMtb'))
# plt.savefig("venn_galagan2015_iSM810_sMtb.svg")
plt.show()

# %% [markdown]
#### Models based on iNJ661

# %% [code]
plt.figure(figsize=(5, 5))
venn3([set(iEK1011_genes), set(iOSDD_genes), set(iNJ661_genes)], ('iEK1011', 'iOSDD', 'iNJ661'))
# plt.savefig("venn_iEK_iOSDD_iNJ661.svg")
plt.show()

# %% [markdown]
#### Overlap of new recon and base reconstruction models

# %% [code]
plt.figure(figsize=(5, 5))
venn3([set(iEK1011_genes), set(iOSDD_genes), set(sMtb_genes)], ('iEK1011', 'iOSDD', 'sMtb'))
# plt.savefig("venn_iEK_iOSDD_sMtb.svg")
plt.show()

# %% [markdown]
### Genes not in iEK1011

# %% [code]
all_previous_genes = list(set(iOSDD_genes + iNJ661_genes + galagan_genes + iSM810_genes + sMtb_genes))
all_not_in_iEK = [x for x in all_previous_genes if x not in iEK1011_genes]

# %% [code]
all_not_in_iEK_toModel_dict = {}
for x in all_not_in_iEK:
    
    gene_models = []
    if x in iOSDD_genes:
        gene_models.append("iOSDD")
        
    if x in iNJ661_genes:
        gene_models.append("iNJ661")
        
    if x in galagan_genes:
        gene_models.append("gal2015")
        
    if x in iSM810_genes:
        gene_models.append("iSM810")
        
    if x in sMtb_genes:
        gene_models.append("sMtb")
        
    all_not_in_iEK_toModel_dict.update({x: gene_models})
    
genes_notiEK_inPrevious_df = pd.DataFrame.from_dict(all_not_in_iEK_toModel_dict, orient="index")
print "genes in previous models not in iEK1011", len(all_not_in_iEK)

# %% [code]
all_genes_AllModels = list(set(all_previous_genes + iEK1011_genes))
print "len(all_genes_AllModels): ", len(all_genes_AllModels)
all_shared_genes = []
for x in all_genes_AllModels:
    if x in iEK1011_genes: 
        if x in iOSDD_genes:
            if x in iNJ661_genes:
                if x in galagan_genes:
                    if x in iSM810_genes:
                        if x in sMtb_genes:
        
                            all_shared_genes.append(x)
            
print "len(all_shared_genes): ", len(all_shared_genes)

# %% [code]
growth_rates = single_gene_deletion(model_iEK)
print "Optimal growth", model_iEK.optimize().f

# %% [code]
growth_rates.head()

# %% [markdown]
# Example of GPR divergence

# %% [code]
for x in iEK1011_genes[5:15]:
    print x
    get_models_gene_info(x)
    print 
    print

# %% [code]
get_models_gene_info("Rv1908c")

# %% [code]
get_models_gene_info("Rv2464c")

# %% [code]
get_models_metab_info("bccpco2_c")

# %% [code]
model_iSM810.genes.get_by_id("Rv1908c")

# %% [markdown]
# Look at GAM and NGAM

Non-growth associated maintenance is expressed as a conversion of ATP to ADP and quantifies the energy required by Mtb to maintain itself in a given environment. For sMtb the NGAM and GAM were 0.1 mmol gdw-1h-1 and 57 mmol gdw-1.

For iEK1011, the growth associated maintence (GAM) was chosen to be $60 mmol gDw^-1$, which was the same as that used in iNJ661, iAB, and iOSDD. For comparison, the GAM value for sMtb was 57.

# %% [code]
model_iEK.reactions.get_by_id("biomass").reaction

# %% [code]
model_iOSDD.reactions.get_by_id("biomass_Mtb_9_60atp").reaction

# %% [code]
print model_iEK.reactions.get_by_id("ATPM").lower_bound

# %% [markdown]
# 2. *Gene Essentiality*
In order to run the following gene essentiality predictions, load both the griffin and jesus gene essentiality excel sheet.
<a id='gene_essentiality'></a>

# %% [markdown]
**Griffin**: minimal media (asparagine 0.5 g/L, KH2PO4 1.0 g/L, Na2HPO4 2.5 g/L ferric ammonium citrate 50 mg/L, MgSO4 ?7H20 0.5 g/ L, CaCl2 0.5 g/L, ZnSO4 0.1 mg/L), 25 mg/ml Kanamycin, 0.2% tyloxapol, 0.2% ethanol and either 0.1% glycerol or 0.01% cholesterol.

# %% [code]
griffin_file = "../../Dataframes/Table_S2.xlsx"
griffin_excel = pd.read_excel(griffin_file,  sheetname='supp table 2',skiprows = 9,keep_default_na=False)

# %% [markdown]
**DeJesus**: While Griffin used minimal media plus glycerol, our replicates were grown on rich media (7H9 or 7H10 [7H9/10] plus oleic acid-albumin-dextrose-catalase [OADC]) with a variety of potential carbon sources available (glycerol, dextrose, oleate, citrate, and glutamate)

# %% [code]
loerger_file = "../../Dataframes/inline-supplementary-material-5.xlsx"
loerger_excel = pd.read_excel(loerger_file,  sheetname='ORF Essentiality Calls',
                              skiprows = 1,keep_default_na=False)
loerger_excel["Locus"] = loerger_excel["ORF ID"].map(lambda x: x.strip())
# only look at genes labeled with RvXXXX
# loerger_excel = loerger_excel.loc[:1521]
# loerger_excel["Locus"] = loerger_excel["ID"].map(lambda x: x.split("-")[1].strip())

# %% [code]
def essen_test(model_tb, dic_return, dataset_name, dataset_excel, growth_thresh_mult):
    model = model_tb.copy()
    
    fal_pos_dic, fal_neg_dic = {}, {}
    true_neg_dic, true_pos_dic = {}, {}
    
    growth_rates = single_gene_deletion(model)
    print "Optimal growth", model.optimize().f
    
    orig_growth_thres = growth_thresh_mult*model.optimize().f
    print "Threshold growth", orig_growth_thres
    
    true_pos, true_neg, fal_pos, fal_neg = 0, 0, 0, 0
    
    # set grif essen threshold -- iSM810 paper uses 0.1 as "confident essential"
    grif_thres = 0.1
        
    for index, row in dataset_excel.iterrows():
        gene = str(row["Locus"])
        # print gene
        
        if dataset_name == "griffin":
            
            try:
                growth = growth_rates.loc[gene, "flux"]

                # True Positive - predicts that it grows (not essential) and is correct.
                if float(row["p value"]) > grif_thres and growth > orig_growth_thres:
                    true_pos = true_pos + 1
                    true_pos_dic.update({gene: [growth, float(row["p value"])]})

                # False Positive - predicts that it grows (not essential) when it actually essential
                if float(row["p value"]) < grif_thres and growth > orig_growth_thres:
                    fal_pos = fal_pos + 1
                    fal_pos_dic.update({gene: [growth, float(row["p value"])]})
                
                # True Negative - predicts that the gene is essential (no growth) and is correct
                if float(row["p value"]) < grif_thres and growth < orig_growth_thres:
                    true_neg = true_neg + 1
                    true_neg_dic.update({gene: [growth, float(row["p value"])]})

                if float(row["p value"]) > grif_thres and growth < orig_growth_thres:
                    fal_neg = fal_neg + 1
                    fal_neg_dic.update({gene: [growth, float(row["p value"])]})
                    
                    
            except:
                # print "something messed up"
                pass
                        
        elif dataset_name == "loerger":
            """
            ES being near 0
            NE being near the mean
            GD approximately 1/10 the mean
            GA 5 times the mean
            """
            try:
                growth = growth_rates.loc[gene, "flux"]
                
                # TP
                if (row["Final Call"] == "NE" or row["Final Call"] == "GA") and growth > orig_growth_thres:
                    true_pos = true_pos + 1
                    true_pos_dic.update({gene: [growth]})
                        
                # FN
                if (row["Final Call"] == "NE" or row["Final Call"] == "GA") and growth < orig_growth_thres:
                    fal_neg = fal_neg + 1
                    fal_neg_dic.update({gene: [growth]})
                        
                # TN
                if (row["Final Call"] == "ES" or row["Final Call"] == "ESD" or row["Final Call"] == "GD") and growth < orig_growth_thres:
                # if (row["Final Call"] == "ES") and growth < orig_growth_thres:
                    true_neg = true_neg + 1
                    true_neg_dic.update({gene: [growth]})
                        
                # FP
                if (row["Final Call"] == "ES" or row["Final Call"] == "ESD" or row["Final Call"] == "GD") and growth > orig_growth_thres:
                # if (row["Final Call"] == "ES") and growth > orig_growth_thres:
                    fal_pos = fal_pos + 1
                    fal_pos_dic.update({gene: [growth]})
            except:
                pass
                
            
    # ---Analyze and Print results ---
    print "TP - TN - FP - FN"
    print true_pos, true_neg, fal_pos, fal_neg
    
    # percent of correct predictions
    perc_correct = (true_pos+true_neg)/(true_pos+true_neg+fal_pos+float(fal_neg))
    print "percent correct: ", perc_correct
    
    # mcc calculation
    MCC_root = math.sqrt((true_pos + fal_pos)*(true_pos + fal_neg)*(true_neg + fal_pos)*(true_neg + fal_neg))
    MCC = (true_pos*true_neg - fal_pos*fal_neg)/MCC_root
    print "Matthew Correlation Coefficient", MCC
    if dic_return == "Yes":
        return fal_neg_dic, fal_pos_dic
    elif dic_return == "Yes both":
        return fal_neg_dic, fal_pos_dic, true_neg_dic, true_pos_dic
    


def essen_test_sharedGenes(model_tb, dic_return, dataset_name, dataset_excel, growth_thresh_mult, all_shared_genes):
    model = model_tb.copy()
    
    fal_pos_dic, fal_neg_dic = {}, {}
    true_neg_dic, true_pos_dic = {}, {}
    
    growth_rates = single_gene_deletion(model)
    print "Optimal growth", model.optimize().f
    
    orig_growth_thres = growth_thresh_mult*model.optimize().f
    print "Threshold growth", orig_growth_thres
    
    true_pos, true_neg, fal_pos, fal_neg = 0, 0, 0, 0
    
    # set grif essen threshold -- iSM810 paper uses 0.1 as "confident essential"
    grif_thres = 0.1
    
    
    growth_rates = growth_rates.loc[all_shared_genes, ].copy()
        
    for index, row in dataset_excel.iterrows():
        gene = str(row["Locus"])
        # print gene
        
        if dataset_name == "griffin":
            
            try:
                growth = growth_rates.loc[gene, "flux"]

                # True Positive - predicts that it grows (not essential) and is correct.
                if float(row["p value"]) > grif_thres and growth > orig_growth_thres:
                    true_pos = true_pos + 1
                    true_pos_dic.update({gene: [growth, float(row["p value"])]})

                # False Positive - predicts that it grows (not essential) when it actually essential
                if float(row["p value"]) < grif_thres and growth > orig_growth_thres:
                    fal_pos = fal_pos + 1
                    fal_pos_dic.update({gene: [growth, float(row["p value"])]})
                
                # True Negative - predicts that the gene is essential (no growth) and is correct
                if float(row["p value"]) < grif_thres and growth < orig_growth_thres:
                    true_neg = true_neg + 1
                    true_neg_dic.update({gene: [growth, float(row["p value"])]})

                if float(row["p value"]) > grif_thres and growth < orig_growth_thres:
                    fal_neg = fal_neg + 1
                    fal_neg_dic.update({gene: [growth, float(row["p value"])]})
                    
                    
            except:
                # print "something messed up"
                pass
                        
        elif dataset_name == "loerger":
            """
            ES being near 0
            NE being near the mean
            GD approximately 1/10 the mean
            GA 5 times the mean
            """
            try:
                growth = growth_rates.loc[gene, "flux"]
                
                # TP
                if (row["Final Call"] == "NE" or row["Final Call"] == "GA") and growth > orig_growth_thres:
                    true_pos = true_pos + 1
                    true_pos_dic.update({gene: [growth]})
                        
                # FN
                if (row["Final Call"] == "NE" or row["Final Call"] == "GA") and growth < orig_growth_thres:
                    fal_neg = fal_neg + 1
                    fal_neg_dic.update({gene: [growth]})
                        
                # TN
                if (row["Final Call"] == "ES" or row["Final Call"] == "ESD" or row["Final Call"] == "GD") and growth < orig_growth_thres:
                # if (row["Final Call"] == "ES") and growth < orig_growth_thres:
                    true_neg = true_neg + 1
                    true_neg_dic.update({gene: [growth]})
                        
                # FP
                if (row["Final Call"] == "ES" or row["Final Call"] == "ESD" or row["Final Call"] == "GD") and growth > orig_growth_thres:
                # if (row["Final Call"] == "ES") and growth > orig_growth_thres:
                    fal_pos = fal_pos + 1
                    fal_pos_dic.update({gene: [growth]})
            except:
                pass
                
            
    # ---Analyze and Print results ---
    print "TP - TN - FP - FN"
    print true_pos, true_neg, fal_pos, fal_neg
    
    # percent of correct predictions
    perc_correct = (true_pos+true_neg)/(true_pos+true_neg+fal_pos+float(fal_neg))
    print "percent correct: ", perc_correct
    
    # mcc calculation
    MCC_root = math.sqrt((true_pos + fal_pos)*(true_pos + fal_neg)*(true_neg + fal_pos)*(true_neg + fal_neg))
    MCC = (true_pos*true_neg - fal_pos*fal_neg)/MCC_root
    print "Matthew Correlation Coefficient", MCC
    if dic_return == "Yes":
        return fal_neg_dic, fal_pos_dic
    elif dic_return == "Yes both":
        return fal_neg_dic, fal_pos_dic, true_neg_dic, true_pos_dic

# %% [markdown]
Change media

# %% [code]
griffin_media = {
    "EX_h": 1000, # hydrogen
    "EX_h2o": 1000, # water
    "EX_o2": 20.0, # oxygen
    "EX_asn_L": 1.0, # asparagine
    "EX_nh4": 10.0, # ammonium
    "EX_cit":1.0, # citrate
    "EX_etoh": 1.0, # ethanol
    "EX_ca2": 1000.0, # calcium for CaCl2
    "EX_cl": 1000.0, # chloride for CaCl2
    "EX_mg2": 1000.0, # mg for MgSO4
    "EX_so4": 1000, # so4 for MgSO4
    "EX_fe3":5.0, # fe3 for ferric
    "EX_glyc":1.0, # glycerol
    "EX_pi":1.0, # phosphate
    "EX_chsterol":1.0, # cholesterol
}

griffin_media_iOSDD= {'EX_ca2(e)': 1.0,'EX_cit(e)': 1.0,'EX_cl(e)': 1.0,'EX_cu2(e)': 1.0,'EX_fe3(e)': 1.0,
                        'EX_asn_L(e)': 1.0,'EX_glyc(e)': 1.0,'EX_h(e)': 1.0,'EX_h2co3(e)': 1000.0,
                        'EX_h2o(e)': 1.0,'EX_k(e)': 1.0,'EX_na1(e)': 1.0,'EX_nh4(e)': 1.0,'EX_o2(e)': 0.98,
                        'EX_pi(e)': 1.0,'EX_so4(e)': 1.0}

griffin_media_iNJ661= {u'EX_ca2_e': 1.0,u'EX_cit_e': 1.0,u'EX_cl_e': 1.0,u'EX_cu2_e': 1.0,u'EX_fe3_e': 1.0,
                         u'EX_asn__L_e': 1.0,u'EX_glyc_e': 1.0,u'EX_h2co3_e': 999999.0,u'EX_h2o_e': 1.0,
                         u'EX_h_e': 1.0,u'EX_k_e': 1.0,u'EX_na1_e': 1.0,u'EX_nh4_e': 1.0,u'EX_o2_e': 1.0,
                         u'EX_pi_e': 1.0,u'EX_so4_e': 1.0}

griffin_media_sMtb = {u'EX_cit': 1.0,u'EX_fe2': 1.0,u'EX_fe3': 1.0,u'EX_asn': 1.0, u'EX_glyc': 1.0,
                    u'EX_glu__L': 0.01, # little glutamate here but really shouldnt. Necessary for sMtb
                     u'EX_h': 1.0,u'EX_ca2': 1.0,u'EX_h2o': 1.0,u'EX_k': 1.0,u'EX_nh3': 1.0,u'EX_o2': 1.0,
                     u'EX_pi': 1.0,u'EX_so4': 1.0,u'EX_mg2': 1.0,u'EX_chsterol': 1.0}

# iSM810 doesnt have water (No H2O)
griffin_media_iSM810 = {'R858': 1.0, # exchange for ethanol
                        'R924': 1.0, # exchange for citrate + Fe3
                        'R823': 1.0, # ATP -> ADP + ASP + PI ... Asparagine
                        'R932': 1.0, # --> CHOLESTEROL_c ... Cholesterol
                        'R800': 1.0, # <=> NH3_c ... ammonia
                        'R804': 1.0, # <=> O2_c .... oxygen
                        # 'R805': 1000.0, 
                        'R812': 1.0, # --> GL_c ... Glycerol
                        }

# %% [markdown]
### Compare essentiality scores across models for 2011 data

# %% [code]
model_sMtb_mapped.solver = "gurobi"
model_iEK.solver = "gurobi"
model_iSM810.solver = "gurobi"

# %% [code]
model_iEK = cobra.io.load_json_model("iEK1011_griffinEssen_media.json")

# %% [code]
model_iOSDD.medium = griffin_media_iOSDD
model_iNJ661.medium = griffin_media_iNJ661

# model_sMtb_mapped.medium = griffin_media_sMtb
# model_iSM810.medium = {}
# model_iSM810.medium = griffin_media_iSM810

# %% [markdown]
> **sMtb** and **iSM810** are unable to simulate the gene deletions with the Griffin media conditions defined above. The values generated below are therefore dependent upon the initial media conditions given by the model. These values are close to those determined in their respective studies (.52 for iSM810 and .52 for sMtb).

# %% [markdown]
Calculate the Matthews correlation coefficient. It should be around **0.60** for iEK1011 on the Griffin dataset.  

Comment out the previous models if they were not loaded in the previous optional section above.

# %% [code]
# model_iEK.reactions.get_by_id("ATPM").lower_bound = 0.1

# %% [code]
grow_thresh = .2
print "iEK1011"
FN_dic_iEK, FP_dic_iEK, TN_dic_iEK, TP_dic_iEK = essen_test(model_iEK, "Yes both", "griffin", griffin_excel, grow_thresh)
print 
print "sMtb"
FN_dic_Mtb, FP_dic_Mtb, TN_dic_Mtb, TP_dic_Mtb = essen_test(model_sMtb_mapped, "Yes both", "griffin", griffin_excel, grow_thresh)
print 
print "iSM810"
FN_dic_iSM810, FP_dic_iSM810, TN_dic_iSM810, TP_dic_iSM810 = essen_test(model_iSM810, "Yes both", "griffin", griffin_excel, grow_thresh)
print 
print "iOSDD"
FN_dic_iOSDD, FP_dic_iOSDD, TN_dic_iOSDD, TP_dic_iOSDD = essen_test(model_iOSDD, "Yes both", "griffin", griffin_excel, grow_thresh)
print 
print "iNJ661"
FN_dic_iNJ661, FP_dic_iNJ661, TN_dic_iNJ661, TP_dic_iNJ661 = essen_test(model_iNJ661, "Yes both", "griffin", griffin_excel, grow_thresh)

# %% [code]
FP_all_models_Griffin = list(FP_dic_iEK.keys()+FP_dic_sMtb.keys()+FP_dic_iSM810.keys()+FP_dic_iOSDD.keys())
FP_all_models_Griffin = [x[0] for x in Counter(FP_all_models_Griffin).most_common() if x[1]>3]

FN_all_models_Griffin = list(FN_dic_iEK.keys()+FN_dic_sMtb.keys()+FN_dic_iSM810.keys()+FN_dic_iOSDD.keys())
FN_all_models_Griffin = [x[0] for x in Counter(FN_all_models_Griffin).most_common() if x[1]>3]


print len(FP_all_models_Griffin)

for x in FP_all_models_Griffin:
    print x
    for y in model_iEK.genes.get_by_id(x).reactions:
        print y.reaction, y.subsystem

# %% [code]
pd.DataFrame(FP_all_models_Griffin, columns=["Griffin_FP_all_models"])

# %% [code]
pd.DataFrame(FN_all_models_Griffin, columns=["Griffin_FN_all_models"])

# %% [markdown]
Compute for the 472 shared genes

# %% [code]
grow_thresh = .2 
print "iEK1011"
FN_dic_iEK, FP_dic_iEK, TN_dic_iEK, TP_dic_iEK = essen_test_sharedGenes(model_iEK, "Yes both", "griffin", griffin_excel, grow_thresh, all_shared_genes)
print 
print "sMtb"
FN_dic_Mtb, FP_dic_Mtb, TN_dic, TP_dic = essen_test_sharedGenes(model_sMtb_mapped, "Yes both", "griffin", griffin_excel, grow_thresh, all_shared_genes)
print 
print "iSM810"
FN_dic_iSM810, FP_dic_iSM810, TN_dic, TP_dic = essen_test_sharedGenes(model_iSM810, "Yes both", "griffin", griffin_excel, grow_thresh, all_shared_genes)
print 
print "iOSDD"
FN_dic, FP_dic, TN_dic, TP_dic = essen_test_sharedGenes(model_iOSDD, "Yes both", "griffin", griffin_excel, grow_thresh, all_shared_genes)
print 
print "iNJ661"
FN_dic, FP_dic, TN_dic, TP_dic = essen_test_sharedGenes(model_iNJ661, "Yes both", "griffin", griffin_excel, grow_thresh, all_shared_genes)

# %% [markdown]
### Compare essentiality scores for new 2017 Loerger data

# %% [code]
model_iEK = cobra.io.load_json_model("iEK1011_deJesusEssen_media.json")

# %% [code]
# model_iEK.reactions.get_by_id("ATPM").lower_bound = 0.1

# %% [markdown]
Calculate the Matthews Correlation Coefficient for iEK1011, it should be around **0.71**. Also, the gene essentiality scores are around **0.72** if the Griffin media is used. This can be seen if the Griffin initialized iEK1011 model is loaded first.

# %% [code]
grow_thresh = .3
print "iEK1011----"
FN_dic_iEK, FP_dic_iEK, TN_dic_iEK, TP_dic_iEK = essen_test(model_iEK, "Yes both", "loerger", loerger_excel, grow_thresh)
print 
print "sMtb----"
FN_dic_sMtb, FP_dic_sMtb, TN_dic_sMtb, TP_dic_sMtb = essen_test(model_sMtb_mapped, "Yes both", "loerger", loerger_excel, grow_thresh)
print 
print "iSM810----"
FN_dic_iSM810, FP_dic_iSM810, TN_dic_iSM810, TP_dic_iSM810 = essen_test(model_iSM810, "Yes both", "loerger", loerger_excel, grow_thresh)
print 
print "iOSDD----"
FN_dic_iOSDD, FP_dic_iOSDD, TN_dic_iOSDD, TP_dic = essen_test(model_iOSDD, "Yes both", "loerger", loerger_excel, grow_thresh)
print 
print "iNJ661----"
FN_dic_iNJ661, FP_dic_iNJ661, TN_dic_iNJ661, TP_dic_iNJ661 = essen_test(model_iNJ661, "Yes both", "loerger", loerger_excel, grow_thresh)

# %% [code]
FP_all_models_deJesus = list(FP_dic_iEK.keys()+FP_dic_sMtb.keys()+FP_dic_iSM810.keys()+FP_dic_iOSDD.keys())
FP_all_models_deJesus = [x[0] for x in Counter(FP_all_models_deJesus).most_common() if x[1]>3]
print len(FP_all_models_deJesus)

# %% [code]
for x in FP_all_models:
    print x
    for y in model_iEK.genes.get_by_id(x).reactions:
        print y.reaction, y.subsystem

# %% [markdown]
Compute for 472 genes shared by all models

# %% [code]
grow_thresh = .2
print "iEK1011----"
FN_dic_iEK, FP_dic_iEK, TN_dic, TP_dic = essen_test_sharedGenes(model_iEK, "Yes both", "loerger", loerger_excel, grow_thresh, all_shared_genes)
print 
print "sMtb----"
FN_dic_sMtb, FP_dic_sMtb, TN_dic_sMtb, TP_dic_sMtb = essen_test_sharedGenes(model_sMtb_mapped, "Yes both", "loerger", loerger_excel, grow_thresh, all_shared_genes)
print 
print "iSM810----"
FN_dic_iSM810, FP_dic_iSM810, TN_dic_iSM810, TP_dic_iSM810 = essen_test_sharedGenes(model_iSM810, "Yes both", "loerger", loerger_excel, grow_thresh, all_shared_genes)
print 
print "iOSDD----"
FN_dic_iOSDD, FP_dic_iOSDD, TN_dic_iOSDD, TP_dic = essen_test_sharedGenes(model_iOSDD, "Yes both", "loerger", loerger_excel, grow_thresh, all_shared_genes)
print 
print "iNJ661----"
FN_dic_iNJ661, FP_dic_iNJ661, TN_dic_iNJ661, TP_dic = essen_test_sharedGenes(model_iNJ661, "Yes both", "loerger", loerger_excel, grow_thresh, all_shared_genes)

# %% [markdown]
### Determine in vivo essential genes using Zimmerman et al 2017 MSystems data set.
- Not in: Cholestonone (Cholesterol and Derivatives), 

# %% [code]
zimmerman_inVivo_media = {
    
    "EX_h": 1000, # hydrogen
    "EX_h2o": 1000, # water
    "EX_o2": 20.0, # oxygen
    
    # amino acids
    "EX_arg_L": 1.0, # arginine
    "EX_val_L": 1.0, # valine
    "EX_leu_L": 1.0, # leucine
    "EX_tyr_L": 1.0, # tyrosine
    "EX_asn_L": 1.0, # asparagine
    
    "EX_thr_L": 1.0, # threonine
    "EX_pro_L": 1.0, # proline
    
    "EX_phe_L": 1.0, # phenylalanine
    "EX_ile_L": 1.0, # isoleucine
    
    "EX_gly": 1.0, # glycine
    "EX_lys_L": 1.0, # lysine
    
    "EX_his_L": 1.0, # histidine
    "EX_glu_L": 1.0, # glutamate
    "EX_met_L": 1.0, # methionine
    "EX_ala_L": 1.0, # alanine
    "EX_trp_L": 1.0, # tryptophane
    "EX_ser_L": 1.0, # serine
    
    # nucleotides and nucleosides
    "EX_nh4": 10.0, # ammonium
    "EX_cit":1.0, # citrate
    "EX_etoh": 1.0, # ethanol
    "EX_ca2": 1000.0, # calcium for CaCl2
    "EX_cl": 1000.0, # chloride for CaCl2
    "EX_mg2": 1000.0, # mg for MgSO4
    "EX_so4": 1000, # so4 for MgSO4
    "EX_fe3":5.0, # fe3 for ferric
    "EX_pi":1.0, # phosphate
    
    # sugar and sugar phosphates
    "EX_glyc3p":1.0, # glycerol phosphate
    "EX_pyr":1.0, # pyruvate
    "EX_lac_L":1.0, # lactate
    "EX_glc":1.0, # glucose
    "EX_id3acald":1.0, # indole 3 acetaldehyde
    "EX_cit":1.0, # citrate
    "EX_mal_L":1.0, # malate
    "EX_cytd":1.0, # cytidine
    
    # lipids
    "lipids":1.0, # cholesterol
    
    # cholesterol and derivatives
    "EX_chsterol":1.0, # cholesterol
}

# %% [code]
get_models_metab_info("octdca_e")

# %% [markdown]
-----

# %% [markdown]
# 3. _in Vitro_ vs _in Vivo_ simulations
- Two media conditions contrasting petri dish and host environment...  
    - inVitro_drugTesting. (initialized in the model file "iEK1011_drugTesting_media.json")
    - inVivo_conditions. (initialized in the model file "iEK1011_inVivo_media.json")
<a id='media_comparisons'></a>

# %% [markdown]
### Compute FVA for _in vitro_ model

Stated as 0.055 in the paper.

# %% [code]
model_iEK = cobra.io.load_json_model("iEK1011_drugTesting_media.json")

solution = model_iEK.optimize()
pfba_norm_solution = cobra.flux_analysis.pfba(model_iEK)

print "Optimal growth: ", pfba_norm_solution.fluxes["biomass"]
print "ICL FBA flux:", solution.fluxes["ICL"]
print "ICL pFBA flux:", pfba_norm_solution.fluxes["ICL"]
print "Total model flux:", pfba_norm_solution.fluxes.sum()

fva_norm = cobra.flux_analysis.flux_variability_analysis(model_iEK,
                                                        fraction_of_optimum=.95, 
                                                        solver=None)
fva_norm = pd.DataFrame.from_dict(fva_norm).T.round(5)
print "----"
print model_iEK.summary()
print "----"
print "Max ICL flux variability:", fva_norm["ICL"]["maximum"]

# %% [code]
print "Max MCS flux variability:", fva_norm["2MCS"]["maximum"]

# %% [markdown]
### Compute FVA for _in vivo_ model

The hypoxic growth condition is slower with a value of 0.0374

# %% [code]
model_iEK = cobra.io.load_json_model("iEK1011_inVivo_media.json")

solution = model_iEK.optimize()
pfba_hypox_solution = cobra.flux_analysis.pfba(model_iEK)

print "Optimal growth: ", pfba_hypox_solution.fluxes["biomass"]
print "ICL FBA flux:", solution.fluxes["ICL"]
print "ICL pFBA flux:", pfba_hypox_solution.fluxes["ICL"]
print "Total model flux:", pfba_hypox_solution.fluxes.sum()

fva_hypoxia = cobra.flux_analysis.flux_variability_analysis(model_iEK,
                                                            fraction_of_optimum=.95, 
                                                            solver=None)
fva_hypox = pd.DataFrame.from_dict(fva_hypoxia).T.round(5)
print "----"
print model_iEK.summary()
print "----"
print "Max ICL flux variability:", fva_hypox["ICL"]["maximum"]

# %% [code]
print "Max MCS flux variability:", fva_hypox["2MCS"]["maximum"]

# %% [markdown]
### Compare sampled spaces

# %% [markdown]
**_in vitro_ conditions**

# %% [code]
# model_iEK.medium = inVitro_drugTesting
model_iEK = cobra.io.load_json_model("iEK1011_drugTesting_media.json")

# model_iEK.reactions.get_by_id("ATPM").lower_bound = 1

pfba_solution = cobra.flux_analysis.pfba(model_iEK)
opt_value = pfba_solution["biomass"]

# -- constrain solution space to 0.95 of optimum --
with model_iEK:
    print model_iEK.reactions.get_by_id("biomass").lower_bound
    model_iEK.reactions.get_by_id("biomass").lower_bound = opt_value*.95
    print model_iEK.reactions.get_by_id("biomass").lower_bound
    %time inVitro_samples = sample(model_iEK, 10000, processes=4)
    print inVitro_samples.head()

# %% [markdown]
**_in vivo_ conditions**

# %% [code]
# model_iEK.medium = inVivo_conditions
model_iEK = cobra.io.load_json_model("iEK1011_inVivo_media.json")

# model_iEK.reactions.get_by_id("ATPM").lower_bound = 1

pfba_solution = cobra.flux_analysis.pfba(model_iEK)
opt_value = pfba_solution["biomass"]

# -- constrain solution space to 0.95 of optimum --
with model_iEK:
    print model_iEK.reactions.get_by_id("biomass").lower_bound
    model_iEK.reactions.get_by_id("biomass").lower_bound = opt_value*.95
    print model_iEK.reactions.get_by_id("biomass").lower_bound
    %time inVivo_samples = sample(model_iEK, 10000, processes=4)
    print inVivo_samples.head()

# %% [markdown]
## Comparison of sampled flux distributions.

# %% [code]
%matplotlib inline
plt.style.use('seaborn-white')

# %% [code]
reacts_of_interest = ['EX_succ', 'EX_ac', 'EX_nh4', 'ICL', '2MCS', 'ICDHy','KGD2', 'ENO', 'PEPCK_re', 'ATPS4r']
for react in reacts_of_interest:
    inVitro_samples[react].hist(bins=80)
    inVivo_samples[react].hist(bins=80)
    plt.title(react)
    plt.ylabel("sample frequency")
    plt.xlabel("flux")
    plt.show()

# %% [markdown]
## Box plots of Sampled distributions
These plots are used for **Figure 3** in the main text.

# %% [code]
def plot_box_plot(samples1, samples2, name1, name2, rxn, title):
    box_1 = samples1[rxn].copy()
    box_1.name = name1
    box_2 = samples2[rxn].copy()
    box_2.name = name2
    box_df = pd.concat([box_1, box_2], axis=1)
    color = dict(boxes='k', whiskers='k', medians='r', caps='Gray')
    box_df.plot.box(sym='', title=title, color=color)
    plt.ylabel("Flux")
    # save_fig_name = rxn+"_sampling_boxplot_NGAM_1.svg"
    # plt.savefig(save_fig_name)

# %% [code]
for react in reacts_of_interest:
    plot_box_plot(inVitro_samples, inVivo_samples, 
               "in vitro media", "in vivo media", 
               react, 
               react)

# %% [markdown]
---

# %% [markdown]
# 4. _Curated list of AMR genes for escher map_

<a id='amr_genes'></a>

# %% [code]
amr_gene_dic = {
    "EMB": 1000,
    "DCPT": 1000,
    "AFTA": 1000,
    "ALAR": 1000,
    "ALAALAr": 1000,
    "ALAD_L": 1000,
    "GXRA": 1000,
    "CAT": 1000,
    "MYCSacp58": 1000,
    "MYCSacp50": 1000,
    "DCPE": 1000,
    "TMDS": 1000,
    "FOLR2": 1000,
    "APRAUR": 1000,
    "DHPPDA2": 1000,
    "DHFS": 1000,
    "THFGLUS": 1000,
    "NNAM": 1000,
    "CIGAMS": 1000,
    "PDIMAT": 1000,
    "PPDIMAT": 1000
}

with open('amr_gene_dic.json', 'w') as f:
    json.dump(amr_gene_dic, f)

# %% [markdown]
----

# %% [markdown]
# 5. _Comparison of AMR objective functions between media conditions_
1. For either in vivo or in vitro media conditions.
    - For a drug objective.
        - Compute FVA while holding "biomass" flux 20% of max growth (max "biomass" flux)
            - We allow FVA to have solutions within 95% of the objective optimum.
        - Look at the AMR reactions in FVA.
            - these are contained in amr_gene_dic defined above

<a id='amr_objective_simulation'></a>

# %% [code]
def metabolite_objective_func(mod1, metab, obj_name):
    """
    Take a metabolite and set it as the objective function.
    """
    mod = mod1.copy()
    metab_drain = Reaction(obj_name)
    metab_drain.lower_bound = 0  # This is the default
    metab_drain.upper_bound = 1000.  # This is the default
    metab_drain.add_metabolites({mod.metabolites.get_by_id(metab): -1.0})
    mod.add_reaction(metab_drain)

    return mod

def add_drugObjectives_model(drug_obj_dic, model):
    """
    Take a dictionary of drug objectives and convert it to objective functions
    
    Returns the model with the reaction set with both upper and lower bounds to 0
    """
    for name, [metab_id, metab_or_react] in drug_obj_dic.iteritems():
        
        print name, [metab_id, metab_or_react]
        
        if metab_or_react == "metabolite":
            model = metabolite_objective_func(model, metab_id, name)
            model.reactions.get_by_id(name).upper_bound = 0
        # If metab_or_react is a reaction, do nothing. We will optimize it later.
            
    return model

# %% [code]
# model_iEK = add_drugObjectives_model(drugObjs, model_iEK)

# %% [markdown]
**drugObjs** - dictionary of approximated objective functions.

# %% [code]
model_iEK = cobra.io.load_json_model("iEK1011_inVivo_media.json")


print "Add demand drain reactions for dead end metabolites"
for rxn_id in ["ncam_c"]: # , "prpp_c", "h2o_c","nac_c"
    drain_name = "DM_"+rxn_id
    react = Reaction(drain_name)
    react.name = rxn_id + " Demand reaction"
    react.subsystem = 'Intracellular demand'
    model_iEK.add_reactions([react])
    react_string = rxn_id + " --> "
    model_iEK.reactions.get_by_id(drain_name).reaction = react_string
    print model_iEK.reactions.get_by_id(drain_name).reaction

# model_iEK.reactions.get_by_id("UPPRT").lower_bound = -1000
# model_iEK.reactions.get_by_id("EX_h2o").lower_bound = -1000
# model_iEK.reactions.get_by_id("DM_nac_c").lower_bound = -1000
    
drugObjs = {
    "ethambutol_obj": ["decda__tb_c", "metabolite"],
    "pas_obj": ["thf_c", "metabolite"],
    "cycloserine_obj": ["ala__L_c", "metabolite"],
    "ethionamide_obj": ["msh_c", "metabolite"],
}

# drugObjs = {
#     "ethambutol_obj": ["decda__tb_c", "metabolite"],
#     "pas_obj": ["thf_c", "metabolite"],
#     "cycloserine_obj": ["ala__L_c", "metabolite"],
#     "ethionamide_obj": ["msh_c", "metabolite"],
#     "pyrazinamide": ["ncam_c", "metabolite"],
# }

model_iEK = add_drugObjectives_model(drugObjs, model_iEK)

# %% [code]
# universal = cobra.Model("universal_reactions")
# with model_iEK:
#     model_iEK.objective = model_iEK.add_boundary(model_iEK.metabolites.ncam_c, type='demand')
#     solution = cobra.flux_analysis.gapfilling.gapfill(model_iEK, universal)
#     for reaction in solution[0]:
#         print(reaction.id)


# model_iEK.reactions.get_by_id("DM_ncam_c").reaction

# # model_iEK.objective = "NNDMBRT"
# model_iEK.objective = "DM_ncam_c"
# model_iEK.optimize().f

# print model_iEK.optimize().fluxes["NAPRTr"]
# print model_iEK.optimize().fluxes["NNAM"]

# print "Add demand drain reactions for dead end metabolites"
# for rxn_id in ["ncam_c",]:
#     drain_name = "DM_"+rxn_id
#     react = Reaction(drain_name)
#     react.name = rxn_id + " Demand reaction"
#     react.subsystem = 'Intracellular demand'
#     model_iEK.add_reactions([react])
#     react_string = rxn_id + " --> "
#     model_iEK.reactions.get_by_id(drain_name).reaction = react_string
#     print model_iEK.reactions.get_by_id(drain_name).reaction

# %% [markdown]
Set the media conditions.

# %% [code]
model_iEK_vivo = cobra.io.load_json_model("iEK1011_inVivo_media.json")
inVivo_media = model_iEK_vivo.medium

model_iEK_vitro = cobra.io.load_json_model("iEK1011_drugTesting_media.json")
inVitro_media = model_iEK_vitro.medium

# %% [markdown]
Compute the FVA dataframes.

# %% [code]
fva_drug_obj_df = pd.DataFrame()
fva_diff_media_df = pd.DataFrame()

for drg_obj in drugObjs.keys():
    
    print drg_obj,
    print model_iEK.reactions.get_by_id(drg_obj).upper_bound, 
    print model_iEK.reactions.get_by_id(drg_obj).reaction
    
    # Compute FVA with the new drug obj in both conditions
    # ----- in vitro -----
    model_iEK.objective = "biomass"
    model_iEK.medium = inVitro_media
    opt_biomass = model_iEK.optimize().f
    model_iEK.reactions.get_by_id("biomass").lower_bound = 0.2*opt_biomass
    
    # Maximize the drug objective!
    model_iEK.objective = drg_obj
    model_iEK.reactions.get_by_id(drg_obj).upper_bound = 1000
    
    fva_vitro = cobra.flux_analysis.flux_variability_analysis(model_iEK,
                                                        fraction_of_optimum=.95, 
                                                        solver=None)
    fva_vitro_df = pd.DataFrame.from_dict(fva_vitro).round(5)
    
    # change back lower bound of biomass reaction to 0
    model_iEK.reactions.get_by_id("biomass").lower_bound = 0 
    
    # ----- in Vivo -----
    model_iEK.objective = "biomass"
    model_iEK.medium = inVivo_media
    opt_biomass = model_iEK.optimize().f
    model_iEK.reactions.get_by_id("biomass").lower_bound = 0.2*opt_biomass
    
    # Maximize the drug objective!
    model_iEK.objective = drg_obj
    model_iEK.reactions.get_by_id(drg_obj).upper_bound = 1000
    
    fva_vivo = cobra.flux_analysis.flux_variability_analysis(model_iEK,
                                                        fraction_of_optimum=.95, 
                                                        solver=None)
    fva_vivo_df = pd.DataFrame.from_dict(fva_vivo).round(5)
    
    # change back lower bound of biomass reaction to 0
    model_iEK.reactions.get_by_id("biomass").lower_bound = 0 
    
    # fva_vitro_minus_vivo_diff
    fva_vitro_minus_vivo_diff = fva_vitro_df - fva_vivo_df
    fva_vitro_minus_vivo_diff.columns = ["max_diff_"+drg_obj, "min_diff_"+drg_obj]
    
    fva_vitro_df.columns = ["max_vitro_"+drg_obj, "min_vitro_"+drg_obj]
    fva_vivo_df.columns = ["max_vivo_"+drg_obj, "min_vivo_"+drg_obj]
    
    # Set the reaction bound back to 0
    model_iEK.reactions.get_by_id(drg_obj).upper_bound = 0
    
    new_df = pd.concat([fva_vitro_df, fva_vivo_df], axis=1)
    fva_drug_obj_df = pd.concat([fva_drug_obj_df, new_df], axis=1)
    fva_diff_media_df = pd.concat([fva_diff_media_df, fva_vitro_minus_vivo_diff], axis=1)
    
# set iEK objective back to biomass
model_iEK.objective = "biomass"

# only get major reactions.
fva_drug_obj_AMRfilt_df = fva_drug_obj_df.copy().loc[amr_gene_dic, :]
fva_diff_media_AMRfilt_df = fva_diff_media_df.copy().loc[amr_gene_dic, :]

# %% [markdown]
#### FVA max

# %% [code]
invivo_cols, invitro_cols = [], []
for x in fva_drug_obj_AMRfilt_df.columns:
    if "max_vivo" in x:
        invivo_cols.append(x)
    elif "max_vitro" in x:
        invitro_cols.append(x)
        
fva_drug_Vivofilt_df = fva_drug_obj_AMRfilt_df.copy().loc[:,invivo_cols]
fva_drug_Vitrofilt_df = fva_drug_obj_AMRfilt_df.copy().loc[:,invitro_cols]

drop_rows = []
for index, row in fva_drug_Vivofilt_df.iterrows():
    if row.sum()==0:
        drop_rows.append(index)
    elif sum(row/row.max())==4:
        drop_rows.append(index)

fva_drug_Vivofilt_df.drop(drop_rows,axis=0, inplace=True)

drop_rows = []
for index, row in fva_drug_Vitrofilt_df.iterrows():
    if row.sum()==0:
        drop_rows.append(index)
    elif sum(row/row.max())==4:
        drop_rows.append(index)
fva_drug_Vitrofilt_df.drop(drop_rows,axis=0, inplace=True)

# %% [code]
g = sns.clustermap(fva_drug_Vivofilt_df.T, z_score=True, row_cluster=False, col_cluster=False)
plt.setp(g.ax_heatmap.yaxis.get_majorticklabels(), rotation=0);
plt.setp(g.ax_heatmap.xaxis.get_majorticklabels(), rotation=90);
# plt.savefig("fva_drug_VIVO.svg")

# %% [code]
g = sns.clustermap(fva_drug_Vitrofilt_df.T, z_score=True, row_cluster=False, col_cluster=False)
plt.setp(g.ax_heatmap.yaxis.get_majorticklabels(), rotation=0);
plt.setp(g.ax_heatmap.xaxis.get_majorticklabels(), rotation=90);
# plt.savefig("fva_drug_VITRO.svg")

# %% [markdown]
### FVA min

# %% [code]
invivo_cols, invitro_cols = [], []
for x in fva_drug_obj_AMRfilt_df.columns:
    if "min_vivo" in x:
        invivo_cols.append(x)
    elif "min_vitro" in x:
        invitro_cols.append(x)
        
fva_drug_Vivofilt_df = fva_drug_obj_AMRfilt_df.copy().loc[:,invivo_cols]
fva_drug_Vitrofilt_df = fva_drug_obj_AMRfilt_df.copy().loc[:,invitro_cols]

drop_rows = []
for index, row in fva_drug_Vivofilt_df.iterrows():
    if row.sum()==0:
        drop_rows.append(index)
    elif sum(row/row.max())==4:
        drop_rows.append(index)

fva_drug_Vivofilt_df.drop(drop_rows,axis=0, inplace=True)

drop_rows = []
for index, row in fva_drug_Vitrofilt_df.iterrows():
    if row.sum()==0:
        drop_rows.append(index)
    elif sum(row/row.max())==4:
        drop_rows.append(index)
fva_drug_Vitrofilt_df.drop(drop_rows,axis=0, inplace=True)

# %% [markdown]
###  ~~Kendall correlation matrix for FVA drug objectives between in vivo and in vitro conditions~~

# %% [code]
#### in vivo conditions

sns.set(font_scale=2)

drop_rows = []
for index, row in fva_drug_Vivofilt_df.iterrows():
    if row.sum()==0:
        drop_rows.append(index)
    elif sum(row/row.max())==4:
        drop_rows.append(index)
#     elif row.sum()>1000:
#         drop_rows.append(index)
fva_drug_Vivofilt_df.drop(drop_rows,axis=0, inplace=True)

fva_drug_vivo_corr = fva_drug_Vivofilt_df.T.corr(method="kendall")


g = sns.clustermap(fva_drug_vivo_corr, z_score=True)
plt.setp(g.ax_heatmap.yaxis.get_majorticklabels(), rotation=0);
plt.setp(g.ax_heatmap.xaxis.get_majorticklabels(), rotation=90);
# plt.savefig("fva_drug_VIVO_kendallclustermap.svg")


#### in vitro conditions

drop_rows = []
for index, row in fva_drug_Vitrofilt_df.iterrows():
    if row.sum()==0:
        drop_rows.append(index)
    elif sum(row/row.max())==4:
        drop_rows.append(index)
fva_drug_Vitrofilt_df.drop(drop_rows,axis=0, inplace=True)

fva_drug_vitro_corr = fva_drug_Vitrofilt_df.T.corr(method="kendall")

# %matplotlib inline
# sns.heatmap(fva_drug_vivo_corr)

g = sns.clustermap(fva_drug_vitro_corr)
plt.setp(g.ax_heatmap.yaxis.get_majorticklabels(), rotation=0);
plt.setp(g.ax_heatmap.xaxis.get_majorticklabels(), rotation=90);
# plt.savefig("fva_drug_VITRO_kendallclustermap.svg")

# %% [markdown]
----

# %% [markdown]
# 6. _Output to excel sheet._

- Simulations above for fva_norm and fva_hypox must be run above to run the output code below.
- Simulations above for fva_drug_vitro and fva_drug_vivo must be run above as well.

Prepare _iEK1011_ reaction and metabolite sheets. The gene sheet with references was manually generated.

<a id='save_model_to_supplementary'></a>

# %% [markdown]
#### Map references from other models to excel.

# %% [code]
sMtb_react_ids = [x.id for x in model_sMtb_mapped.reactions]
iEKold_react_ids = [x.id for x in model_iEK1032old.reactions]
iOSDD_react_ids = [x.id for x in model_iOSDD.reactions]
iSM810_react_ids = [x.id for x in model_iSM810.reactions]

iEK_to_reference = {}

for react in model_iEK.reactions:
    
    react_id = react.id
    react_name = react.name
    react_gpr = react.gene_reaction_rule
    
    iEK_to_reference.update({react_id: []})
    
    if react_id in sMtb_react_ids:
        iEK_to_reference[react_id].append("sMtb")
        
    if react_id in sMtb_react_ids:
        iEK_to_reference[react_id].append("iEKold")
        
    if react_id in iOSDD_react_ids:
        iEK_to_reference[react_id].append("iOSDD")


iEK_TRUE_reference = {}
no_models_ref = {}

for react, model_list in iEK_to_reference.iteritems():
    
    if len(model_list) != 0:
        iEK_gpr = model_iEK.reactions.get_by_id(react).gene_reaction_rule
        
        for m in model_list:
            
            new_gpr = '--'
            m_ref = '--'
            
            if m == "sMtb":
                new_gpr = model_sMtb_mapped.reactions.get_by_id(react).gene_reaction_rule
                m_ref = "sMtb: Rienksma et al. 2014"
                
            if m == "iOSDD":
                new_gpr = model_iOSDD.reactions.get_by_id(react).gene_reaction_rule
                m_ref = "iOSDD: Vashisht et al. 2014"
                
            if m == "iEKold":
                new_gpr = model_iEK1032old.reactions.get_by_id(react).gene_reaction_rule
                m_ref = "BioCyc DB 20.0: Caspi et al. 2016"
        
            if iEK_gpr == new_gpr:
                
                if react not in iEK_TRUE_reference.keys():
                    iEK_TRUE_reference.update({react: [m_ref]})
                else:
                    iEK_TRUE_reference[react].append(m_ref)
    
    else:
        if str(react[:3]) == "EX_":
            iEK_TRUE_reference.update({react: ["No reference: Exchange reaction"]})
        else:
            no_models_ref.update({react: "No ref"})

manual_ref= {u'3HBCOAHL': 'sMtb: Rienksma et al. 2014',
             u'ACONMT': 'BioCyc DB 20.0: Caspi et al. 2016',
             u'AKGDH': '',
             u'AKGDa': 'sMtb: Rienksma et al. 2014',
             u'APSR': 'iOSDD: Vashisht et al. 2014',
             u'ATPM': '',
             u'CYSK2_I': 'Steiner et al. 2014',
             u'CYSM_I': 'Agren et al. 2008',
             u'CYSM_II': 'Agren et al. 2008',
             u'CYSO_I': 'Burns et al. 2005',
             u'CYSO_II': 'Burns et al. 2005',
             u'DGTP8DETOX': 'BioCyc Database 20.0',
             u'DGTP8OXO': 'BioCyc Database 20.0',
             u'DM_EX_pc_TB': 'Artificial Drain',
             u'DM_cpppg1_c': 'Artificial Drain',
             u'DM_ergoth_c': 'Artificial Drain',
             u'DM_gmhep1p_c': 'Artificial Drain',
             u'DM_isotbsinol__13R_c': 'Artificial Drain',
             u'DM_isotbsinol__13S_c': 'Artificial Drain',
             u'DM_psd5p_c': 'Artificial Drain',
             u'DM_scys__L_c': 'Artificial Drain',
             u'DM_tbsinol_c': 'Artificial Drain',
             u'EGTB': 'Richard-Greenblatt et al. 2015',
             u'EGTC': 'Richard-Greenblatt et al. 2015',
             u'EGTD': 'Richard-Greenblatt et al. 2015',
             u'EGTE': 'Richard-Greenblatt et al. 2015',
             u'EPH': 'BioCyc Database 20.0',
             u'GMHEPK': 'iOSDD: Vashisht et al. 2014',
             u'GMHEPPA': 'iOSDD: Vashisht et al. 2014',
             u'GTP8OXO': 'BioCyc Database 20.0',
             u'GXRA': 'Michelle M. Griffin et al. 2012',
             u'MAK': 'Ma et al. 2015',
             u'MANPGH': 'BioCyc Database 20.0',
             u'MHUD1': 'Nambu et al. 2013',
             u'NODCOAt': '',
             u'OCTSCOAt': '',
             u'PHEMEt': 'Tillius et al 2011',
             u'ROSFE': 'BioCyc Database 20.0',
             u'TBSNLS1': 'Layre et al. 2014',
             u'TBSNLS2': 'Layre et al. 2014',
             u'TBSNLS3': 'Layre et al. 2014',
             u'TBSYNLDPS': 'Layre et al. 2014',
             u'VPAMTr': '',
             u'biomass': ''}
print len(iEK_TRUE_reference.keys())

# %% [code]
model_iEK = cobra.io.load_json_model("iEK1011_m7H10_media.json")
print model_iEK.medium
react_dict = []
for react in model_iEK.reactions:
    
    if len(react.name)==0:
        react_name = str(react.id)
    else:
        react_name = str(react.name)
        
    if str(react.id) in iEK_TRUE_reference.keys():
        references = iEK_TRUE_reference[react.id]
        references = ", ".join(references)
    elif str(react.id) in manual_ref.keys():
        references = manual_ref[react.id]
        
    
    react_dict.append({'Reaction ID': str(react.id), 
                       'Reaction Name': react_name, 
                       'Subsystem': str(react.subsystem), 
                       'Reaction Formula': str(react.reaction),
                       'Lower Bound': str(react.lower_bound),
                       'Upper Bound': str(react.upper_bound),
                       'Gene Reaction Rule': str(react.gene_reaction_rule),
                       'Reaction Reference': references
                 })
react_df = pd.DataFrame(react_dict)
react_df = react_df[["Reaction ID", 'Reaction Name', 'Subsystem', 'Reaction Formula', 
                     'Lower Bound', 'Upper Bound', 'Gene Reaction Rule', 'Reaction Reference' ]]

metab_dict = []
for metab in model_iEK.metabolites:
    
    metab_dict.append({'Metabolite ID': str(metab.id), 
                       'Metabolite Name': str(metab.name), 
                       'Metabolite Formula': str(metab.formula), 
                 })
metab_df = pd.DataFrame(metab_dict)
metab_df = metab_df[["Metabolite ID", 'Metabolite Name', 'Metabolite Formula']]

# %% [markdown]
Prepare Griffin Essentiality sheet.

# %% [code]
model_iEK = cobra.io.load_json_model("iEK1011_griffinEssen_media.json")
griffin_media = model_iEK.medium
FN_dic, FP_dic, TN_dic, TP_dic = essen_test(model_iEK, "Yes both", "griffin", griffin_excel, grow_thresh)

gene_essential_dic = []
for gene in model_iEK.genes:
    g = str(gene)
    if g in FN_dic.keys():
        ko_growth_rate = FN_dic[g][0]
        griff_p_val = FN_dic[g][1]
        error_type = "False Negative"
    if g in FP_dic.keys():
        ko_growth_rate = FP_dic[g][0]
        griff_p_val = FP_dic[g][1]
        error_type = "False Positive"
    if g in TN_dic.keys():
        ko_growth_rate = TN_dic[g][0]
        griff_p_val = TN_dic[g][1]
        error_type = "True Negative"
    if g in TP_dic.keys():
        ko_growth_rate = TP_dic[g][0]
        griff_p_val = TP_dic[g][1]
        error_type = "True Positive"
    gene_essential_dic.append({"Gene": g, 
                               "KO Growth Rate": ko_growth_rate, 
                               "Griffin Essentiality P-Value": griff_p_val,
                               "Error Type": error_type
                              })
    
gene_griffin_essen_df = pd.DataFrame(gene_essential_dic)
gene_griffin_essen_df = gene_griffin_essen_df[["Gene", "KO Growth Rate", "Griffin Essentiality P-Value", "Error Type"]]
gene_griffin_essen_df.head()

# %% [markdown]
Perform accuracy computation for Griffin dataset for shared 472 genes.

# %% [code]
model_iEK = cobra.io.load_json_model("iEK1011_griffinEssen_media.json")
griffin_media = model_iEK.medium
FN_dic_iEK, FP_dic_iEK, TN_dic_iEK, TP_dic_iEK = essen_test(model_iEK, "Yes both", "griffin", griffin_excel, grow_thresh)

gene_essential_dic = []
for gene in model_iEK.genes:
    g = str(gene)
    if g in FN_dic.keys():
        ko_growth_rate = FN_dic[g][0]
        griff_p_val = FN_dic[g][1]
        error_type = "False Negative"
    if g in FP_dic.keys():
        ko_growth_rate = FP_dic[g][0]
        griff_p_val = FP_dic[g][1]
        error_type = "False Positive"
    if g in TN_dic.keys():
        ko_growth_rate = TN_dic[g][0]
        griff_p_val = TN_dic[g][1]
        error_type = "True Negative"
    if g in TP_dic.keys():
        ko_growth_rate = TP_dic[g][0]
        griff_p_val = TP_dic[g][1]
        error_type = "True Positive"
    gene_essential_dic.append({"Gene": g, 
                               "KO Growth Rate": ko_growth_rate, 
                               "Griffin Essentiality P-Value": griff_p_val,
                               "Error Type": error_type
                              })
    
shared_gene_griffin_essen_df = pd.DataFrame(gene_essential_dic)
shared_gene_griffin_essen_df = gene_griffin_essen_df[["Gene", "KO Growth Rate", "Griffin Essentiality P-Value", "Error Type"]]
shared_gene_griffin_essen_df.head()

# %% [markdown]
Prepare DeJesus Essentiality dataset

# %% [code]
model_iEK = cobra.io.load_json_model("iEK1011_deJesusEssen_media.json")
deJesus_media = model_iEK.medium
FN_dic_iEK, FP_dic, TN_dic, TP_dic = essen_test(model_iEK, "Yes both", "loerger", loerger_excel, grow_thresh)

gene_essential_dic = []
for gene in model_iEK.genes:
    g = str(gene)
    if g in FN_dic.keys():
        ko_growth_rate = FN_dic[g][0]
        error_type = "False Negative"
    if g in FP_dic.keys():
        ko_growth_rate = FP_dic[g][0]
        error_type = "False Positive"
    if g in TN_dic.keys():
        ko_growth_rate = TN_dic[g][0]
        error_type = "True Negative"
    if g in TP_dic.keys():
        ko_growth_rate = TP_dic[g][0]
        error_type = "True Positive"
    gene_essential_dic.append({"Gene": g, 
                               "KO Growth Rate": ko_growth_rate, 
                               "Error Type": error_type
                              })
    
gene_deJesus_essen_df = pd.DataFrame(gene_essential_dic)
gene_deJesus_essen_df = gene_deJesus_essen_df[["Gene", "KO Growth Rate", "Error Type"]]
gene_deJesus_essen_df.head()

# %% [markdown]
Perform accuracy computation for shared 472 genes in deJesus

# %% [code]
model_iEK = cobra.io.load_json_model("iEK1011_deJesusEssen_media.json")
deJesus_media = model_iEK.medium
FN_dic_iEK, FP_dic_iEK, TN_dic, TP_dic = essen_test_sharedGenes(model_iEK, "Yes both", "loerger", loerger_excel, grow_thresh, all_shared_genes)

gene_essential_dic = []
for gene in model_iEK.genes:
    g = str(gene)
    if g in FN_dic.keys():
        ko_growth_rate = FN_dic[g][0]
        error_type = "False Negative"
    if g in FP_dic.keys():
        ko_growth_rate = FP_dic[g][0]
        error_type = "False Positive"
    if g in TN_dic.keys():
        ko_growth_rate = TN_dic[g][0]
        error_type = "True Negative"
    if g in TP_dic.keys():
        ko_growth_rate = TP_dic[g][0]
        error_type = "True Positive"
    gene_essential_dic.append({"Gene": g, 
                               "KO Growth Rate": ko_growth_rate, 
                               "Error Type": error_type
                              })
    
shared_gene_deJesus_essen_df = pd.DataFrame(gene_essential_dic)
shared_gene_deJesus_essen_df = shared_gene_deJesus_essen_df[["Gene", "KO Growth Rate", "Error Type"]]
shared_gene_deJesus_essen_df.head()

# %% [markdown]
Prepare media conditions as JSON files.

# %% [code]
model_iEK_vivo = cobra.io.load_json_model("iEK1011_inVivo_media.json")
inVivo_conditions = model_iEK_vivo.medium

model_iEK_vitro = cobra.io.load_json_model("iEK1011_drugTesting_media.json")
inVitro_drugTesting = model_iEK_vitro.medium

model_iEK = cobra.io.load_json_model("iEK1011_m7H10_media.json")

# %% [code]
media_conditions = [model_iEK.medium, griffin_media, deJesus_media, inVitro_drugTesting, inVivo_conditions]
media_df = pd.DataFrame(media_conditions)
media_df = media_df.transpose()
media_df.columns = ["Middlebrook m7H10 (Acetate C-source)", 
                    "Griffin Media (Gene Essentiality)", 
                    "deJesus Media (Gene Essentiality)",
                    "Lowenstein-Jensen Media (Drug-Testing)", 
                    "Physiological Media (in vivo modeling)"]
media_df.head()

# %% [markdown]
### Blocked reactions dataframe

# %% [code]
blocked_reacts_df = pd.DataFrame(blocked_reacts, columns=["blocked reactions"])
blocked_reacts_df["subsystem"] = blocked_reacts_df["blocked reactions"].map(lambda x: model_iEK.reactions.get_by_id(x).subsystem)

# Counter(list(blocked_reacts_df["subsystem"])).most_common()

blocked_reacts_df["subsystem"].hist(xrot=90, xlabelsize=10,bins=100)

# %% [markdown]
### Comparison of model essentiality predictions

# %% [code]
FP_all_models_Griffin = list(FP_dic_iEK.keys()+FP_dic_sMtb.keys()+FP_dic_iSM810.keys()+FP_dic_iOSDD.keys())
FP_all_models_Griffin = [x[0] for x in Counter(FP_all_models_Griffin).most_common() if x[1]>3]

FN_all_models_Griffin = list(FN_dic_iEK.keys()+FN_dic_sMtb.keys()+FN_dic_iSM810.keys()+FN_dic_iOSDD.keys())
FN_all_models_Griffin = [x[0] for x in Counter(FN_all_models_Griffin).most_common() if x[1]>3]

all_model_FN_FP = {}
subsystemz = []
for x in list(set(FP_all_models_Griffin+FN_all_models_Griffin)):
    all_model_FN_FP[x] = []
    for y in model_iEK.genes.get_by_id(x).reactions:
        all_model_FN_FP[x].extend([(y.id, y.subsystem)])
        subsystemz.append(str(y.subsystem))
print len(all_model_FN_FP)


FP_iEK_wrong_sMtb_right = {}
subsystemz = []
for x in FP_dic_iEK.keys():
    if x in sMtb_genes and x not in FP_dic_sMtb.keys() and x not in FN_dic_sMtb.keys():
        # FP_iEK_wrong_sMtb_right.append(x)
        FP_iEK_wrong_sMtb_right[x] = []
        for y in model_iEK.genes.get_by_id(x).reactions:
            FP_iEK_wrong_sMtb_right[x].extend([(y.id, y.subsystem)])
            subsystemz.append(str(y.subsystem))
print len(FP_iEK_wrong_sMtb_right)

TN_iEK_right_sMtb_wrong = {}
subsystemz = []
for x in TN_dic_iEK.keys():
    if x in sMtb_genes and x not in TN_dic_sMtb.keys() and x not in TP_dic_sMtb.keys():
        # FP_iEK_wrong_sMtb_right.append(x)
        TN_iEK_right_sMtb_wrong[x] = []
        for y in model_iEK.genes.get_by_id(x).reactions:
            TN_iEK_right_sMtb_wrong[x].extend([(y.id, y.subsystem)])
            subsystemz.append(str(y.subsystem))
print len(TN_iEK_right_sMtb_wrong)

# %% [code]
FP_FN_all_models_df = pd.DataFrame.from_dict(all_model_FN_FP.items())
FP_FN_all_models_df.columns = ["Gene", "Pathway"]

FP_iEK_wrong_sMtb_right_df = pd.DataFrame.from_dict(FP_iEK_wrong_sMtb_right.items())
FP_iEK_wrong_sMtb_right_df.columns = ["Gene", "Pathway"]

TN_iEK_right_sMtb_wrong_df = pd.DataFrame.from_dict(TN_iEK_right_sMtb_wrong.items())
TN_iEK_right_sMtb_wrong_df.columns = ["Gene", "Pathway"]

# %% [code]
cobra.__version__

# %% [code]
get_models_gene_info("Rv0437c")

# %% [markdown]
Write everything to excel file.

# %% [code]
writer = pd.ExcelWriter('iEK1011_supplementary.xlsx')
react_df.to_excel(writer, sheet_name='Reactions', index=False)
metab_df.to_excel(writer, sheet_name='Metabolites', index=False)
genes_notiEK_inPrevious_df.to_excel(writer, sheet_name='Removed genes other models', index=True)
gene_griffin_essen_df.to_excel(writer, sheet_name="Gene Essentiality Griffin", index=False)
gene_deJesus_essen_df.to_excel(writer, sheet_name="Gene Essentiality deJesus", index=False)
media_df.to_excel(writer, sheet_name="Media Conditions", index=True)
fva_norm.T.to_excel(writer, sheet_name="FVA in vitro conditions", index=True)
fva_hypox.T.to_excel(writer, sheet_name="FVA in vivo conditions", index=True)
fva_drug_Vitrofilt_df.to_excel(writer, sheet_name='AMR objective Max Flux in vitro', index=True)
fva_drug_Vivofilt_df.to_excel(writer, sheet_name='AMR objective Max Flux in vivo', index=True)

shared_gene_griffin_essen_df.to_excel(writer, sheet_name="Shared Essentiality Griffin", index=False)
shared_gene_deJesus_essen_df.to_excel(writer, sheet_name="Shared Essentiality deJesus", index=False)

blocked_reacts_df.to_excel(writer, sheet_name="Blocked Reactions", index=False)

FP_FN_all_models_df.to_excel(writer, sheet_name="All models incorrect", index=False)
FP_iEK_wrong_sMtb_right_df.to_excel(writer, sheet_name="iEK Wrong and sMtb Correct", index=False)
TN_iEK_right_sMtb_wrong_df.to_excel(writer, sheet_name="iEK Correct and sMtb Wrong", index=False)

writer.save()

# %% [markdown]
# The end.
